# Supplementary material for: Meta-Omics Reveals Genetic Flexibility of Diatom Nitrogen Transporters in Response to Environmental Changes
Source: Mol Biol Evol. 2019 Jul 1;36(11):2522–35. doi: 10.1093/molbev/msz157 (PMC6805229; doi:10.1093/molbev/msz157)
Supplement: msz157_Supplementary_Data [file msz157_supplementary_data.zip]

Archive with 20 entries (20 files):
- Busseni_SM_DataFileS10_Diatom abundance.txt
- Busseni_SM_DataFileS11_Bioenv and BRT statistics.xlsx
- Busseni_SM_DataFileS1_Abundance DiAMT1 unigenes.txt
- Busseni_SM_DataFileS2_Abundance DiNRT2 unigenes.txt
- Busseni_SM_DataFileS3_Taxonomic assignation DiAMT1.xlsx
- Busseni_SM_DataFileS4_Taxonomic assignation DiNRT2.xlsx
- Busseni_SM_DataFileS5_Phylogenetic_tree_DiAMT1.txt
- Busseni_SM_DataFileS6_Phylogenetic_tree_DiNRT2.txt
- Busseni_SM_DataFileS7_Alignment DiAMT1.txt
- Busseni_SM_DataFileS8_Alignment DiNRT2.txt
- Busseni_SM_DataFileS9_LocTree3 localization.xlsx
- Busseni_supp_revised.pdf
- Fig_S1_conserved_regions_richness.pdf
- Fig_S2_gene_mrna_ratio.pdf
- Fig_S3_clades_presence_absence.pdf
- Fig_S4_clades_biogeographies.pdf
- Fig_S5_vm_pm_ratio.pdf
- Fig_S6_environmental_correlations.pdf
- Fig_S7_brt_results.pdf
- Fig_S8_tara_stations.pdf
