# Supplementary material for: Meta-Omics Reveals Genetic Flexibility of Diatom Nitrogen Transporters in Response to Environmental Changes
Source: Mol Biol Evol. 2019 Jul 1;36(11):2522–35. doi: 10.1093/molbev/msz157 (PMC6805229; doi:10.1093/molbev/msz157)
Supplement: msz157_Supplementary_Data [file msz157_supplementary_data.zip › Busseni_SM_DataFileS10_Diatom abundance.txt]

Metagenome	Deep Chlorophyl Maximum	5-20	137	Bacillariophyta	423.2288227259833638393971
Metagenome	Deep Chlorophyl Maximum	5-20	135	Bacillariophyta	221.2731572541836279066629
Metagenome	Surface	5-20	150	Bacillariophyta	272.8704284380316375246966
Metagenome	Surface	20-180	82	Bacillariophyta	617.4928357399007759487297
Metagenome	Surface	5-20	149	Bacillariophyta	665.0482651504084990468080
Metagenome	Surface	180-2000	52	Bacillariophyta	22.1105116055340814966435
Metagenome	Surface	180-2000	144	Bacillariophyta	37.3351899199067377814465
Metagenome	Surface	0.8-5	152	Bacillariophyta	253.1982087483404114391927
Metagenome	Deep Chlorophyl Maximum	0.8-5	102	Bacillariophyta	198.2313213857146278890076
Metagenome	Deep Chlorophyl Maximum	0.8-5	128	Bacillariophyta	333.0708109998538114793210
Metagenome	Deep Chlorophyl Maximum	180-2000	39	Bacillariophyta	55.4502622840542514250084
Metagenome	Deep Chlorophyl Maximum	20-180	137	Bacillariophyta	128.3319760063526690785363
Metagenome	Surface	20-180	38	Bacillariophyta	42.1683555358361613907281
Metagenome	Deep Chlorophyl Maximum	20-180	25	Bacillariophyta	109.5953235006943478416219
Metagenome	Deep Chlorophyl Maximum	0.8-5	85	Bacillariophyta	845.7235642506265283491196
Metagenome	Deep Chlorophyl Maximum	180-2000	98	Bacillariophyta	24.8507762927850278291547
Metagenome	Deep Chlorophyl Maximum	5-20	138	Bacillariophyta	132.9721688500157204398944
Metagenome	Surface	20-180	30	Bacillariophyta	83.2059983873638306511866
Metagenome	Meso	0.8-3	135	Bacillariophyta	34.2214080188964412006236
Metagenome	Deep Chlorophyl Maximum	20-180	131	Bacillariophyta	116.4386877061571859068301
Metagenome	Surface	0.8-5	36	Bacillariophyta	148.0744299520163071298695
Metagenome	Surface	5-20	147	Bacillariophyta	72.3887334844104698983180
Metagenome	Deep Chlorophyl Maximum	5-20	131	Bacillariophyta	69.0717202719177259945260
Metagenome	Surface	5-20	100	Bacillariophyta	1178.5211302209725207079671
Metagenome	Surface	5-20	51	Bacillariophyta	241.4410221012449483807272
Metagenome	Deep Chlorophyl Maximum	20-180	30	Bacillariophyta	13.8570513113640952675143
Metagenome	Surface	5-20	137	Bacillariophyta	223.6802335950100380779215
Metagenome	Surface	20-180	138	Bacillariophyta	61.4765527727548796964319
Metagenome	Surface	180-2000	110	Bacillariophyta	96.9302343621139421286914
Metagenome	Surface	0.8-2000	78	Bacillariophyta	255.2321128254943488067319
Metagenome	Deep Chlorophyl Maximum	0.8-5	23	Bacillariophyta	384.5178990199080536482867
Metagenome	Surface	0.8-5	142	Bacillariophyta	392.7941638254410330055588
Metagenome	Surface	0.8-20	26	Bacillariophyta	160.1531640404352678508371
Metagenome	Surface	20-180	148	Bacillariophyta	89.3903183600561290905739
Metagenome	Surface	0.8-2000	110	Bacillariophyta	700.1449299376510991832490
Metagenome	Meso	0.8-3	100	Bacillariophyta	21.9810497906564947627472
Metagenome	Surface	0.8-20	47	Bacillariophyta	273.6827768315130946508162
Metagenome	Surface	180-2000	131	Bacillariophyta	20.8432225148788347959816
Metagenome	Deep Chlorophyl Maximum	180-2000	68	Bacillariophyta	15.4332874004449599912234
Metagenome	Surface	180-2000	84	Bacillariophyta	43.9544596858765575127237
Metagenome	Deep Chlorophyl Maximum	180-2000	51	Bacillariophyta	18.2831636875894378811702
Metagenome	Surface	20-180	124	Bacillariophyta	817.0823634214386308460831
Metagenome	Surface	20-180	122	Bacillariophyta	2085.3329274603471263915822
Metagenome	Surface	0.8-5	111	Bacillariophyta	121.5596289850214062333578
Metagenome	Surface	5-20	109	Bacillariophyta	504.6941016528619151082502
Metagenome	Deep Chlorophyl Maximum	0.8-2000	131	Bacillariophyta	110.9603660253077765940333
Metagenome	Surface	20-180	11	Bacillariophyta	21.1397904726603524921263
Metagenome	Surface	20-180	67	Bacillariophyta	283.9272163128808942333947
Metagenome	Deep Chlorophyl Maximum	180-2000	151	Bacillariophyta	26.4779534110922896237433
Metagenome	Deep Chlorophyl Maximum	180-2000	143	Bacillariophyta	40.4938373204552621020813
Metagenome	Meso	0.8-3	111	Bacillariophyta	0.4312654408530717836841
Metagenome	Surface	20-180	150	Bacillariophyta	76.4008067602871312334889
Metagenome	Surface	20-180	100	Bacillariophyta	1037.0023862298364382139582
Metagenome	Deep Chlorophyl Maximum	0.8-5	66	Bacillariophyta	2165.8286178688347438647810
Metagenome	Deep Chlorophyl Maximum	0.8-5	38	Bacillariophyta	310.8057094166274271496153
Metagenome	Surface	20-180	144	Bacillariophyta	125.0595953556196432837622
Metagenome	Surface	5-20	148	Bacillariophyta	85.3480038441008260971521
Metagenome	Surface	180-2000	65	Bacillariophyta	31.9597212280200429733445
Metagenome	Surface	5-20	18	Bacillariophyta	98.2942946674335012030577
Metagenome	Deep Chlorophyl Maximum	5-20	36	Bacillariophyta	0.0064673507300727498329
Metagenome	Surface	5-20	143	Bacillariophyta	71.1083506849547477418616
Metagenome	Deep Chlorophyl Maximum	0.8-2000	137	Bacillariophyta	283.2118731892795402416141
Metagenome	Surface	20-180	7	Bacillariophyta	119.4580417213314227631304
Metagenome	Deep Chlorophyl Maximum	0.8-2000	78	Bacillariophyta	138.3935882410643012363494
Metagenome	Surface	0.8-5	4	Bacillariophyta	390.3947737521080712519428
Metagenome	Deep Chlorophyl Maximum	5-20	111	Bacillariophyta	158.6721982056712019065747
Metagenome	Surface	5-20	25	Bacillariophyta	64.4483539256066855077654
Metagenome	Mixed Layer	0.8-2000	153	Bacillariophyta	1082.7752484959372160089330
Metagenome	Surface	5-20	135	Bacillariophyta	195.0877553537604573996589
Metagenome	Surface	180-2000	138	Bacillariophyta	32.7064044064605847841887
Metagenome	Surface	5-20	67	Bacillariophyta	3677.3954293511081308221122
Metagenome	Deep Chlorophyl Maximum	180-2000	131	Bacillariophyta	35.4915533634376263762145
Metagenome	Deep Chlorophyl Maximum	5-20	150	Bacillariophyta	282.7202865250718916700912
Metagenome	Surface	0.8-2000	102	Bacillariophyta	443.8613358487168768506947
Metagenome	Surface	5-20	78	Bacillariophyta	82.6319835609220310623790
Metagenome	Surface	0.8-2000	76	Bacillariophyta	112.9335805078405738643976
Metagenome	Deep Chlorophyl Maximum	20-200	51	Bacillariophyta	64.6903837044916917228821
Metagenome	Surface	5-20	70	Bacillariophyta	571.4175551244209597667734
Metagenome	Deep Chlorophyl Maximum	20-180	81	Bacillariophyta	120.7881536151964953218485
Metagenome	Mixed Layer	5-20	152	Bacillariophyta	209.1893815109093191229039
Metagenome	Surface	0.8-5	22	Bacillariophyta	172.4159651506080289801170
Metagenome	Deep Chlorophyl Maximum	20-180	64	Bacillariophyta	275.0472089075146985281961
Metagenome	Deep Chlorophyl Maximum	20-180	143	Bacillariophyta	79.1856938129992800820545
Metagenome	Surface	180-2000	124	Bacillariophyta	99.3653276891726236763613
Metagenome	Deep Chlorophyl Maximum	0.8-2000	110	Bacillariophyta	360.6729310525762753070200
Metagenome	Deep Chlorophyl Maximum	5-20	72	Bacillariophyta	36.0692326951596467718431
Metagenome	Surface	0.8-2000	84	Bacillariophyta	3999.3427538014960593848457
Metagenome	Surface	0.8-2000	150	Bacillariophyta	651.1003260889651310105997
Metagenome	Surface	5-20	20	Bacillariophyta	14.9148610784139101651316
Metagenome	Surface	180-2000	83	Bacillariophyta	19.5518742831215753194551
Metagenome	Surface	180-2000	145	Bacillariophyta	255.5782701336442982870123
Metagenome	Surface	20-180	110	Bacillariophyta	470.7910638986178649967318
Metagenome	Deep Chlorophyl Maximum	20-180	100	Bacillariophyta	808.7653808804359070738776
Metagenome	Surface	0.8-5	81	Bacillariophyta	1442.2956751192734454747324
Metagenome	Deep Chlorophyl Maximum	180-2000	36	Bacillariophyta	48.8944179866431733044729
Metagenome	Deep Chlorophyl Maximum	180-2000	132	Bacillariophyta	27.6961989522916497072358
Metagenome	Surface	0.8-5	102	Bacillariophyta	390.3923148620495389982121
Metagenome	Surface	0.8-5	66	Bacillariophyta	618.2465464647013363430617
Metagenome	Surface	5-20	151	Bacillariophyta	57.4381953162648528181389
Metagenome	Surface	20-180	98	Bacillariophyta	43.2823653451485784726671
Metagenome	Surface	0.8-2000	128	Bacillariophyta	565.0016287009112744277317
Metagenome	Deep Chlorophyl Maximum	0.8-5	9	Bacillariophyta	470.4516063061825991709064
Metagenome	Deep Chlorophyl Maximum	0.8-5	41	Bacillariophyta	280.3104268851064219125746
Metagenome	Surface	180-2000	151	Bacillariophyta	45.9940369176955291090347
Metagenome	Deep Chlorophyl Maximum	0.8-5	109	Bacillariophyta	212.7294689220065957435679
Metagenome	Surface	180-2000	147	Bacillariophyta	55.1504448042412789843247
Metagenome	Surface	20-180	25	Bacillariophyta	160.9100253255877545632835
Metagenome	Meso	0.8-3	149	Bacillariophyta	75.4496829324251742227014
Metagenome	Surface	0.8-2000	142	Bacillariophyta	315.2628608812237537284417
Metagenome	Surface	180-2000	150	Bacillariophyta	38.9598009712484536284927
Metagenome	Surface	0.8-5	151	Bacillariophyta	398.1394074534205257398511
Metagenome	Surface	180-2000	64	Bacillariophyta	18.1332575597996450995214
Metagenome	Surface	0.8-5	52	Bacillariophyta	327.7045955622322619127385
Metagenome	Surface	180-2000	143	Bacillariophyta	48.5023906793365073321367
Metagenome	Surface	0.8-5	39	Bacillariophyta	248.0057495153097601725545
Metagenome	Deep Chlorophyl Maximum	180-2000	80	Bacillariophyta	65.3721566688506966064098
Metagenome	Deep Chlorophyl Maximum	20-180	128	Bacillariophyta	330.0819584803358603120049
Metagenome	Deep Chlorophyl Maximum	0.8-5	39	Bacillariophyta	241.3013097051071653154075
Metagenome	Deep Chlorophyl Maximum	5-20	100	Bacillariophyta	109.5618589615015213145632
Metagenome	Surface	20-180	66	Bacillariophyta	263.2617700895452416132159
Metagenome	Surface	5-20	131	Bacillariophyta	45.0278710266434433959204
Metagenome	Surface	0.8-2000	151	Bacillariophyta	386.0205781777870465976132
Metagenome	Surface	20-180	145	Bacillariophyta	306.2733971067539481547559
Metagenome	Surface	180-2000	93	Bacillariophyta	153.6277345346965034766917
Metagenome	Deep Chlorophyl Maximum	0.8-2000	128	Bacillariophyta	413.9250706608674815756288
Metagenome	Surface	0.8-5	70	Bacillariophyta	226.4712716366418171765051
Metagenome	Surface	20-180	41	Bacillariophyta	108.3862579586645252943677
Metagenome	Surface	20-180	136	Bacillariophyta	113.0403184578745171204317
Metagenome	Surface	20-180	142	Bacillariophyta	69.5185789514969403948830
Metagenome	Deep Chlorophyl Maximum	180-2000	72	Bacillariophyta	49.1936956711258464788883
Metagenome	Surface	0.8-5	80	Bacillariophyta	601.0145923772914478555585
Metagenome	Surface	20-180	81	Bacillariophyta	277.3408866440767511218901
Metagenome	Surface	5-20	152	Bacillariophyta	549.1026895796043622022253
Metagenome	Deep Chlorophyl Maximum	5-20	142	Bacillariophyta	19.1756975120193605792440
Metagenome	Deep Chlorophyl Maximum	20-180	72	Bacillariophyta	59.9133673911532056294282
Metagenome	Surface	180-2000	123	Bacillariophyta	205.2503317687522791518129
Metagenome	Deep Chlorophyl Maximum	5-20	4	Bacillariophyta	321.6037130385616447103558
Metagenome	Surface	20-180	149	Bacillariophyta	212.6019577639163006949063
Metagenome	Surface	5-20	4	Bacillariophyta	140.1847510631151021293084
Metagenome	Surface	20-180	72	Bacillariophyta	70.4138595295361037207371
Metagenome	Deep Chlorophyl Maximum	180-2000	110	Bacillariophyta	68.9236342454130582468874
Metagenome	Surface	5-20	66	Bacillariophyta	783.9194241894594139541397
Metagenome	Deep Chlorophyl Maximum	180-2000	142	Bacillariophyta	44.6738526104531645591345
Metagenome	Surface	0.8-2000	145	Bacillariophyta	4894.8300395850153261534388
Metagenome	Deep Chlorophyl Maximum	20-180	52	Bacillariophyta	81.6634162143974559056048
Metagenome	Deep Chlorophyl Maximum	0.8-2000	102	Bacillariophyta	251.4674543513408093153849
Metagenome	Surface	5-20	76	Bacillariophyta	12.3738660289420884562731
Metagenome	Surface	0.8-5	65	Bacillariophyta	297.9481825732889855307128
Metagenome	Deep Chlorophyl Maximum	5-20	65	Bacillariophyta	16.0373969454916608934347
Metagenome	Surface	0.8-5	41	Bacillariophyta	284.6402224259151835239479
Metagenome	Surface	0.8-5	64	Bacillariophyta	309.0965850230338320403511
Metagenome	Meso	0.8-3	109	Bacillariophyta	58.4968213252852530063819
Metagenome	Deep Chlorophyl Maximum	0.8-5	18	Bacillariophyta	140.0607194025974298612347
Metagenome	Surface	20-180	52	Bacillariophyta	84.0836066844725587357545
Metagenome	Surface	0.8-2000	82	Bacillariophyta	3151.0881012674845371712706
Metagenome	Surface	180-2000	38	Bacillariophyta	10.0316239086186886463742
Metagenome	Surface	20-180	76	Bacillariophyta	40.9534462245548305930898
Metagenome	Surface	0.8-5	144	Bacillariophyta	1.4182524202437608210709
Metagenome	Surface	20-180	70	Bacillariophyta	72.2392398347519735374300
Metagenome	Surface	20-180	131	Bacillariophyta	139.8569582455707780710430
Metagenome	Surface	180-2000	41	Bacillariophyta	83.1930959282409029365013
Metagenome	Surface	20-180	68	Bacillariophyta	82.2682574081457683307095
Metagenome	Surface	5-20	64	Bacillariophyta	377.2913605069788843815459
Metagenome	Deep Chlorophyl Maximum	0.8-5	7	Bacillariophyta	216.8187969422051660228767
Metagenome	Mixed Layer	0.8-2000	152	Bacillariophyta	1252.9579177431255391228504
Metagenome	Deep Chlorophyl Maximum	5-20	7	Bacillariophyta	279.4337499392255235453053
Metagenome	Surface	0.8-5	67	Bacillariophyta	4946.2725344209638445036603
Metagenome	Deep Chlorophyl Maximum	5-20	143	Bacillariophyta	124.5184334397336487071373
Metagenome	Surface	20-180	147	Bacillariophyta	63.1233082239641784191853
Metagenome	Deep Chlorophyl Maximum	0.8-2000	109	Bacillariophyta	282.8013756939776900678485
Metagenome	Surface	0.8-2000	132	Bacillariophyta	345.7341745006497731873552
Metagenome	Deep Chlorophyl Maximum	5-20	76	Bacillariophyta	16.8875209574101407226931
Metagenome	Surface	180-2000	22	Bacillariophyta	20.9355087294633437234453
Metagenome	Surface	0.8-5	146	Bacillariophyta	293.1272596308247920804391
Metagenome	Surface	5-20	22	Bacillariophyta	98.5260048382176135128852
Metagenome	Surface	20-180	151	Bacillariophyta	56.4218132290422834523858
Metagenome	Deep Chlorophyl Maximum	20-180	109	Bacillariophyta	379.7698404822190182961172
Metagenome	Deep Chlorophyl Maximum	20-180	38	Bacillariophyta	82.7315212658697500397453
Metagenome	Surface	180-2000	72	Bacillariophyta	28.9479691999380987187107
Metagenome	Meso	3-inf	100	Bacillariophyta	15.9675788192513858770871
Metagenome	Deep Chlorophyl Maximum	180-2000	22	Bacillariophyta	43.8520128062098335786079
Metagenome	Surface	5-20	128	Bacillariophyta	2085.9324923446382131775323
Metagenome	Deep Chlorophyl Maximum	0.8-5	132	Bacillariophyta	207.1292692235035748510308
Metagenome	Deep Chlorophyl Maximum	20-180	36	Bacillariophyta	172.1083735495169604462484
Metagenome	Surface	0.8-5	25	Bacillariophyta	150.1576203018743621286912
Metagenome	Surface	0.8-5	139	Bacillariophyta	315.1993558791561031162676
Metagenome	Surface	0.8-2000	135	Bacillariophyta	960.0725925904519842957185
Metagenome	Other	0.8-5	39	Bacillariophyta	640.6638013736315948598588
Metagenome	Surface	0.8-5	83	Bacillariophyta	1100.0972894160473600777550
Metagenome	Surface	5-20	122	Bacillariophyta	1879.2788151457657541687496
Metagenome	Surface	5-20	68	Bacillariophyta	1.2052071694091847798430
Metagenome	Surface	0.8-5	122	Bacillariophyta	302.9326981736140199930052
Metagenome	Deep Chlorophyl Maximum	20-180	98	Bacillariophyta	42.2897396773360821388421
Metagenome	Surface	0.8-2000	136	Bacillariophyta	251.6736463542239015528379
Metagenome	Surface	0.8-2000	144	Bacillariophyta	281.5051824582202225910610
Metagenome	Deep Chlorophyl Maximum	0.8-5	68	Bacillariophyta	814.9586199756281945094649
Metagenome	Deep Chlorophyl Maximum	0.8-5	100	Bacillariophyta	138.4418939626969371481380
Metagenome	Surface	0.8-5	93	Bacillariophyta	286.7907038751542032339881
Metagenome	Deep Chlorophyl Maximum	20-180	151	Bacillariophyta	53.9903130862205798273790
Metagenome	Deep Chlorophyl Maximum	0.8-5	25	Bacillariophyta	115.4300088587485729821336
Metagenome	Deep Chlorophyl Maximum	5-20	81	Bacillariophyta	166.8689045688690707897051
Metagenome	Meso	0.8-3	98	Bacillariophyta	30.7385639662089232421183
Metagenome	Deep Chlorophyl Maximum	20-180	23	Bacillariophyta	1875.5774895069741272646269
Metagenome	Deep Chlorophyl Maximum	180-2000	25	Bacillariophyta	13.9138258155624236073189
Metagenome	Deep Chlorophyl Maximum	5-20	102	Bacillariophyta	1263.8545256138457764105709
Metagenome	Deep Chlorophyl Maximum	0.8-5	111	Bacillariophyta	161.6543963015724409276741
Metagenome	Surface	180-2000	20	Bacillariophyta	29.4390374539238207380470
Metagenome	Surface	0.8-5	46	Bacillariophyta	259.5956024253645197663598
Metagenome	Deep Chlorophyl Maximum	180-2000	128	Bacillariophyta	23.4533614613161327938640
Metagenome	Meso	3-inf	135	Bacillariophyta	28.9796990971299808885486
Metagenome	Mixed Layer	5-20	153	Bacillariophyta	422.2531244372326061087275
Metagenome	Surface	0.8-5	23	Bacillariophyta	293.5821906129164154120037
Metagenome	Surface	5-20	41	Bacillariophyta	5.9034621405319500715876
Metagenome	Surface	180-2000	109	Bacillariophyta	122.2692576633240974029460
Metagenome	Surface	180-2000	137	Bacillariophyta	41.3823487735195954355383
Metagenome	Deep Chlorophyl Maximum	0.8-2000	47	Bacillariophyta	124.1672449654188445239411
Metagenome	Surface	0.8-2000	111	Bacillariophyta	187.8471696514787647874778
Metagenome	Surface	0.8-5	125	Bacillariophyta	118.8219877022288130594130
Metagenome	Surface	5-20	84	Bacillariophyta	7532.9842728770171449426130
Metagenome	Surface	0.8-2000	147	Bacillariophyta	304.3521263908613348481147
Metagenome	Surface	0.8-2000	125	Bacillariophyta	583.7960721453671515401851
Metagenome	Surface	0.8-5	123	Bacillariophyta	2210.1320504967624036574136
Metagenome	Surface	180-2000	30	Bacillariophyta	14.6227899695700361186804
Metagenome	Deep Chlorophyl Maximum	180-2000	150	Bacillariophyta	47.9795435107975382464651
Metagenome	Deep Chlorophyl Maximum	0.8-5	22	Bacillariophyta	154.9909311282595782144345
Metagenome	Surface	180-2000	39	Bacillariophyta	54.9215624283891352269693
Metagenome	Surface	0.8-20	48	Bacillariophyta	260.8657583155232000393653
Metagenome	Mixed Layer	0.8-5	153	Bacillariophyta	3060.7545168740157190967466
Metagenome	Surface	0.8-5	9	Bacillariophyta	161.8391419998691397041934
Metagenome	Mixed Layer	20-180	152	Bacillariophyta	131.7167685754348124133051
Metagenome	Deep Chlorophyl Maximum	0.8-5	72	Bacillariophyta	199.6525947587901914093145
Metagenome	Deep Chlorophyl Maximum	5-20	93	Bacillariophyta	7.5439821837071030421334
Metagenome	Deep Chlorophyl Maximum	5-20	25	Bacillariophyta	92.8759985311919948891557
Metagenome	Deep Chlorophyl Maximum	180-2000	85	Bacillariophyta	40.5863923729294091904962
Metagenome	Surface	180-2000	46	Bacillariophyta	130.4758487348804554539772
Metagenome	Surface	20-180	128	Bacillariophyta	203.3211268737613196949665
Metagenome	Surface	20-180	92	Bacillariophyta	555.1441122934896210683320
Metagenome	Deep Chlorophyl Maximum	0.8-2000	135	Bacillariophyta	1282.9366512881317883287835
Metagenome	Surface	0.8-2000	109	Bacillariophyta	390.8425957885572565309040
Metagenome	Surface	0.8-2000	124	Bacillariophyta	1445.9652206603909305737687
Metagenome	Deep Chlorophyl Maximum	5-20	128	Bacillariophyta	1901.3460329539722566405402
Metagenome	Deep Chlorophyl Maximum	20-180	142	Bacillariophyta	617.3523993069796820254425
Metagenome	Deep Chlorophyl Maximum	0.8-5	131	Bacillariophyta	122.1640545963130757359250
Metagenome	Surface	0.8-5	136	Bacillariophyta	213.7538619840215267930983
Metagenome	Deep Chlorophyl Maximum	0.8-2000	68	Bacillariophyta	615.5484811831890648026189
Metagenome	Surface	0.8-5	137	Bacillariophyta	188.4312097800144253922916
Metagenome	Deep Chlorophyl Maximum	180-2000	76	Bacillariophyta	32.4577445588760682866625
Metagenome	Deep Chlorophyl Maximum	180-2000	138	Bacillariophyta	11.6890220073847485417542
Metagenome	Surface	0.8-5	68	Bacillariophyta	840.5678107271983260373460
Metagenome	Surface	20-180	64	Bacillariophyta	353.3579281373403681854040
Metagenome	Deep Chlorophyl Maximum	20-180	111	Bacillariophyta	186.9379118499688366555889
Metagenome	Surface	0.8-2000	137	Bacillariophyta	267.0300628796147034138553
Metagenome	Surface	20-180	78	Bacillariophyta	60.0420471383980964424909
Metagenome	Deep Chlorophyl Maximum	0.8-5	93	Bacillariophyta	218.5622228130655149980210
Metagenome	Surface	0.8-5	100	Bacillariophyta	188.2671458874608983458110
Metagenome	Surface	180-2000	67	Bacillariophyta	20.7950878460416952314693
Metagenome	Deep Chlorophyl Maximum	0.8-5	142	Bacillariophyta	288.2178950569803669579105
Metagenome	Surface	0.8-5	84	Bacillariophyta	1905.7063917847029326235742
Metagenome	Surface	20-180	39	Bacillariophyta	154.6251853324638967229765
Metagenome	Deep Chlorophyl Maximum	5-20	66	Bacillariophyta	1.8676447606122172284335
Metagenome	Deep Chlorophyl Maximum	20-180	135	Bacillariophyta	70.8072389286171888431176
Metagenome	Deep Chlorophyl Maximum	0.8-5	52	Bacillariophyta	226.3086430573191635690078
Metagenome	Deep Chlorophyl Maximum	0.8-5	98	Bacillariophyta	0.4309404961882779747898
Metagenome	Deep Chlorophyl Maximum	180-2000	111	Bacillariophyta	27.7682274972417722433415
Metagenome	Surface	5-20	125	Bacillariophyta	5223.9133986820804951278774
Metagenome	Surface	180-2000	66	Bacillariophyta	97.0778559392111116341240
Metagenome	Surface	180-2000	92	Bacillariophyta	4581.9481390205328330544887
Metagenome	Deep Chlorophyl Maximum	5-20	64	Bacillariophyta	587.5319626551492728783188
Metagenome	Surface	5-20	65	Bacillariophyta	580.6283025819958594770931
Metagenome	Surface	20-180	143	Bacillariophyta	51.0526254877997650860610
Metagenome	Deep Chlorophyl Maximum	20-180	76	Bacillariophyta	29.5548903216153457385040
Metagenome	Deep Chlorophyl Maximum	0.8-2000	82	Bacillariophyta	1042.0189001102803590947943
Metagenome	Surface	0.8-2000	139	Bacillariophyta	400.3937769343095538499000
Metagenome	Deep Chlorophyl Maximum	5-20	98	Bacillariophyta	65.2368696842132327617936
Metagenome	Surface	5-20	124	Bacillariophyta	1025.6328585990872543920460
Metagenome	Surface	5-20	139	Bacillariophyta	536.8764590540388863537657
Metagenome	Surface	180-2000	47	Bacillariophyta	21.3656447769703587355461
Metagenome	Surface	5-20	83	Bacillariophyta	0.0663821029999830847408
Metagenome	Surface	0.8-2000	83	Bacillariophyta	1816.2522767821779083874389
Metagenome	Deep Chlorophyl Maximum	20-180	85	Bacillariophyta	1257.8645739638210150346254
Metagenome	Surface	5-20	144	Bacillariophyta	162.2518549019923461418369
Metagenome	Surface	20-180	18	Bacillariophyta	57.9791620397308772802414
Metagenome	Surface	3-inf	40	Bacillariophyta	134.0553233411911820405216
Metagenome	Surface	180-2000	82	Bacillariophyta	120.1740650837690758470644
Metagenome	Surface	180-2000	76	Bacillariophyta	34.3426834442692398702279
Metagenome	Deep Chlorophyl Maximum	0.8-2000	85	Bacillariophyta	543.1221540313860600135420
Metagenome	Surface	180-2000	80	Bacillariophyta	136.6358049050868332247033
Metagenome	Meso	0.8-3	138	Bacillariophyta	58.3821593069484135463121
Metagenome	Surface	5-20	138	Bacillariophyta	3.2961409983767920163326
Metagenome	Deep Chlorophyl Maximum	0.8-5	150	Bacillariophyta	491.3584126704637382032637
Metagenome	Surface	0.8-5	131	Bacillariophyta	113.6892618480088644056236
Metagenome	Deep Chlorophyl Maximum	0.8-2000	132	Bacillariophyta	215.7582589911813316513323
Metagenome	Surface	20-180	84	Bacillariophyta	2924.1423116128185006878937
Metagenome	Surface	180-2000	142	Bacillariophyta	27.1723775178402768351593
Metagenome	Deep Chlorophyl Maximum	0.8-5	4	Bacillariophyta	1662.7404696661719200045937
Metagenome	Surface	180-2000	48	Bacillariophyta	2.5552402873495759444769
Metagenome	Surface	5-20	52	Bacillariophyta	191.9811999850134317802119
Metagenome	Deep Chlorophyl Maximum	5-20	41	Bacillariophyta	0.1108784065855866890482
Metagenome	Surface	180-2000	85	Bacillariophyta	3162.2006949977944434415633
Metagenome	Surface	0.8-2000	122	Bacillariophyta	495.6940967696648180085273
Metagenome	Surface	0.8-2000	148	Bacillariophyta	206.1190776398872983032895
Metagenome	Deep Chlorophyl Maximum	0.8-2000	100	Bacillariophyta	164.7002322390346323588428
Metagenome	Surface	0.8-2000	123	Bacillariophyta	2570.8790465150807988958803
Metagenome	Surface	0.8-5	132	Bacillariophyta	197.4197509765070207843340
Metagenome	Deep Chlorophyl Maximum	20-180	22	Bacillariophyta	384.1577878219908843970831
Metagenome	Surface	0.8-5	128	Bacillariophyta	391.4458804329206653149775
Metagenome	Mixed Layer	20-180	153	Bacillariophyta	289.4973995025965127214640
Metagenome	Surface	180-2000	4	Bacillariophyta	69.3017263139200766497439
Metagenome	Surface	180-2000	11	Bacillariophyta	35.4680550672207910954670
Metagenome	Surface	180-2000	36	Bacillariophyta	82.7777920617722324653220
Metagenome	Surface	0.8-2000	93	Bacillariophyta	548.1253842623552111068541
Metagenome	Surface	5-20	30	Bacillariophyta	52.6423570060528003555778
Metagenome	Deep Chlorophyl Maximum	20-200	82	Bacillariophyta	7.6861819642764001186443
Metagenome	Surface	20-180	65	Bacillariophyta	262.1667496442360532904470
Metagenome	Surface	0.8-5	145	Bacillariophyta	5533.8012073434829756202191
Metagenome	Surface	5-20	11	Bacillariophyta	28.0024963379223947486374
Metagenome	Deep Chlorophyl Maximum	5-20	85	Bacillariophyta	278.6453248279192271563698
Metagenome	Surface	180-2000	149	Bacillariophyta	112.6719472134591883694110
Metagenome	Surface	20-180	123	Bacillariophyta	1181.9942337979323342400662
Metagenome	Surface	180-2000	111	Bacillariophyta	76.2040435205891972317294
Metagenome	Surface	0.8-2000	92	Bacillariophyta	2220.4726464585139351637366
Metagenome	Surface	5-20	98	Bacillariophyta	54.4889879051049812741514
Metagenome	Mixed Layer	180-2000	153	Bacillariophyta	87.6071928815662641087947
Metagenome	Surface	20-180	22	Bacillariophyta	139.5775313945649884900257
Metagenome	Surface	180-2000	102	Bacillariophyta	82.7139752588875030933635
Metagenome	Surface	5-20	146	Bacillariophyta	134.7545964822303725116903
Metagenome	Surface	5-20	136	Bacillariophyta	152.2925716521486981247513
Metagenome	Surface	20-180	26	Bacillariophyta	117.2955967304047711213810
Metagenome	Surface	5-20	92	Bacillariophyta	2287.9569740974113674081281
Metagenome	Surface	180-2000	100	Bacillariophyta	336.1068006026104698913404
Metagenome	Deep Chlorophyl Maximum	0.8-5	80	Bacillariophyta	944.4055389715466138911282
Metagenome	Surface	20-180	51	Bacillariophyta	45.3242891497202160348834
Metagenome	Surface	20-180	135	Bacillariophyta	120.3301810843820563723394
Metagenome	Deep Chlorophyl Maximum	20-180	150	Bacillariophyta	75.8829259252957632544967
Metagenome	Surface	180-2000	135	Bacillariophyta	43.5324691468510402807268
Metagenome	Surface	180-2000	9	Bacillariophyta	41.6954361933715626220565
Metagenome	Surface	0.8-5	82	Bacillariophyta	629.5389693123993085643875
Metagenome	Deep Chlorophyl Maximum	5-20	132	Bacillariophyta	62.5123012415312445354265
Metagenome	Deep Chlorophyl Maximum	180-2000	78	Bacillariophyta	19.0180537880917550543763
Metagenome	Surface	180-2000	148	Bacillariophyta	16.6173169935898870867158
Metagenome	Surface	180-2000	25	Bacillariophyta	28.2325939260082792552076
Metagenome	Deep Chlorophyl Maximum	0.8-5	51	Bacillariophyta	349.0197970868124344723249
Metagenome	Surface	5-20	132	Bacillariophyta	15.3584306027671493623254
Metagenome	Surface	20-180	132	Bacillariophyta	56.9100844312543785105674
Metagenome	Surface	20-180	137	Bacillariophyta	159.8001952565998447786111
Metagenome	Deep Chlorophyl Maximum	180-2000	23	Bacillariophyta	148.9596262785150425078662
Metagenome	Surface	180-2000	128	Bacillariophyta	50.3707821463489386765167
Metagenome	Surface	180-2000	152	Bacillariophyta	21.7457585661472580333686
Metagenome	Surface	0.8-5	110	Bacillariophyta	699.4249696818521614405384
Metagenome	Deep Chlorophyl Maximum	0.8-5	135	Bacillariophyta	914.9746901148405153758603
Metagenome	Discrete Depth	3-inf	40	Bacillariophyta	274.7196594411476886221646
Metagenome	Surface	180-2000	122	Bacillariophyta	89.1357068729577776897144
Metagenome	Deep Chlorophyl Maximum	5-20	68	Bacillariophyta	270.7617582251470854659559
Metagenome	Deep Chlorophyl Maximum	180-2000	100	Bacillariophyta	34.8159358449632907080151
Metagenome	Surface	0.8-2000	152	Bacillariophyta	275.3545973068791914428743
Metagenome	Surface	180-2000	70	Bacillariophyta	80.2099802688026124464216
Metagenome	Surface	20-180	23	Bacillariophyta	111.4962992256417882094843
Metagenome	Surface	20-180	111	Bacillariophyta	377.5459560268966561213944
Metagenome	Surface	180-2000	68	Bacillariophyta	18.0676821731411846611720
Metagenome	Deep Chlorophyl Maximum	180-2000	93	Bacillariophyta	84.4326047308526228679648
Metagenome	Surface	0.8-2000	70	Bacillariophyta	205.9734564813873309435666
Metagenome	Surface	20-180	146	Bacillariophyta	110.5050927110106676817813
Metagenome	Deep Chlorophyl Maximum	5-20	9	Bacillariophyta	20.0916496517173223147756
Metagenome	Deep Chlorophyl Maximum	180-2000	102	Bacillariophyta	42.3875622891262349191399
Metagenome	Deep Chlorophyl Maximum	20-180	78	Bacillariophyta	58.6017098088033723257695
Metagenome	Surface	180-2000	51	Bacillariophyta	18.7488150238186116469663
Metagenome	Surface	5-20	145	Bacillariophyta	664.1670740501379971432172
Metagenome	Surface	5-20	72	Bacillariophyta	18.2911312119997992598625
Metagenome	Surface	0.8-5	92	Bacillariophyta	431.3246253356289212355090
Metagenome	Deep Chlorophyl Maximum	20-180	39	Bacillariophyta	100.9901093867834397099781
Metagenome	Deep Chlorophyl Maximum	0.8-2000	111	Bacillariophyta	134.8672202464495402662870
Metagenome	Surface	20-180	152	Bacillariophyta	175.8189350778351077025929
Metagenome	Deep Chlorophyl Maximum	180-2000	135	Bacillariophyta	26.7972881037133562123764
Metagenome	Surface	5-20	93	Bacillariophyta	139.1102770867556315259606
Metagenome	Surface	180-2000	98	Bacillariophyta	35.1695020358852999883825
Metagenome	Surface	0.8-5	38	Bacillariophyta	285.6320197058133486811560
Metagenome	Surface	180-2000	78	Bacillariophyta	24.9837230952975370510544
Metagenome	Surface	5-20	46	Bacillariophyta	275.8124101726027500303129
Metagenome	Surface	180-2000	136	Bacillariophyta	28.7113899994578382884186
Metagenome	Surface	5-20	39	Bacillariophyta	0.2767134061519113759809
Metagenome	Deep Chlorophyl Maximum	180-2000	52	Bacillariophyta	19.4557666257418303470267
Metagenome	Surface	20-180	125	Bacillariophyta	1164.3652196764863294697889
Metagenome	Surface	0.8-2000	67	Bacillariophyta	6012.5121963081526699212986
Metagenome	Deep Chlorophyl Maximum	20-180	102	Bacillariophyta	567.8776340773852854271198
Metagenome	Surface	20-180	80	Bacillariophyta	970.6262090551265718785245
Metagenome	Surface	5-20	123	Bacillariophyta	3196.1955399897321257185467
Metagenome	Surface	20-180	85	Bacillariophyta	2527.3242428204304805827718
Metagenome	Deep Chlorophyl Maximum	20-180	7	Bacillariophyta	173.7628479025934170459911
Metagenome	Surface	20-180	36	Bacillariophyta	303.1183008965799548506403
Metagenome	Surface	180-2000	139	Bacillariophyta	27.1977913736031170870155
Metagenome	Surface	180-2000	125	Bacillariophyta	62.5129725861137420586666
Metagenome	Surface	5-20	82	Bacillariophyta	181.3225835237603164595832
Metagenome	Surface	0.8-2000	85	Bacillariophyta	1665.3203399898066174866784
Metagenome	Surface	0.8-2000	80	Bacillariophyta	725.7124671249598035771555
Metagenome	Deep Chlorophyl Maximum	5-20	18	Bacillariophyta	50.9058358478444168901400
Metagenome	Surface	0.8-5	85	Bacillariophyta	1505.0038663757598937920079
Metagenome	Meso	0.8-3	68	Bacillariophyta	19.5220620970718923385678
Metagenome	Surface	0.8-5	135	Bacillariophyta	730.5839003900519645351430
Metagenome	Surface	0.8-5	7	Bacillariophyta	357.2908551864172002898723
Metagenome	Deep Chlorophyl Maximum	0.8-5	138	Bacillariophyta	268.0185214765475401332839
Metagenome	Deep Chlorophyl Maximum	180-2000	81	Bacillariophyta	333.1755986753692367063895
Metagenome	Deep Chlorophyl Maximum	0.8-2000	151	Bacillariophyta	406.9362822949805655325939
Metagenome	Deep Chlorophyl Maximum	20-180	80	Bacillariophyta	718.8309509995554190120437
Metagenome	Surface	0.8-5	51	Bacillariophyta	216.4270381397475767198957
Metagenome	Surface	0.8-2000	131	Bacillariophyta	131.4810370498541688688565
Metagenome	Deep Chlorophyl Maximum	5-20	22	Bacillariophyta	79.0915392832708743012238
Metagenome	Deep Chlorophyl Maximum	20-180	18	Bacillariophyta	135.8084622325420963151466
Metagenome	Surface	20-180	46	Bacillariophyta	175.4328932927014015052958
Metagenome	Surface	0.8-5	147	Bacillariophyta	266.9310318743472942304429
Metagenome	Surface	20-180	109	Bacillariophyta	278.0761751667861252923508
Metagenome	Deep Chlorophyl Maximum	180-2000	137	Bacillariophyta	42.5693323389138361251272
Metagenome	Deep Chlorophyl Maximum	0.8-5	110	Bacillariophyta	379.0974927420959255941479
Metagenome	Surface	5-20	110	Bacillariophyta	1064.5231763794245233301083
Metagenome	Deep Chlorophyl Maximum	5-20	80	Bacillariophyta	303.4080279132493819516103
Metagenome	Surface	0.8-2000	11	Bacillariophyta	159.6294626570022899408885
Metagenome	Deep Chlorophyl Maximum	180-2000	82	Bacillariophyta	196.7764885202356895943510
Metagenome	Surface	5-20	102	Bacillariophyta	2001.9618858056904188158498
Metagenome	Mixed Layer	0.8-5	152	Bacillariophyta	234.2600701891889929118218
Metagenome	Surface	180-2000	23	Bacillariophyta	92.3849046274514366372532
Metagenome	Surface	180-2000	132	Bacillariophyta	26.8285194184614812374506
Metagenome	Deep Chlorophyl Maximum	180-2000	64	Bacillariophyta	33.5954679387096711920546
Metagenome	Surface	180-2000	146	Bacillariophyta	19.5312884172736836337070
Metagenome	Deep Chlorophyl Maximum	0.8-5	36	Bacillariophyta	193.8557455149900708574195
Metagenome	Deep Chlorophyl Maximum	20-180	41	Bacillariophyta	114.6191437070017255864252
Metagenome	Surface	20-180	102	Bacillariophyta	912.7145768113577533608982
Metagenome	Surface	0.8-5	150	Bacillariophyta	620.6505618324007587105484
Metagenome	Surface	0.8-5	124	Bacillariophyta	599.4481224083403150815208
Metagenome	Surface	0.8-5	109	Bacillariophyta	223.5171300571286581299058
Metagenome	Surface	0.8-5	18	Bacillariophyta	179.8068215146174436136484
Metagenome	Surface	0.8-2000	100	Bacillariophyta	375.8590363262389283383058
Metatranscriptome	Surface	20-180	36	Bacillariophyta	257.6566495523034819870034
Metatranscriptome	Surface	5-20	139	Bacillariophyta	4400.1766312235748945802527
Metatranscriptome	Surface	180-2000	102	Bacillariophyta	254.4294965632143168399182
Metatranscriptome	Deep Chlorophyl Maximum	20-180	52	Bacillariophyta	1920.7192680851722185186858
Metatranscriptome	Surface	20-180	145	Bacillariophyta	2534.8098087511943732330622
Metatranscriptome	Deep Chlorophyl Maximum	180-2000	138	Bacillariophyta	10.1134297394930469087687
Metatranscriptome	Deep Chlorophyl Maximum	0.8-5	142	Bacillariophyta	1384.8699947604853041083217
Metatranscriptome	Deep Chlorophyl Maximum	5-20	111	Bacillariophyta	1498.9497383724699496321264
Metatranscriptome	Deep Chlorophyl Maximum	5-20	93	Bacillariophyta	1408.0179087431973701249888
Metatranscriptome	Deep Chlorophyl Maximum	0.8-5	131	Bacillariophyta	929.8386771875511578877571
Metatranscriptome	Deep Chlorophyl Maximum	5-20	85	Bacillariophyta	33060.9652055575650706487068
Metatranscriptome	Deep Chlorophyl Maximum	180-2000	25	Bacillariophyta	11.0302203363120019455335
Metatranscriptome	Surface	5-20	65	Bacillariophyta	6330.9412610248378281418979
Metatranscriptome	Surface	20-180	152	Bacillariophyta	6704.3693947362262721689774
Metatranscriptome	Deep Chlorophyl Maximum	5-20	66	Bacillariophyta	750.4820661719387813737292
Metatranscriptome	Surface	0.8-5	92	Bacillariophyta	11984.7348311858735998569614
Metatranscriptome	Surface	20-180	131	Bacillariophyta	882.7442782332142584000856
Metatranscriptome	Surface	0.8-5	139	Bacillariophyta	2359.2570615084537108963048
Metatranscriptome	Surface	20-180	46	Bacillariophyta	273.1979600700694704173976
Metatranscriptome	Surface	20-180	11	Bacillariophyta	60.1419315120852942882501
Metatranscriptome	Deep Chlorophyl Maximum	0.8-5	93	Bacillariophyta	1645.8805926431598390946576
Metatranscriptome	Surface	180-2000	137	Bacillariophyta	18.7708767292896506993782
Metatranscriptome	Surface	0.8-2000	76	Bacillariophyta	1167.8571706320176400994981
Metatranscriptome	Surface	180-2000	4	Bacillariophyta	100.4976017962299579197594
Metatranscriptome	Surface	0.8-5	23	Bacillariophyta	1586.9468712693727509011055
Metatranscriptome	Deep Chlorophyl Maximum	0.8-2000	109	Bacillariophyta	2074.5270550833158109682586
Metatranscriptome	Surface	0.8-5	4	Bacillariophyta	3717.3764564643014916001107
Metatranscriptome	Deep Chlorophyl Maximum	20-180	38	Bacillariophyta	640.4254317665252764224526
Metatranscriptome	Surface	0.8-2000	70	Bacillariophyta	2837.4953105654411344982435
Metatranscriptome	Surface	5-20	66	Bacillariophyta	4872.1494822165784617240547
Metatranscriptome	Surface	20-180	110	Bacillariophyta	6821.1570695181640049398197
Metatranscriptome	Surface	180-2000	92	Bacillariophyta	15294.1355062501227415339144
Metatranscriptome	Surface	20-180	150	Bacillariophyta	757.0166239710051949707292
Metatranscriptome	Deep Chlorophyl Maximum	5-20	64	Bacillariophyta	24177.0210964370460011707564
Metatranscriptome	Surface	5-20	152	Bacillariophyta	12802.5295909506800304811236
Metatranscriptome	Surface	0.8-2000	85	Bacillariophyta	15698.6021977191319392019864
Metatranscriptome	Surface	180-2000	65	Bacillariophyta	221.8627458730338483650080
Metatranscriptome	Surface	180-2000	142	Bacillariophyta	295.3187671241484835438218
Metatranscriptome	Surface	0.8-2000	83	Bacillariophyta	10218.0193944075590604114723
Metatranscriptome	Surface	0.8-5	25	Bacillariophyta	1284.1772998499463616095539
Metatranscriptome	Surface	5-20	51	Bacillariophyta	1961.1565563607416572411424
Metatranscriptome	Surface	5-20	143	Bacillariophyta	4938.3536915528823918464241
Metatranscriptome	Surface	180-2000	136	Bacillariophyta	39.4709568628797021240528
Metatranscriptome	Surface	0.8-5	80	Bacillariophyta	4916.5917521457695453790393
Metatranscriptome	Surface	0.8-5	146	Bacillariophyta	1951.4541187818321680280675
Metatranscriptome	Surface	0.8-2000	148	Bacillariophyta	1653.7077113201543848708397
Metatranscriptome	Surface	0.8-5	84	Bacillariophyta	21756.5852459822503419673012
Metatranscriptome	Surface	20-180	26	Bacillariophyta	64.1305763332387310030058
Metatranscriptome	Surface	0.8-5	109	Bacillariophyta	1592.7040157936674736882665
Metatranscriptome	Deep Chlorophyl Maximum	20-180	23	Bacillariophyta	7337.7988613476278958458465
Metatranscriptome	Deep Chlorophyl Maximum	5-20	150	Bacillariophyta	3170.2778273361821061993027
Metatranscriptome	Deep Chlorophyl Maximum	180-2000	150	Bacillariophyta	159.9047925439648432099915
Metatranscriptome	Surface	180-2000	139	Bacillariophyta	81.3131606967225767645946
Metatranscriptome	Deep Chlorophyl Maximum	0.8-5	4	Bacillariophyta	939.4517882953885692942642
Metatranscriptome	Deep Chlorophyl Maximum	20-180	22	Bacillariophyta	7556.9114228055066235789639
Metatranscriptome	Surface	180-2000	76	Bacillariophyta	362.6693052115860013417947
Metatranscriptome	Deep Chlorophyl Maximum	20-180	100	Bacillariophyta	1277.3914078207375746298879
Metatranscriptome	Surface	0.8-2000	109	Bacillariophyta	3194.8227658852113468590517
Metatranscriptome	Deep Chlorophyl Maximum	20-180	39	Bacillariophyta	1057.6406801135458513041243
Metatranscriptome	Deep Chlorophyl Maximum	0.8-2000	132	Bacillariophyta	1685.4505824926168001676174
Metatranscriptome	Deep Chlorophyl Maximum	180-2000	102	Bacillariophyta	67.4375944225056271827401
Metatranscriptome	Deep Chlorophyl Maximum	0.8-5	18	Bacillariophyta	808.0331806055245004172249
Metatranscriptome	Deep Chlorophyl Maximum	0.8-2000	111	Bacillariophyta	1652.4728189513043100644651
Metatranscriptome	Deep Chlorophyl Maximum	20-180	7	Bacillariophyta	712.9427300184740455835097
Metatranscriptome	Surface	0.8-2000	125	Bacillariophyta	3539.6977227652416395642376
Metatranscriptome	Deep Chlorophyl Maximum	0.8-2000	68	Bacillariophyta	2913.6043924790977193151065
Metatranscriptome	Surface	180-2000	93	Bacillariophyta	562.2497280168798152177878
Metatranscriptome	Deep Chlorophyl Maximum	5-20	25	Bacillariophyta	1510.3703808322248127726795
Metatranscriptome	Surface	180-2000	51	Bacillariophyta	74.9155484915786390662240
Metatranscriptome	Surface	5-20	150	Bacillariophyta	2225.4758007611061350061732
Metatranscriptome	Surface	5-20	18	Bacillariophyta	1084.7618994592082675154643
Metatranscriptome	Surface	20-180	147	Bacillariophyta	2602.2893327544323023303718
Metatranscriptome	Deep Chlorophyl Maximum	180-2000	81	Bacillariophyta	4004.4546819177507783749093
Metatranscriptome	Deep Chlorophyl Maximum	180-2000	52	Bacillariophyta	67.3814009363549919484626
Metatranscriptome	Surface	180-2000	122	Bacillariophyta	249.5260699823614440745478
Metatranscriptome	Surface	20-180	70	Bacillariophyta	1672.5096857432513388630468
Metatranscriptome	Surface	180-2000	110	Bacillariophyta	96.7973443218987754030347
Metatranscriptome	Deep Chlorophyl Maximum	5-20	143	Bacillariophyta	1430.5437871889367308364527
Metatranscriptome	Surface	5-20	98	Bacillariophyta	985.6093805104835656738516
Metatranscriptome	Surface	0.8-5	46	Bacillariophyta	4784.0845635743036852183252
Metatranscriptome	Surface	180-2000	100	Bacillariophyta	2053.7674780909208305246239
Metatranscriptome	Deep Chlorophyl Maximum	180-2000	131	Bacillariophyta	19.8247189853374785346168
Metatranscriptome	Surface	0.8-2000	123	Bacillariophyta	10557.2393895086452451081982
Metatranscriptome	Deep Chlorophyl Maximum	0.8-5	39	Bacillariophyta	1835.1209861072095066436560
Metatranscriptome	Surface	5-20	137	Bacillariophyta	2001.7141442400700105386235
Metatranscriptome	Deep Chlorophyl Maximum	5-20	131	Bacillariophyta	1702.3439051234260516176633
Metatranscriptome	Surface	180-2000	109	Bacillariophyta	421.6818973923915658541528
Metatranscriptome	Deep Chlorophyl Maximum	5-20	22	Bacillariophyta	6908.2328754180868015666306
Metatranscriptome	Deep Chlorophyl Maximum	0.8-5	135	Bacillariophyta	920.4176704722485509169161
Metatranscriptome	Surface	0.8-2000	11	Bacillariophyta	2672.5753341997475529545625
Metatranscriptome	Deep Chlorophyl Maximum	180-2000	64	Bacillariophyta	211.5994851444995585726394
Metatranscriptome	Deep Chlorophyl Maximum	180-2000	135	Bacillariophyta	132.4025324336296512844902
Metatranscriptome	Surface	0.8-2000	151	Bacillariophyta	1449.7552096820614598859933
Metatranscriptome	Deep Chlorophyl Maximum	20-180	111	Bacillariophyta	2203.3829619030745385899195
Metatranscriptome	Surface	5-20	100	Bacillariophyta	19812.3937266177890972329578
Metatranscriptome	Surface	180-2000	149	Bacillariophyta	161.2323904440601073095873
Metatranscriptome	Surface	0.8-2000	152	Bacillariophyta	3617.9190894198723473795809
Metatranscriptome	Deep Chlorophyl Maximum	20-180	25	Bacillariophyta	2842.3067734310624714577642
Metatranscriptome	Deep Chlorophyl Maximum	20-180	135	Bacillariophyta	2387.9010251280824008723869
Metatranscriptome	Deep Chlorophyl Maximum	20-180	102	Bacillariophyta	4653.0921881846491632295226
Metatranscriptome	Deep Chlorophyl Maximum	5-20	142	Bacillariophyta	5152.5952153799605635065006
Metatranscriptome	Surface	0.8-5	36	Bacillariophyta	1068.2888911127176108095682
Metatranscriptome	Deep Chlorophyl Maximum	180-2000	82	Bacillariophyta	3124.7375072578480978968685
Metatranscriptome	Surface	5-20	135	Bacillariophyta	5239.7313833728541760947905
Metatranscriptome	Surface	180-2000	146	Bacillariophyta	406.6553887955167635726017
Metatranscriptome	Surface	5-20	123	Bacillariophyta	41500.4080072849166924697784
Metatranscriptome	Surface	180-2000	52	Bacillariophyta	495.2613562060652721563692
Metatranscriptome	Surface	0.8-5	41	Bacillariophyta	1253.3498915859919391468935
Metatranscriptome	Deep Chlorophyl Maximum	20-180	150	Bacillariophyta	367.0965625396590246154460
Metatranscriptome	Surface	0.8-2000	80	Bacillariophyta	4520.5191455271105938074072
Metatranscriptome	Deep Chlorophyl Maximum	0.8-5	72	Bacillariophyta	2030.9509775629652317263663
Metatranscriptome	Surface	5-20	102	Bacillariophyta	12741.6219195953377667507311
Metatranscriptome	Deep Chlorophyl Maximum	180-2000	51	Bacillariophyta	60.0281455781218556931600
Metatranscriptome	Deep Chlorophyl Maximum	0.8-5	110	Bacillariophyta	6569.0020917679008891632009
Metatranscriptome	Surface	0.8-5	64	Bacillariophyta	2110.8390632927386199035880
Metatranscriptome	Surface	180-2000	22	Bacillariophyta	36.0560073969178205739727
Metatranscriptome	Deep Chlorophyl Maximum	0.8-2000	100	Bacillariophyta	3018.0908428314184630547601
Metatranscriptome	Surface	0.8-5	132	Bacillariophyta	1739.5418644883022375458026
Metatranscriptome	Surface	0.8-5	9	Bacillariophyta	62.3072476218469355896401
Metatranscriptome	Surface	5-20	11	Bacillariophyta	3076.0502347067541870639928
Metatranscriptome	Surface	0.8-5	81	Bacillariophyta	5969.2493769861163519507841
Metatranscriptome	Surface	5-20	132	Bacillariophyta	537.3692115105471314162600
Metatranscriptome	Deep Chlorophyl Maximum	0.8-5	23	Bacillariophyta	1679.8978602105272803779457
Metatranscriptome	Surface	180-2000	111	Bacillariophyta	377.3022204345463677666039
Metatranscriptome	Deep Chlorophyl Maximum	20-180	85	Bacillariophyta	34551.2435112119739741842750
Metatranscriptome	Surface	180-2000	123	Bacillariophyta	54.7086433372081411760646
Metatranscriptome	Surface	5-20	146	Bacillariophyta	3933.1744209304810737659608
Metatranscriptome	Surface	180-2000	138	Bacillariophyta	226.1998537933212693878948
Metatranscriptome	Surface	20-180	102	Bacillariophyta	19442.4997445384408010227162
Metatranscriptome	Surface	20-180	149	Bacillariophyta	2144.1389808611942355831559
Metatranscriptome	Surface	180-2000	80	Bacillariophyta	675.7567643295206533116115
Metatranscriptome	Surface	20-180	151	Bacillariophyta	561.4103654253800648188388
Metatranscriptome	Surface	0.8-5	68	Bacillariophyta	2968.3316028498848566652413
Metatranscriptome	Surface	0.8-5	124	Bacillariophyta	2298.2744350767567742543918
Metatranscriptome	Deep Chlorophyl Maximum	5-20	138	Bacillariophyta	2825.8043228782245861463451
Metatranscriptome	Surface	20-180	109	Bacillariophyta	3584.4732413064893130627553
Metatranscriptome	Deep Chlorophyl Maximum	0.8-5	52	Bacillariophyta	2051.9829151724700806447288
Metatranscriptome	Surface	0.8-5	137	Bacillariophyta	2268.0600359489988551153772
Metatranscriptome	Deep Chlorophyl Maximum	0.8-5	9	Bacillariophyta	448.1963331668261074913762
Metatranscriptome	Deep Chlorophyl Maximum	5-20	68	Bacillariophyta	9153.1897390461933534666628
Metatranscriptome	Surface	20-180	66	Bacillariophyta	15274.1091805535117229553066
Metatranscriptome	Surface	20-180	122	Bacillariophyta	979.2804290789391022942212
Metatranscriptome	Deep Chlorophyl Maximum	20-180	142	Bacillariophyta	8906.9711013733194588937181
Metatranscriptome	Deep Chlorophyl Maximum	5-20	102	Bacillariophyta	30817.0230021407302878344581
Metatranscriptome	Surface	5-20	30	Bacillariophyta	537.5684394946796398895295
Metatranscriptome	Surface	0.8-5	145	Bacillariophyta	11535.2309665034018939522298
Metatranscriptome	Surface	180-2000	131	Bacillariophyta	555.2846885279050117567579
Metatranscriptome	Deep Chlorophyl Maximum	0.8-2000	82	Bacillariophyta	17168.3229128250187134341331
Metatranscriptome	Surface	180-2000	11	Bacillariophyta	20.8033697767321184238926
Metatranscriptome	Deep Chlorophyl Maximum	0.8-2000	110	Bacillariophyta	2773.0491610251855425506307
Metatranscriptome	Surface	180-2000	48	Bacillariophyta	59.8151138138967187855843
Metatranscriptome	Surface	20-180	78	Bacillariophyta	628.9650379666363159136822
Metatranscriptome	Surface	5-20	109	Bacillariophyta	3544.4902702559262792636474
Metatranscriptome	Surface	20-180	138	Bacillariophyta	1556.5016612700002754943185
Metatranscriptome	Surface	0.8-2000	136	Bacillariophyta	2333.1041419895991535504720
Metatranscriptome	Surface	180-2000	148	Bacillariophyta	553.3134630389628188518181
Metatranscriptome	Surface	0.8-5	144	Bacillariophyta	28.3239024442166377280167
Metatranscriptome	Surface	180-2000	70	Bacillariophyta	123.4915542427182302970268
Metatranscriptome	Deep Chlorophyl Maximum	5-20	81	Bacillariophyta	6084.3807515605291502680529
Metatranscriptome	Deep Chlorophyl Maximum	20-180	137	Bacillariophyta	1925.8223523827093713878256
Metatranscriptome	Surface	0.8-5	7	Bacillariophyta	2406.3437115480765260411289
Metatranscriptome	Surface	20-180	111	Bacillariophyta	4903.2872646462954109303212
Metatranscriptome	Surface	5-20	148	Bacillariophyta	2569.0241195720190428009033
Metatranscriptome	Deep Chlorophyl Maximum	0.8-2000	102	Bacillariophyta	5051.5931829394620327100540
Metatranscriptome	Surface	5-20	82	Bacillariophyta	32100.2597499795751172513292
Metatranscriptome	Deep Chlorophyl Maximum	0.8-5	109	Bacillariophyta	1889.2307491994298880300107
Metatranscriptome	Surface	0.8-2000	144	Bacillariophyta	2406.0139974340629231974731
Metatranscriptome	Surface	0.8-5	82	Bacillariophyta	3549.6969727268825640642547
Metatranscriptome	Surface	5-20	52	Bacillariophyta	5949.0858378110846280684143
Metatranscriptome	Surface	0.8-2000	147	Bacillariophyta	2276.5413465458319679513011
Metatranscriptome	Surface	180-2000	135	Bacillariophyta	372.8882509650354913355308
Metatranscriptome	Surface	0.8-5	83	Bacillariophyta	14261.6551157653637353917020
Metatranscriptome	Surface	20-180	67	Bacillariophyta	2412.5642482181128887219757
Metatranscriptome	Surface	0.8-2000	142	Bacillariophyta	3181.0633089442463812268613
Metatranscriptome	Surface	0.8-5	152	Bacillariophyta	2192.3749175274048179851150
Metatranscriptome	Surface	0.8-5	70	Bacillariophyta	1747.9056898413992476859491
Metatranscriptome	Surface	180-2000	30	Bacillariophyta	253.2220682054795977966588
Metatranscriptome	Deep Chlorophyl Maximum	180-2000	85	Bacillariophyta	4224.5843902643148783937477
Metatranscriptome	Surface	180-2000	143	Bacillariophyta	220.4685889612162115608340
Metatranscriptome	Surface	20-180	142	Bacillariophyta	779.4807146699126926825407
Metatranscriptome	Surface	20-180	128	Bacillariophyta	189.5602296239451963755229
Metatranscriptome	Deep Chlorophyl Maximum	180-2000	142	Bacillariophyta	178.2753062767612588640498
Metatranscriptome	Surface	5-20	145	Bacillariophyta	30540.9324814635121594363909
Metatranscriptome	Surface	180-2000	66	Bacillariophyta	242.3225846824613451124808
Metatranscriptome	Deep Chlorophyl Maximum	5-20	72	Bacillariophyta	1170.4232041320366816128384
Metatranscriptome	Deep Chlorophyl Maximum	180-2000	110	Bacillariophyta	221.4445943516900690423155
Metatranscriptome	Surface	180-2000	46	Bacillariophyta	121.9446989175394868848423
Metatranscriptome	Deep Chlorophyl Maximum	0.8-2000	131	Bacillariophyta	969.5120844427849068347669
Metatranscriptome	Surface	180-2000	82	Bacillariophyta	1548.9935408576526315593824
Metatranscriptome	Surface	20-180	38	Bacillariophyta	355.2669015375132011980153
Metatranscriptome	Surface	0.8-5	122	Bacillariophyta	2288.2773670192930017819322
Metatranscriptome	Deep Chlorophyl Maximum	5-20	80	Bacillariophyta	1837.1455929546091565551791
Metatranscriptome	Surface	20-180	136	Bacillariophyta	1164.0369509494816140371398
Metatranscriptome	Deep Chlorophyl Maximum	5-20	132	Bacillariophyta	1073.6238295792288938157455
Metatranscriptome	Surface	0.8-5	111	Bacillariophyta	1726.7587680078620924195576
Metatranscriptome	Surface	20-180	25	Bacillariophyta	1692.3743115898602870084133
Metatranscriptome	Surface	0.8-5	110	Bacillariophyta	3663.3838872717504537845912
Metatranscriptome	Surface	20-180	7	Bacillariophyta	564.5162707289745656069613
Metatranscriptome	Surface	180-2000	47	Bacillariophyta	128.8519440582199050010503
Metatranscriptome	Surface	180-2000	145	Bacillariophyta	962.6571816204434792751954
Metatranscriptome	Surface	5-20	46	Bacillariophyta	3032.1301701837059885402681
Metatranscriptome	Surface	0.8-2000	92	Bacillariophyta	42491.5527535549031341588488
Metatranscriptome	Deep Chlorophyl Maximum	0.8-5	38	Bacillariophyta	3371.6652734206578858611181
Metatranscriptome	Surface	0.8-2000	78	Bacillariophyta	448.6557092763030426263438
Metatranscriptome	Deep Chlorophyl Maximum	0.8-2000	78	Bacillariophyta	724.8417549718064054609101
Metatranscriptome	Surface	0.8-5	51	Bacillariophyta	1354.4307831614171352407894
Metatranscriptome	Surface	0.8-2000	128	Bacillariophyta	4133.2560258497820395717781
Metatranscriptome	Surface	20-180	92	Bacillariophyta	2618.9626503401170860563241
Metatranscriptome	Deep Chlorophyl Maximum	5-20	41	Bacillariophyta	117.2140139183185547216981
Metatranscriptome	Deep Chlorophyl Maximum	0.8-2000	137	Bacillariophyta	1180.8770977564977364693277
Metatranscriptome	Surface	0.8-5	85	Bacillariophyta	17922.9070723674786034251838
Metatranscriptome	Surface	20-180	123	Bacillariophyta	22193.8662171464072336846129
Metatranscriptome	Surface	180-2000	152	Bacillariophyta	96.7628146530908464853504
Metatranscriptome	Deep Chlorophyl Maximum	20-180	41	Bacillariophyta	528.6344770474843415275501
Metatranscriptome	Surface	180-2000	147	Bacillariophyta	489.0833913325583953701781
Metatranscriptome	Surface	5-20	67	Bacillariophyta	43695.4810447028060629293122
Metatranscriptome	Surface	5-20	122	Bacillariophyta	14158.5795466781301721326258
Metatranscriptome	Deep Chlorophyl Maximum	0.8-5	85	Bacillariophyta	8184.2755906320389596153575
Metatranscriptome	Surface	0.8-5	22	Bacillariophyta	2191.7974079569604994865983
Metatranscriptome	Surface	5-20	128	Bacillariophyta	26198.3017924955854578428216
Metatranscriptome	Surface	180-2000	144	Bacillariophyta	118.2552792641104304899313
Metatranscriptome	Surface	5-20	151	Bacillariophyta	827.2347612151494621879344
Metatranscriptome	Surface	180-2000	83	Bacillariophyta	180.7728669121029219518659
Metatranscriptome	Deep Chlorophyl Maximum	0.8-5	128	Bacillariophyta	2556.2210650567129304189251
Metatranscriptome	Surface	5-20	4	Bacillariophyta	446.2401624713816287726154
Metatranscriptome	Deep Chlorophyl Maximum	0.8-2000	135	Bacillariophyta	1280.7634827479505561509399
Metatranscriptome	Surface	20-180	135	Bacillariophyta	57.4079597043794907784697
Metatranscriptome	Surface	5-20	68	Bacillariophyta	8326.2810684748884426653603
Metatranscriptome	Deep Chlorophyl Maximum	180-2000	151	Bacillariophyta	54.2210064887389249083105
Metatranscriptome	Deep Chlorophyl Maximum	5-20	128	Bacillariophyta	29649.2819079682313070378541
Metatranscriptome	Surface	5-20	41	Bacillariophyta	599.5554865323134263732641
Metatranscriptome	Surface	180-2000	78	Bacillariophyta	1160.1712114251683192200915
Metatranscriptome	Surface	0.8-5	125	Bacillariophyta	2046.3671378402059307655136
Metatranscriptome	Surface	20-180	23	Bacillariophyta	917.3154073691345006258402
Metatranscriptome	Deep Chlorophyl Maximum	5-20	9	Bacillariophyta	2250.8263673628823497985252
Metatranscriptome	Surface	0.8-2000	150	Bacillariophyta	1103.5060312033870519865530
Metatranscriptome	Deep Chlorophyl Maximum	180-2000	111	Bacillariophyta	232.2833220763108585532608
Metatranscriptome	Deep Chlorophyl Maximum	180-2000	137	Bacillariophyta	48.3196047800371619035387
Metatranscriptome	Deep Chlorophyl Maximum	180-2000	78	Bacillariophyta	29.4066691351469972487420
Metatranscriptome	Deep Chlorophyl Maximum	5-20	65	Bacillariophyta	2310.1477580691681681379634
Metatranscriptome	Surface	180-2000	84	Bacillariophyta	2383.0240776976178784796190
Metatranscriptome	Surface	5-20	131	Bacillariophyta	1811.3050173988384241585692
Metatranscriptome	Deep Chlorophyl Maximum	5-20	76	Bacillariophyta	669.0297283725509052132452
Metatranscriptome	Deep Chlorophyl Maximum	180-2000	72	Bacillariophyta	56.5469908778295816779991
Metatranscriptome	Surface	20-180	41	Bacillariophyta	1554.5515503737464160227688
Metatranscriptome	Surface	0.8-2000	84	Bacillariophyta	47609.4177176346853066490894
Metatranscriptome	Surface	20-180	65	Bacillariophyta	14456.0805336184245906139267
Metatranscriptome	Deep Chlorophyl Maximum	180-2000	39	Bacillariophyta	118.3039029149864111642443
Metatranscriptome	Surface	0.8-5	93	Bacillariophyta	429.1735769232936126005296
Metatranscriptome	Surface	20-180	137	Bacillariophyta	2201.5347242765339743630904
Metatranscriptome	Deep Chlorophyl Maximum	20-180	143	Bacillariophyta	1577.4825891381603265584133
Metatranscriptome	Surface	5-20	64	Bacillariophyta	10699.8223844835524545260341
Metatranscriptome	Surface	0.8-2000	139	Bacillariophyta	4222.4016436822865809830319
Metatranscriptome	Surface	20-180	124	Bacillariophyta	393.6366105777491995743045
Metatranscriptome	Surface	0.8-5	128	Bacillariophyta	2658.1269232101206185792108
Metatranscriptome	Surface	180-2000	64	Bacillariophyta	175.6700497648508656894917
Metatranscriptome	Surface	0.8-5	38	Bacillariophyta	2167.9029905512928042554677
Metatranscriptome	Surface	5-20	147	Bacillariophyta	1357.1455121578776811253064
Metatranscriptome	Surface	20-180	64	Bacillariophyta	3057.2569007522380171160137
Metatranscriptome	Deep Chlorophyl Maximum	20-180	80	Bacillariophyta	4400.5862354494030870277754
Metatranscriptome	Surface	5-20	125	Bacillariophyta	15813.6220471206025610655388
Metatranscriptome	Surface	180-2000	68	Bacillariophyta	141.0579476073973337335588
Metatranscriptome	Surface	20-180	84	Bacillariophyta	75421.8144168519334726852321
Metatranscriptome	Surface	180-2000	128	Bacillariophyta	34.7722840438138418098224
Metatranscriptome	Deep Chlorophyl Maximum	180-2000	98	Bacillariophyta	496.6630430106531146339233
Metatranscriptome	Deep Chlorophyl Maximum	20-180	151	Bacillariophyta	410.9804706405167008531620
Metatranscriptome	Deep Chlorophyl Maximum	0.8-5	102	Bacillariophyta	2489.0144173844208417278878
Metatranscriptome	Surface	20-180	81	Bacillariophyta	2894.1089396364271653094846
Metatranscriptome	Surface	5-20	84	Bacillariophyta	87050.5461539431970905411617
Metatranscriptome	Surface	0.8-5	66	Bacillariophyta	3174.5376624437684787150005
Metatranscriptome	Surface	20-180	18	Bacillariophyta	370.0637834010837392550997
Metatranscriptome	Surface	0.8-5	123	Bacillariophyta	7559.6833354887374762931529
Metatranscriptome	Surface	0.8-5	142	Bacillariophyta	1836.2344469365810062377875
Metatranscriptome	Surface	0.8-5	136	Bacillariophyta	1902.7676689905829857663022
Metatranscriptome	Surface	180-2000	151	Bacillariophyta	118.4638049070764108383624
Metatranscriptome	Surface	180-2000	9	Bacillariophyta	126.7245391184615817617432
Metatranscriptome	Surface	0.8-2000	93	Bacillariophyta	854.9686067785893416326459
Metatranscriptome	Surface	20-180	144	Bacillariophyta	471.3571412496930328750455
Metatranscriptome	Surface	180-2000	124	Bacillariophyta	233.7887103436244989052017
Metatranscriptome	Surface	0.8-2000	67	Bacillariophyta	80835.9679896274185466609197
Metatranscriptome	Surface	180-2000	25	Bacillariophyta	10.9891637721850940877938
Metatranscriptome	Deep Chlorophyl Maximum	5-20	137	Bacillariophyta	5066.2607597915955381928654
Metatranscriptome	Surface	5-20	70	Bacillariophyta	9938.2119514757308893493359
Metatranscriptome	Surface	20-180	72	Bacillariophyta	831.3166157544562095416119
Metatranscriptome	Surface	0.8-2000	135	Bacillariophyta	2097.6055421446406838992260
Metatranscriptome	Deep Chlorophyl Maximum	0.8-2000	128	Bacillariophyta	3516.3191885891170631595060
Metatranscriptome	Deep Chlorophyl Maximum	0.8-5	100	Bacillariophyta	2055.0672168992517785390817
Metatranscriptome	Deep Chlorophyl Maximum	0.8-5	111	Bacillariophyta	1119.5862118348486763386163
Metatranscriptome	Deep Chlorophyl Maximum	20-180	76	Bacillariophyta	1224.9431527802765816703712
Metatranscriptome	Deep Chlorophyl Maximum	180-2000	76	Bacillariophyta	186.1191677129954273467449
Metatranscriptome	Surface	5-20	20	Bacillariophyta	747.2037678599017463954013
Metatranscriptome	Surface	180-2000	41	Bacillariophyta	114.3731191294760620100202
Metatranscriptome	Deep Chlorophyl Maximum	20-180	72	Bacillariophyta	177.6433544785809765936824
Metatranscriptome	Deep Chlorophyl Maximum	20-180	109	Bacillariophyta	5673.1035848855926726486132
Metatranscriptome	Deep Chlorophyl Maximum	180-2000	36	Bacillariophyta	67.6706259422342062126443
Metatranscriptome	Surface	20-180	85	Bacillariophyta	67879.8079271243733927576613
Metatranscriptome	Surface	20-180	30	Bacillariophyta	703.5217487677832455816862
Metatranscriptome	Surface	20-180	132	Bacillariophyta	1654.5269211527829000818457
Metatranscriptome	Surface	20-180	148	Bacillariophyta	2474.6584240523595581429106
Metatranscriptome	Deep Chlorophyl Maximum	0.8-5	150	Bacillariophyta	1760.7295560138076853107236
Metatranscriptome	Deep Chlorophyl Maximum	0.8-2000	85	Bacillariophyta	7919.8795280444905451133764
Metatranscriptome	Deep Chlorophyl Maximum	180-2000	132	Bacillariophyta	227.4788375428943423828265
Metatranscriptome	Surface	0.8-2000	110	Bacillariophyta	8271.8622585632960566570659
Metatranscriptome	Surface	180-2000	23	Bacillariophyta	779.5735067448102272313903
Metatranscriptome	Surface	5-20	149	Bacillariophyta	8071.9127850326892361643161
Metatranscriptome	Deep Chlorophyl Maximum	0.8-5	36	Bacillariophyta	1693.4665165829242732264959
Metatranscriptome	Deep Chlorophyl Maximum	0.8-5	25	Bacillariophyta	914.3599897680867104043934
Metatranscriptome	Deep Chlorophyl Maximum	20-180	30	Bacillariophyta	350.0805581302561085843550
Metatranscriptome	Surface	20-180	82	Bacillariophyta	5613.1252186246037751971016
Metatranscriptome	Surface	20-180	39	Bacillariophyta	1398.4957292320803270424534
Metatranscriptome	Surface	0.8-5	39	Bacillariophyta	2361.7532547708889048010406
Metatranscriptome	Deep Chlorophyl Maximum	5-20	100	Bacillariophyta	3696.5943940194298773516124
Metatranscriptome	Deep Chlorophyl Maximum	0.8-5	132	Bacillariophyta	1564.0592003781522021377270
Metatranscriptome	Surface	5-20	92	Bacillariophyta	32354.8421109912977140510293
Metatranscriptome	Deep Chlorophyl Maximum	0.8-5	98	Bacillariophyta	415.6137636273091388039447
Metatranscriptome	Deep Chlorophyl Maximum	0.8-5	7	Bacillariophyta	1331.4911697282643938677893
Metatranscriptome	Surface	5-20	22	Bacillariophyta	1448.4102988885743041880261
Metatranscriptome	Deep Chlorophyl Maximum	0.8-5	41	Bacillariophyta	2034.3609878308356384568611
Metatranscriptome	Surface	180-2000	38	Bacillariophyta	137.5311229547487216207102
Metatranscriptome	Surface	180-2000	72	Bacillariophyta	412.2501467339916990106907
Metatranscriptome	Deep Chlorophyl Maximum	180-2000	23	Bacillariophyta	553.8310179922723718304312
Metatranscriptome	Deep Chlorophyl Maximum	180-2000	80	Bacillariophyta	250.0874634546519698630185
Metatranscriptome	Deep Chlorophyl Maximum	5-20	7	Bacillariophyta	536.5470550000948382063370
Metatranscriptome	Deep Chlorophyl Maximum	20-180	36	Bacillariophyta	1561.4897994836707151300459
Metatranscriptome	Deep Chlorophyl Maximum	5-20	4	Bacillariophyta	3696.1013327977883389241498
Metatranscriptome	Deep Chlorophyl Maximum	180-2000	100	Bacillariophyta	305.1729550425142324932004
Metatranscriptome	Deep Chlorophyl Maximum	5-20	135	Bacillariophyta	2798.9581996003142236872918
Metatranscriptome	Surface	180-2000	150	Bacillariophyta	88.5551459353579093480846
Metatranscriptome	Surface	180-2000	132	Bacillariophyta	103.2187447890979462919447
Metatranscriptome	Surface	5-20	25	Bacillariophyta	453.8429373511774269078778
Metatranscriptome	Surface	5-20	72	Bacillariophyta	1487.8538434202543783158035
Metatranscriptome	Deep Chlorophyl Maximum	20-180	131	Bacillariophyta	295.8750868700015745349496
Metatranscriptome	Surface	20-180	51	Bacillariophyta	175.6442050911783760019924
Metatranscriptome	Deep Chlorophyl Maximum	0.8-5	66	Bacillariophyta	4287.8844585699547833357315
Metatranscriptome	Surface	5-20	39	Bacillariophyta	1292.0396328028394790088385
Metatranscriptome	Surface	0.8-5	52	Bacillariophyta	4139.9544192602797596514108
Metatranscriptome	Deep Chlorophyl Maximum	0.8-5	51	Bacillariophyta	676.0478678791977308337735
Metatranscriptome	Deep Chlorophyl Maximum	20-180	98	Bacillariophyta	985.4211362725410463525577
Metatranscriptome	Deep Chlorophyl Maximum	180-2000	22	Bacillariophyta	14.1677153616019079742858
Metatranscriptome	Surface	0.8-5	150	Bacillariophyta	1208.8703542868211975314097
Metatranscriptome	Deep Chlorophyl Maximum	180-2000	143	Bacillariophyta	101.2281594431804089967430
Metatranscriptome	Surface	0.8-2000	122	Bacillariophyta	5199.4214291556534548455204
Metatranscriptome	Surface	5-20	93	Bacillariophyta	469.7195422886371919402038
Metatranscriptome	Surface	0.8-5	135	Bacillariophyta	4132.5528226198218684217522
Metatranscriptome	Surface	0.8-2000	145	Bacillariophyta	19103.7005590675031836411790
Metatranscriptome	Surface	0.8-5	100	Bacillariophyta	1815.8178834167098258944861
Metatranscriptome	Surface	180-2000	36	Bacillariophyta	440.3313006783212923411774
Metatranscriptome	Deep Chlorophyl Maximum	0.8-5	68	Bacillariophyta	3601.7381967559639277531858
Metatranscriptome	Surface	5-20	138	Bacillariophyta	1570.6430168666919614528510
Metatranscriptome	Surface	0.8-2000	100	Bacillariophyta	4717.8716024265411284055460
Metatranscriptome	Deep Chlorophyl Maximum	20-180	64	Bacillariophyta	1703.4017238084958029142868
Metatranscriptome	Surface	0.8-2000	132	Bacillariophyta	1691.6349554059229397529052
Metatranscriptome	Surface	20-180	125	Bacillariophyta	1859.3931384436727506370701
Metatranscriptome	Deep Chlorophyl Maximum	20-180	128	Bacillariophyta	2192.4058821723273005055432
Metatranscriptome	Deep Chlorophyl Maximum	5-20	98	Bacillariophyta	279.7726113119926349970257
Metatranscriptome	Surface	20-180	80	Bacillariophyta	13259.1867911868884384318790
Metatranscriptome	Surface	20-180	100	Bacillariophyta	3118.3646925843362351926658
Metatranscriptome	Surface	0.8-2000	124	Bacillariophyta	5547.3037661437967114075320
Metatranscriptome	Deep Chlorophyl Maximum	0.8-2000	151	Bacillariophyta	1561.4308206034490447144947
Metatranscriptome	Deep Chlorophyl Maximum	20-180	18	Bacillariophyta	888.3110039378287427491721
Metatranscriptome	Surface	20-180	76	Bacillariophyta	638.3937250247857525531359
Metatranscriptome	Surface	20-180	68	Bacillariophyta	1384.5718675420245550311549
Metatranscriptome	Deep Chlorophyl Maximum	20-180	81	Bacillariophyta	4649.2161945822001318795458
Metatranscriptome	Surface	0.8-5	131	Bacillariophyta	1504.2636404897406975367247
Metatranscriptome	Surface	0.8-2000	102	Bacillariophyta	4430.2776519687493479437990
Metatranscriptome	Surface	5-20	136	Bacillariophyta	2297.7382887623134821719617
Metatranscriptome	Surface	0.8-2000	111	Bacillariophyta	2213.5895254303007997354058
Metatranscriptome	Surface	180-2000	85	Bacillariophyta	149456.5716517305887123256980
Metatranscriptome	Surface	0.8-5	147	Bacillariophyta	1787.2872560330189051214234
Metatranscriptome	Deep Chlorophyl Maximum	180-2000	128	Bacillariophyta	15.8975378672050867735754
Metatranscriptome	Surface	0.8-5	151	Bacillariophyta	1474.8065734576700451796683
Metatranscriptome	Surface	180-2000	98	Bacillariophyta	363.0701858815672302127631
Metatranscriptome	Surface	20-180	98	Bacillariophyta	1167.4116333955871313010633
Metatranscriptome	Deep Chlorophyl Maximum	0.8-5	138	Bacillariophyta	2049.3379829796016058374164
Metatranscriptome	Surface	5-20	124	Bacillariophyta	591.2028831650008419140718
Metatranscriptome	Surface	0.8-5	67	Bacillariophyta	17670.2734639725186767122977
Metatranscriptome	Surface	20-180	22	Bacillariophyta	455.6752119149936094966158
Metatranscriptome	Surface	5-20	144	Bacillariophyta	1755.3639028073425626397253
Metatranscriptome	Deep Chlorophyl Maximum	5-20	18	Bacillariophyta	54.8246410500735617266077
Metatranscriptome	Deep Chlorophyl Maximum	180-2000	68	Bacillariophyta	195.3026295411721296318985
Metatranscriptome	Deep Chlorophyl Maximum	0.8-2000	47	Bacillariophyta	136.0409708143833515947563
Metatranscriptome	Surface	5-20	76	Bacillariophyta	769.5556336774160073876949
Metatranscriptome	Surface	180-2000	39	Bacillariophyta	226.2547776024920680865149
Metatranscriptome	Deep Chlorophyl Maximum	20-180	78	Bacillariophyta	331.0669565256239864903254
Metatranscriptome	Surface	0.8-2000	137	Bacillariophyta	2973.6380615039280983502579
Metatranscriptome	Deep Chlorophyl Maximum	180-2000	93	Bacillariophyta	205.1464239219680397996459
Metatranscriptome	Surface	180-2000	125	Bacillariophyta	1312.2286921749622570221305
Metatranscriptome	Surface	0.8-2000	82	Bacillariophyta	9687.2754174502680353242567
Metatranscriptome	Surface	5-20	110	Bacillariophyta	4981.3536331087580193432984
Metatranscriptome	Surface	20-180	143	Bacillariophyta	603.6729172165989383835871
Metatranscriptome	Surface	180-2000	67	Bacillariophyta	256.7431943989567189323697
Metatranscriptome	Deep Chlorophyl Maximum	5-20	36	Bacillariophyta	343.1013794344177768314008
Metatranscriptome	Surface	20-180	146	Bacillariophyta	6634.4573377862649485869895
Metatranscriptome	Surface	5-20	78	Bacillariophyta	765.2402364852821063379018
Metatranscriptome	Surface	0.8-5	102	Bacillariophyta	3860.0120752477780445843791
Metatranscriptome	Surface	0.8-5	18	Bacillariophyta	407.7336599341380548588987
Metatranscriptome	Surface	180-2000	20	Bacillariophyta	23.0473765427236952276630
Metatranscriptome	Surface	5-20	83	Bacillariophyta	8989.4123299837369271969578
Metatranscriptome	Surface	20-180	52	Bacillariophyta	2894.3204558450512966505386
Metatranscriptome	Surface	0.8-5	65	Bacillariophyta	8621.9324146435580704661561
Metatranscriptome	Deep Chlorophyl Maximum	0.8-5	22	Bacillariophyta	2597.8810967967094556207996
Metatranscriptome	Surface	0.8-2000	131	Bacillariophyta	1443.8200276888953205167709
