# Supplementary material for: Meta-Omics Reveals Genetic Flexibility of Diatom Nitrogen Transporters in Response to Environmental Changes
Source: Mol Biol Evol. 2019 Jul 1;36(11):2522–35. doi: 10.1093/molbev/msz157 (PMC6805229; doi:10.1093/molbev/msz157)
Supplement: msz157_Supplementary_Data [file msz157_supplementary_data.zip › Busseni_SM_DataFileS11_Bioenv and BRT statistics.xlsx]

## Sheet: bioenv
Environmental parameters subset	Correlation
DiAMT1
Fe	0.1833
Fe, Monthly_ipar	0.1934
Fe, Monthly_ipar, NO2	0.2326
Mean_Chloro, Fe, Monthly_ipar, NO2	0.2251
Fe, Monthly_ipar, NO2NO3, NO2, Nitrocline	0.2005
Fe, Monthly_ipar, NO2NO3, NO2, Temperature, Nitrocline	0.1797
Mean_Chloro, Fe, Monthly_ipar, NO2NO3, NO2, Temperature, Nitrocline	0.1547
Mean_Chloro, Fe, Monthly_ipar, NH4, NO2NO3, NO2, Temperature, Nitrocline	0.1184
DiNRT2
Fe	0.1532
Fe, NO2NO3	0.21
Fe, NO2NO3, Temperature	0.2103
Fe, NO2NO3, NO2, Temperature	0.2044
Fe, Monthly_ipar, NO2NO3, NO2, Temperature	0.1903
Mean_Chloro, Fe, Monthly_ipar, NO2NO3, NO2, Temperature	0.1756
Mean_Chloro, Fe, Monthly_ipar, NH4, NO2NO3, NO2, Temperature	0.1445
Mean_Chloro, Fe, Monthly_ipar, NH4, NO2NO3, NO2, Temperature, Nitrocline	0.1106

## Sheet: BRT- presence absence
Gene Family	Clade	trees number	mean tot dev.	mean res. dev.	estimated cv dev.	training data correlation	cv correlation	training data AUC score	cv AUC score	significant model
DiAMT1	I	NOT WORKING								no
DiAMT1	II	4550	0.38	0.198	0.279±0.086	0.652	0.481±0.147	0.978	Inf	no
DiAMT1	III	NOT WORKING								no
DiAMT1	IV	2950	0.781	0.629	0.725±0.072	0.48	0.269±0.14	0.871	0.641±0.107	no
DiAMT1	V	400	1.174	0.794	1.012±0.061	0.657	0.414±0.104	0.898	0.786±0.049	yes
DiAMT1	VI	1900	1.174	1.151	1.168±0.014	0.531	0.14±0.061	0.848	0.617±0.039	no
DiAMT1	VII	450	0.535	0.245	0.363±0.073	0.744	0.603±0.147	0.978	0.875±0.069	yes
DiAMT1	VIII	400	1.155	0.779	1.046±0.067	0.703	0.357±0.098	0.92	0.702±0.069	yes
DiAMT1	IX	500	1.377	0.739	0.933±0.146	0.747	0.645±0.094	0.926	0.828±0.055	yes
DiAMT1	X	600	1.363	0.677	0.982±0.102	0.779	0.589±0.076	0.943	0.842±0.035	yes
DiAMT1	XI	700	0.487	0.203	0.38±0.09	0.799	0.504±0.142	0.984	0.829±0.075	yes
DiNRT2	I	1000	0.781	0.772	0.774±0.047	0.465	0.111±0.108	0.853	0.622±0.088	no
DiNRT2	II	NOT WORKING								no
DiNRT2	III	800	1.092	0.523	0.901±0.087	0.797	0.426±0.097	0.971	0.807±0.046	yes
DiNRT2	IV	550	1.383	0.883	1.24±0.087	0.716	0.38±0.101	0.916	0.711±0.062	yes
DiNRT2	V	3850	0.625	0.454	0.595±0.029	0.602	0.212±0.086	0.932	0.733±0.08	yes
DiNRT2	VI	750	1.135	0.592	0.87±0.104	0.738	0.516±0.082	0.938	0.829±0.048	yes
DiNRT2	VII	2550	1.357	1.112	1.318±0.041	0.611	0.198±0.098	0.858	0.601±0.054	no
DiNRT2	VIII	350	0.911	0.587	0.749±0.063	0.632	0.417±0.094	0.921	0.857±0.038	yes
DiNRT2	IX	450	1.07	0.661	0.931±0.07	0.723	0.385±0.087	0.938	0.792±0.045	yes
DiNRT2	X	700	0.487	0.182	0.256±0.067	0.752	0.789±0.105	0.986	0.964±0.024	yes
DiNRT2	XI	500	1.255	0.729	1.038±0.085	0.757	0.466±0.085	0.942	0.775±0.05	yes
DiNRT2	XII	2800	1.305	0.417	1.016±0.155	0.885	0.531±0.099	0.981	0.804+-0.048	yes

## Sheet: BRT - abundances
Gene Family	Clade	trees number	mean tot dev.	mean res. dev.	estimated cv dev.	training data correlation	cv correlation	Pearson cor. RHO	Pearson cor. p-value	significant model
DiAMT1	I	50	170000000000	129000000000	1.29E+11±3.43E+10	0.352	0.368±0.118	0.51	3.05e-07	yes
DiAMT1	II	50	30300000000	22800000000	2.36E+10±4.90E+9	0.283	0.32±0.126	0.56	1.01e-08	yes
DiAMT1	III	50	27900000000	22600000000	2.36E+10±4.90E+09	0.284	0.361±0.074	0.47	2.71e-06	yes
DiAMT1	IV	50	25900000000	23300000000	2.43E+10±2.76E+09	0.406	0.27±0.11	0.51	3.95e-07	yes
DiAMT1	V	50	8580000000	6510000000	6.62E+09±1.21E+09	0.42	0.442±0.095	0.61	2.36e-10	yes
DiAMT1	VI	50	19400000000	12500000000	1.24E+10±4.56E+09	0.305	0.341±0.081	0.61	2.43e-10	yes
DiAMT1	VII	NOT WORKING								no
DiAMT1	VIII	50	2670000000	1780000000	1.82E+09±5.69E+08	0.403	0.34±0.099	0.58	3.6e-09	yes
DiAMT1	IX	50	4760000000	2660000000	2.69E+09±1.33E+09	0.334	0.617±0.12	0.69	5.05e-14	yes
DiAMT1	X	50	32200000000	19100000000	1.90E+10±1.13E+10	0.228	0.452±0.093	0.6	5.44e-10	yes
DiAMT1	XI	NOT WORKING								no
DiNRT2	I	50	18300000000	13900000000	1.43E+10±2.73E+09	0.494	0.524±0.108	0.52	1.78e-07	yes
DiNRT2	II	50	113000000000	81200000000	8.14E+10±2.33E+10	0.293	0.438±0.117	0.7	4.8e-14	yes
DiNRT2	III	50	1490000000	834000000	8.10E+08±6.50E+08	0.208	0.652±NA	0.37	0.0003585	yes
DiNRT2	IV	50	8350000000	4870000000	4.95E+09±2.37E+09	0.309	0.253±0.093	0.56	2.26e-08	yes
DiNRT2	V	50	74200000000	58900000000	6.09E+10±1.38+E10	0.194	0.207±0.098	0.42	4.91e-05	yes
DiNRT2	VI	50	7670000000	5420000000	5.47E+09±1.21E+09	0.442	0.348±0.108	0.62	8.53e-11	yes
DiNRT2	VII	50	805000000	466000000	4.79E+08±1.29E+08	0.111	0.118±0.18	0.19	0.0693	no
DiNRT2	VIII	50	715000000	387000000	3.76E+08±2.40E+08	-0.034	-0.163±NA	0.25	0.01868	no
DiNRT2	IX	50	2840000000	1610000000	1.62E+09±7.86E+08	0.265	0.384±0.107	0.45	6.31e-05	yes
DiNRT2	X	NOT WORKING								no
DiNRT2	XI	never expressed in this size class								no
DiNRT2	XII	50	353000000	204000000	2.07E+08±6.89E+07	0.496	0.174±0.153	0.45	1.13e-05	yes
