# Supplementary material for: Meta-Omics Reveals Genetic Flexibility of Diatom Nitrogen Transporters in Response to Environmental Changes
Source: Mol Biol Evol. 2019 Jul 1;36(11):2522–35. doi: 10.1093/molbev/msz157 (PMC6805229; doi:10.1093/molbev/msz157)
Supplement: msz157_Supplementary_Data [file msz157_supplementary_data.zip › Busseni_SM_DataFileS1_Abundance DiAMT1 unigenes.txt]

"st_n" "size_class" "st_depth" "value" "geneID" "data" "gene_family"
"1" 100 "0.8-5" "DCM" 846755374.630746 45159796 "MetaT" "DiAMT1"
"2" 100 "0.8-5" "DCM" 1160418335.34452 48475338 "MetaT" "DiAMT1"
"3" 100 "0.8-5" "DCM" 720180693.56853 51655435 "MetaT" "DiAMT1"
"4" 100 "0.8-5" "DCM" 614784698.19474 54302003 "MetaT" "DiAMT1"
"5" 100 "0.8-5" "DCM" 599263655.93736 78640452 "MetaT" "DiAMT1"
"6" 100 "0.8-5" "SRF" 729425193.657662 19746350 "MetaT" "DiAMT1"
"7" 100 "0.8-5" "SRF" 4433008220.2786 63314904 "MetaT" "DiAMT1"
"8" 100 "0.8-5" "SRF" 4101473414.57473 75498175 "MetaT" "DiAMT1"
"9" 100 "0.8-5" "SRF" 46240878748.9568 75565275 "MetaT" "DiAMT1"
"10" 100 "0.8-5" "SRF" 2454900540.31888 75811014 "MetaT" "DiAMT1"
"11" 100 "0.8-5" "SRF" 3391108504.99713 78640452 "MetaT" "DiAMT1"
"12" 100 "0.8-5" "SRF" 676971138.551365 78692801 "MetaT" "DiAMT1"
"13" 100 "0.8-5" "SRF" 612928237.297202 85013213 "MetaT" "DiAMT1"
"14" 100 "0.8-5" "SRF" 1221099825.30274 86461834 "MetaT" "DiAMT1"
"15" 100 "0.8-5" "SRF" 3211172135.34422 112129879 "MetaT" "DiAMT1"
"16" 100 "180-2000" "DCM" 1901816800.03067 25150521 "MetaT" "DiAMT1"
"17" 100 "180-2000" "DCM" 4140025706.19438 54302003 "MetaT" "DiAMT1"
"18" 100 "180-2000" "DCM" 4057994237.09332 79525550 "MetaT" "DiAMT1"
"19" 100 "180-2000" "SRF" 3869483742.59818 19746350 "MetaT" "DiAMT1"
"20" 100 "180-2000" "SRF" 904476850.05004 63314904 "MetaT" "DiAMT1"
"21" 100 "180-2000" "SRF" 1703475350.24001 75565275 "MetaT" "DiAMT1"
"22" 100 "180-2000" "SRF" 723491883.521948 75811014 "MetaT" "DiAMT1"
"23" 100 "180-2000" "SRF" 6596071938.07019 78640452 "MetaT" "DiAMT1"
"24" 100 "180-2000" "SRF" 270957171.736377 85013213 "MetaT" "DiAMT1"
"25" 100 "180-2000" "SRF" 539811571.630009 86461834 "MetaT" "DiAMT1"
"26" 100 "180-2000" "SRF" 2199894748.23917 89815993 "MetaT" "DiAMT1"
"27" 100 "180-2000" "SRF" 268122267.406537 97456617 "MetaT" "DiAMT1"
"28" 100 "20-180" "DCM" 6083078497.35365 18655925 "MetaT" "DiAMT1"
"29" 100 "20-180" "DCM" 8295050698.78564 19746350 "MetaT" "DiAMT1"
"30" 100 "20-180" "DCM" 457269515.010453 33071324 "MetaT" "DiAMT1"
"31" 100 "20-180" "DCM" 1454201999.43882 63314904 "MetaT" "DiAMT1"
"32" 100 "20-180" "DCM" 663709546.161845 72083067 "MetaT" "DiAMT1"
"33" 100 "20-180" "DCM" 581608773.921171 75811014 "MetaT" "DiAMT1"
"34" 100 "20-180" "DCM" 11719242660.1481 76117824 "MetaT" "DiAMT1"
"35" 100 "20-180" "DCM" 35671527289.1899 78640452 "MetaT" "DiAMT1"
"36" 100 "20-180" "DCM" 13953605950.362 78692801 "MetaT" "DiAMT1"
"37" 100 "20-180" "DCM" 12603083995.1364 79525550 "MetaT" "DiAMT1"
"38" 100 "20-180" "DCM" 17606161824.531 84067383 "MetaT" "DiAMT1"
"39" 100 "20-180" "DCM" 435640183.471283 85013213 "MetaT" "DiAMT1"
"40" 100 "20-180" "DCM" 12209067524.9204 89815992 "MetaT" "DiAMT1"
"41" 100 "20-180" "DCM" 7073904304.49906 89815993 "MetaT" "DiAMT1"
"42" 100 "20-180" "DCM" 1910544013.90579 93193720 "MetaT" "DiAMT1"
"43" 100 "20-180" "DCM" 9520508022.86001 97019216 "MetaT" "DiAMT1"
"44" 100 "20-180" "SRF" 383360312.296294 18655925 "MetaT" "DiAMT1"
"45" 100 "20-180" "SRF" 4884543528.75798 19746350 "MetaT" "DiAMT1"
"46" 100 "20-180" "SRF" 397128051.066069 63314904 "MetaT" "DiAMT1"
"47" 100 "20-180" "SRF" 424742915.544173 64700656 "MetaT" "DiAMT1"
"48" 100 "20-180" "SRF" 135939339.226727 72083067 "MetaT" "DiAMT1"
"49" 100 "20-180" "SRF" 727992965.348126 75609189 "MetaT" "DiAMT1"
"50" 100 "20-180" "SRF" 5771534780.39773 76132506 "MetaT" "DiAMT1"
"51" 100 "20-180" "SRF" 124994464582.693 78640452 "MetaT" "DiAMT1"
"52" 100 "20-180" "SRF" 12220169561.5382 78692801 "MetaT" "DiAMT1"
"53" 100 "20-180" "SRF" 23430555012.898 79525550 "MetaT" "DiAMT1"
"54" 100 "20-180" "SRF" 211950364.333014 84448539 "MetaT" "DiAMT1"
"55" 100 "20-180" "SRF" 14633185253.9453 85013213 "MetaT" "DiAMT1"
"56" 100 "20-180" "SRF" 7201816871.17316 89815992 "MetaT" "DiAMT1"
"57" 100 "20-180" "SRF" 25596517719.1266 89815993 "MetaT" "DiAMT1"
"58" 100 "20-180" "SRF" 354539415.40724 97019216 "MetaT" "DiAMT1"
"59" 100 "20-180" "SRF" 294202661.684266 97037270 "MetaT" "DiAMT1"
"60" 100 "5-20" "DCM" 4641261906.59581 15250221 "MetaT" "DiAMT1"
"61" 100 "5-20" "DCM" 485091330.686813 18655925 "MetaT" "DiAMT1"
"62" 100 "5-20" "DCM" 537455494.198041 19746350 "MetaT" "DiAMT1"
"63" 100 "5-20" "DCM" 2041062362.37329 25150521 "MetaT" "DiAMT1"
"64" 100 "5-20" "DCM" 12325059989.6116 33071324 "MetaT" "DiAMT1"
"65" 100 "5-20" "DCM" 9813498334.62676 37473201 "MetaT" "DiAMT1"
"66" 100 "5-20" "DCM" 5491980446.31988 45159796 "MetaT" "DiAMT1"
"67" 100 "5-20" "DCM" 4003738511.29276 51655435 "MetaT" "DiAMT1"
"68" 100 "5-20" "DCM" 683560999.148488 54302003 "MetaT" "DiAMT1"
"69" 100 "5-20" "DCM" 344026195.94703 72083067 "MetaT" "DiAMT1"
"70" 100 "5-20" "DCM" 2523794895.98147 75565275 "MetaT" "DiAMT1"
"71" 100 "5-20" "DCM" 971925504.477891 76117824 "MetaT" "DiAMT1"
"72" 100 "5-20" "DCM" 8828522824.43949 78640452 "MetaT" "DiAMT1"
"73" 100 "5-20" "DCM" 1662687556.31846 78692801 "MetaT" "DiAMT1"
"74" 100 "5-20" "DCM" 1842546080.21248 79525550 "MetaT" "DiAMT1"
"75" 100 "5-20" "DCM" 217284550.532541 84067383 "MetaT" "DiAMT1"
"76" 100 "5-20" "DCM" 2860745701.65777 84448539 "MetaT" "DiAMT1"
"77" 100 "5-20" "DCM" 2630908187.65516 89382447 "MetaT" "DiAMT1"
"78" 100 "5-20" "DCM" 1012548716.45545 89815992 "MetaT" "DiAMT1"
"79" 100 "5-20" "DCM" 7574539431.56438 90372587 "MetaT" "DiAMT1"
"80" 100 "5-20" "DCM" 719466131.41759 90589841 "MetaT" "DiAMT1"
"81" 100 "5-20" "DCM" 20961529412.7228 93193720 "MetaT" "DiAMT1"
"82" 100 "5-20" "DCM" 5974658622.61869 93203971 "MetaT" "DiAMT1"
"83" 100 "5-20" "DCM" 4486223307.01515 97019216 "MetaT" "DiAMT1"
"84" 100 "5-20" "DCM" 410188423.674015 102887753 "MetaT" "DiAMT1"
"85" 100 "5-20" "DCM" 3804177169.8705 112815555 "MetaT" "DiAMT1"
"86" 100 "5-20" "SRF" 3309163838.12432 18651505 "MetaT" "DiAMT1"
"87" 100 "5-20" "SRF" 41181272331.2581 18655925 "MetaT" "DiAMT1"
"88" 100 "5-20" "SRF" 1060798076.32261 18732284 "MetaT" "DiAMT1"
"89" 100 "5-20" "SRF" 4479101469.45448 19746350 "MetaT" "DiAMT1"
"90" 100 "5-20" "SRF" 70297293.6730997 25189412 "MetaT" "DiAMT1"
"91" 100 "5-20" "SRF" 69094396.7929988 37473201 "MetaT" "DiAMT1"
"92" 100 "5-20" "SRF" 93758743.3881469 63314904 "MetaT" "DiAMT1"
"93" 100 "5-20" "SRF" 23642717179.8646 72083067 "MetaT" "DiAMT1"
"94" 100 "5-20" "SRF" 52318640352.4493 72159779 "MetaT" "DiAMT1"
"95" 100 "5-20" "SRF" 117722348.355185 75565275 "MetaT" "DiAMT1"
"96" 100 "5-20" "SRF" 149995414.13755 75811014 "MetaT" "DiAMT1"
"97" 100 "5-20" "SRF" 2992139059.20436 76117824 "MetaT" "DiAMT1"
"98" 100 "5-20" "SRF" 15974973414.1901 78640452 "MetaT" "DiAMT1"
"99" 100 "5-20" "SRF" 806582592.679427 78692801 "MetaT" "DiAMT1"
"100" 100 "5-20" "SRF" 906334519.41875 79525550 "MetaT" "DiAMT1"
"101" 100 "5-20" "SRF" 28865141592.279 84067383 "MetaT" "DiAMT1"
"102" 100 "5-20" "SRF" 7572686521.21867 84448539 "MetaT" "DiAMT1"
"103" 100 "5-20" "SRF" 337051464.823276 85013213 "MetaT" "DiAMT1"
"104" 100 "5-20" "SRF" 40026532.0041916 89358250 "MetaT" "DiAMT1"
"105" 100 "5-20" "SRF" 288419753.470203 89362227 "MetaT" "DiAMT1"
"106" 100 "5-20" "SRF" 115499901.275253 89382447 "MetaT" "DiAMT1"
"107" 100 "5-20" "SRF" 61892650.9592712 89405634 "MetaT" "DiAMT1"
"108" 100 "5-20" "SRF" 944606179.487568 89815992 "MetaT" "DiAMT1"
"109" 100 "5-20" "SRF" 4294804687.40457 89815993 "MetaT" "DiAMT1"
"110" 100 "5-20" "SRF" 55802605.7018081 97019216 "MetaT" "DiAMT1"
"111" 100 "5-20" "SRF" 29175408.5880264 97430732 "MetaT" "DiAMT1"
"112" 100 "5-20" "SRF" 30927363.2703956 103764379 "MetaT" "DiAMT1"
"113" 102 "0.8-5" "DCM" 480293426.206473 18655925 "MetaT" "DiAMT1"
"114" 102 "0.8-5" "DCM" 469352162.408544 33071324 "MetaT" "DiAMT1"
"115" 102 "0.8-5" "DCM" 1649960784.48342 37473201 "MetaT" "DiAMT1"
"116" 102 "0.8-5" "DCM" 243199425.557938 44318793 "MetaT" "DiAMT1"
"117" 102 "0.8-5" "DCM" 1386194770.63271 45036002 "MetaT" "DiAMT1"
"118" 102 "0.8-5" "DCM" 792827727.719217 51655435 "MetaT" "DiAMT1"
"119" 102 "0.8-5" "DCM" 226091981.441595 64618471 "MetaT" "DiAMT1"
"120" 102 "0.8-5" "DCM" 8432450224.55866 75498175 "MetaT" "DiAMT1"
"121" 102 "0.8-5" "DCM" 4919576951.2863 75565275 "MetaT" "DiAMT1"
"122" 102 "0.8-5" "DCM" 18697370592.384 75609189 "MetaT" "DiAMT1"
"123" 102 "0.8-5" "DCM" 8357676544.2853 75811014 "MetaT" "DiAMT1"
"124" 102 "0.8-5" "DCM" 497542354.206458 79525550 "MetaT" "DiAMT1"
"125" 102 "0.8-5" "DCM" 1788605235.48899 85013213 "MetaT" "DiAMT1"
"126" 102 "0.8-5" "DCM" 492661497.267583 89405634 "MetaT" "DiAMT1"
"127" 102 "0.8-5" "DCM" 292831961.386089 112129879 "MetaT" "DiAMT1"
"128" 102 "0.8-5" "DCM" 152299261.190946 116102353 "MetaT" "DiAMT1"
"129" 102 "0.8-5" "SRF" 309702985.145748 18655925 "MetaT" "DiAMT1"
"130" 102 "0.8-5" "SRF" 366430759.652641 25188231 "MetaT" "DiAMT1"
"131" 102 "0.8-5" "SRF" 322222073.475643 61360101 "MetaT" "DiAMT1"
"132" 102 "0.8-5" "SRF" 1986271445.25841 62556214 "MetaT" "DiAMT1"
"133" 102 "0.8-5" "SRF" 343134499.436315 64700656 "MetaT" "DiAMT1"
"134" 102 "0.8-5" "SRF" 2255367502.09882 64723745 "MetaT" "DiAMT1"
"135" 102 "0.8-5" "SRF" 321422514.980668 64855579 "MetaT" "DiAMT1"
"136" 102 "0.8-5" "SRF" 402544160823.147 75498175 "MetaT" "DiAMT1"
"137" 102 "0.8-5" "SRF" 153174040077.819 75565275 "MetaT" "DiAMT1"
"138" 102 "0.8-5" "SRF" 42050529207.3118 75609189 "MetaT" "DiAMT1"
"139" 102 "0.8-5" "SRF" 16167600263.188 75811014 "MetaT" "DiAMT1"
"140" 102 "0.8-5" "SRF" 2594990454.83556 85013213 "MetaT" "DiAMT1"
"141" 102 "0.8-5" "SRF" 2010494267.76156 86461834 "MetaT" "DiAMT1"
"142" 102 "0.8-5" "SRF" 3494459862.4385 89405634 "MetaT" "DiAMT1"
"143" 102 "0.8-5" "SRF" 383234537.092333 110432408 "MetaT" "DiAMT1"
"144" 102 "0.8-5" "SRF" 377648027.805275 112129879 "MetaT" "DiAMT1"
"145" 102 "180-2000" "SRF" 5424930161.28945 87850 "MetaT" "DiAMT1"
"146" 102 "180-2000" "SRF" 6233722286.84252 89358250 "MetaT" "DiAMT1"
"147" 102 "180-2000" "SRF" 2468820290.10942 89826269 "MetaT" "DiAMT1"
"148" 102 "20-180" "DCM" 1028984920.70805 2635567 "MetaT" "DiAMT1"
"149" 102 "20-180" "DCM" 4213938246.70916 15250221 "MetaT" "DiAMT1"
"150" 102 "20-180" "DCM" 4110667793.56207 18655925 "MetaT" "DiAMT1"
"151" 102 "20-180" "DCM" 437106814.743392 18732284 "MetaT" "DiAMT1"
"152" 102 "20-180" "DCM" 251064077.782905 33071324 "MetaT" "DiAMT1"
"153" 102 "20-180" "DCM" 1170821825.20551 44318793 "MetaT" "DiAMT1"
"154" 102 "20-180" "DCM" 731819014.468219 75609189 "MetaT" "DiAMT1"
"155" 102 "20-180" "DCM" 159666308.010525 75811014 "MetaT" "DiAMT1"
"156" 102 "20-180" "DCM" 17373032831.4925 76117824 "MetaT" "DiAMT1"
"157" 102 "20-180" "DCM" 17647347685.5998 76132506 "MetaT" "DiAMT1"
"158" 102 "20-180" "DCM" 264668535.199713 78640452 "MetaT" "DiAMT1"
"159" 102 "20-180" "DCM" 34864794335.9306 79525550 "MetaT" "DiAMT1"
"160" 102 "20-180" "DCM" 1208334099.65877 84067383 "MetaT" "DiAMT1"
"161" 102 "20-180" "DCM" 284085724.497246 84448539 "MetaT" "DiAMT1"
"162" 102 "20-180" "DCM" 1554725129.42024 85013213 "MetaT" "DiAMT1"
"163" 102 "20-180" "DCM" 122946710.859363 89382447 "MetaT" "DiAMT1"
"164" 102 "20-180" "DCM" 491224801.330668 90372587 "MetaT" "DiAMT1"
"165" 102 "20-180" "DCM" 2097970475.4818 93193720 "MetaT" "DiAMT1"
"166" 102 "20-180" "DCM" 237601824.855905 97019216 "MetaT" "DiAMT1"
"167" 102 "20-180" "DCM" 629130124.655057 110506745 "MetaT" "DiAMT1"
"168" 102 "20-180" "SRF" 169524441.251999 55339 "MetaT" "DiAMT1"
"169" 102 "20-180" "SRF" 668427218.906477 2635567 "MetaT" "DiAMT1"
"170" 102 "20-180" "SRF" 1076019152.21457 18655925 "MetaT" "DiAMT1"
"171" 102 "20-180" "SRF" 3487031557.68518 18732284 "MetaT" "DiAMT1"
"172" 102 "20-180" "SRF" 272496505.832352 19746350 "MetaT" "DiAMT1"
"173" 102 "20-180" "SRF" 34152533.516505 22666208 "MetaT" "DiAMT1"
"174" 102 "20-180" "SRF" 545619329.659014 25188231 "MetaT" "DiAMT1"
"175" 102 "20-180" "SRF" 266323445.829677 44306779 "MetaT" "DiAMT1"
"176" 102 "20-180" "SRF" 62268420.6729495 44318793 "MetaT" "DiAMT1"
"177" 102 "20-180" "SRF" 43367382.3573832 44382750 "MetaT" "DiAMT1"
"178" 102 "20-180" "SRF" 136248252.916176 64700656 "MetaT" "DiAMT1"
"179" 102 "20-180" "SRF" 43606371.7472289 72083067 "MetaT" "DiAMT1"
"180" 102 "20-180" "SRF" 156690679.286692 72159779 "MetaT" "DiAMT1"
"181" 102 "20-180" "SRF" 209933532.554516 75565275 "MetaT" "DiAMT1"
"182" 102 "20-180" "SRF" 3668377923.98382 75811014 "MetaT" "DiAMT1"
"183" 102 "20-180" "SRF" 9917159510.91364 76117824 "MetaT" "DiAMT1"
"184" 102 "20-180" "SRF" 22216588012.0685 76132506 "MetaT" "DiAMT1"
"185" 102 "20-180" "SRF" 633420141.328282 78640452 "MetaT" "DiAMT1"
"186" 102 "20-180" "SRF" 94837828.1669144 78692801 "MetaT" "DiAMT1"
"187" 102 "20-180" "SRF" 96211303066.6022 79525550 "MetaT" "DiAMT1"
"188" 102 "20-180" "SRF" 702307761.51772 84067383 "MetaT" "DiAMT1"
"189" 102 "20-180" "SRF" 200353927.8414 85013213 "MetaT" "DiAMT1"
"190" 102 "20-180" "SRF" 244728225.896224 89358250 "MetaT" "DiAMT1"
"191" 102 "20-180" "SRF" 192515466.534709 89815992 "MetaT" "DiAMT1"
"192" 102 "20-180" "SRF" 232381244.619834 89815993 "MetaT" "DiAMT1"
"193" 102 "20-180" "SRF" 1080420778.3762 97019216 "MetaT" "DiAMT1"
"194" 102 "20-180" "SRF" 471868949.319784 97037270 "MetaT" "DiAMT1"
"195" 102 "20-180" "SRF" 38994477.2371922 102887753 "MetaT" "DiAMT1"
"196" 102 "20-180" "SRF" 76085377.9228645 110432408 "MetaT" "DiAMT1"
"197" 102 "20-180" "SRF" 66710396.2073367 110544041 "MetaT" "DiAMT1"
"198" 102 "20-180" "SRF" 34658837.9217362 112844909 "MetaT" "DiAMT1"
"199" 102 "5-20" "DCM" 4905171751.57294 2635567 "MetaT" "DiAMT1"
"200" 102 "5-20" "DCM" 477199966.781985 15250221 "MetaT" "DiAMT1"
"201" 102 "5-20" "DCM" 1571080344.91044 18655925 "MetaT" "DiAMT1"
"202" 102 "5-20" "DCM" 3871952001.65883 18732284 "MetaT" "DiAMT1"
"203" 102 "5-20" "DCM" 12162861953.9057 25188231 "MetaT" "DiAMT1"
"204" 102 "5-20" "DCM" 332475386.692367 25369696 "MetaT" "DiAMT1"
"205" 102 "5-20" "DCM" 456118843.751455 25369697 "MetaT" "DiAMT1"
"206" 102 "5-20" "DCM" 132679430.016486 33071324 "MetaT" "DiAMT1"
"207" 102 "5-20" "DCM" 3442633572.81459 37473201 "MetaT" "DiAMT1"
"208" 102 "5-20" "DCM" 882124987.138736 44306779 "MetaT" "DiAMT1"
"209" 102 "5-20" "DCM" 2101759659.99135 44318793 "MetaT" "DiAMT1"
"210" 102 "5-20" "DCM" 27360537.7244308 44382750 "MetaT" "DiAMT1"
"211" 102 "5-20" "DCM" 3162141775.2421 45159796 "MetaT" "DiAMT1"
"212" 102 "5-20" "DCM" 2993623471.92882 51655435 "MetaT" "DiAMT1"
"213" 102 "5-20" "DCM" 429795996.571854 64700656 "MetaT" "DiAMT1"
"214" 102 "5-20" "DCM" 261357506.18157 72083067 "MetaT" "DiAMT1"
"215" 102 "5-20" "DCM" 148284528.901028 72159779 "MetaT" "DiAMT1"
"216" 102 "5-20" "DCM" 307579125.508767 75498175 "MetaT" "DiAMT1"
"217" 102 "5-20" "DCM" 529789350.876325 75565275 "MetaT" "DiAMT1"
"218" 102 "5-20" "DCM" 14368469727.8902 75811014 "MetaT" "DiAMT1"
"219" 102 "5-20" "DCM" 37598785406.6907 76117824 "MetaT" "DiAMT1"
"220" 102 "5-20" "DCM" 1058535809.32966 76132506 "MetaT" "DiAMT1"
"221" 102 "5-20" "DCM" 179831514.575477 78640452 "MetaT" "DiAMT1"
"222" 102 "5-20" "DCM" 241111562.163529 79525550 "MetaT" "DiAMT1"
"223" 102 "5-20" "DCM" 417022942.858474 84067383 "MetaT" "DiAMT1"
"224" 102 "5-20" "DCM" 343095357.307915 85013213 "MetaT" "DiAMT1"
"225" 102 "5-20" "DCM" 37127686.2027173 89382447 "MetaT" "DiAMT1"
"226" 102 "5-20" "DCM" 1034567187.33359 89405634 "MetaT" "DiAMT1"
"227" 102 "5-20" "DCM" 20485857.1598326 89580511 "MetaT" "DiAMT1"
"228" 102 "5-20" "DCM" 1467569747.08831 89826269 "MetaT" "DiAMT1"
"229" 102 "5-20" "DCM" 259596781.929399 90372587 "MetaT" "DiAMT1"
"230" 102 "5-20" "DCM" 475161894.928735 93193720 "MetaT" "DiAMT1"
"231" 102 "5-20" "DCM" 1058334033.57066 97019216 "MetaT" "DiAMT1"
"232" 102 "5-20" "DCM" 684716282.611949 97037270 "MetaT" "DiAMT1"
"233" 102 "5-20" "DCM" 29607297.2091012 97446354 "MetaT" "DiAMT1"
"234" 102 "5-20" "DCM" 99416659.7462467 103764379 "MetaT" "DiAMT1"
"235" 102 "5-20" "DCM" 3000147720.153 110432408 "MetaT" "DiAMT1"
"236" 102 "5-20" "DCM" 4445670884.91507 110506745 "MetaT" "DiAMT1"
"237" 102 "5-20" "DCM" 1325761775.41765 110544041 "MetaT" "DiAMT1"
"238" 102 "5-20" "DCM" 103474482.593032 112761293 "MetaT" "DiAMT1"
"239" 102 "5-20" "DCM" 372206022.057271 112850843 "MetaT" "DiAMT1"
"240" 102 "5-20" "DCM" 45006376.8948336 115145012 "MetaT" "DiAMT1"
"241" 102 "5-20" "DCM" 34338198.66791 116102352 "MetaT" "DiAMT1"
"242" 102 "5-20" "DCM" 12300833.1088609 116102353 "MetaT" "DiAMT1"
"243" 102 "5-20" "SRF" 54163522.4517519 87850 "MetaT" "DiAMT1"
"244" 102 "5-20" "SRF" 649962269.421022 18651505 "MetaT" "DiAMT1"
"245" 102 "5-20" "SRF" 10601999612.2923 18655925 "MetaT" "DiAMT1"
"246" 102 "5-20" "SRF" 3032900210.07291 18732284 "MetaT" "DiAMT1"
"247" 102 "5-20" "SRF" 103950919.248462 19746350 "MetaT" "DiAMT1"
"248" 102 "5-20" "SRF" 116003785734.166 25188231 "MetaT" "DiAMT1"
"249" 102 "5-20" "SRF" 2841254121.39835 25369696 "MetaT" "DiAMT1"
"250" 102 "5-20" "SRF" 1470898549.47287 25369697 "MetaT" "DiAMT1"
"251" 102 "5-20" "SRF" 91685682.2810612 33071324 "MetaT" "DiAMT1"
"252" 102 "5-20" "SRF" 21741553427.798 44306779 "MetaT" "DiAMT1"
"253" 102 "5-20" "SRF" 39383995522.4067 44318793 "MetaT" "DiAMT1"
"254" 102 "5-20" "SRF" 264697956.265054 44382750 "MetaT" "DiAMT1"
"255" 102 "5-20" "SRF" 97192500.349955 63314904 "MetaT" "DiAMT1"
"256" 102 "5-20" "SRF" 51975459.6242307 64700656 "MetaT" "DiAMT1"
"257" 102 "5-20" "SRF" 66539164.0801937 72083067 "MetaT" "DiAMT1"
"258" 102 "5-20" "SRF" 298868789.156849 72159779 "MetaT" "DiAMT1"
"259" 102 "5-20" "SRF" 6588954001.38183 75498175 "MetaT" "DiAMT1"
"260" 102 "5-20" "SRF" 5079654103.56695 75565275 "MetaT" "DiAMT1"
"261" 102 "5-20" "SRF" 178167863.865127 75609189 "MetaT" "DiAMT1"
"262" 102 "5-20" "SRF" 29737222478.9154 75811014 "MetaT" "DiAMT1"
"263" 102 "5-20" "SRF" 657940848.177388 76117824 "MetaT" "DiAMT1"
"264" 102 "5-20" "SRF" 485552522.136374 76132506 "MetaT" "DiAMT1"
"265" 102 "5-20" "SRF" 144980807.941974 78640452 "MetaT" "DiAMT1"
"266" 102 "5-20" "SRF" 10351001287.2702 79525550 "MetaT" "DiAMT1"
"267" 102 "5-20" "SRF" 8384121731.99541 84067383 "MetaT" "DiAMT1"
"268" 102 "5-20" "SRF" 570596420.593835 84448539 "MetaT" "DiAMT1"
"269" 102 "5-20" "SRF" 567767541.69374 85013213 "MetaT" "DiAMT1"
"270" 102 "5-20" "SRF" 62238655.0615293 89358250 "MetaT" "DiAMT1"
"271" 102 "5-20" "SRF" 11115610099.0362 89405634 "MetaT" "DiAMT1"
"272" 102 "5-20" "SRF" 173538848.054369 97019216 "MetaT" "DiAMT1"
"273" 102 "5-20" "SRF" 37964382690.3202 110432408 "MetaT" "DiAMT1"
"274" 102 "5-20" "SRF" 29867630925.7509 110506745 "MetaT" "DiAMT1"
"275" 102 "5-20" "SRF" 19951565538.7643 110544041 "MetaT" "DiAMT1"
"276" 102 "5-20" "SRF" 600634775.759606 112761293 "MetaT" "DiAMT1"
"277" 102 "5-20" "SRF" 1554927983.9616 112850843 "MetaT" "DiAMT1"
"278" 109 "0.8-5" "DCM" 1402161500.72673 19746350 "MetaT" "DiAMT1"
"279" 109 "0.8-5" "DCM" 614055645.619882 45159796 "MetaT" "DiAMT1"
"280" 109 "0.8-5" "DCM" 1051621125.54505 64700656 "MetaT" "DiAMT1"
"281" 109 "0.8-5" "DCM" 2866978830.19277 75498175 "MetaT" "DiAMT1"
"282" 109 "0.8-5" "DCM" 2777751427.82453 75565275 "MetaT" "DiAMT1"
"283" 109 "0.8-5" "DCM" 34246322465.2524 75609189 "MetaT" "DiAMT1"
"284" 109 "0.8-5" "DCM" 4719013074.51121 75811014 "MetaT" "DiAMT1"
"285" 109 "0.8-5" "DCM" 1303733907.69542 78640452 "MetaT" "DiAMT1"
"286" 109 "0.8-5" "DCM" 699690636.51598 84448539 "MetaT" "DiAMT1"
"287" 109 "0.8-5" "DCM" 10385107865.591 89405634 "MetaT" "DiAMT1"
"288" 109 "0.8-5" "DCM" 1543195237.68029 112129879 "MetaT" "DiAMT1"
"289" 109 "0.8-5" "SRF" 5076007239.4237 61360101 "MetaT" "DiAMT1"
"290" 109 "0.8-5" "SRF" 12813531618.5138 75565275 "MetaT" "DiAMT1"
"291" 109 "0.8-5" "SRF" 3563354422.85571 75609189 "MetaT" "DiAMT1"
"292" 109 "0.8-5" "SRF" 221468447.727399 116102352 "MetaT" "DiAMT1"
"293" 109 "180-2000" "SRF" 5958431769.55806 89826269 "MetaT" "DiAMT1"
"294" 109 "20-180" "DCM" 121649660.470222 18651505 "MetaT" "DiAMT1"
"295" 109 "20-180" "DCM" 3371578874.28767 18655925 "MetaT" "DiAMT1"
"296" 109 "20-180" "DCM" 119505327.472103 18732284 "MetaT" "DiAMT1"
"297" 109 "20-180" "DCM" 583676682.189909 19746350 "MetaT" "DiAMT1"
"298" 109 "20-180" "DCM" 1861355417.33213 19779111 "MetaT" "DiAMT1"
"299" 109 "20-180" "DCM" 3950887334.96135 19843360 "MetaT" "DiAMT1"
"300" 109 "20-180" "DCM" 100381752.85954 36509086 "MetaT" "DiAMT1"
"301" 109 "20-180" "DCM" 270353309.848699 42882333 "MetaT" "DiAMT1"
"302" 109 "20-180" "DCM" 148625934.250719 44382750 "MetaT" "DiAMT1"
"303" 109 "20-180" "DCM" 350206009.313945 64700656 "MetaT" "DiAMT1"
"304" 109 "20-180" "DCM" 149444983.485674 72083067 "MetaT" "DiAMT1"
"305" 109 "20-180" "DCM" 800319446.180942 75609189 "MetaT" "DiAMT1"
"306" 109 "20-180" "DCM" 1833421257.28003 75811014 "MetaT" "DiAMT1"
"307" 109 "20-180" "DCM" 6755271205.60872 76117824 "MetaT" "DiAMT1"
"308" 109 "20-180" "DCM" 1090536523.19172 76132506 "MetaT" "DiAMT1"
"309" 109 "20-180" "DCM" 4233093573.17288 78640452 "MetaT" "DiAMT1"
"310" 109 "20-180" "DCM" 1408429412.5861 78692801 "MetaT" "DiAMT1"
"311" 109 "20-180" "DCM" 28159598990.408 79525550 "MetaT" "DiAMT1"
"312" 109 "20-180" "DCM" 2406904487.03855 84067383 "MetaT" "DiAMT1"
"313" 109 "20-180" "DCM" 233007743.584074 84448539 "MetaT" "DiAMT1"
"314" 109 "20-180" "DCM" 490457312.246389 85013213 "MetaT" "DiAMT1"
"315" 109 "20-180" "DCM" 139786168.137472 89358250 "MetaT" "DiAMT1"
"316" 109 "20-180" "DCM" 778972541.761027 89580511 "MetaT" "DiAMT1"
"317" 109 "20-180" "DCM" 439851174.10194 89815992 "MetaT" "DiAMT1"
"318" 109 "20-180" "DCM" 530934813.317325 89815993 "MetaT" "DiAMT1"
"319" 109 "20-180" "DCM" 664335520.180976 89826269 "MetaT" "DiAMT1"
"320" 109 "20-180" "DCM" 217483476.892476 89832571 "MetaT" "DiAMT1"
"321" 109 "20-180" "DCM" 201451837.738688 90372587 "MetaT" "DiAMT1"
"322" 109 "20-180" "DCM" 106443452.911445 93179891 "MetaT" "DiAMT1"
"323" 109 "20-180" "DCM" 194881545.628913 97019216 "MetaT" "DiAMT1"
"324" 109 "20-180" "SRF" 536158269.791364 14724 "MetaT" "DiAMT1"
"325" 109 "20-180" "SRF" 577600454.896009 87850 "MetaT" "DiAMT1"
"326" 109 "20-180" "SRF" 366597923.409687 147745 "MetaT" "DiAMT1"
"327" 109 "20-180" "SRF" 368291775.20102 4577629 "MetaT" "DiAMT1"
"328" 109 "20-180" "SRF" 939330032.709672 13225965 "MetaT" "DiAMT1"
"329" 109 "20-180" "SRF" 667019772.181166 18655925 "MetaT" "DiAMT1"
"330" 109 "20-180" "SRF" 189139674.382896 18732284 "MetaT" "DiAMT1"
"331" 109 "20-180" "SRF" 19768853714.8879 19746350 "MetaT" "DiAMT1"
"332" 109 "20-180" "SRF" 481001758.128917 19843360 "MetaT" "DiAMT1"
"333" 109 "20-180" "SRF" 370492722.06477 22666208 "MetaT" "DiAMT1"
"334" 109 "20-180" "SRF" 427884999.562533 42882333 "MetaT" "DiAMT1"
"335" 109 "20-180" "SRF" 235228515.779741 44382750 "MetaT" "DiAMT1"
"336" 109 "20-180" "SRF" 554266926.585641 64700656 "MetaT" "DiAMT1"
"337" 109 "20-180" "SRF" 1301369188.17387 75565275 "MetaT" "DiAMT1"
"338" 109 "20-180" "SRF" 2279934039.27377 75811014 "MetaT" "DiAMT1"
"339" 109 "20-180" "SRF" 3006981050.81792 76117824 "MetaT" "DiAMT1"
"340" 109 "20-180" "SRF" 4864123515.83687 76132506 "MetaT" "DiAMT1"
"341" 109 "20-180" "SRF" 107881822894.629 78640452 "MetaT" "DiAMT1"
"342" 109 "20-180" "SRF" 75961027494.557 78692801 "MetaT" "DiAMT1"
"343" 109 "20-180" "SRF" 23147651171.3805 79525550 "MetaT" "DiAMT1"
"344" 109 "20-180" "SRF" 1568567982.33205 84067383 "MetaT" "DiAMT1"
"345" 109 "20-180" "SRF" 310496404.802196 85013213 "MetaT" "DiAMT1"
"346" 109 "20-180" "SRF" 442475844.115421 89358250 "MetaT" "DiAMT1"
"347" 109 "20-180" "SRF" 275264942.984482 89404301 "MetaT" "DiAMT1"
"348" 109 "20-180" "SRF" 35155437294.0635 89815992 "MetaT" "DiAMT1"
"349" 109 "20-180" "SRF" 13654944489.0514 89815993 "MetaT" "DiAMT1"
"350" 109 "20-180" "SRF" 5432419353.74242 89826269 "MetaT" "DiAMT1"
"351" 109 "20-180" "SRF" 1376834150.35051 89832571 "MetaT" "DiAMT1"
"352" 109 "20-180" "SRF" 211509491.823178 102887753 "MetaT" "DiAMT1"
"353" 109 "20-180" "SRF" 193468113.533129 115145012 "MetaT" "DiAMT1"
"354" 109 "5-20" "SRF" 744892445.76541 4577629 "MetaT" "DiAMT1"
"355" 109 "5-20" "SRF" 1557642588.45355 18651505 "MetaT" "DiAMT1"
"356" 109 "5-20" "SRF" 3035447847.58259 18655925 "MetaT" "DiAMT1"
"357" 109 "5-20" "SRF" 19431333403.1123 19746350 "MetaT" "DiAMT1"
"358" 109 "5-20" "SRF" 749343994.246081 22666208 "MetaT" "DiAMT1"
"359" 109 "5-20" "SRF" 3461693421.27176 42882333 "MetaT" "DiAMT1"
"360" 109 "5-20" "SRF" 349384537.255294 63314904 "MetaT" "DiAMT1"
"361" 109 "5-20" "SRF" 1121038465.56417 64700656 "MetaT" "DiAMT1"
"362" 109 "5-20" "SRF" 628814295.32017 75811014 "MetaT" "DiAMT1"
"363" 109 "5-20" "SRF" 2221480423.887 76132506 "MetaT" "DiAMT1"
"364" 109 "5-20" "SRF" 96764349572.2552 78640452 "MetaT" "DiAMT1"
"365" 109 "5-20" "SRF" 39015859319.3429 78692801 "MetaT" "DiAMT1"
"366" 109 "5-20" "SRF" 3144460835.29763 79525550 "MetaT" "DiAMT1"
"367" 109 "5-20" "SRF" 2945915003.8855 84067383 "MetaT" "DiAMT1"
"368" 109 "5-20" "SRF" 1118815653.00852 84448539 "MetaT" "DiAMT1"
"369" 109 "5-20" "SRF" 627997804.860654 85013213 "MetaT" "DiAMT1"
"370" 109 "5-20" "SRF" 447467111.552181 89358250 "MetaT" "DiAMT1"
"371" 109 "5-20" "SRF" 2418240118.57414 89362227 "MetaT" "DiAMT1"
"372" 109 "5-20" "SRF" 556740037.165562 89404301 "MetaT" "DiAMT1"
"373" 109 "5-20" "SRF" 1902764041.79653 89405634 "MetaT" "DiAMT1"
"374" 109 "5-20" "SRF" 19536000957.9133 89815992 "MetaT" "DiAMT1"
"375" 109 "5-20" "SRF" 9135169122.6257 89815993 "MetaT" "DiAMT1"
"376" 109 "5-20" "SRF" 354432178.182978 89826269 "MetaT" "DiAMT1"
"377" 109 "5-20" "SRF" 1778457393.79378 90457030 "MetaT" "DiAMT1"
"378" 109 "5-20" "SRF" 2265077720.34152 90584416 "MetaT" "DiAMT1"
"379" 109 "5-20" "SRF" 673738540.498267 93168828 "MetaT" "DiAMT1"
"380" 109 "5-20" "SRF" 3305542048.43175 93170627 "MetaT" "DiAMT1"
"381" 109 "5-20" "SRF" 1874038739.23318 93179891 "MetaT" "DiAMT1"
"382" 109 "5-20" "SRF" 311915990.971419 97019216 "MetaT" "DiAMT1"
"383" 109 "5-20" "SRF" 558392902.194258 101139722 "MetaT" "DiAMT1"
"384" 11 "20-180" "SRF" 11380790067.334 37473201 "MetaT" "DiAMT1"
"385" 11 "5-20" "SRF" 1897952911.45677 35215062 "MetaT" "DiAMT1"
"386" 11 "5-20" "SRF" 185132243.803829 36509086 "MetaT" "DiAMT1"
"387" 11 "5-20" "SRF" 3513510911.41694 36536679 "MetaT" "DiAMT1"
"388" 11 "5-20" "SRF" 890053990.744761 37473201 "MetaT" "DiAMT1"
"389" 11 "5-20" "SRF" 1283047736.04154 51655435 "MetaT" "DiAMT1"
"390" 11 "5-20" "SRF" 992648000.364959 63104867 "MetaT" "DiAMT1"
"391" 11 "5-20" "SRF" 43450328937.0701 63112813 "MetaT" "DiAMT1"
"392" 11 "5-20" "SRF" 11844727750.9916 63291718 "MetaT" "DiAMT1"
"393" 11 "5-20" "SRF" 6980507793.9775 93203971 "MetaT" "DiAMT1"
"394" 11 "5-20" "SRF" 3222279714.84109 97456617 "MetaT" "DiAMT1"
"395" 11 "5-20" "SRF" 114670977.11447 116102352 "MetaT" "DiAMT1"
"396" 110 "0.8-5" "DCM" 1155953040.94075 33071324 "MetaT" "DiAMT1"
"397" 110 "0.8-5" "DCM" 90883655.8480164 33131299 "MetaT" "DiAMT1"
"398" 110 "0.8-5" "DCM" 1146154249.82868 37473201 "MetaT" "DiAMT1"
"399" 110 "0.8-5" "DCM" 3589094344.6593 45036002 "MetaT" "DiAMT1"
"400" 110 "0.8-5" "DCM" 2783221654.64614 48475338 "MetaT" "DiAMT1"
"401" 110 "0.8-5" "DCM" 901214347.580232 51655435 "MetaT" "DiAMT1"
"402" 110 "0.8-5" "DCM" 568022849.050103 61360101 "MetaT" "DiAMT1"
"403" 110 "0.8-5" "DCM" 522529028.187966 89382447 "MetaT" "DiAMT1"
"404" 110 "0.8-5" "SRF" 326325959.601566 18655925 "MetaT" "DiAMT1"
"405" 110 "0.8-5" "SRF" 361551874.445974 19746350 "MetaT" "DiAMT1"
"406" 110 "0.8-5" "SRF" 155450834.400177 36509086 "MetaT" "DiAMT1"
"407" 110 "0.8-5" "SRF" 560516766.338215 37473201 "MetaT" "DiAMT1"
"408" 110 "0.8-5" "SRF" 1321896683.80973 44318793 "MetaT" "DiAMT1"
"409" 110 "0.8-5" "SRF" 404003451.218614 51655435 "MetaT" "DiAMT1"
"410" 110 "0.8-5" "SRF" 1018550989.57728 61360101 "MetaT" "DiAMT1"
"411" 110 "0.8-5" "SRF" 180775937.222987 64700656 "MetaT" "DiAMT1"
"412" 110 "0.8-5" "SRF" 184814939.205626 75498175 "MetaT" "DiAMT1"
"413" 110 "0.8-5" "SRF" 1273337213.79223 75565275 "MetaT" "DiAMT1"
"414" 110 "0.8-5" "SRF" 3098429798.03304 75609189 "MetaT" "DiAMT1"
"415" 110 "0.8-5" "SRF" 1825219158.14293 75811014 "MetaT" "DiAMT1"
"416" 110 "0.8-5" "SRF" 4034064017.83315 78640452 "MetaT" "DiAMT1"
"417" 110 "0.8-5" "SRF" 1174432487.06021 78692801 "MetaT" "DiAMT1"
"418" 110 "0.8-5" "SRF" 2873385949.54432 79525550 "MetaT" "DiAMT1"
"419" 110 "0.8-5" "SRF" 2525844886.24847 84448539 "MetaT" "DiAMT1"
"420" 110 "0.8-5" "SRF" 302629340.583934 86461834 "MetaT" "DiAMT1"
"421" 110 "0.8-5" "SRF" 780811399.332694 89382447 "MetaT" "DiAMT1"
"422" 110 "0.8-5" "SRF" 1841010617.58051 89405634 "MetaT" "DiAMT1"
"423" 110 "0.8-5" "SRF" 1253121645.93746 90370870 "MetaT" "DiAMT1"
"424" 110 "0.8-5" "SRF" 499643072.373477 93193720 "MetaT" "DiAMT1"
"425" 110 "0.8-5" "SRF" 837336396.339602 93203971 "MetaT" "DiAMT1"
"426" 110 "0.8-5" "SRF" 479458428.349021 110506745 "MetaT" "DiAMT1"
"427" 110 "0.8-5" "SRF" 4775014551.72088 112129879 "MetaT" "DiAMT1"
"428" 110 "180-2000" "DCM" 3354979392.00153 75811014 "MetaT" "DiAMT1"
"429" 110 "180-2000" "DCM" 5540861670.71662 93203971 "MetaT" "DiAMT1"
"430" 110 "180-2000" "SRF" 12722736374.8806 78640452 "MetaT" "DiAMT1"
"431" 110 "20-180" "SRF" 281747649.49491 14724 "MetaT" "DiAMT1"
"432" 110 "20-180" "SRF" 1214100982.36454 87850 "MetaT" "DiAMT1"
"433" 110 "20-180" "SRF" 300005512.18387 176534 "MetaT" "DiAMT1"
"434" 110 "20-180" "SRF" 527347818.778841 2916795 "MetaT" "DiAMT1"
"435" 110 "20-180" "SRF" 193534909.06999 4577629 "MetaT" "DiAMT1"
"436" 110 "20-180" "SRF" 5958746662.4 18655925 "MetaT" "DiAMT1"
"437" 110 "20-180" "SRF" 596349940.151259 18732284 "MetaT" "DiAMT1"
"438" 110 "20-180" "SRF" 485439382.849398 19746350 "MetaT" "DiAMT1"
"439" 110 "20-180" "SRF" 1083652434.36497 19779111 "MetaT" "DiAMT1"
"440" 110 "20-180" "SRF" 2780395913.49258 19843360 "MetaT" "DiAMT1"
"441" 110 "20-180" "SRF" 876111714.863652 22666208 "MetaT" "DiAMT1"
"442" 110 "20-180" "SRF" 2073588311.46418 25188231 "MetaT" "DiAMT1"
"443" 110 "20-180" "SRF" 513794486.987796 33071324 "MetaT" "DiAMT1"
"444" 110 "20-180" "SRF" 200688150.06231 37473201 "MetaT" "DiAMT1"
"445" 110 "20-180" "SRF" 976168056.795216 44318793 "MetaT" "DiAMT1"
"446" 110 "20-180" "SRF" 289299839.409013 51655435 "MetaT" "DiAMT1"
"447" 110 "20-180" "SRF" 277832015.70534 54302003 "MetaT" "DiAMT1"
"448" 110 "20-180" "SRF" 90775661.6845312 63314904 "MetaT" "DiAMT1"
"449" 110 "20-180" "SRF" 124292237.066993 72083067 "MetaT" "DiAMT1"
"450" 110 "20-180" "SRF" 223309510.465373 72159779 "MetaT" "DiAMT1"
"451" 110 "20-180" "SRF" 170965240.373781 75565275 "MetaT" "DiAMT1"
"452" 110 "20-180" "SRF" 4125944071.95469 76117824 "MetaT" "DiAMT1"
"453" 110 "20-180" "SRF" 412268542.239926 76132506 "MetaT" "DiAMT1"
"454" 110 "20-180" "SRF" 3610903783.7566 78640452 "MetaT" "DiAMT1"
"455" 110 "20-180" "SRF" 360424569.441961 78692801 "MetaT" "DiAMT1"
"456" 110 "20-180" "SRF" 75071472213.1073 79525550 "MetaT" "DiAMT1"
"457" 110 "20-180" "SRF" 7771709059.40095 84067383 "MetaT" "DiAMT1"
"458" 110 "20-180" "SRF" 163163821.503081 85013213 "MetaT" "DiAMT1"
"459" 110 "20-180" "SRF" 465036300.144386 89358250 "MetaT" "DiAMT1"
"460" 110 "20-180" "SRF" 462761027.842544 89580511 "MetaT" "DiAMT1"
"461" 110 "20-180" "SRF" 6538185456.69394 89826269 "MetaT" "DiAMT1"
"462" 110 "20-180" "SRF" 167545935.566306 90372587 "MetaT" "DiAMT1"
"463" 110 "20-180" "SRF" 178892853.716312 93193720 "MetaT" "DiAMT1"
"464" 110 "20-180" "SRF" 324162948.856867 97019216 "MetaT" "DiAMT1"
"465" 110 "20-180" "SRF" 134497884.055521 97037270 "MetaT" "DiAMT1"
"466" 110 "20-180" "SRF" 867471559.884721 110432408 "MetaT" "DiAMT1"
"467" 110 "20-180" "SRF" 772496629.147927 110506745 "MetaT" "DiAMT1"
"468" 110 "20-180" "SRF" 296366631.308325 112844909 "MetaT" "DiAMT1"
"469" 110 "20-180" "SRF" 101666223.037807 115145012 "MetaT" "DiAMT1"
"470" 110 "5-20" "SRF" 3047943564.41359 18651505 "MetaT" "DiAMT1"
"471" 110 "5-20" "SRF" 5639681045.67894 18655925 "MetaT" "DiAMT1"
"472" 110 "5-20" "SRF" 136100777.344693 18732284 "MetaT" "DiAMT1"
"473" 110 "5-20" "SRF" 4653114324.78133 19746350 "MetaT" "DiAMT1"
"474" 110 "5-20" "SRF" 317975680.96635 19779111 "MetaT" "DiAMT1"
"475" 110 "5-20" "SRF" 133299234.119139 22666208 "MetaT" "DiAMT1"
"476" 110 "5-20" "SRF" 7808469280.11899 25188231 "MetaT" "DiAMT1"
"477" 110 "5-20" "SRF" 3635051427.62039 33071324 "MetaT" "DiAMT1"
"478" 110 "5-20" "SRF" 274809920.032064 37473201 "MetaT" "DiAMT1"
"479" 110 "5-20" "SRF" 389803197.249364 44306779 "MetaT" "DiAMT1"
"480" 110 "5-20" "SRF" 1336704063.20681 44318793 "MetaT" "DiAMT1"
"481" 110 "5-20" "SRF" 349330591.502476 45159796 "MetaT" "DiAMT1"
"482" 110 "5-20" "SRF" 634076584.281184 54302003 "MetaT" "DiAMT1"
"483" 110 "5-20" "SRF" 265716276.086595 64635275 "MetaT" "DiAMT1"
"484" 110 "5-20" "SRF" 117054604.421821 75565275 "MetaT" "DiAMT1"
"485" 110 "5-20" "SRF" 1822916200.53051 75609189 "MetaT" "DiAMT1"
"486" 110 "5-20" "SRF" 3606263112.27705 76117824 "MetaT" "DiAMT1"
"487" 110 "5-20" "SRF" 37331336987.804 78640452 "MetaT" "DiAMT1"
"488" 110 "5-20" "SRF" 11721648079.5484 78692801 "MetaT" "DiAMT1"
"489" 110 "5-20" "SRF" 10441415673.6889 79525550 "MetaT" "DiAMT1"
"490" 110 "5-20" "SRF" 4192341213.79036 84067383 "MetaT" "DiAMT1"
"491" 110 "5-20" "SRF" 10747283789.3306 84448539 "MetaT" "DiAMT1"
"492" 110 "5-20" "SRF" 446852858.282521 85013213 "MetaT" "DiAMT1"
"493" 110 "5-20" "SRF" 2254195657.20624 89815992 "MetaT" "DiAMT1"
"494" 110 "5-20" "SRF" 1813993794.42852 89815993 "MetaT" "DiAMT1"
"495" 110 "5-20" "SRF" 734894374.313933 93193720 "MetaT" "DiAMT1"
"496" 110 "5-20" "SRF" 3563585442.30928 110432408 "MetaT" "DiAMT1"
"497" 110 "5-20" "SRF" 2820824073.77176 110506745 "MetaT" "DiAMT1"
"498" 110 "5-20" "SRF" 1301871897.42816 110544041 "MetaT" "DiAMT1"
"499" 110 "5-20" "SRF" 585273022.109104 112129879 "MetaT" "DiAMT1"
"500" 110 "5-20" "SRF" 128028473.586367 112761293 "MetaT" "DiAMT1"
"501" 110 "5-20" "SRF" 104665613.442869 112850843 "MetaT" "DiAMT1"
"502" 110 "5-20" "SRF" 139215427.589059 115145012 "MetaT" "DiAMT1"
"503" 111 "0.8-5" "DCM" 2189184152.36647 15250221 "MetaT" "DiAMT1"
"504" 111 "0.8-5" "DCM" 1774543975.16329 19746350 "MetaT" "DiAMT1"
"505" 111 "0.8-5" "DCM" 631674069.423988 25188231 "MetaT" "DiAMT1"
"506" 111 "0.8-5" "DCM" 3668119647.497 37473201 "MetaT" "DiAMT1"
"507" 111 "0.8-5" "DCM" 881289722.906285 51655435 "MetaT" "DiAMT1"
"508" 111 "0.8-5" "DCM" 10138332964.4214 75609189 "MetaT" "DiAMT1"
"509" 111 "0.8-5" "DCM" 549992077.688128 78640452 "MetaT" "DiAMT1"
"510" 111 "0.8-5" "DCM" 1020785296.18916 90372587 "MetaT" "DiAMT1"
"511" 111 "0.8-5" "DCM" 1089917186.29105 93193720 "MetaT" "DiAMT1"
"512" 111 "0.8-5" "DCM" 8219513504.59067 93203971 "MetaT" "DiAMT1"
"513" 111 "0.8-5" "DCM" 1058905908.90992 112341462 "MetaT" "DiAMT1"
"514" 111 "0.8-5" "DCM" 502920683.651756 112710035 "MetaT" "DiAMT1"
"515" 111 "0.8-5" "DCM" 463752406.108785 113641718 "MetaT" "DiAMT1"
"516" 111 "0.8-5" "DCM" 1018457393.57528 113644752 "MetaT" "DiAMT1"
"517" 111 "0.8-5" "DCM" 1123505829.13902 113645395 "MetaT" "DiAMT1"
"518" 111 "0.8-5" "DCM" 505768479.142423 113656764 "MetaT" "DiAMT1"
"519" 111 "0.8-5" "DCM" 338584963.671539 116102353 "MetaT" "DiAMT1"
"520" 111 "0.8-5" "DCM" 552372995.773358 116187669 "MetaT" "DiAMT1"
"521" 111 "0.8-5" "SRF" 6230815537.73632 18655925 "MetaT" "DiAMT1"
"522" 111 "0.8-5" "SRF" 2016667516.85682 25150521 "MetaT" "DiAMT1"
"523" 111 "0.8-5" "SRF" 18943167383.8085 33071324 "MetaT" "DiAMT1"
"524" 111 "0.8-5" "SRF" 3171086590.50358 37473201 "MetaT" "DiAMT1"
"525" 111 "0.8-5" "SRF" 6856868537.82792 51655435 "MetaT" "DiAMT1"
"526" 111 "0.8-5" "SRF" 8606113019.30476 63314904 "MetaT" "DiAMT1"
"527" 111 "0.8-5" "SRF" 3922608728.13909 78640452 "MetaT" "DiAMT1"
"528" 111 "0.8-5" "SRF" 8898581570.23226 78692801 "MetaT" "DiAMT1"
"529" 111 "0.8-5" "SRF" 3721251011.02468 84067383 "MetaT" "DiAMT1"
"530" 111 "0.8-5" "SRF" 331304169.674322 89382447 "MetaT" "DiAMT1"
"531" 111 "0.8-5" "SRF" 3612724195.8248 89815992 "MetaT" "DiAMT1"
"532" 111 "0.8-5" "SRF" 706674421.709232 93193720 "MetaT" "DiAMT1"
"533" 111 "0.8-5" "SRF" 23215439411.4354 112129879 "MetaT" "DiAMT1"
"534" 111 "20-180" "DCM" 544181736.955284 2916795 "MetaT" "DiAMT1"
"535" 111 "20-180" "DCM" 29026712398.3357 18655925 "MetaT" "DiAMT1"
"536" 111 "20-180" "DCM" 1202245214.88929 19746350 "MetaT" "DiAMT1"
"537" 111 "20-180" "DCM" 958495393.074355 19779111 "MetaT" "DiAMT1"
"538" 111 "20-180" "DCM" 4303726943.81705 19843360 "MetaT" "DiAMT1"
"539" 111 "20-180" "DCM" 904078821.953599 22666208 "MetaT" "DiAMT1"
"540" 111 "20-180" "DCM" 948149516.617077 25189412 "MetaT" "DiAMT1"
"541" 111 "20-180" "DCM" 901087164.700279 64635275 "MetaT" "DiAMT1"
"542" 111 "20-180" "DCM" 5978830245.30274 76117824 "MetaT" "DiAMT1"
"543" 111 "20-180" "DCM" 1021029400.7215 76132506 "MetaT" "DiAMT1"
"544" 111 "20-180" "DCM" 5030330194.07186 78640452 "MetaT" "DiAMT1"
"545" 111 "20-180" "DCM" 557894982.938793 78692801 "MetaT" "DiAMT1"
"546" 111 "20-180" "DCM" 25291814969.575 79525550 "MetaT" "DiAMT1"
"547" 111 "20-180" "DCM" 17133201385.6813 84067383 "MetaT" "DiAMT1"
"548" 111 "20-180" "DCM" 1079732518.52666 89358250 "MetaT" "DiAMT1"
"549" 111 "20-180" "DCM" 573039859.369578 89580511 "MetaT" "DiAMT1"
"550" 111 "20-180" "DCM" 341752687.214388 89815993 "MetaT" "DiAMT1"
"551" 111 "20-180" "DCM" 570160262.086317 89826269 "MetaT" "DiAMT1"
"552" 111 "20-180" "DCM" 402347135.302045 90589841 "MetaT" "DiAMT1"
"553" 111 "20-180" "DCM" 553810333.887378 93193720 "MetaT" "DiAMT1"
"554" 111 "20-180" "DCM" 7024727430.28182 97019216 "MetaT" "DiAMT1"
"555" 111 "20-180" "DCM" 2498243496.99472 97037270 "MetaT" "DiAMT1"
"556" 111 "20-180" "SRF" 844491975.687069 87850 "MetaT" "DiAMT1"
"557" 111 "20-180" "SRF" 139116515.776554 176534 "MetaT" "DiAMT1"
"558" 111 "20-180" "SRF" 499864735.60889 15250221 "MetaT" "DiAMT1"
"559" 111 "20-180" "SRF" 13897016486.9341 18655925 "MetaT" "DiAMT1"
"560" 111 "20-180" "SRF" 2566193000.29146 19746350 "MetaT" "DiAMT1"
"561" 111 "20-180" "SRF" 2045908886.18802 19779111 "MetaT" "DiAMT1"
"562" 111 "20-180" "SRF" 4402708339.8198 25189412 "MetaT" "DiAMT1"
"563" 111 "20-180" "SRF" 279185232.208661 37473201 "MetaT" "DiAMT1"
"564" 111 "20-180" "SRF" 171960212.587207 44382750 "MetaT" "DiAMT1"
"565" 111 "20-180" "SRF" 1553273512.02153 72159779 "MetaT" "DiAMT1"
"566" 111 "20-180" "SRF" 1099103777.93763 76117824 "MetaT" "DiAMT1"
"567" 111 "20-180" "SRF" 3097024706.11222 76132506 "MetaT" "DiAMT1"
"568" 111 "20-180" "SRF" 11427942058.9205 78640452 "MetaT" "DiAMT1"
"569" 111 "20-180" "SRF" 250700445.148651 78692801 "MetaT" "DiAMT1"
"570" 111 "20-180" "SRF" 6819207340.51707 79525550 "MetaT" "DiAMT1"
"571" 111 "20-180" "SRF" 7862932515.79479 84067383 "MetaT" "DiAMT1"
"572" 111 "20-180" "SRF" 134794984.883296 84448539 "MetaT" "DiAMT1"
"573" 111 "20-180" "SRF" 161732602.798119 89358250 "MetaT" "DiAMT1"
"574" 111 "20-180" "SRF" 2457166411.18586 89815993 "MetaT" "DiAMT1"
"575" 111 "20-180" "SRF" 4611817359.68806 89826269 "MetaT" "DiAMT1"
"576" 111 "20-180" "SRF" 815779248.513709 90372587 "MetaT" "DiAMT1"
"577" 111 "20-180" "SRF" 124432466.216246 93193720 "MetaT" "DiAMT1"
"578" 111 "20-180" "SRF" 24238880380.106 97019216 "MetaT" "DiAMT1"
"579" 111 "20-180" "SRF" 3742106644.5583 97037270 "MetaT" "DiAMT1"
"580" 111 "5-20" "DCM" 304280783837.663 4054759 "MetaT" "DiAMT1"
"581" 111 "5-20" "DCM" 23810161726.2947 13225965 "MetaT" "DiAMT1"
"582" 111 "5-20" "DCM" 817565902.782733 15250221 "MetaT" "DiAMT1"
"583" 111 "5-20" "DCM" 43752824587.2259 25150521 "MetaT" "DiAMT1"
"584" 111 "5-20" "DCM" 7762679126.21633 37473201 "MetaT" "DiAMT1"
"585" 111 "5-20" "DCM" 7162479197.38493 42882333 "MetaT" "DiAMT1"
"586" 111 "5-20" "DCM" 431801797.197871 44306779 "MetaT" "DiAMT1"
"587" 111 "5-20" "DCM" 4987199020.54011 45036002 "MetaT" "DiAMT1"
"588" 111 "5-20" "DCM" 4972900858.21057 46640776 "MetaT" "DiAMT1"
"589" 111 "5-20" "DCM" 530313018.021233 48475338 "MetaT" "DiAMT1"
"590" 111 "5-20" "DCM" 931751084.735632 62756662 "MetaT" "DiAMT1"
"591" 111 "5-20" "DCM" 6443342568.14208 75811014 "MetaT" "DiAMT1"
"592" 111 "5-20" "DCM" 14761411161.7367 78692801 "MetaT" "DiAMT1"
"593" 111 "5-20" "DCM" 2497069656.90846 89815992 "MetaT" "DiAMT1"
"594" 111 "5-20" "DCM" 1257161639.45485 89826269 "MetaT" "DiAMT1"
"595" 111 "5-20" "DCM" 28972666872.5566 90372587 "MetaT" "DiAMT1"
"596" 111 "5-20" "DCM" 25236299056.4881 93193720 "MetaT" "DiAMT1"
"597" 111 "5-20" "DCM" 477968949484.462 95414910 "MetaT" "DiAMT1"
"598" 111 "5-20" "DCM" 415659673.938138 103565001 "MetaT" "DiAMT1"
"599" 111 "5-20" "DCM" 3403743758.52404 112761293 "MetaT" "DiAMT1"
"600" 122 "0.8-5" "SRF" 10389538418.4174 75811014 "MetaT" "DiAMT1"
"601" 122 "0.8-5" "SRF" 2188697628.00341 85013213 "MetaT" "DiAMT1"
"602" 122 "0.8-5" "SRF" 955561136.424231 112129879 "MetaT" "DiAMT1"
"603" 122 "180-2000" "SRF" 2743050843.671 37473201 "MetaT" "DiAMT1"
"604" 122 "180-2000" "SRF" 5931323062.56045 51655435 "MetaT" "DiAMT1"
"605" 122 "180-2000" "SRF" 9097837190.92697 75609189 "MetaT" "DiAMT1"
"606" 122 "180-2000" "SRF" 9170703163.85203 89382447 "MetaT" "DiAMT1"
"607" 122 "180-2000" "SRF" 23367914184.276 112129879 "MetaT" "DiAMT1"
"608" 122 "20-180" "SRF" 1352527092.26921 19746350 "MetaT" "DiAMT1"
"609" 122 "20-180" "SRF" 20487857590.9206 19779111 "MetaT" "DiAMT1"
"610" 122 "20-180" "SRF" 632295947.159908 63314904 "MetaT" "DiAMT1"
"611" 122 "20-180" "SRF" 1222943658.27934 76117824 "MetaT" "DiAMT1"
"612" 122 "20-180" "SRF" 19527204982.3119 76132506 "MetaT" "DiAMT1"
"613" 122 "20-180" "SRF" 2515167376.01786 78640452 "MetaT" "DiAMT1"
"614" 122 "20-180" "SRF" 4393426971.50753 78692801 "MetaT" "DiAMT1"
"615" 122 "20-180" "SRF" 18968878414.7973 79525550 "MetaT" "DiAMT1"
"616" 122 "20-180" "SRF" 1136514139.85894 85013213 "MetaT" "DiAMT1"
"617" 122 "20-180" "SRF" 637029291.742514 89815992 "MetaT" "DiAMT1"
"618" 122 "5-20" "SRF" 3217035585.67731 18651505 "MetaT" "DiAMT1"
"619" 122 "5-20" "SRF" 94818728196.0356 18655925 "MetaT" "DiAMT1"
"620" 122 "5-20" "SRF" 143651296.260291 18732284 "MetaT" "DiAMT1"
"621" 122 "5-20" "SRF" 140321630.452933 19746350 "MetaT" "DiAMT1"
"622" 122 "5-20" "SRF" 335616148.865779 19779111 "MetaT" "DiAMT1"
"623" 122 "5-20" "SRF" 60886684.4781404 19843360 "MetaT" "DiAMT1"
"624" 122 "5-20" "SRF" 145027831.611177 37473201 "MetaT" "DiAMT1"
"625" 122 "5-20" "SRF" 367310459.110327 75811014 "MetaT" "DiAMT1"
"626" 122 "5-20" "SRF" 126877641.906544 76117824 "MetaT" "DiAMT1"
"627" 122 "5-20" "SRF" 3535400059.34939 76132506 "MetaT" "DiAMT1"
"628" 122 "5-20" "SRF" 1087262222.82393 78640452 "MetaT" "DiAMT1"
"629" 122 "5-20" "SRF" 868205949.534641 78692801 "MetaT" "DiAMT1"
"630" 122 "5-20" "SRF" 3367429509.3421 79525550 "MetaT" "DiAMT1"
"631" 122 "5-20" "SRF" 64728658721.1947 84067383 "MetaT" "DiAMT1"
"632" 122 "5-20" "SRF" 8869415240.56983 84448539 "MetaT" "DiAMT1"
"633" 122 "5-20" "SRF" 1493536478.46212 85013213 "MetaT" "DiAMT1"
"634" 122 "5-20" "SRF" 112019911.173106 89358250 "MetaT" "DiAMT1"
"635" 122 "5-20" "SRF" 202026756.277582 89382447 "MetaT" "DiAMT1"
"636" 122 "5-20" "SRF" 1342418868.07721 89405634 "MetaT" "DiAMT1"
"637" 122 "5-20" "SRF" 44060233.309197 89815992 "MetaT" "DiAMT1"
"638" 122 "5-20" "SRF" 159552456.313199 89815993 "MetaT" "DiAMT1"
"639" 122 "5-20" "SRF" 484310084.534694 90372587 "MetaT" "DiAMT1"
"640" 122 "5-20" "SRF" 301647271.484136 93193720 "MetaT" "DiAMT1"
"641" 123 "0.8-5" "SRF" 181082372.47712 37473201 "MetaT" "DiAMT1"
"642" 123 "0.8-5" "SRF" 111535137.516472 44382750 "MetaT" "DiAMT1"
"643" 123 "0.8-5" "SRF" 326216209.850891 45083269 "MetaT" "DiAMT1"
"644" 123 "0.8-5" "SRF" 164528200.366338 61360101 "MetaT" "DiAMT1"
"645" 123 "0.8-5" "SRF" 179120748.943177 75498175 "MetaT" "DiAMT1"
"646" 123 "0.8-5" "SRF" 77131587.8102252 75565275 "MetaT" "DiAMT1"
"647" 123 "0.8-5" "SRF" 600593294.413332 75609189 "MetaT" "DiAMT1"
"648" 123 "0.8-5" "SRF" 81453616.4375224 78640452 "MetaT" "DiAMT1"
"649" 123 "0.8-5" "SRF" 220835848.237958 85013213 "MetaT" "DiAMT1"
"650" 123 "0.8-5" "SRF" 23757726209.8834 86461834 "MetaT" "DiAMT1"
"651" 123 "0.8-5" "SRF" 83584390720.019 88121816 "MetaT" "DiAMT1"
"652" 123 "0.8-5" "SRF" 57193817594.0145 88142097 "MetaT" "DiAMT1"
"653" 123 "0.8-5" "SRF" 605403538.190097 89382447 "MetaT" "DiAMT1"
"654" 123 "0.8-5" "SRF" 121805408.006019 97435943 "MetaT" "DiAMT1"
"655" 123 "0.8-5" "SRF" 472430975.33763 97435944 "MetaT" "DiAMT1"
"656" 123 "0.8-5" "SRF" 1156973817.15338 112129879 "MetaT" "DiAMT1"
"657" 123 "0.8-5" "SRF" 100593667.752499 112767649 "MetaT" "DiAMT1"
"658" 123 "180-2000" "SRF" 10171757026.3563 85013213 "MetaT" "DiAMT1"
"659" 123 "20-180" "SRF" 92457238.5926172 2635567 "MetaT" "DiAMT1"
"660" 123 "20-180" "SRF" 466433688.138047 18651505 "MetaT" "DiAMT1"
"661" 123 "20-180" "SRF" 1750590034.55995 18655925 "MetaT" "DiAMT1"
"662" 123 "20-180" "SRF" 672043982.393882 18732284 "MetaT" "DiAMT1"
"663" 123 "20-180" "SRF" 596788003.630933 19746350 "MetaT" "DiAMT1"
"664" 123 "20-180" "SRF" 6756245181.54934 19779111 "MetaT" "DiAMT1"
"665" 123 "20-180" "SRF" 4233850755.06962 19843360 "MetaT" "DiAMT1"
"666" 123 "20-180" "SRF" 89755964.6895127 22666208 "MetaT" "DiAMT1"
"667" 123 "20-180" "SRF" 75982283.7675131 44382750 "MetaT" "DiAMT1"
"668" 123 "20-180" "SRF" 27778973.042007 45083269 "MetaT" "DiAMT1"
"669" 123 "20-180" "SRF" 22228660.2240431 51655435 "MetaT" "DiAMT1"
"670" 123 "20-180" "SRF" 27899377.2595266 63314904 "MetaT" "DiAMT1"
"671" 123 "20-180" "SRF" 119278608.270378 64635275 "MetaT" "DiAMT1"
"672" 123 "20-180" "SRF" 26150606.0790107 64723745 "MetaT" "DiAMT1"
"673" 123 "20-180" "SRF" 1329733088.6805 75609189 "MetaT" "DiAMT1"
"674" 123 "20-180" "SRF" 502126607.80983 75811014 "MetaT" "DiAMT1"
"675" 123 "20-180" "SRF" 3102761581.75184 76117824 "MetaT" "DiAMT1"
"676" 123 "20-180" "SRF" 5119017909.65993 76132506 "MetaT" "DiAMT1"
"677" 123 "20-180" "SRF" 1109790499.36294 78640452 "MetaT" "DiAMT1"
"678" 123 "20-180" "SRF" 276936043.479627 78692801 "MetaT" "DiAMT1"
"679" 123 "20-180" "SRF" 26922899055.4431 79525550 "MetaT" "DiAMT1"
"680" 123 "20-180" "SRF" 832196464.166087 83940408 "MetaT" "DiAMT1"
"681" 123 "20-180" "SRF" 209813710.240444 83959189 "MetaT" "DiAMT1"
"682" 123 "20-180" "SRF" 472906645.442819 84040335 "MetaT" "DiAMT1"
"683" 123 "20-180" "SRF" 2280017782.54661 84067383 "MetaT" "DiAMT1"
"684" 123 "20-180" "SRF" 327582575.687699 84448539 "MetaT" "DiAMT1"
"685" 123 "20-180" "SRF" 12737455253.9014 85013213 "MetaT" "DiAMT1"
"686" 123 "20-180" "SRF" 2247879426.09323 86461834 "MetaT" "DiAMT1"
"687" 123 "20-180" "SRF" 3061349209.48418 88121816 "MetaT" "DiAMT1"
"688" 123 "20-180" "SRF" 27208631.8080528 88142097 "MetaT" "DiAMT1"
"689" 123 "20-180" "SRF" 142926230.84579 89358250 "MetaT" "DiAMT1"
"690" 123 "20-180" "SRF" 154659591.329984 89382447 "MetaT" "DiAMT1"
"691" 123 "20-180" "SRF" 1223151675.3711 89580511 "MetaT" "DiAMT1"
"692" 123 "20-180" "SRF" 56216461.9764631 89815992 "MetaT" "DiAMT1"
"693" 123 "20-180" "SRF" 169644180.249004 89815993 "MetaT" "DiAMT1"
"694" 123 "20-180" "SRF" 56604892.3041903 89826269 "MetaT" "DiAMT1"
"695" 123 "20-180" "SRF" 49814808.4843949 97019216 "MetaT" "DiAMT1"
"696" 123 "20-180" "SRF" 104179177.512452 97430732 "MetaT" "DiAMT1"
"697" 123 "20-180" "SRF" 1327660973.08686 97435943 "MetaT" "DiAMT1"
"698" 123 "20-180" "SRF" 2298851748.68038 97435944 "MetaT" "DiAMT1"
"699" 123 "5-20" "SRF" 28892264.5573897 2916795 "MetaT" "DiAMT1"
"700" 123 "5-20" "SRF" 2710608853.32001 18651505 "MetaT" "DiAMT1"
"701" 123 "5-20" "SRF" 5228273733.79157 18655925 "MetaT" "DiAMT1"
"702" 123 "5-20" "SRF" 1911355519.30914 18732284 "MetaT" "DiAMT1"
"703" 123 "5-20" "SRF" 510646858.614317 19746350 "MetaT" "DiAMT1"
"704" 123 "5-20" "SRF" 50889437.4675038 19779111 "MetaT" "DiAMT1"
"705" 123 "5-20" "SRF" 33653838.883887 36512011 "MetaT" "DiAMT1"
"706" 123 "5-20" "SRF" 142220101.590254 44382750 "MetaT" "DiAMT1"
"707" 123 "5-20" "SRF" 167722612.349395 45159796 "MetaT" "DiAMT1"
"708" 123 "5-20" "SRF" 35662775.4921506 51655435 "MetaT" "DiAMT1"
"709" 123 "5-20" "SRF" 14985167.0652133 61360101 "MetaT" "DiAMT1"
"710" 123 "5-20" "SRF" 29084065.9515546 62535558 "MetaT" "DiAMT1"
"711" 123 "5-20" "SRF" 44760647.6300863 63314904 "MetaT" "DiAMT1"
"712" 123 "5-20" "SRF" 54240064.4701475 64618471 "MetaT" "DiAMT1"
"713" 123 "5-20" "SRF" 15957714.3316974 64700656 "MetaT" "DiAMT1"
"714" 123 "5-20" "SRF" 20429121.3572387 72083067 "MetaT" "DiAMT1"
"715" 123 "5-20" "SRF" 36703958.3257624 72159779 "MetaT" "DiAMT1"
"716" 123 "5-20" "SRF" 107412252.485274 75811014 "MetaT" "DiAMT1"
"717" 123 "5-20" "SRF" 72144157.6073743 76117824 "MetaT" "DiAMT1"
"718" 123 "5-20" "SRF" 108419116.494322 76132506 "MetaT" "DiAMT1"
"719" 123 "5-20" "SRF" 1276027575.80925 78640452 "MetaT" "DiAMT1"
"720" 123 "5-20" "SRF" 133291541.344664 78692801 "MetaT" "DiAMT1"
"721" 123 "5-20" "SRF" 1163776838.38224 79525550 "MetaT" "DiAMT1"
"722" 123 "5-20" "SRF" 35730964475.3696 83940408 "MetaT" "DiAMT1"
"723" 123 "5-20" "SRF" 35190475518.0007 83959189 "MetaT" "DiAMT1"
"724" 123 "5-20" "SRF" 20035631464.6476 84040335 "MetaT" "DiAMT1"
"725" 123 "5-20" "SRF" 4722458046.884 84067383 "MetaT" "DiAMT1"
"726" 123 "5-20" "SRF" 4347817963.61905 84448539 "MetaT" "DiAMT1"
"727" 123 "5-20" "SRF" 1595682631.19794 85013213 "MetaT" "DiAMT1"
"728" 123 "5-20" "SRF" 560996808.71189 86461834 "MetaT" "DiAMT1"
"729" 123 "5-20" "SRF" 1771119016.83922 88121816 "MetaT" "DiAMT1"
"730" 123 "5-20" "SRF" 116406515.173252 88142097 "MetaT" "DiAMT1"
"731" 123 "5-20" "SRF" 38217523.6175466 89358250 "MetaT" "DiAMT1"
"732" 123 "5-20" "SRF" 740095993.969365 89362227 "MetaT" "DiAMT1"
"733" 123 "5-20" "SRF" 110279856.479922 89382447 "MetaT" "DiAMT1"
"734" 123 "5-20" "SRF" 29547699.1304268 89405634 "MetaT" "DiAMT1"
"735" 123 "5-20" "SRF" 105223356.510319 89815992 "MetaT" "DiAMT1"
"736" 123 "5-20" "SRF" 145157521.93291 89815993 "MetaT" "DiAMT1"
"737" 123 "5-20" "SRF" 30271543.5186723 89826269 "MetaT" "DiAMT1"
"738" 123 "5-20" "SRF" 55076911.1791156 90372587 "MetaT" "DiAMT1"
"739" 123 "5-20" "SRF" 13320148.5024119 97019216 "MetaT" "DiAMT1"
"740" 123 "5-20" "SRF" 529279565.521846 97430732 "MetaT" "DiAMT1"
"741" 123 "5-20" "SRF" 954083233.478003 97435943 "MetaT" "DiAMT1"
"742" 123 "5-20" "SRF" 1794917194.67653 97435944 "MetaT" "DiAMT1"
"743" 123 "5-20" "SRF" 26537608.6353116 97456617 "MetaT" "DiAMT1"
"744" 123 "5-20" "SRF" 35125581.1091299 112129879 "MetaT" "DiAMT1"
"745" 124 "0.8-5" "SRF" 1152606747.95266 19746350 "MetaT" "DiAMT1"
"746" 124 "0.8-5" "SRF" 595631823.890661 37473201 "MetaT" "DiAMT1"
"747" 124 "0.8-5" "SRF" 2019067505.11429 45159796 "MetaT" "DiAMT1"
"748" 124 "0.8-5" "SRF" 858626635.13 51655435 "MetaT" "DiAMT1"
"749" 124 "0.8-5" "SRF" 507415798.661373 75565275 "MetaT" "DiAMT1"
"750" 124 "0.8-5" "SRF" 987761742.00256 75609189 "MetaT" "DiAMT1"
"751" 124 "0.8-5" "SRF" 646521615.67924 75811014 "MetaT" "DiAMT1"
"752" 124 "0.8-5" "SRF" 521088679.463626 76117824 "MetaT" "DiAMT1"
"753" 124 "0.8-5" "SRF" 1071697160.96583 78640452 "MetaT" "DiAMT1"
"754" 124 "0.8-5" "SRF" 574022489.910461 83940408 "MetaT" "DiAMT1"
"755" 124 "0.8-5" "SRF" 698970357.192176 84067383 "MetaT" "DiAMT1"
"756" 124 "0.8-5" "SRF" 2411912679.33552 86461834 "MetaT" "DiAMT1"
"757" 124 "0.8-5" "SRF" 2150013822.61707 88121816 "MetaT" "DiAMT1"
"758" 124 "0.8-5" "SRF" 1991345754.47198 89382447 "MetaT" "DiAMT1"
"759" 124 "0.8-5" "SRF" 400652898.114299 97435943 "MetaT" "DiAMT1"
"760" 124 "0.8-5" "SRF" 1268539496.65343 112129879 "MetaT" "DiAMT1"
"761" 124 "20-180" "SRF" 23068459575.0322 75609189 "MetaT" "DiAMT1"
"762" 124 "20-180" "SRF" 4286413010.18068 76132506 "MetaT" "DiAMT1"
"763" 124 "20-180" "SRF" 1404319574.73766 97019216 "MetaT" "DiAMT1"
"764" 124 "5-20" "SRF" 2334667656.62279 18651505 "MetaT" "DiAMT1"
"765" 124 "5-20" "SRF" 2022076171.21723 18655925 "MetaT" "DiAMT1"
"766" 124 "5-20" "SRF" 2293514192.84503 18732284 "MetaT" "DiAMT1"
"767" 124 "5-20" "SRF" 12321942973.1492 19746350 "MetaT" "DiAMT1"
"768" 124 "5-20" "SRF" 981129186.324366 45159796 "MetaT" "DiAMT1"
"769" 124 "5-20" "SRF" 5006808240.42391 51655435 "MetaT" "DiAMT1"
"770" 124 "5-20" "SRF" 4189391250.08843 63314904 "MetaT" "DiAMT1"
"771" 124 "5-20" "SRF" 1049296970.98214 64855579 "MetaT" "DiAMT1"
"772" 124 "5-20" "SRF" 16664696721.4109 78640452 "MetaT" "DiAMT1"
"773" 124 "5-20" "SRF" 3118869177.42448 78692801 "MetaT" "DiAMT1"
"774" 124 "5-20" "SRF" 6694459302.99423 83940408 "MetaT" "DiAMT1"
"775" 124 "5-20" "SRF" 3938222857.32994 83959189 "MetaT" "DiAMT1"
"776" 124 "5-20" "SRF" 2235911060.44045 84448539 "MetaT" "DiAMT1"
"777" 124 "5-20" "SRF" 2089520342.46226 88121816 "MetaT" "DiAMT1"
"778" 124 "5-20" "SRF" 1273694817.18615 89815993 "MetaT" "DiAMT1"
"779" 124 "5-20" "SRF" 1725986446.14614 97435944 "MetaT" "DiAMT1"
"780" 125 "0.8-5" "SRF" 674493947.984444 18651505 "MetaT" "DiAMT1"
"781" 125 "0.8-5" "SRF" 323623089.612403 19746350 "MetaT" "DiAMT1"
"782" 125 "0.8-5" "SRF" 668953956.625227 37473201 "MetaT" "DiAMT1"
"783" 125 "0.8-5" "SRF" 2892970095.5978 51655435 "MetaT" "DiAMT1"
"784" 125 "0.8-5" "SRF" 605165158.284495 63314904 "MetaT" "DiAMT1"
"785" 125 "0.8-5" "SRF" 363054134.706336 75811014 "MetaT" "DiAMT1"
"786" 125 "0.8-5" "SRF" 300905705.24306 78640452 "MetaT" "DiAMT1"
"787" 125 "0.8-5" "SRF" 645962809.404794 84448539 "MetaT" "DiAMT1"
"788" 125 "0.8-5" "SRF" 698101236.163899 89362227 "MetaT" "DiAMT1"
"789" 125 "0.8-5" "SRF" 6150319815.17393 89382447 "MetaT" "DiAMT1"
"790" 125 "0.8-5" "SRF" 599596153.760401 93203971 "MetaT" "DiAMT1"
"791" 125 "0.8-5" "SRF" 249321870.058535 97435944 "MetaT" "DiAMT1"
"792" 125 "0.8-5" "SRF" 2137044600.50173 112129879 "MetaT" "DiAMT1"
"793" 125 "180-2000" "SRF" 4207383234.51759 18651505 "MetaT" "DiAMT1"
"794" 125 "180-2000" "SRF" 911012897.013746 18655925 "MetaT" "DiAMT1"
"795" 125 "180-2000" "SRF" 9656544308.57864 19779111 "MetaT" "DiAMT1"
"796" 125 "180-2000" "SRF" 2627800994.31724 19843360 "MetaT" "DiAMT1"
"797" 125 "180-2000" "SRF" 642548303.83811 44382750 "MetaT" "DiAMT1"
"798" 125 "180-2000" "SRF" 3857458152.51293 76132506 "MetaT" "DiAMT1"
"799" 125 "180-2000" "SRF" 2815501065.3399 78640452 "MetaT" "DiAMT1"
"800" 125 "180-2000" "SRF" 33502428775.8463 79525550 "MetaT" "DiAMT1"
"801" 125 "180-2000" "SRF" 1224196447.15181 84067383 "MetaT" "DiAMT1"
"802" 125 "180-2000" "SRF" 4029410645.61532 84448539 "MetaT" "DiAMT1"
"803" 125 "20-180" "SRF" 742318674.458895 18651505 "MetaT" "DiAMT1"
"804" 125 "20-180" "SRF" 2571714905.65675 18655925 "MetaT" "DiAMT1"
"805" 125 "20-180" "SRF" 20444726153.3652 19779111 "MetaT" "DiAMT1"
"806" 125 "20-180" "SRF" 1220907785.80129 75609189 "MetaT" "DiAMT1"
"807" 125 "20-180" "SRF" 9074407418.09001 76132506 "MetaT" "DiAMT1"
"808" 125 "20-180" "SRF" 1324654875.97406 78640452 "MetaT" "DiAMT1"
"809" 125 "20-180" "SRF" 4627743279.06365 78692801 "MetaT" "DiAMT1"
"810" 125 "20-180" "SRF" 26640737072.2214 79525550 "MetaT" "DiAMT1"
"811" 125 "20-180" "SRF" 1727903227.77661 84067383 "MetaT" "DiAMT1"
"812" 125 "20-180" "SRF" 1421837090.93316 84448539 "MetaT" "DiAMT1"
"813" 125 "20-180" "SRF" 3019518974.92777 89815992 "MetaT" "DiAMT1"
"814" 125 "20-180" "SRF" 247610441.825722 97435943 "MetaT" "DiAMT1"
"815" 125 "5-20" "SRF" 113734927.12295 2916795 "MetaT" "DiAMT1"
"816" 125 "5-20" "SRF" 28148805772.8311 18651505 "MetaT" "DiAMT1"
"817" 125 "5-20" "SRF" 19806329113.9921 18655925 "MetaT" "DiAMT1"
"818" 125 "5-20" "SRF" 1714891375.73858 18732284 "MetaT" "DiAMT1"
"819" 125 "5-20" "SRF" 1717020793.83759 19746350 "MetaT" "DiAMT1"
"820" 125 "5-20" "SRF" 1268738933.60807 19779111 "MetaT" "DiAMT1"
"821" 125 "5-20" "SRF" 926743561.350106 19843360 "MetaT" "DiAMT1"
"822" 125 "5-20" "SRF" 83979574.3431076 22666208 "MetaT" "DiAMT1"
"823" 125 "5-20" "SRF" 86566214.2099386 37473201 "MetaT" "DiAMT1"
"824" 125 "5-20" "SRF" 36680173.7125059 45159796 "MetaT" "DiAMT1"
"825" 125 "5-20" "SRF" 249577185.911634 51655435 "MetaT" "DiAMT1"
"826" 125 "5-20" "SRF" 39326255.8957464 61360101 "MetaT" "DiAMT1"
"827" 125 "5-20" "SRF" 430713816.894094 63314904 "MetaT" "DiAMT1"
"828" 125 "5-20" "SRF" 35586167.4059427 64618471 "MetaT" "DiAMT1"
"829" 125 "5-20" "SRF" 268065364.478 72083067 "MetaT" "DiAMT1"
"830" 125 "5-20" "SRF" 96323868.2107541 72159779 "MetaT" "DiAMT1"
"831" 125 "5-20" "SRF" 751698299.915132 75811014 "MetaT" "DiAMT1"
"832" 125 "5-20" "SRF" 1249585893.92329 76117824 "MetaT" "DiAMT1"
"833" 125 "5-20" "SRF" 640190748.395101 76132506 "MetaT" "DiAMT1"
"834" 125 "5-20" "SRF" 3660247679.28193 78640452 "MetaT" "DiAMT1"
"835" 125 "5-20" "SRF" 699606115.947437 78692801 "MetaT" "DiAMT1"
"836" 125 "5-20" "SRF" 6656486261.09056 79525550 "MetaT" "DiAMT1"
"837" 125 "5-20" "SRF" 13764758135.8857 84067383 "MetaT" "DiAMT1"
"838" 125 "5-20" "SRF" 45306342046.7353 84448539 "MetaT" "DiAMT1"
"839" 125 "5-20" "SRF" 105570316.327814 85013213 "MetaT" "DiAMT1"
"840" 125 "5-20" "SRF" 100295986.487487 89358250 "MetaT" "DiAMT1"
"841" 125 "5-20" "SRF" 271014083.487258 89362227 "MetaT" "DiAMT1"
"842" 125 "5-20" "SRF" 759707671.102725 89382447 "MetaT" "DiAMT1"
"843" 125 "5-20" "SRF" 775433715.271125 89405634 "MetaT" "DiAMT1"
"844" 125 "5-20" "SRF" 199610541.289016 89580511 "MetaT" "DiAMT1"
"845" 125 "5-20" "SRF" 315591363.59506 89815992 "MetaT" "DiAMT1"
"846" 125 "5-20" "SRF" 333325554.489851 89815993 "MetaT" "DiAMT1"
"847" 125 "5-20" "SRF" 79442989.2969352 89826269 "MetaT" "DiAMT1"
"848" 125 "5-20" "SRF" 69913343.81466 97019216 "MetaT" "DiAMT1"
"849" 125 "5-20" "SRF" 64527162.7350617 97435944 "MetaT" "DiAMT1"
"850" 125 "5-20" "SRF" 34821927.0266301 97456617 "MetaT" "DiAMT1"
"851" 125 "5-20" "SRF" 138272491.575132 112129879 "MetaT" "DiAMT1"
"852" 125 "5-20" "SRF" 42612277.2778708 112844909 "MetaT" "DiAMT1"
"853" 125 "5-20" "SRF" 75236905.9849617 115795598 "MetaT" "DiAMT1"
"854" 128 "0.8-5" "DCM" 1619886013.02389 18651505 "MetaT" "DiAMT1"
"855" 128 "0.8-5" "DCM" 2805995018.37611 18655925 "MetaT" "DiAMT1"
"856" 128 "0.8-5" "DCM" 1591332090.08245 18732284 "MetaT" "DiAMT1"
"857" 128 "0.8-5" "DCM" 3627042788.10184 19746350 "MetaT" "DiAMT1"
"858" 128 "0.8-5" "DCM" 413096591.494478 19779111 "MetaT" "DiAMT1"
"859" 128 "0.8-5" "DCM" 674487020.94012 19843360 "MetaT" "DiAMT1"
"860" 128 "0.8-5" "DCM" 519525195.412044 22666208 "MetaT" "DiAMT1"
"861" 128 "0.8-5" "DCM" 829991100.732538 25188231 "MetaT" "DiAMT1"
"862" 128 "0.8-5" "DCM" 535526998.145475 37473201 "MetaT" "DiAMT1"
"863" 128 "0.8-5" "DCM" 1361493522.54734 45159796 "MetaT" "DiAMT1"
"864" 128 "0.8-5" "DCM" 192995792.868905 51655435 "MetaT" "DiAMT1"
"865" 128 "0.8-5" "DCM" 1946280955.94662 61360101 "MetaT" "DiAMT1"
"866" 128 "0.8-5" "DCM" 484461265.814577 63314904 "MetaT" "DiAMT1"
"867" 128 "0.8-5" "DCM" 595891046.67977 72159779 "MetaT" "DiAMT1"
"868" 128 "0.8-5" "DCM" 684319193.257032 75565275 "MetaT" "DiAMT1"
"869" 128 "0.8-5" "DCM" 468505954.664993 76117824 "MetaT" "DiAMT1"
"870" 128 "0.8-5" "DCM" 7467534874.69419 78640452 "MetaT" "DiAMT1"
"871" 128 "0.8-5" "DCM" 2404440517.18052 78692801 "MetaT" "DiAMT1"
"872" 128 "0.8-5" "DCM" 2513750825.02985 84067383 "MetaT" "DiAMT1"
"873" 128 "0.8-5" "DCM" 2585607879.34745 84448539 "MetaT" "DiAMT1"
"874" 128 "0.8-5" "DCM" 435395071.947992 85013213 "MetaT" "DiAMT1"
"875" 128 "0.8-5" "DCM" 447600082.546075 89382447 "MetaT" "DiAMT1"
"876" 128 "0.8-5" "DCM" 479708733.470595 89405634 "MetaT" "DiAMT1"
"877" 128 "0.8-5" "DCM" 244043962.660805 89815992 "MetaT" "DiAMT1"
"878" 128 "0.8-5" "DCM" 960006066.61416 93203971 "MetaT" "DiAMT1"
"879" 128 "0.8-5" "DCM" 12545851876.3789 112129879 "MetaT" "DiAMT1"
"880" 128 "0.8-5" "SRF" 514643993.912631 2635567 "MetaT" "DiAMT1"
"881" 128 "0.8-5" "SRF" 747426674.602916 19746350 "MetaT" "DiAMT1"
"882" 128 "0.8-5" "SRF" 436432435.673008 45159796 "MetaT" "DiAMT1"
"883" 128 "0.8-5" "SRF" 371193645.33807 51655435 "MetaT" "DiAMT1"
"884" 128 "0.8-5" "SRF" 1637707286.59884 61360101 "MetaT" "DiAMT1"
"885" 128 "0.8-5" "SRF" 438722751.661963 75565275 "MetaT" "DiAMT1"
"886" 128 "0.8-5" "SRF" 558996670.951165 75811014 "MetaT" "DiAMT1"
"887" 128 "0.8-5" "SRF" 2779838124.75468 78640452 "MetaT" "DiAMT1"
"888" 128 "0.8-5" "SRF" 209351563.466964 85013213 "MetaT" "DiAMT1"
"889" 128 "0.8-5" "SRF" 860880456.636461 89382447 "MetaT" "DiAMT1"
"890" 128 "0.8-5" "SRF" 461600931.963352 93203971 "MetaT" "DiAMT1"
"891" 128 "0.8-5" "SRF" 5484034395.77456 112129879 "MetaT" "DiAMT1"
"892" 128 "180-2000" "SRF" 34379601319.7341 18655925 "MetaT" "DiAMT1"
"893" 128 "180-2000" "SRF" 57136165239.6508 19746350 "MetaT" "DiAMT1"
"894" 128 "180-2000" "SRF" 17708458438.3975 78640452 "MetaT" "DiAMT1"
"895" 128 "180-2000" "SRF" 76030499679.9935 84448539 "MetaT" "DiAMT1"
"896" 128 "180-2000" "SRF" 18650153374.8103 110544041 "MetaT" "DiAMT1"
"897" 128 "20-180" "DCM" 7487604738.94781 2635567 "MetaT" "DiAMT1"
"898" 128 "20-180" "DCM" 629565109.750502 18651505 "MetaT" "DiAMT1"
"899" 128 "20-180" "DCM" 23174054615.1884 18655925 "MetaT" "DiAMT1"
"900" 128 "20-180" "DCM" 302066173.519363 19746350 "MetaT" "DiAMT1"
"901" 128 "20-180" "DCM" 52981194742.9421 19779111 "MetaT" "DiAMT1"
"902" 128 "20-180" "DCM" 10223377562.3881 19843360 "MetaT" "DiAMT1"
"903" 128 "20-180" "DCM" 1035459527.84163 75609189 "MetaT" "DiAMT1"
"904" 128 "20-180" "DCM" 17480044915.5157 76117824 "MetaT" "DiAMT1"
"905" 128 "20-180" "DCM" 10774486346.793 76132506 "MetaT" "DiAMT1"
"906" 128 "20-180" "DCM" 1966034146.6131 78640452 "MetaT" "DiAMT1"
"907" 128 "20-180" "DCM" 27960292433.0709 79525550 "MetaT" "DiAMT1"
"908" 128 "20-180" "DCM" 20882598839.2061 84067383 "MetaT" "DiAMT1"
"909" 128 "20-180" "DCM" 301467231.998835 84448539 "MetaT" "DiAMT1"
"910" 128 "20-180" "DCM" 8319395881.30649 89358250 "MetaT" "DiAMT1"
"911" 128 "20-180" "DCM" 284541436.066274 89815992 "MetaT" "DiAMT1"
"912" 128 "20-180" "SRF" 9459715770.34736 18655925 "MetaT" "DiAMT1"
"913" 128 "20-180" "SRF" 13974485195.4006 19746350 "MetaT" "DiAMT1"
"914" 128 "20-180" "SRF" 8355915778.13682 19779111 "MetaT" "DiAMT1"
"915" 128 "20-180" "SRF" 10832378154.5457 37473201 "MetaT" "DiAMT1"
"916" 128 "20-180" "SRF" 2602549660.21891 51655435 "MetaT" "DiAMT1"
"917" 128 "20-180" "SRF" 9745138228.93546 78640452 "MetaT" "DiAMT1"
"918" 128 "20-180" "SRF" 6973388184.0895 84448539 "MetaT" "DiAMT1"
"919" 128 "5-20" "DCM" 1707144045.92836 2635567 "MetaT" "DiAMT1"
"920" 128 "5-20" "DCM" 202204014.773095 2916795 "MetaT" "DiAMT1"
"921" 128 "5-20" "DCM" 21763515345.7435 18651505 "MetaT" "DiAMT1"
"922" 128 "5-20" "DCM" 41630337869.9786 18655925 "MetaT" "DiAMT1"
"923" 128 "5-20" "DCM" 20648169211.342 18732284 "MetaT" "DiAMT1"
"924" 128 "5-20" "DCM" 18092304654.2803 19746350 "MetaT" "DiAMT1"
"925" 128 "5-20" "DCM" 1139687591.6081 19779111 "MetaT" "DiAMT1"
"926" 128 "5-20" "DCM" 1541003769.13799 19843360 "MetaT" "DiAMT1"
"927" 128 "5-20" "DCM" 1030193203.55312 22666208 "MetaT" "DiAMT1"
"928" 128 "5-20" "DCM" 23022272.808295 23258267 "MetaT" "DiAMT1"
"929" 128 "5-20" "DCM" 7489728228.10735 25188231 "MetaT" "DiAMT1"
"930" 128 "5-20" "DCM" 391645972.876085 25369696 "MetaT" "DiAMT1"
"931" 128 "5-20" "DCM" 316055431.92646 25369697 "MetaT" "DiAMT1"
"932" 128 "5-20" "DCM" 1015753391.66509 37473201 "MetaT" "DiAMT1"
"933" 128 "5-20" "DCM" 1091509050.61981 44306779 "MetaT" "DiAMT1"
"934" 128 "5-20" "DCM" 979979554.406359 44318793 "MetaT" "DiAMT1"
"935" 128 "5-20" "DCM" 2406321605.9691 45159796 "MetaT" "DiAMT1"
"936" 128 "5-20" "DCM" 831959291.17297 51655435 "MetaT" "DiAMT1"
"937" 128 "5-20" "DCM" 20974894.0697464 61360101 "MetaT" "DiAMT1"
"938" 128 "5-20" "DCM" 187955830.94574 63314904 "MetaT" "DiAMT1"
"939" 128 "5-20" "DCM" 111606981.019696 64635275 "MetaT" "DiAMT1"
"940" 128 "5-20" "DCM" 513732107.467219 64700656 "MetaT" "DiAMT1"
"941" 128 "5-20" "DCM" 128437279.756863 72159779 "MetaT" "DiAMT1"
"942" 128 "5-20" "DCM" 250576743.418664 75811014 "MetaT" "DiAMT1"
"943" 128 "5-20" "DCM" 848239787.960715 76117824 "MetaT" "DiAMT1"
"944" 128 "5-20" "DCM" 94847102.5426103 76132506 "MetaT" "DiAMT1"
"945" 128 "5-20" "DCM" 46292417808.741 78640452 "MetaT" "DiAMT1"
"946" 128 "5-20" "DCM" 3150952494.74563 78692801 "MetaT" "DiAMT1"
"947" 128 "5-20" "DCM" 689171380.134378 79525550 "MetaT" "DiAMT1"
"948" 128 "5-20" "DCM" 31587482882.2502 84067383 "MetaT" "DiAMT1"
"949" 128 "5-20" "DCM" 41128537164.8121 84448539 "MetaT" "DiAMT1"
"950" 128 "5-20" "DCM" 563065603.742105 85013213 "MetaT" "DiAMT1"
"951" 128 "5-20" "DCM" 26746732.4854498 89358250 "MetaT" "DiAMT1"
"952" 128 "5-20" "DCM" 337276296.641522 89362227 "MetaT" "DiAMT1"
"953" 128 "5-20" "DCM" 250834774.390148 89382447 "MetaT" "DiAMT1"
"954" 128 "5-20" "DCM" 149048868.465319 89580511 "MetaT" "DiAMT1"
"955" 128 "5-20" "DCM" 1367620666.35676 89815992 "MetaT" "DiAMT1"
"956" 128 "5-20" "DCM" 2717512329.86769 89815993 "MetaT" "DiAMT1"
"957" 128 "5-20" "DCM" 38545862.4733167 90372587 "MetaT" "DiAMT1"
"958" 128 "5-20" "DCM" 48459238.0232071 93180665 "MetaT" "DiAMT1"
"959" 128 "5-20" "DCM" 41156351.0239807 93193720 "MetaT" "DiAMT1"
"960" 128 "5-20" "DCM" 153423637.592808 102887753 "MetaT" "DiAMT1"
"961" 128 "5-20" "DCM" 4091221349.79361 110432408 "MetaT" "DiAMT1"
"962" 128 "5-20" "DCM" 2883040943.18866 110506745 "MetaT" "DiAMT1"
"963" 128 "5-20" "DCM" 1049887304.72069 110544041 "MetaT" "DiAMT1"
"964" 128 "5-20" "DCM" 221245384.094293 112129879 "MetaT" "DiAMT1"
"965" 128 "5-20" "DCM" 43019935.7961124 112761293 "MetaT" "DiAMT1"
"966" 128 "5-20" "DCM" 491861265.935552 112815555 "MetaT" "DiAMT1"
"967" 128 "5-20" "SRF" 339408597.358633 2635567 "MetaT" "DiAMT1"
"968" 128 "5-20" "SRF" 45767881.3261686 2916795 "MetaT" "DiAMT1"
"969" 128 "5-20" "SRF" 14093285692.8386 18651505 "MetaT" "DiAMT1"
"970" 128 "5-20" "SRF" 17750496912.2817 18655925 "MetaT" "DiAMT1"
"971" 128 "5-20" "SRF" 16044512593.99 18732284 "MetaT" "DiAMT1"
"972" 128 "5-20" "SRF" 12942550641.9368 19746350 "MetaT" "DiAMT1"
"973" 128 "5-20" "SRF" 12716753230.9512 19779111 "MetaT" "DiAMT1"
"974" 128 "5-20" "SRF" 8555437402.38485 19843360 "MetaT" "DiAMT1"
"975" 128 "5-20" "SRF" 4454114674.18253 25188231 "MetaT" "DiAMT1"
"976" 128 "5-20" "SRF" 313514686.045377 37473201 "MetaT" "DiAMT1"
"977" 128 "5-20" "SRF" 543526916.875434 44306779 "MetaT" "DiAMT1"
"978" 128 "5-20" "SRF" 577639422.306668 44318793 "MetaT" "DiAMT1"
"979" 128 "5-20" "SRF" 287827940.451462 45159796 "MetaT" "DiAMT1"
"980" 128 "5-20" "SRF" 602591621.525796 51655435 "MetaT" "DiAMT1"
"981" 128 "5-20" "SRF" 23737819.0460353 61360101 "MetaT" "DiAMT1"
"982" 128 "5-20" "SRF" 70904791.9988076 63314904 "MetaT" "DiAMT1"
"983" 128 "5-20" "SRF" 42960509.8773491 64618471 "MetaT" "DiAMT1"
"984" 128 "5-20" "SRF" 16180760.0788574 72083067 "MetaT" "DiAMT1"
"985" 128 "5-20" "SRF" 406996026.17239 72159779 "MetaT" "DiAMT1"
"986" 128 "5-20" "SRF" 111284002.991326 75565275 "MetaT" "DiAMT1"
"987" 128 "5-20" "SRF" 2211955583.97468 75811014 "MetaT" "DiAMT1"
"988" 128 "5-20" "SRF" 4548450414.47841 76117824 "MetaT" "DiAMT1"
"989" 128 "5-20" "SRF" 40779351354.7739 78640452 "MetaT" "DiAMT1"
"990" 128 "5-20" "SRF" 7835843854.14398 78692801 "MetaT" "DiAMT1"
"991" 128 "5-20" "SRF" 685412989.321805 79525550 "MetaT" "DiAMT1"
"992" 128 "5-20" "SRF" 11282499593.2346 84067383 "MetaT" "DiAMT1"
"993" 128 "5-20" "SRF" 34941191038.3636 84448539 "MetaT" "DiAMT1"
"994" 128 "5-20" "SRF" 148688308.949456 85013213 "MetaT" "DiAMT1"
"995" 128 "5-20" "SRF" 245381226.595873 89362227 "MetaT" "DiAMT1"
"996" 128 "5-20" "SRF" 70209220.7713512 89405634 "MetaT" "DiAMT1"
"997" 128 "5-20" "SRF" 3301355167.0236 89580511 "MetaT" "DiAMT1"
"998" 128 "5-20" "SRF" 3190789360.87792 89815992 "MetaT" "DiAMT1"
"999" 128 "5-20" "SRF" 2874278089.30909 89815993 "MetaT" "DiAMT1"
"1000" 128 "5-20" "SRF" 1311376153.04134 93203971 "MetaT" "DiAMT1"
"1001" 128 "5-20" "SRF" 566536742.501295 93234283 "MetaT" "DiAMT1"
"1002" 128 "5-20" "SRF" 35147709.9687152 97435943 "MetaT" "DiAMT1"
"1003" 128 "5-20" "SRF" 272645807.328748 97435944 "MetaT" "DiAMT1"
"1004" 128 "5-20" "SRF" 57877805.953032 102887753 "MetaT" "DiAMT1"
"1005" 128 "5-20" "SRF" 46777466.9436577 103764379 "MetaT" "DiAMT1"
"1006" 128 "5-20" "SRF" 3303208819.55983 110432408 "MetaT" "DiAMT1"
"1007" 128 "5-20" "SRF" 1340881019.64958 110506745 "MetaT" "DiAMT1"
"1008" 128 "5-20" "SRF" 668353535.475139 110544041 "MetaT" "DiAMT1"
"1009" 128 "5-20" "SRF" 21786765.4258132 112305097 "MetaT" "DiAMT1"
"1010" 128 "5-20" "SRF" 73030126.9630575 112761293 "MetaT" "DiAMT1"
"1011" 131 "0.8-5" "DCM" 2635920028.16042 15250221 "MetaT" "DiAMT1"
"1012" 131 "0.8-5" "DCM" 2496704286.68474 25150521 "MetaT" "DiAMT1"
"1013" 131 "0.8-5" "DCM" 1256373097.53441 33071324 "MetaT" "DiAMT1"
"1014" 131 "0.8-5" "DCM" 8097199922.23408 37473201 "MetaT" "DiAMT1"
"1015" 131 "0.8-5" "DCM" 6238140205.8553 45159796 "MetaT" "DiAMT1"
"1016" 131 "0.8-5" "DCM" 14855821609.1291 51655435 "MetaT" "DiAMT1"
"1017" 131 "0.8-5" "DCM" 1337631059.06648 61360101 "MetaT" "DiAMT1"
"1018" 131 "0.8-5" "DCM" 2460996273.43124 89382447 "MetaT" "DiAMT1"
"1019" 131 "0.8-5" "DCM" 2458183706.26161 90372587 "MetaT" "DiAMT1"
"1020" 131 "0.8-5" "DCM" 953417882.526111 90589841 "MetaT" "DiAMT1"
"1021" 131 "0.8-5" "DCM" 1234736362.21522 93189783 "MetaT" "DiAMT1"
"1022" 131 "0.8-5" "DCM" 2639154285.86369 93203971 "MetaT" "DiAMT1"
"1023" 131 "0.8-5" "DCM" 343705775.484005 103565002 "MetaT" "DiAMT1"
"1024" 131 "0.8-5" "SRF" 9319304948.58 33071324 "MetaT" "DiAMT1"
"1025" 131 "0.8-5" "SRF" 3640120938.16313 37473201 "MetaT" "DiAMT1"
"1026" 131 "0.8-5" "SRF" 509798379.088989 42882333 "MetaT" "DiAMT1"
"1027" 131 "0.8-5" "SRF" 1311844274.95223 51655435 "MetaT" "DiAMT1"
"1028" 131 "0.8-5" "SRF" 74828764070.9572 61360101 "MetaT" "DiAMT1"
"1029" 131 "0.8-5" "SRF" 440249726.04771 64700656 "MetaT" "DiAMT1"
"1030" 131 "0.8-5" "SRF" 3690277243.71475 89358250 "MetaT" "DiAMT1"
"1031" 131 "0.8-5" "SRF" 5223248535.46605 89362227 "MetaT" "DiAMT1"
"1032" 131 "0.8-5" "SRF" 8747066925.4216 89382447 "MetaT" "DiAMT1"
"1033" 131 "0.8-5" "SRF" 1622396793.97692 93193720 "MetaT" "DiAMT1"
"1034" 131 "180-2000" "SRF" 1332010382.5932 22831865 "MetaT" "DiAMT1"
"1035" 131 "180-2000" "SRF" 11048331516.9694 42882333 "MetaT" "DiAMT1"
"1036" 131 "180-2000" "SRF" 15504248002.9524 64700656 "MetaT" "DiAMT1"
"1037" 131 "180-2000" "SRF" 2262409594.55529 89826269 "MetaT" "DiAMT1"
"1038" 131 "20-180" "DCM" 4330307070.91767 14724 "MetaT" "DiAMT1"
"1039" 131 "20-180" "DCM" 4488452415.47309 22666208 "MetaT" "DiAMT1"
"1040" 131 "20-180" "DCM" 32498121815.8773 22831865 "MetaT" "DiAMT1"
"1041" 131 "20-180" "DCM" 4707248842.4112 25189412 "MetaT" "DiAMT1"
"1042" 131 "20-180" "DCM" 2591874746.05157 42882333 "MetaT" "DiAMT1"
"1043" 131 "20-180" "DCM" 8407474300.625 61360101 "MetaT" "DiAMT1"
"1044" 131 "20-180" "DCM" 4047670262.09729 76117824 "MetaT" "DiAMT1"
"1045" 131 "20-180" "DCM" 2108424621.86603 89815992 "MetaT" "DiAMT1"
"1046" 131 "20-180" "DCM" 2122992882.44425 89826269 "MetaT" "DiAMT1"
"1047" 131 "20-180" "SRF" 6987391860.96752 100068 "MetaT" "DiAMT1"
"1048" 131 "20-180" "SRF" 3000876570.75327 19746350 "MetaT" "DiAMT1"
"1049" 131 "20-180" "SRF" 1504423513.22624 22666208 "MetaT" "DiAMT1"
"1050" 131 "20-180" "SRF" 76248234021.303 22831865 "MetaT" "DiAMT1"
"1051" 131 "20-180" "SRF" 14199830291.2733 25189412 "MetaT" "DiAMT1"
"1052" 131 "20-180" "SRF" 1737470713.89472 42882333 "MetaT" "DiAMT1"
"1053" 131 "20-180" "SRF" 1431245616.49951 54302003 "MetaT" "DiAMT1"
"1054" 131 "20-180" "SRF" 4226980990.52 61360101 "MetaT" "DiAMT1"
"1055" 131 "20-180" "SRF" 20662260765.7139 89358250 "MetaT" "DiAMT1"
"1056" 131 "20-180" "SRF" 1413388528.33357 89815992 "MetaT" "DiAMT1"
"1057" 131 "20-180" "SRF" 711577201.921708 89826269 "MetaT" "DiAMT1"
"1058" 131 "20-180" "SRF" 1941995837.93032 90372587 "MetaT" "DiAMT1"
"1059" 131 "20-180" "SRF" 5298554281.8492 92840560 "MetaT" "DiAMT1"
"1060" 131 "20-180" "SRF" 86767073028.4436 103764379 "MetaT" "DiAMT1"
"1061" 131 "5-20" "DCM" 452910848.865405 100068 "MetaT" "DiAMT1"
"1062" 131 "5-20" "DCM" 4319304198.37081 15250221 "MetaT" "DiAMT1"
"1063" 131 "5-20" "DCM" 4680680246.84008 22666208 "MetaT" "DiAMT1"
"1064" 131 "5-20" "DCM" 38234787460.1345 22831865 "MetaT" "DiAMT1"
"1065" 131 "5-20" "DCM" 23524289377.546 25150521 "MetaT" "DiAMT1"
"1066" 131 "5-20" "DCM" 2454423555.62018 25189412 "MetaT" "DiAMT1"
"1067" 131 "5-20" "DCM" 3431222961.3226 33071324 "MetaT" "DiAMT1"
"1068" 131 "5-20" "DCM" 16082830143.1466 37473201 "MetaT" "DiAMT1"
"1069" 131 "5-20" "DCM" 117575170111.48 42882333 "MetaT" "DiAMT1"
"1070" 131 "5-20" "DCM" 10143013312.4051 51655435 "MetaT" "DiAMT1"
"1071" 131 "5-20" "DCM" 1113250860.98249 54302003 "MetaT" "DiAMT1"
"1072" 131 "5-20" "DCM" 5114399996.08086 61360101 "MetaT" "DiAMT1"
"1073" 131 "5-20" "DCM" 3501210820.40124 64700656 "MetaT" "DiAMT1"
"1074" 131 "5-20" "DCM" 2166289014.0569 78692801 "MetaT" "DiAMT1"
"1075" 131 "5-20" "DCM" 1863363587.56044 89358250 "MetaT" "DiAMT1"
"1076" 131 "5-20" "DCM" 11748507419.5686 89362227 "MetaT" "DiAMT1"
"1077" 131 "5-20" "DCM" 4368724154.87391 89382447 "MetaT" "DiAMT1"
"1078" 131 "5-20" "DCM" 11881815594.5317 89404301 "MetaT" "DiAMT1"
"1079" 131 "5-20" "DCM" 1099361268.20667 89815992 "MetaT" "DiAMT1"
"1080" 131 "5-20" "DCM" 16112238746.8369 90372587 "MetaT" "DiAMT1"
"1081" 131 "5-20" "DCM" 34061239173.5932 90584416 "MetaT" "DiAMT1"
"1082" 131 "5-20" "DCM" 1041534345.70644 90589841 "MetaT" "DiAMT1"
"1083" 131 "5-20" "DCM" 8937315464.40211 93180663 "MetaT" "DiAMT1"
"1084" 131 "5-20" "DCM" 7174016743.27104 93180665 "MetaT" "DiAMT1"
"1085" 131 "5-20" "DCM" 15052999134.2856 93193720 "MetaT" "DiAMT1"
"1086" 131 "5-20" "DCM" 1441534652.7078 93203971 "MetaT" "DiAMT1"
"1087" 131 "5-20" "DCM" 646944241.16567 97456617 "MetaT" "DiAMT1"
"1088" 131 "5-20" "DCM" 8998550413.27252 103764379 "MetaT" "DiAMT1"
"1089" 131 "5-20" "SRF" 350087590.391083 152478 "MetaT" "DiAMT1"
"1090" 131 "5-20" "SRF" 22867555682.4093 22831865 "MetaT" "DiAMT1"
"1091" 131 "5-20" "SRF" 1922312430.52486 25189412 "MetaT" "DiAMT1"
"1092" 131 "5-20" "SRF" 5503946081.75429 42882333 "MetaT" "DiAMT1"
"1093" 131 "5-20" "SRF" 697521326.654124 54302003 "MetaT" "DiAMT1"
"1094" 131 "5-20" "SRF" 343338389.332549 61360101 "MetaT" "DiAMT1"
"1095" 131 "5-20" "SRF" 366835966.808464 64294557 "MetaT" "DiAMT1"
"1096" 131 "5-20" "SRF" 1696644529.9531 78692801 "MetaT" "DiAMT1"
"1097" 131 "5-20" "SRF" 2392951647.2614 79525550 "MetaT" "DiAMT1"
"1098" 131 "5-20" "SRF" 1577394657.2764 89362227 "MetaT" "DiAMT1"
"1099" 131 "5-20" "SRF" 676993415.140084 89405634 "MetaT" "DiAMT1"
"1100" 131 "5-20" "SRF" 344409313.815807 89815992 "MetaT" "DiAMT1"
"1101" 131 "5-20" "SRF" 831458027.178821 89815993 "MetaT" "DiAMT1"
"1102" 131 "5-20" "SRF" 7746793218.61651 92840560 "MetaT" "DiAMT1"
"1103" 131 "5-20" "SRF" 17252754063.9606 103764379 "MetaT" "DiAMT1"
"1104" 132 "0.8-5" "DCM" 17652180789.3317 4054759 "MetaT" "DiAMT1"
"1105" 132 "0.8-5" "DCM" 424543152.848336 22666208 "MetaT" "DiAMT1"
"1106" 132 "0.8-5" "DCM" 20075530004.5879 23258267 "MetaT" "DiAMT1"
"1107" 132 "0.8-5" "DCM" 5975345684.01489 33071324 "MetaT" "DiAMT1"
"1108" 132 "0.8-5" "DCM" 7877149751.82254 37473201 "MetaT" "DiAMT1"
"1109" 132 "0.8-5" "DCM" 11397482250.6483 45036002 "MetaT" "DiAMT1"
"1110" 132 "0.8-5" "DCM" 3708596219.19718 45159796 "MetaT" "DiAMT1"
"1111" 132 "0.8-5" "DCM" 7570146875.45647 51655435 "MetaT" "DiAMT1"
"1112" 132 "0.8-5" "DCM" 5168971297.55268 61360101 "MetaT" "DiAMT1"
"1113" 132 "0.8-5" "DCM" 1209385854.07868 64610942 "MetaT" "DiAMT1"
"1114" 132 "0.8-5" "DCM" 1463070911.189 89382447 "MetaT" "DiAMT1"
"1115" 132 "0.8-5" "DCM" 1176018371.89992 89405634 "MetaT" "DiAMT1"
"1116" 132 "0.8-5" "DCM" 2557447952.75837 90372587 "MetaT" "DiAMT1"
"1117" 132 "0.8-5" "DCM" 1101082643.26566 93189783 "MetaT" "DiAMT1"
"1118" 132 "0.8-5" "DCM" 3120741858.15543 93193720 "MetaT" "DiAMT1"
"1119" 132 "0.8-5" "DCM" 114536012608.197 93203971 "MetaT" "DiAMT1"
"1120" 132 "0.8-5" "DCM" 30514188094.3938 95414910 "MetaT" "DiAMT1"
"1121" 132 "0.8-5" "DCM" 398356378.934326 103565001 "MetaT" "DiAMT1"
"1122" 132 "0.8-5" "DCM" 1226005729.98964 103565002 "MetaT" "DiAMT1"
"1123" 132 "0.8-5" "DCM" 783531848.27156 103764379 "MetaT" "DiAMT1"
"1124" 132 "0.8-5" "DCM" 225524510.825253 116102352 "MetaT" "DiAMT1"
"1125" 132 "0.8-5" "SRF" 25511716119.5235 22831865 "MetaT" "DiAMT1"
"1126" 132 "0.8-5" "SRF" 16525864569.1424 37473201 "MetaT" "DiAMT1"
"1127" 132 "0.8-5" "SRF" 666895595.39048 45159796 "MetaT" "DiAMT1"
"1128" 132 "0.8-5" "SRF" 12194944321.0378 51655435 "MetaT" "DiAMT1"
"1129" 132 "0.8-5" "SRF" 7150049791.37555 61360101 "MetaT" "DiAMT1"
"1130" 132 "0.8-5" "SRF" 14799130517.8471 89382447 "MetaT" "DiAMT1"
"1131" 132 "0.8-5" "SRF" 1408980400.06518 103764379 "MetaT" "DiAMT1"
"1132" 132 "180-2000" "DCM" 6502978284.95568 22831865 "MetaT" "DiAMT1"
"1133" 132 "180-2000" "SRF" 14331601724.5798 22831865 "MetaT" "DiAMT1"
"1134" 132 "20-180" "SRF" 466000288.82764 100068 "MetaT" "DiAMT1"
"1135" 132 "20-180" "SRF" 1241922687.55366 1063217 "MetaT" "DiAMT1"
"1136" 132 "20-180" "SRF" 257653601925.143 22666208 "MetaT" "DiAMT1"
"1137" 132 "20-180" "SRF" 15199468000.5334 22831865 "MetaT" "DiAMT1"
"1138" 132 "20-180" "SRF" 12205897537.3774 25189412 "MetaT" "DiAMT1"
"1139" 132 "20-180" "SRF" 926997507.069704 42882333 "MetaT" "DiAMT1"
"1140" 132 "20-180" "SRF" 3818081962.15697 54302003 "MetaT" "DiAMT1"
"1141" 132 "20-180" "SRF" 6013953976.21342 61360101 "MetaT" "DiAMT1"
"1142" 132 "20-180" "SRF" 744337899.765331 78640452 "MetaT" "DiAMT1"
"1143" 132 "20-180" "SRF" 958608048.547899 89358250 "MetaT" "DiAMT1"
"1144" 132 "20-180" "SRF" 910244540.074469 89815993 "MetaT" "DiAMT1"
"1145" 132 "20-180" "SRF" 2762982283.92891 90372587 "MetaT" "DiAMT1"
"1146" 132 "20-180" "SRF" 3234981487.65093 90584416 "MetaT" "DiAMT1"
"1147" 132 "20-180" "SRF" 535817707.987099 90589841 "MetaT" "DiAMT1"
"1148" 132 "20-180" "SRF" 2261561738.4825 92840560 "MetaT" "DiAMT1"
"1149" 132 "20-180" "SRF" 125176472192.398 103764379 "MetaT" "DiAMT1"
"1150" 132 "5-20" "DCM" 13401797549.7733 2916795 "MetaT" "DiAMT1"
"1151" 132 "5-20" "DCM" 42233728430.4435 15250221 "MetaT" "DiAMT1"
"1152" 132 "5-20" "DCM" 1670218044.90599 18655925 "MetaT" "DiAMT1"
"1153" 132 "5-20" "DCM" 983553252.068892 19779111 "MetaT" "DiAMT1"
"1154" 132 "5-20" "DCM" 11751044929.9306 22666208 "MetaT" "DiAMT1"
"1155" 132 "5-20" "DCM" 15156322820.7125 22831865 "MetaT" "DiAMT1"
"1156" 132 "5-20" "DCM" 635784934.955113 23258267 "MetaT" "DiAMT1"
"1157" 132 "5-20" "DCM" 40543743312.9385 25150521 "MetaT" "DiAMT1"
"1158" 132 "5-20" "DCM" 2594498411.44635 25189412 "MetaT" "DiAMT1"
"1159" 132 "5-20" "DCM" 56037831635.5443 33071324 "MetaT" "DiAMT1"
"1160" 132 "5-20" "DCM" 58014831350.8151 37473201 "MetaT" "DiAMT1"
"1161" 132 "5-20" "DCM" 10714243823.3425 42882333 "MetaT" "DiAMT1"
"1162" 132 "5-20" "DCM" 1127633086.81506 44318793 "MetaT" "DiAMT1"
"1163" 132 "5-20" "DCM" 28634293082.7086 45159796 "MetaT" "DiAMT1"
"1164" 132 "5-20" "DCM" 8884816499.61119 48475338 "MetaT" "DiAMT1"
"1165" 132 "5-20" "DCM" 59736181974.4456 51655435 "MetaT" "DiAMT1"
"1166" 132 "5-20" "DCM" 1765176746.13248 54302003 "MetaT" "DiAMT1"
"1167" 132 "5-20" "DCM" 5792443592.71916 61360101 "MetaT" "DiAMT1"
"1168" 132 "5-20" "DCM" 2992529894.64816 84067383 "MetaT" "DiAMT1"
"1169" 132 "5-20" "DCM" 18116960875.3514 89382447 "MetaT" "DiAMT1"
"1170" 132 "5-20" "DCM" 459509092.11112 89404301 "MetaT" "DiAMT1"
"1171" 132 "5-20" "DCM" 571075983.880589 89405634 "MetaT" "DiAMT1"
"1172" 132 "5-20" "DCM" 581051110.236582 89815992 "MetaT" "DiAMT1"
"1173" 132 "5-20" "DCM" 50030824795.8106 90372587 "MetaT" "DiAMT1"
"1174" 132 "5-20" "DCM" 32404613968.4749 90584416 "MetaT" "DiAMT1"
"1175" 132 "5-20" "DCM" 9908775847.97062 90589841 "MetaT" "DiAMT1"
"1176" 132 "5-20" "DCM" 5253807016.89338 91003011 "MetaT" "DiAMT1"
"1177" 132 "5-20" "DCM" 10950362244.1612 93180663 "MetaT" "DiAMT1"
"1178" 132 "5-20" "DCM" 7360398151.43796 93180665 "MetaT" "DiAMT1"
"1179" 132 "5-20" "DCM" 56828854771.7657 93193720 "MetaT" "DiAMT1"
"1180" 132 "5-20" "DCM" 2285705348.97973 93203971 "MetaT" "DiAMT1"
"1181" 132 "5-20" "DCM" 14268151496.7715 103764379 "MetaT" "DiAMT1"
"1182" 132 "5-20" "SRF" 12356692753.2646 22666208 "MetaT" "DiAMT1"
"1183" 132 "5-20" "SRF" 22022697380.3744 22831865 "MetaT" "DiAMT1"
"1184" 132 "5-20" "SRF" 1080045228.46294 25150521 "MetaT" "DiAMT1"
"1185" 132 "5-20" "SRF" 7775423100.17399 25189412 "MetaT" "DiAMT1"
"1186" 132 "5-20" "SRF" 13043817256.8339 33071324 "MetaT" "DiAMT1"
"1187" 132 "5-20" "SRF" 8916102327.50959 37473201 "MetaT" "DiAMT1"
"1188" 132 "5-20" "SRF" 21406264516.5834 42882333 "MetaT" "DiAMT1"
"1189" 132 "5-20" "SRF" 9180650856.64353 51655435 "MetaT" "DiAMT1"
"1190" 132 "5-20" "SRF" 5877820368.41959 54302003 "MetaT" "DiAMT1"
"1191" 132 "5-20" "SRF" 10415585421.5017 61360101 "MetaT" "DiAMT1"
"1192" 132 "5-20" "SRF" 18098172074.8901 89382447 "MetaT" "DiAMT1"
"1193" 132 "5-20" "SRF" 3672260342.6574 89404301 "MetaT" "DiAMT1"
"1194" 132 "5-20" "SRF" 23240723462.0722 90584416 "MetaT" "DiAMT1"
"1195" 132 "5-20" "SRF" 1649749936.73904 90589841 "MetaT" "DiAMT1"
"1196" 132 "5-20" "SRF" 5347465312.18862 93180665 "MetaT" "DiAMT1"
"1197" 132 "5-20" "SRF" 1141667440.88444 93203971 "MetaT" "DiAMT1"
"1198" 132 "5-20" "SRF" 3420805015.88538 103764379 "MetaT" "DiAMT1"
"1199" 135 "0.8-5" "DCM" 92388373779.1247 4054759 "MetaT" "DiAMT1"
"1200" 135 "0.8-5" "DCM" 4413954121.08887 25150521 "MetaT" "DiAMT1"
"1201" 135 "0.8-5" "DCM" 634616401.087794 33071324 "MetaT" "DiAMT1"
"1202" 135 "0.8-5" "DCM" 624763242.474011 45036002 "MetaT" "DiAMT1"
"1203" 135 "0.8-5" "DCM" 686331824.802467 54302003 "MetaT" "DiAMT1"
"1204" 135 "0.8-5" "DCM" 188499243743.207 95414910 "MetaT" "DiAMT1"
"1205" 135 "0.8-5" "DCM" 644402893.63126 97454279 "MetaT" "DiAMT1"
"1206" 135 "0.8-5" "SRF" 18171971398.4415 4054759 "MetaT" "DiAMT1"
"1207" 135 "0.8-5" "SRF" 651801152.754555 13225965 "MetaT" "DiAMT1"
"1208" 135 "0.8-5" "SRF" 13903735704.0353 25150521 "MetaT" "DiAMT1"
"1209" 135 "0.8-5" "SRF" 1685105696.10118 25189412 "MetaT" "DiAMT1"
"1210" 135 "0.8-5" "SRF" 2318779254.92252 37473201 "MetaT" "DiAMT1"
"1211" 135 "0.8-5" "SRF" 1391496135.4809 45036002 "MetaT" "DiAMT1"
"1212" 135 "0.8-5" "SRF" 1313168701.31299 51655435 "MetaT" "DiAMT1"
"1213" 135 "0.8-5" "SRF" 752429035.945675 61360101 "MetaT" "DiAMT1"
"1214" 135 "0.8-5" "SRF" 482354507.561718 64294557 "MetaT" "DiAMT1"
"1215" 135 "0.8-5" "SRF" 1373159269.63503 64610942 "MetaT" "DiAMT1"
"1216" 135 "0.8-5" "SRF" 1784741324.84422 78692801 "MetaT" "DiAMT1"
"1217" 135 "0.8-5" "SRF" 268271815.920319 86461834 "MetaT" "DiAMT1"
"1218" 135 "0.8-5" "SRF" 146123899.734377 88142097 "MetaT" "DiAMT1"
"1219" 135 "0.8-5" "SRF" 415299504.50823 89382447 "MetaT" "DiAMT1"
"1220" 135 "0.8-5" "SRF" 148363689.736437 89405634 "MetaT" "DiAMT1"
"1221" 135 "0.8-5" "SRF" 603820780.936067 89815992 "MetaT" "DiAMT1"
"1222" 135 "0.8-5" "SRF" 691374794.171798 90372587 "MetaT" "DiAMT1"
"1223" 135 "0.8-5" "SRF" 167345212.97381 93180663 "MetaT" "DiAMT1"
"1224" 135 "0.8-5" "SRF" 347674106.264553 93180665 "MetaT" "DiAMT1"
"1225" 135 "0.8-5" "SRF" 296909420.809973 93203971 "MetaT" "DiAMT1"
"1226" 135 "0.8-5" "SRF" 30026861498.7022 95414910 "MetaT" "DiAMT1"
"1227" 135 "0.8-5" "SRF" 697352097.867807 97790845 "MetaT" "DiAMT1"
"1228" 135 "0.8-5" "SRF" 75383544.5358658 103565001 "MetaT" "DiAMT1"
"1229" 135 "0.8-5" "SRF" 77334988.1623933 103565002 "MetaT" "DiAMT1"
"1230" 135 "0.8-5" "SRF" 313853667.911971 110544041 "MetaT" "DiAMT1"
"1231" 135 "0.8-5" "SRF" 85354912.8607156 116102352 "MetaT" "DiAMT1"
"1232" 135 "180-2000" "DCM" 28465046338.8588 89826269 "MetaT" "DiAMT1"
"1233" 135 "180-2000" "SRF" 7403087902.36939 87850 "MetaT" "DiAMT1"
"1234" 135 "180-2000" "SRF" 7470107500.37134 25189412 "MetaT" "DiAMT1"
"1235" 135 "180-2000" "SRF" 1795025831.74921 25369697 "MetaT" "DiAMT1"
"1236" 135 "180-2000" "SRF" 3296580937.47181 78692801 "MetaT" "DiAMT1"
"1237" 135 "180-2000" "SRF" 33690560208.9613 89826269 "MetaT" "DiAMT1"
"1238" 135 "180-2000" "SRF" 3064878391.58092 90372587 "MetaT" "DiAMT1"
"1239" 135 "20-180" "DCM" 2343905742.52252 17029 "MetaT" "DiAMT1"
"1240" 135 "20-180" "DCM" 2669074735.48348 89240 "MetaT" "DiAMT1"
"1241" 135 "20-180" "DCM" 550299377.131876 147745 "MetaT" "DiAMT1"
"1242" 135 "20-180" "DCM" 285660181.44431 176534 "MetaT" "DiAMT1"
"1243" 135 "20-180" "DCM" 243334006.971155 1060015 "MetaT" "DiAMT1"
"1244" 135 "20-180" "DCM" 286441741.448261 2635567 "MetaT" "DiAMT1"
"1245" 135 "20-180" "DCM" 924964828.265837 4054759 "MetaT" "DiAMT1"
"1246" 135 "20-180" "DCM" 829263021.776946 4577629 "MetaT" "DiAMT1"
"1247" 135 "20-180" "DCM" 564010540.063783 13225965 "MetaT" "DiAMT1"
"1248" 135 "20-180" "DCM" 1026416240.1896 15250221 "MetaT" "DiAMT1"
"1249" 135 "20-180" "DCM" 500630993.421827 18655925 "MetaT" "DiAMT1"
"1250" 135 "20-180" "DCM" 6319340380.69141 25150521 "MetaT" "DiAMT1"
"1251" 135 "20-180" "DCM" 5034811203.64574 25188231 "MetaT" "DiAMT1"
"1252" 135 "20-180" "DCM" 31204197341.0288 25189412 "MetaT" "DiAMT1"
"1253" 135 "20-180" "DCM" 1144201710.3753 25369696 "MetaT" "DiAMT1"
"1254" 135 "20-180" "DCM" 560612886.207977 25369697 "MetaT" "DiAMT1"
"1255" 135 "20-180" "DCM" 244613216.119952 33071324 "MetaT" "DiAMT1"
"1256" 135 "20-180" "DCM" 1104954686.00886 35231157 "MetaT" "DiAMT1"
"1257" 135 "20-180" "DCM" 2981589699.65757 44306779 "MetaT" "DiAMT1"
"1258" 135 "20-180" "DCM" 9379406514.46866 44318793 "MetaT" "DiAMT1"
"1259" 135 "20-180" "DCM" 30255737428.7082 46640776 "MetaT" "DiAMT1"
"1260" 135 "20-180" "DCM" 278257691.692597 64294557 "MetaT" "DiAMT1"
"1261" 135 "20-180" "DCM" 466345017.81443 64591408 "MetaT" "DiAMT1"
"1262" 135 "20-180" "DCM" 326405164.456242 64637165 "MetaT" "DiAMT1"
"1263" 135 "20-180" "DCM" 682048576.54293 64664623 "MetaT" "DiAMT1"
"1264" 135 "20-180" "DCM" 565533863.602105 64674224 "MetaT" "DiAMT1"
"1265" 135 "20-180" "DCM" 311127656.75881 75811014 "MetaT" "DiAMT1"
"1266" 135 "20-180" "DCM" 518610310.832643 79525550 "MetaT" "DiAMT1"
"1267" 135 "20-180" "DCM" 1345470926.89914 84067383 "MetaT" "DiAMT1"
"1268" 135 "20-180" "DCM" 3682719575.35365 89826269 "MetaT" "DiAMT1"
"1269" 135 "20-180" "DCM" 3110920993.12323 90372587 "MetaT" "DiAMT1"
"1270" 135 "20-180" "DCM" 747150447.809739 90584416 "MetaT" "DiAMT1"
"1271" 135 "20-180" "DCM" 6267956235.69478 92840560 "MetaT" "DiAMT1"
"1272" 135 "20-180" "DCM" 579222442.596624 93180663 "MetaT" "DiAMT1"
"1273" 135 "20-180" "DCM" 3321605697.35549 93193720 "MetaT" "DiAMT1"
"1274" 135 "20-180" "DCM" 470272685.005455 95414910 "MetaT" "DiAMT1"
"1275" 135 "20-180" "DCM" 1796228420.33181 103764379 "MetaT" "DiAMT1"
"1276" 135 "20-180" "DCM" 10841141945.1979 110432408 "MetaT" "DiAMT1"
"1277" 135 "20-180" "DCM" 8581512827.8147 110506745 "MetaT" "DiAMT1"
"1278" 135 "20-180" "DCM" 2172647605.69317 110544041 "MetaT" "DiAMT1"
"1279" 135 "20-180" "DCM" 3204932341.81652 112761293 "MetaT" "DiAMT1"
"1280" 135 "20-180" "DCM" 303023028.941648 112831612 "MetaT" "DiAMT1"
"1281" 135 "20-180" "DCM" 2183408894.66819 112850843 "MetaT" "DiAMT1"
"1282" 135 "20-180" "DCM" 236865286.197601 115108763 "MetaT" "DiAMT1"
"1283" 135 "20-180" "SRF" 19605162920.2983 93214282 "MetaT" "DiAMT1"
"1284" 135 "20-180" "SRF" 8019883634.7537 97435943 "MetaT" "DiAMT1"
"1285" 135 "5-20" "DCM" 686628679.001626 14724 "MetaT" "DiAMT1"
"1286" 135 "5-20" "DCM" 3332796542.04457 17029 "MetaT" "DiAMT1"
"1287" 135 "5-20" "DCM" 232298952.735487 22633 "MetaT" "DiAMT1"
"1288" 135 "5-20" "DCM" 471029386.034513 55339 "MetaT" "DiAMT1"
"1289" 135 "5-20" "DCM" 3205372850.92707 87850 "MetaT" "DiAMT1"
"1290" 135 "5-20" "DCM" 1593964643.18053 89240 "MetaT" "DiAMT1"
"1291" 135 "5-20" "DCM" 826389643.732872 100068 "MetaT" "DiAMT1"
"1292" 135 "5-20" "DCM" 231546201.75449 120582 "MetaT" "DiAMT1"
"1293" 135 "5-20" "DCM" 704222974.981299 147745 "MetaT" "DiAMT1"
"1294" 135 "5-20" "DCM" 243707905.39371 176534 "MetaT" "DiAMT1"
"1295" 135 "5-20" "DCM" 5812738001.51135 1060015 "MetaT" "DiAMT1"
"1296" 135 "5-20" "DCM" 442995399.01696 1141950 "MetaT" "DiAMT1"
"1297" 135 "5-20" "DCM" 5523866427.72005 4054759 "MetaT" "DiAMT1"
"1298" 135 "5-20" "DCM" 1650779224.52162 4577629 "MetaT" "DiAMT1"
"1299" 135 "5-20" "DCM" 5052384899.29342 13225965 "MetaT" "DiAMT1"
"1300" 135 "5-20" "DCM" 1313513931.27639 15250221 "MetaT" "DiAMT1"
"1301" 135 "5-20" "DCM" 473212965.969774 19746350 "MetaT" "DiAMT1"
"1302" 135 "5-20" "DCM" 105337261153.829 25150521 "MetaT" "DiAMT1"
"1303" 135 "5-20" "DCM" 48007354998.8428 25188231 "MetaT" "DiAMT1"
"1304" 135 "5-20" "DCM" 31348711318.0393 25189412 "MetaT" "DiAMT1"
"1305" 135 "5-20" "DCM" 10981837786.0813 25369696 "MetaT" "DiAMT1"
"1306" 135 "5-20" "DCM" 10761318955.0355 25369697 "MetaT" "DiAMT1"
"1307" 135 "5-20" "DCM" 3535050685.75705 35231157 "MetaT" "DiAMT1"
"1308" 135 "5-20" "DCM" 1711793651.71133 37473201 "MetaT" "DiAMT1"
"1309" 135 "5-20" "DCM" 1643907006.01462 42882333 "MetaT" "DiAMT1"
"1310" 135 "5-20" "DCM" 13412295003.1174 44306779 "MetaT" "DiAMT1"
"1311" 135 "5-20" "DCM" 18382834195.5873 44318793 "MetaT" "DiAMT1"
"1312" 135 "5-20" "DCM" 2279601903.93211 45159796 "MetaT" "DiAMT1"
"1313" 135 "5-20" "DCM" 6145799127.99045 46640776 "MetaT" "DiAMT1"
"1314" 135 "5-20" "DCM" 1704018073.00721 48475338 "MetaT" "DiAMT1"
"1315" 135 "5-20" "DCM" 1057550437.02174 51655435 "MetaT" "DiAMT1"
"1316" 135 "5-20" "DCM" 902781526.99224 54302003 "MetaT" "DiAMT1"
"1317" 135 "5-20" "DCM" 444372872.272609 61360101 "MetaT" "DiAMT1"
"1318" 135 "5-20" "DCM" 383548888.145118 63112813 "MetaT" "DiAMT1"
"1319" 135 "5-20" "DCM" 442446797.903628 63314904 "MetaT" "DiAMT1"
"1320" 135 "5-20" "DCM" 237392551.03467 64294557 "MetaT" "DiAMT1"
"1321" 135 "5-20" "DCM" 945799574.605372 64635275 "MetaT" "DiAMT1"
"1322" 135 "5-20" "DCM" 7334800972.53148 64700656 "MetaT" "DiAMT1"
"1323" 135 "5-20" "DCM" 1061740830.03619 75811014 "MetaT" "DiAMT1"
"1324" 135 "5-20" "DCM" 439994814.417708 78640452 "MetaT" "DiAMT1"
"1325" 135 "5-20" "DCM" 2415509331.51749 78692801 "MetaT" "DiAMT1"
"1326" 135 "5-20" "DCM" 2820134498.72465 89404301 "MetaT" "DiAMT1"
"1327" 135 "5-20" "DCM" 1095266061.64064 89405634 "MetaT" "DiAMT1"
"1328" 135 "5-20" "DCM" 891517877.248106 89815992 "MetaT" "DiAMT1"
"1329" 135 "5-20" "DCM" 1122097328.22606 89826269 "MetaT" "DiAMT1"
"1330" 135 "5-20" "DCM" 10616194882.2704 90372587 "MetaT" "DiAMT1"
"1331" 135 "5-20" "DCM" 8286503587.85606 90584416 "MetaT" "DiAMT1"
"1332" 135 "5-20" "DCM" 316733855.768775 90589841 "MetaT" "DiAMT1"
"1333" 135 "5-20" "DCM" 5347439316.10369 92840560 "MetaT" "DiAMT1"
"1334" 135 "5-20" "DCM" 213298978.690853 93168828 "MetaT" "DiAMT1"
"1335" 135 "5-20" "DCM" 7165282081.54091 93180663 "MetaT" "DiAMT1"
"1336" 135 "5-20" "DCM" 9753218386.25917 93180665 "MetaT" "DiAMT1"
"1337" 135 "5-20" "DCM" 10681216397.8351 93193720 "MetaT" "DiAMT1"
"1338" 135 "5-20" "DCM" 6218725136.73361 95414910 "MetaT" "DiAMT1"
"1339" 135 "5-20" "DCM" 423814696.687044 97454279 "MetaT" "DiAMT1"
"1340" 135 "5-20" "DCM" 1377164386.09595 97456617 "MetaT" "DiAMT1"
"1341" 135 "5-20" "DCM" 816630375.559267 97478323 "MetaT" "DiAMT1"
"1342" 135 "5-20" "DCM" 435702182.081925 97513859 "MetaT" "DiAMT1"
"1343" 135 "5-20" "DCM" 514806612.834551 97790845 "MetaT" "DiAMT1"
"1344" 135 "5-20" "DCM" 437837977.09213 103764379 "MetaT" "DiAMT1"
"1345" 135 "5-20" "DCM" 20083550286.4982 110432408 "MetaT" "DiAMT1"
"1346" 135 "5-20" "DCM" 22382031297.3467 110506745 "MetaT" "DiAMT1"
"1347" 135 "5-20" "DCM" 12974996239.4306 110544041 "MetaT" "DiAMT1"
"1348" 135 "5-20" "DCM" 683563372.398939 112761293 "MetaT" "DiAMT1"
"1349" 135 "5-20" "DCM" 1676476592.1609 112850843 "MetaT" "DiAMT1"
"1350" 135 "5-20" "DCM" 270868680.293539 116102353 "MetaT" "DiAMT1"
"1351" 135 "5-20" "SRF" 159573142.239894 3593 "MetaT" "DiAMT1"
"1352" 135 "5-20" "SRF" 1344871402.50355 14724 "MetaT" "DiAMT1"
"1353" 135 "5-20" "SRF" 7002561697.14918 17029 "MetaT" "DiAMT1"
"1354" 135 "5-20" "SRF" 377172881.657932 38996 "MetaT" "DiAMT1"
"1355" 135 "5-20" "SRF" 880650195.67066 55339 "MetaT" "DiAMT1"
"1356" 135 "5-20" "SRF" 4741601940.84256 87850 "MetaT" "DiAMT1"
"1357" 135 "5-20" "SRF" 1702927147.01389 89240 "MetaT" "DiAMT1"
"1358" 135 "5-20" "SRF" 441440581.616607 100068 "MetaT" "DiAMT1"
"1359" 135 "5-20" "SRF" 626969376.211936 147745 "MetaT" "DiAMT1"
"1360" 135 "5-20" "SRF" 121020594.875658 152478 "MetaT" "DiAMT1"
"1361" 135 "5-20" "SRF" 390551455.905006 176534 "MetaT" "DiAMT1"
"1362" 135 "5-20" "SRF" 5212042691.21959 1060015 "MetaT" "DiAMT1"
"1363" 135 "5-20" "SRF" 467481881.491521 1073905 "MetaT" "DiAMT1"
"1364" 135 "5-20" "SRF" 2423819987.1535 4054759 "MetaT" "DiAMT1"
"1365" 135 "5-20" "SRF" 2393491804.79164 4577629 "MetaT" "DiAMT1"
"1366" 135 "5-20" "SRF" 10795526035.0092 13225965 "MetaT" "DiAMT1"
"1367" 135 "5-20" "SRF" 1169420821.80707 15250221 "MetaT" "DiAMT1"
"1368" 135 "5-20" "SRF" 228152394.643053 18655925 "MetaT" "DiAMT1"
"1369" 135 "5-20" "SRF" 1137513445.74187 19746350 "MetaT" "DiAMT1"
"1370" 135 "5-20" "SRF" 97363140607.3852 25150521 "MetaT" "DiAMT1"
"1371" 135 "5-20" "SRF" 97854223222.2151 25188231 "MetaT" "DiAMT1"
"1372" 135 "5-20" "SRF" 127853201915.317 25189412 "MetaT" "DiAMT1"
"1373" 135 "5-20" "SRF" 40151392937.5855 25369696 "MetaT" "DiAMT1"
"1374" 135 "5-20" "SRF" 36279284997.1695 25369697 "MetaT" "DiAMT1"
"1375" 135 "5-20" "SRF" 3021363769.69256 35231157 "MetaT" "DiAMT1"
"1376" 135 "5-20" "SRF" 1828810878.62066 37473201 "MetaT" "DiAMT1"
"1377" 135 "5-20" "SRF" 6146992393.40058 42882333 "MetaT" "DiAMT1"
"1378" 135 "5-20" "SRF" 235616639.65298 44305292 "MetaT" "DiAMT1"
"1379" 135 "5-20" "SRF" 19517292907.9536 44306779 "MetaT" "DiAMT1"
"1380" 135 "5-20" "SRF" 33502632357.4364 44318793 "MetaT" "DiAMT1"
"1381" 135 "5-20" "SRF" 877973447.355553 45036002 "MetaT" "DiAMT1"
"1382" 135 "5-20" "SRF" 10833771980.3741 46640776 "MetaT" "DiAMT1"
"1383" 135 "5-20" "SRF" 303417294.306698 48475338 "MetaT" "DiAMT1"
"1384" 135 "5-20" "SRF" 659075652.112675 51655435 "MetaT" "DiAMT1"
"1385" 135 "5-20" "SRF" 1085057045.52762 54302003 "MetaT" "DiAMT1"
"1386" 135 "5-20" "SRF" 228562249.244207 62646621 "MetaT" "DiAMT1"
"1387" 135 "5-20" "SRF" 574156071.356537 63114022 "MetaT" "DiAMT1"
"1388" 135 "5-20" "SRF" 213956814.034657 63291718 "MetaT" "DiAMT1"
"1389" 135 "5-20" "SRF" 108007627.684727 63294372 "MetaT" "DiAMT1"
"1390" 135 "5-20" "SRF" 118173051.466819 63314904 "MetaT" "DiAMT1"
"1391" 135 "5-20" "SRF" 806974537.500691 64593182 "MetaT" "DiAMT1"
"1392" 135 "5-20" "SRF" 135546504.345819 64598208 "MetaT" "DiAMT1"
"1393" 135 "5-20" "SRF" 2045675364.45241 64610942 "MetaT" "DiAMT1"
"1394" 135 "5-20" "SRF" 322199456.587923 64618471 "MetaT" "DiAMT1"
"1395" 135 "5-20" "SRF" 220380459.721609 64629365 "MetaT" "DiAMT1"
"1396" 135 "5-20" "SRF" 505226944.060658 64635275 "MetaT" "DiAMT1"
"1397" 135 "5-20" "SRF" 595010064.28344 64637165 "MetaT" "DiAMT1"
"1398" 135 "5-20" "SRF" 2401417274.34393 64700656 "MetaT" "DiAMT1"
"1399" 135 "5-20" "SRF" 1134320820.91479 75811014 "MetaT" "DiAMT1"
"1400" 135 "5-20" "SRF" 1057663363.9595 78640452 "MetaT" "DiAMT1"
"1401" 135 "5-20" "SRF" 3870948234.74133 78692801 "MetaT" "DiAMT1"
"1402" 135 "5-20" "SRF" 424817981.344269 85013213 "MetaT" "DiAMT1"
"1403" 135 "5-20" "SRF" 115247269.395479 88142097 "MetaT" "DiAMT1"
"1404" 135 "5-20" "SRF" 1883073291.7505 89404301 "MetaT" "DiAMT1"
"1405" 135 "5-20" "SRF" 1053124036.21718 89405634 "MetaT" "DiAMT1"
"1406" 135 "5-20" "SRF" 2857384575.70425 89815992 "MetaT" "DiAMT1"
"1407" 135 "5-20" "SRF" 574847825.659377 89815993 "MetaT" "DiAMT1"
"1408" 135 "5-20" "SRF" 22777261835.8 89826269 "MetaT" "DiAMT1"
"1409" 135 "5-20" "SRF" 9378888638.98659 90372587 "MetaT" "DiAMT1"
"1410" 135 "5-20" "SRF" 5277728654.49269 90584416 "MetaT" "DiAMT1"
"1411" 135 "5-20" "SRF" 10354789271.1852 92840560 "MetaT" "DiAMT1"
"1412" 135 "5-20" "SRF" 7259143358.6032 93180663 "MetaT" "DiAMT1"
"1413" 135 "5-20" "SRF" 7540748057.85937 93180665 "MetaT" "DiAMT1"
"1414" 135 "5-20" "SRF" 5356361191.86699 93193720 "MetaT" "DiAMT1"
"1415" 135 "5-20" "SRF" 234171138.796212 93203971 "MetaT" "DiAMT1"
"1416" 135 "5-20" "SRF" 3750551226.36832 95414910 "MetaT" "DiAMT1"
"1417" 135 "5-20" "SRF" 525466624.776744 97456617 "MetaT" "DiAMT1"
"1418" 135 "5-20" "SRF" 218113689.278757 97478323 "MetaT" "DiAMT1"
"1419" 135 "5-20" "SRF" 1163716329.99337 97513859 "MetaT" "DiAMT1"
"1420" 135 "5-20" "SRF" 3299990976.11955 97790845 "MetaT" "DiAMT1"
"1421" 135 "5-20" "SRF" 255317027.583831 98234701 "MetaT" "DiAMT1"
"1422" 135 "5-20" "SRF" 118909332.161317 103565001 "MetaT" "DiAMT1"
"1423" 135 "5-20" "SRF" 233884164.361413 103764379 "MetaT" "DiAMT1"
"1424" 135 "5-20" "SRF" 25691275900.623 110432408 "MetaT" "DiAMT1"
"1425" 135 "5-20" "SRF" 31175061121.2978 110506745 "MetaT" "DiAMT1"
"1426" 135 "5-20" "SRF" 19555264294.934 110544041 "MetaT" "DiAMT1"
"1427" 135 "5-20" "SRF" 108932350.524494 112305097 "MetaT" "DiAMT1"
"1428" 135 "5-20" "SRF" 118319577.259091 112359763 "MetaT" "DiAMT1"
"1429" 135 "5-20" "SRF" 1095437055.52948 112761293 "MetaT" "DiAMT1"
"1430" 135 "5-20" "SRF" 145132682.980162 112767649 "MetaT" "DiAMT1"
"1431" 135 "5-20" "SRF" 895539782.622639 112850843 "MetaT" "DiAMT1"
"1432" 135 "5-20" "SRF" 67319039.9008512 116102352 "MetaT" "DiAMT1"
"1433" 136 "0.8-5" "SRF" 1798597663.64996 37473201 "MetaT" "DiAMT1"
"1434" 136 "0.8-5" "SRF" 1814924351.86463 51655435 "MetaT" "DiAMT1"
"1435" 136 "0.8-5" "SRF" 25819943251.345 61360101 "MetaT" "DiAMT1"
"1436" 136 "0.8-5" "SRF" 1779113870.40798 75498175 "MetaT" "DiAMT1"
"1437" 136 "0.8-5" "SRF" 18999483798.1038 75565275 "MetaT" "DiAMT1"
"1438" 136 "0.8-5" "SRF" 780906741.929446 75811014 "MetaT" "DiAMT1"
"1439" 136 "0.8-5" "SRF" 295585060.359121 76132506 "MetaT" "DiAMT1"
"1440" 136 "0.8-5" "SRF" 647229356.303592 78640452 "MetaT" "DiAMT1"
"1441" 136 "0.8-5" "SRF" 646035940.157981 78692801 "MetaT" "DiAMT1"
"1442" 136 "0.8-5" "SRF" 1042069208.16626 84448539 "MetaT" "DiAMT1"
"1443" 136 "0.8-5" "SRF" 8117766823.56976 89382447 "MetaT" "DiAMT1"
"1444" 136 "0.8-5" "SRF" 2298324652.99643 112129879 "MetaT" "DiAMT1"
"1445" 136 "0.8-5" "SRF" 185379272.422757 116102352 "MetaT" "DiAMT1"
"1446" 136 "20-180" "SRF" 5648458958.15651 18655925 "MetaT" "DiAMT1"
"1447" 136 "20-180" "SRF" 2844633304.33349 19746350 "MetaT" "DiAMT1"
"1448" 136 "20-180" "SRF" 5704377542.55454 22666208 "MetaT" "DiAMT1"
"1449" 136 "20-180" "SRF" 4274026158.74981 61360101 "MetaT" "DiAMT1"
"1450" 136 "20-180" "SRF" 1276492210.8599 75811014 "MetaT" "DiAMT1"
"1451" 136 "20-180" "SRF" 4115349738.48486 76117824 "MetaT" "DiAMT1"
"1452" 136 "20-180" "SRF" 36237876458.4665 76132506 "MetaT" "DiAMT1"
"1453" 136 "20-180" "SRF" 8992824744.1183 78640452 "MetaT" "DiAMT1"
"1454" 136 "20-180" "SRF" 5280142949.65405 78692801 "MetaT" "DiAMT1"
"1455" 136 "20-180" "SRF" 14362315766.8949 79525550 "MetaT" "DiAMT1"
"1456" 136 "20-180" "SRF" 2760094001.31313 84067383 "MetaT" "DiAMT1"
"1457" 136 "20-180" "SRF" 5359196867.80232 89815992 "MetaT" "DiAMT1"
"1458" 136 "20-180" "SRF" 3234485157.78883 89815993 "MetaT" "DiAMT1"
"1459" 136 "20-180" "SRF" 5935849143.84161 89826269 "MetaT" "DiAMT1"
"1460" 136 "20-180" "SRF" 1059937394.08848 89832571 "MetaT" "DiAMT1"
"1461" 136 "5-20" "SRF" 300352363.142922 87850 "MetaT" "DiAMT1"
"1462" 136 "5-20" "SRF" 600704726.285845 18651505 "MetaT" "DiAMT1"
"1463" 136 "5-20" "SRF" 28875298108.5143 18655925 "MetaT" "DiAMT1"
"1464" 136 "5-20" "SRF" 590116032.805551 18732284 "MetaT" "DiAMT1"
"1465" 136 "5-20" "SRF" 2593970309.76612 19746350 "MetaT" "DiAMT1"
"1466" 136 "5-20" "SRF" 1838270640.73535 19779111 "MetaT" "DiAMT1"
"1467" 136 "5-20" "SRF" 2626270706.34367 19843360 "MetaT" "DiAMT1"
"1468" 136 "5-20" "SRF" 577968890.031996 22666208 "MetaT" "DiAMT1"
"1469" 136 "5-20" "SRF" 20621717447.6692 25188231 "MetaT" "DiAMT1"
"1470" 136 "5-20" "SRF" 2972749823.73015 25369696 "MetaT" "DiAMT1"
"1471" 136 "5-20" "SRF" 2913056052.16931 25369697 "MetaT" "DiAMT1"
"1472" 136 "5-20" "SRF" 14017518493.9816 42882333 "MetaT" "DiAMT1"
"1473" 136 "5-20" "SRF" 3661965996.45516 44306779 "MetaT" "DiAMT1"
"1474" 136 "5-20" "SRF" 5532337807.55206 44318793 "MetaT" "DiAMT1"
"1475" 136 "5-20" "SRF" 504884656.837694 45159796 "MetaT" "DiAMT1"
"1476" 136 "5-20" "SRF" 644120238.077101 51655435 "MetaT" "DiAMT1"
"1477" 136 "5-20" "SRF" 11908747055.0623 61360101 "MetaT" "DiAMT1"
"1478" 136 "5-20" "SRF" 244913097.464319 64618471 "MetaT" "DiAMT1"
"1479" 136 "5-20" "SRF" 1728169057.02486 64635275 "MetaT" "DiAMT1"
"1480" 136 "5-20" "SRF" 662925474.781559 72159779 "MetaT" "DiAMT1"
"1481" 136 "5-20" "SRF" 589316958.96289 75498175 "MetaT" "DiAMT1"
"1482" 136 "5-20" "SRF" 2283903887.89904 75565275 "MetaT" "DiAMT1"
"1483" 136 "5-20" "SRF" 2263353654.79841 75811014 "MetaT" "DiAMT1"
"1484" 136 "5-20" "SRF" 2345446208.23165 76117824 "MetaT" "DiAMT1"
"1485" 136 "5-20" "SRF" 2447753510.65295 76132506 "MetaT" "DiAMT1"
"1486" 136 "5-20" "SRF" 11791419497.8695 78640452 "MetaT" "DiAMT1"
"1487" 136 "5-20" "SRF" 14177111513.3909 78692801 "MetaT" "DiAMT1"
"1488" 136 "5-20" "SRF" 8353887182.67302 79525550 "MetaT" "DiAMT1"
"1489" 136 "5-20" "SRF" 15031369229.1936 84067383 "MetaT" "DiAMT1"
"1490" 136 "5-20" "SRF" 3796444342.69234 89358250 "MetaT" "DiAMT1"
"1491" 136 "5-20" "SRF" 1991810408.21096 89382447 "MetaT" "DiAMT1"
"1492" 136 "5-20" "SRF" 3435307936.4112 89404301 "MetaT" "DiAMT1"
"1493" 136 "5-20" "SRF" 6937752868.82062 89405634 "MetaT" "DiAMT1"
"1494" 136 "5-20" "SRF" 1099016601.50024 89580511 "MetaT" "DiAMT1"
"1495" 136 "5-20" "SRF" 3257970611.55903 89815992 "MetaT" "DiAMT1"
"1496" 136 "5-20" "SRF" 1310875223.47619 89815993 "MetaT" "DiAMT1"
"1497" 136 "5-20" "SRF" 1913614333.768 89826269 "MetaT" "DiAMT1"
"1498" 136 "5-20" "SRF" 5435279249.5248 90584416 "MetaT" "DiAMT1"
"1499" 136 "5-20" "SRF" 2106828505.78054 93180663 "MetaT" "DiAMT1"
"1500" 136 "5-20" "SRF" 1250605098.25889 93180665 "MetaT" "DiAMT1"
"1501" 136 "5-20" "SRF" 200373192.538717 97435943 "MetaT" "DiAMT1"
"1502" 136 "5-20" "SRF" 1866712021.66584 103764379 "MetaT" "DiAMT1"
"1503" 136 "5-20" "SRF" 4828519684.10607 110432408 "MetaT" "DiAMT1"
"1504" 136 "5-20" "SRF" 5350949682.71426 110506745 "MetaT" "DiAMT1"
"1505" 136 "5-20" "SRF" 2822377264.55314 110544041 "MetaT" "DiAMT1"
"1506" 136 "5-20" "SRF" 951626619.957932 112129879 "MetaT" "DiAMT1"
"1507" 136 "5-20" "SRF" 226908537.118923 112850843 "MetaT" "DiAMT1"
"1508" 137 "0.8-5" "SRF" 1521412824.12079 18651505 "MetaT" "DiAMT1"
"1509" 137 "0.8-5" "SRF" 1494594699.76341 18732284 "MetaT" "DiAMT1"
"1510" 137 "0.8-5" "SRF" 652548746.566658 51655435 "MetaT" "DiAMT1"
"1511" 137 "0.8-5" "SRF" 4661313693.60292 61360101 "MetaT" "DiAMT1"
"1512" 137 "0.8-5" "SRF" 819019386.557658 63314904 "MetaT" "DiAMT1"
"1513" 137 "0.8-5" "SRF" 583594224.262348 64635275 "MetaT" "DiAMT1"
"1514" 137 "0.8-5" "SRF" 298514174.969671 75498175 "MetaT" "DiAMT1"
"1515" 137 "0.8-5" "SRF" 257087718.035105 75565275 "MetaT" "DiAMT1"
"1516" 137 "0.8-5" "SRF" 1000920400.5226 75609189 "MetaT" "DiAMT1"
"1517" 137 "0.8-5" "SRF" 2292970323.18829 75811014 "MetaT" "DiAMT1"
"1518" 137 "0.8-5" "SRF" 528030462.790664 76117824 "MetaT" "DiAMT1"
"1519" 137 "0.8-5" "SRF" 814480486.016389 78640452 "MetaT" "DiAMT1"
"1520" 137 "0.8-5" "SRF" 812978678.113471 78692801 "MetaT" "DiAMT1"
"1521" 137 "0.8-5" "SRF" 2331291137.76711 84448539 "MetaT" "DiAMT1"
"1522" 137 "0.8-5" "SRF" 981425568.01381 85013213 "MetaT" "DiAMT1"
"1523" 137 "0.8-5" "SRF" 504468462.734788 89382447 "MetaT" "DiAMT1"
"1524" 137 "0.8-5" "SRF" 550100357.36769 89815992 "MetaT" "DiAMT1"
"1525" 137 "0.8-5" "SRF" 642719295.087764 112129879 "MetaT" "DiAMT1"
"1526" 137 "20-180" "DCM" 1420680421.94548 2635567 "MetaT" "DiAMT1"
"1527" 137 "20-180" "DCM" 311306171.595367 2916795 "MetaT" "DiAMT1"
"1528" 137 "20-180" "DCM" 1862254731.21724 18655925 "MetaT" "DiAMT1"
"1529" 137 "20-180" "DCM" 704079585.384505 18732284 "MetaT" "DiAMT1"
"1530" 137 "20-180" "DCM" 4470439089.32049 19746350 "MetaT" "DiAMT1"
"1531" 137 "20-180" "DCM" 344793289.655427 22666208 "MetaT" "DiAMT1"
"1532" 137 "20-180" "DCM" 628642486.950449 44318793 "MetaT" "DiAMT1"
"1533" 137 "20-180" "DCM" 790950029.278098 72159779 "MetaT" "DiAMT1"
"1534" 137 "20-180" "DCM" 1178793857.48257 75609189 "MetaT" "DiAMT1"
"1535" 137 "20-180" "DCM" 1543116476.13989 75811014 "MetaT" "DiAMT1"
"1536" 137 "20-180" "DCM" 2176533448.83084 76117824 "MetaT" "DiAMT1"
"1537" 137 "20-180" "DCM" 7009116232.4554 76132506 "MetaT" "DiAMT1"
"1538" 137 "20-180" "DCM" 13429104160.8898 78640452 "MetaT" "DiAMT1"
"1539" 137 "20-180" "DCM" 5744718190.52199 78692801 "MetaT" "DiAMT1"
"1540" 137 "20-180" "DCM" 1286089645.12959 79525550 "MetaT" "DiAMT1"
"1541" 137 "20-180" "DCM" 1668301025.60987 84067383 "MetaT" "DiAMT1"
"1542" 137 "20-180" "DCM" 1647133050.66161 89358250 "MetaT" "DiAMT1"
"1543" 137 "20-180" "DCM" 4211081113.45848 89815992 "MetaT" "DiAMT1"
"1544" 137 "20-180" "DCM" 1955040264.38657 89815993 "MetaT" "DiAMT1"
"1545" 137 "20-180" "DCM" 836839152.652816 91003011 "MetaT" "DiAMT1"
"1546" 137 "20-180" "DCM" 297399023.036124 109082064 "MetaT" "DiAMT1"
"1547" 137 "20-180" "DCM" 615600111.702517 112341462 "MetaT" "DiAMT1"
"1548" 137 "20-180" "DCM" 394873531.727051 112767649 "MetaT" "DiAMT1"
"1549" 137 "20-180" "DCM" 405512451.558823 116661768 "MetaT" "DiAMT1"
"1550" 137 "20-180" "SRF" 621379731.60387 2635567 "MetaT" "DiAMT1"
"1551" 137 "20-180" "SRF" 11702160125.0795 18732284 "MetaT" "DiAMT1"
"1552" 137 "20-180" "SRF" 17748004267.777 19746350 "MetaT" "DiAMT1"
"1553" 137 "20-180" "SRF" 301612605.4465 22666208 "MetaT" "DiAMT1"
"1554" 137 "20-180" "SRF" 1694882775.3822 61360101 "MetaT" "DiAMT1"
"1555" 137 "20-180" "SRF" 1202458196.69737 64635275 "MetaT" "DiAMT1"
"1556" 137 "20-180" "SRF" 2175945311.62841 76117824 "MetaT" "DiAMT1"
"1557" 137 "20-180" "SRF" 2043773155.4665 76132506 "MetaT" "DiAMT1"
"1558" 137 "20-180" "SRF" 99292578355.8264 78640452 "MetaT" "DiAMT1"
"1559" 137 "20-180" "SRF" 62536695004.1451 78692801 "MetaT" "DiAMT1"
"1560" 137 "20-180" "SRF" 562512178.083505 79525550 "MetaT" "DiAMT1"
"1561" 137 "20-180" "SRF" 1459368943.94355 84067383 "MetaT" "DiAMT1"
"1562" 137 "20-180" "SRF" 27202709946.9952 89815992 "MetaT" "DiAMT1"
"1563" 137 "20-180" "SRF" 8893029502.15597 89815993 "MetaT" "DiAMT1"
"1564" 137 "20-180" "SRF" 1681290254.66661 89832571 "MetaT" "DiAMT1"
"1565" 137 "5-20" "DCM" 7928503409.50204 2916795 "MetaT" "DiAMT1"
"1566" 137 "5-20" "DCM" 272442007.087738 18651505 "MetaT" "DiAMT1"
"1567" 137 "5-20" "DCM" 12152167433.3005 18655925 "MetaT" "DiAMT1"
"1568" 137 "5-20" "DCM" 6021891888.86641 18732284 "MetaT" "DiAMT1"
"1569" 137 "5-20" "DCM" 784308215.10622 19746350 "MetaT" "DiAMT1"
"1570" 137 "5-20" "DCM" 340317645.060457 19843360 "MetaT" "DiAMT1"
"1571" 137 "5-20" "DCM" 2233484968.99649 25188231 "MetaT" "DiAMT1"
"1572" 137 "5-20" "DCM" 270204290.397078 37473201 "MetaT" "DiAMT1"
"1573" 137 "5-20" "DCM" 255513571.695877 44306779 "MetaT" "DiAMT1"
"1574" 137 "5-20" "DCM" 1911711710.75124 44318793 "MetaT" "DiAMT1"
"1575" 137 "5-20" "DCM" 10041805234.2164 48475338 "MetaT" "DiAMT1"
"1576" 137 "5-20" "DCM" 97377520.5402395 51655435 "MetaT" "DiAMT1"
"1577" 137 "5-20" "DCM" 1589783996.84877 72083067 "MetaT" "DiAMT1"
"1578" 137 "5-20" "DCM" 1202645752.53658 72159779 "MetaT" "DiAMT1"
"1579" 137 "5-20" "DCM" 448091337.42353 75609189 "MetaT" "DiAMT1"
"1580" 137 "5-20" "DCM" 1759740571.78364 75811014 "MetaT" "DiAMT1"
"1581" 137 "5-20" "DCM" 6027901761.01098 76117824 "MetaT" "DiAMT1"
"1582" 137 "5-20" "DCM" 444059019.42647 76132506 "MetaT" "DiAMT1"
"1583" 137 "5-20" "DCM" 1336962177.02323 78640452 "MetaT" "DiAMT1"
"1584" 137 "5-20" "DCM" 242635813.319073 78692801 "MetaT" "DiAMT1"
"1585" 137 "5-20" "DCM" 6844283041.21589 79525550 "MetaT" "DiAMT1"
"1586" 137 "5-20" "DCM" 8561243890.19561 84067383 "MetaT" "DiAMT1"
"1587" 137 "5-20" "DCM" 219681952.292784 85013213 "MetaT" "DiAMT1"
"1588" 137 "5-20" "DCM" 313059847.95411 89358250 "MetaT" "DiAMT1"
"1589" 137 "5-20" "DCM" 6535100333.10455 89405634 "MetaT" "DiAMT1"
"1590" 137 "5-20" "DCM" 246268539.15791 89815992 "MetaT" "DiAMT1"
"1591" 137 "5-20" "DCM" 148632706.427007 89815993 "MetaT" "DiAMT1"
"1592" 137 "5-20" "DCM" 477157697.345041 91003011 "MetaT" "DiAMT1"
"1593" 137 "5-20" "DCM" 299293759.113063 102887753 "MetaT" "DiAMT1"
"1594" 137 "5-20" "DCM" 122980831.236801 103565001 "MetaT" "DiAMT1"
"1595" 137 "5-20" "DCM" 875965536.102362 110432408 "MetaT" "DiAMT1"
"1596" 137 "5-20" "DCM" 693387239.350347 110506745 "MetaT" "DiAMT1"
"1597" 137 "5-20" "DCM" 384016019.718025 110544041 "MetaT" "DiAMT1"
"1598" 137 "5-20" "DCM" 125882802.382057 112761293 "MetaT" "DiAMT1"
"1599" 137 "5-20" "DCM" 16345881889.3101 112815555 "MetaT" "DiAMT1"
"1600" 137 "5-20" "SRF" 328233791.66345 147745 "MetaT" "DiAMT1"
"1601" 137 "5-20" "SRF" 1723850348.21177 18651505 "MetaT" "DiAMT1"
"1602" 137 "5-20" "SRF" 1791650320.06612 18655925 "MetaT" "DiAMT1"
"1603" 137 "5-20" "SRF" 40643132006.3813 18732284 "MetaT" "DiAMT1"
"1604" 137 "5-20" "SRF" 12241164068.699 19746350 "MetaT" "DiAMT1"
"1605" 137 "5-20" "SRF" 527530972.451712 19779111 "MetaT" "DiAMT1"
"1606" 137 "5-20" "SRF" 1326884013.04587 22666208 "MetaT" "DiAMT1"
"1607" 137 "5-20" "SRF" 621357998.646479 61360101 "MetaT" "DiAMT1"
"1608" 137 "5-20" "SRF" 991869948.865197 64635275 "MetaT" "DiAMT1"
"1609" 137 "5-20" "SRF" 1521924846.64668 72159779 "MetaT" "DiAMT1"
"1610" 137 "5-20" "SRF" 1134101772.78495 75609189 "MetaT" "DiAMT1"
"1611" 137 "5-20" "SRF" 4188027325.00886 76117824 "MetaT" "DiAMT1"
"1612" 137 "5-20" "SRF" 561948066.26746 76132506 "MetaT" "DiAMT1"
"1613" 137 "5-20" "SRF" 54448407679.4232 78640452 "MetaT" "DiAMT1"
"1614" 137 "5-20" "SRF" 11667934587.9823 78692801 "MetaT" "DiAMT1"
"1615" 137 "5-20" "SRF" 2407575088.73143 84067383 "MetaT" "DiAMT1"
"1616" 137 "5-20" "SRF" 330186272.9093 84448539 "MetaT" "DiAMT1"
"1617" 137 "5-20" "SRF" 278003244.803434 85013213 "MetaT" "DiAMT1"
"1618" 137 "5-20" "SRF" 4674720813.27296 89815992 "MetaT" "DiAMT1"
"1619" 137 "5-20" "SRF" 12037875443.6571 89815993 "MetaT" "DiAMT1"
"1620" 137 "5-20" "SRF" 509767174.399768 97435944 "MetaT" "DiAMT1"
"1621" 137 "5-20" "SRF" 364119410.285547 112129879 "MetaT" "DiAMT1"
"1622" 138 "0.8-5" "DCM" 1347218272.41747 4054759 "MetaT" "DiAMT1"
"1623" 138 "0.8-5" "DCM" 333080176.293246 23258267 "MetaT" "DiAMT1"
"1624" 138 "0.8-5" "DCM" 849615423.568667 25150521 "MetaT" "DiAMT1"
"1625" 138 "0.8-5" "DCM" 1710148802.34675 33071324 "MetaT" "DiAMT1"
"1626" 138 "0.8-5" "DCM" 7681818302.67004 37473201 "MetaT" "DiAMT1"
"1627" 138 "0.8-5" "DCM" 411435462.284659 44382750 "MetaT" "DiAMT1"
"1628" 138 "0.8-5" "DCM" 6453787544.68138 45036002 "MetaT" "DiAMT1"
"1629" 138 "0.8-5" "DCM" 5094735643.18611 45159796 "MetaT" "DiAMT1"
"1630" 138 "0.8-5" "DCM" 4092433049.12841 51655435 "MetaT" "DiAMT1"
"1631" 138 "0.8-5" "DCM" 1517296201.08708 61360101 "MetaT" "DiAMT1"
"1632" 138 "0.8-5" "DCM" 274599019.847836 64618471 "MetaT" "DiAMT1"
"1633" 138 "0.8-5" "DCM" 1502347470.04189 78640452 "MetaT" "DiAMT1"
"1634" 138 "0.8-5" "DCM" 599830925.961409 78692801 "MetaT" "DiAMT1"
"1635" 138 "0.8-5" "DCM" 1290052764.75771 84448539 "MetaT" "DiAMT1"
"1636" 138 "0.8-5" "DCM" 1395773622.05265 89382447 "MetaT" "DiAMT1"
"1637" 138 "0.8-5" "DCM" 1673014142.63865 90372587 "MetaT" "DiAMT1"
"1638" 138 "0.8-5" "DCM" 432590831.799295 90589841 "MetaT" "DiAMT1"
"1639" 138 "0.8-5" "DCM" 1400581108.69577 93189783 "MetaT" "DiAMT1"
"1640" 138 "0.8-5" "DCM" 1488598103.32399 93193720 "MetaT" "DiAMT1"
"1641" 138 "0.8-5" "DCM" 11675175381.9108 93203971 "MetaT" "DiAMT1"
"1642" 138 "0.8-5" "DCM" 2191858319.01002 95414910 "MetaT" "DiAMT1"
"1643" 138 "0.8-5" "DCM" 12921124284.3976 103565001 "MetaT" "DiAMT1"
"1644" 138 "0.8-5" "DCM" 12319921445.6053 103565002 "MetaT" "DiAMT1"
"1645" 138 "0.8-5" "DCM" 1422631073.67232 112129879 "MetaT" "DiAMT1"
"1646" 138 "0.8-5" "DCM" 508294227.364174 112815555 "MetaT" "DiAMT1"
"1647" 138 "20-180" "SRF" 2127372145.20153 19746350 "MetaT" "DiAMT1"
"1648" 138 "20-180" "SRF" 678422796.041035 19779111 "MetaT" "DiAMT1"
"1649" 138 "20-180" "SRF" 1107700668.70838 19843360 "MetaT" "DiAMT1"
"1650" 138 "20-180" "SRF" 37541196634.0476 22666208 "MetaT" "DiAMT1"
"1651" 138 "20-180" "SRF" 985377895.476777 42882333 "MetaT" "DiAMT1"
"1652" 138 "20-180" "SRF" 3595893961.85183 61360101 "MetaT" "DiAMT1"
"1653" 138 "20-180" "SRF" 722684350.78837 76132506 "MetaT" "DiAMT1"
"1654" 138 "20-180" "SRF" 1186822145.04469 78640452 "MetaT" "DiAMT1"
"1655" 138 "20-180" "SRF" 1579511709.52885 78692801 "MetaT" "DiAMT1"
"1656" 138 "20-180" "SRF" 7160616087.50184 79525550 "MetaT" "DiAMT1"
"1657" 138 "20-180" "SRF" 1622389868.31026 89580511 "MetaT" "DiAMT1"
"1658" 138 "20-180" "SRF" 2003950055.67954 89815992 "MetaT" "DiAMT1"
"1659" 138 "20-180" "SRF" 4842711466.21251 89826269 "MetaT" "DiAMT1"
"1660" 138 "20-180" "SRF" 7926790719.93658 89832571 "MetaT" "DiAMT1"
"1661" 138 "20-180" "SRF" 7873362596.21151 103764379 "MetaT" "DiAMT1"
"1662" 138 "5-20" "DCM" 411251069.290679 1060015 "MetaT" "DiAMT1"
"1663" 138 "5-20" "DCM" 6364775991.45017 2916795 "MetaT" "DiAMT1"
"1664" 138 "5-20" "DCM" 4770462005.3565 15250221 "MetaT" "DiAMT1"
"1665" 138 "5-20" "DCM" 488449337.646142 18651505 "MetaT" "DiAMT1"
"1666" 138 "5-20" "DCM" 8672530394.56651 18655925 "MetaT" "DiAMT1"
"1667" 138 "5-20" "DCM" 3598795374.14876 18732284 "MetaT" "DiAMT1"
"1668" 138 "5-20" "DCM" 1640510474.08768 19746350 "MetaT" "DiAMT1"
"1669" 138 "5-20" "DCM" 3289735479.24622 22666208 "MetaT" "DiAMT1"
"1670" 138 "5-20" "DCM" 724672106.05726 23258267 "MetaT" "DiAMT1"
"1671" 138 "5-20" "DCM" 205386851.494271 25150521 "MetaT" "DiAMT1"
"1672" 138 "5-20" "DCM" 500539667.785895 25188231 "MetaT" "DiAMT1"
"1673" 138 "5-20" "DCM" 5787782280.07571 33071324 "MetaT" "DiAMT1"
"1674" 138 "5-20" "DCM" 4359936900.91947 37473201 "MetaT" "DiAMT1"
"1675" 138 "5-20" "DCM" 10583880567.3777 42882333 "MetaT" "DiAMT1"
"1676" 138 "5-20" "DCM" 458099087.539972 44306779 "MetaT" "DiAMT1"
"1677" 138 "5-20" "DCM" 406994301.465935 45036002 "MetaT" "DiAMT1"
"1678" 138 "5-20" "DCM" 4721157504.5629 45159796 "MetaT" "DiAMT1"
"1679" 138 "5-20" "DCM" 4015429471.07375 51655435 "MetaT" "DiAMT1"
"1680" 138 "5-20" "DCM" 1117755985.86427 54302003 "MetaT" "DiAMT1"
"1681" 138 "5-20" "DCM" 1540529114.34851 61360101 "MetaT" "DiAMT1"
"1682" 138 "5-20" "DCM" 470274478.570935 64294557 "MetaT" "DiAMT1"
"1683" 138 "5-20" "DCM" 468407074.949872 64635275 "MetaT" "DiAMT1"
"1684" 138 "5-20" "DCM" 551646991.620622 64637165 "MetaT" "DiAMT1"
"1685" 138 "5-20" "DCM" 300026744.488876 72083067 "MetaT" "DiAMT1"
"1686" 138 "5-20" "DCM" 423810233.68219 76117824 "MetaT" "DiAMT1"
"1687" 138 "5-20" "DCM" 597100469.839081 76132506 "MetaT" "DiAMT1"
"1688" 138 "5-20" "DCM" 6755128016.54155 78640452 "MetaT" "DiAMT1"
"1689" 138 "5-20" "DCM" 2392561153.27038 78692801 "MetaT" "DiAMT1"
"1690" 138 "5-20" "DCM" 1752973598.14058 79525550 "MetaT" "DiAMT1"
"1691" 138 "5-20" "DCM" 8527266147.58143 84067383 "MetaT" "DiAMT1"
"1692" 138 "5-20" "DCM" 3040621339.47137 84448539 "MetaT" "DiAMT1"
"1693" 138 "5-20" "DCM" 196929073.525113 85013213 "MetaT" "DiAMT1"
"1694" 138 "5-20" "DCM" 3367627709.35412 89358250 "MetaT" "DiAMT1"
"1695" 138 "5-20" "DCM" 1619595172.1951 89382447 "MetaT" "DiAMT1"
"1696" 138 "5-20" "DCM" 349167780.093368 89404301 "MetaT" "DiAMT1"
"1697" 138 "5-20" "DCM" 446820132.733116 89580511 "MetaT" "DiAMT1"
"1698" 138 "5-20" "DCM" 883048147.534944 89815992 "MetaT" "DiAMT1"
"1699" 138 "5-20" "DCM" 1065908268.44768 89815993 "MetaT" "DiAMT1"
"1700" 138 "5-20" "DCM" 1746485108.57312 89832571 "MetaT" "DiAMT1"
"1701" 138 "5-20" "DCM" 5662104721.99406 90372587 "MetaT" "DiAMT1"
"1702" 138 "5-20" "DCM" 2590957011.28465 93193720 "MetaT" "DiAMT1"
"1703" 138 "5-20" "DCM" 7815788726.6789 93203971 "MetaT" "DiAMT1"
"1704" 138 "5-20" "DCM" 523493409.947675 110432408 "MetaT" "DiAMT1"
"1705" 138 "5-20" "DCM" 1843133047.52411 112815555 "MetaT" "DiAMT1"
"1706" 138 "5-20" "SRF" 6002388401.67308 13225965 "MetaT" "DiAMT1"
"1707" 138 "5-20" "SRF" 5059723808.7897 19746350 "MetaT" "DiAMT1"
"1708" 138 "5-20" "SRF" 2689258342.58094 19779111 "MetaT" "DiAMT1"
"1709" 138 "5-20" "SRF" 10991852408.8692 22666208 "MetaT" "DiAMT1"
"1710" 138 "5-20" "SRF" 1330115416.30788 25189412 "MetaT" "DiAMT1"
"1711" 138 "5-20" "SRF" 16559830718.0215 37473201 "MetaT" "DiAMT1"
"1712" 138 "5-20" "SRF" 184071381175.212 42882333 "MetaT" "DiAMT1"
"1713" 138 "5-20" "SRF" 738610107.431595 45159796 "MetaT" "DiAMT1"
"1714" 138 "5-20" "SRF" 19788337688.2981 51655435 "MetaT" "DiAMT1"
"1715" 138 "5-20" "SRF" 69686577499.1682 61360101 "MetaT" "DiAMT1"
"1716" 138 "5-20" "SRF" 5477739817.25908 64635275 "MetaT" "DiAMT1"
"1717" 138 "5-20" "SRF" 11369319867.965 78640452 "MetaT" "DiAMT1"
"1718" 138 "5-20" "SRF" 5478516764.89522 78692801 "MetaT" "DiAMT1"
"1719" 138 "5-20" "SRF" 4628883700.37436 84448539 "MetaT" "DiAMT1"
"1720" 138 "5-20" "SRF" 2524511945.30546 89358250 "MetaT" "DiAMT1"
"1721" 138 "5-20" "SRF" 909545589.437196 89362227 "MetaT" "DiAMT1"
"1722" 138 "5-20" "SRF" 12383973128.4927 89382447 "MetaT" "DiAMT1"
"1723" 138 "5-20" "SRF" 9737118545.03559 89404301 "MetaT" "DiAMT1"
"1724" 138 "5-20" "SRF" 1171088741.76463 89405634 "MetaT" "DiAMT1"
"1725" 138 "5-20" "SRF" 2411673911.3865 89580511 "MetaT" "DiAMT1"
"1726" 138 "5-20" "SRF" 4766177761.24295 89815992 "MetaT" "DiAMT1"
"1727" 138 "5-20" "SRF" 5998887367.51919 89826269 "MetaT" "DiAMT1"
"1728" 138 "5-20" "SRF" 10997590100.5361 89832571 "MetaT" "DiAMT1"
"1729" 138 "5-20" "SRF" 3638182357.74878 90372587 "MetaT" "DiAMT1"
"1730" 138 "5-20" "SRF" 4843361714.15381 93180663 "MetaT" "DiAMT1"
"1731" 138 "5-20" "SRF" 5946023609.10811 93180665 "MetaT" "DiAMT1"
"1732" 138 "5-20" "SRF" 5049948056.05764 93193720 "MetaT" "DiAMT1"
"1733" 138 "5-20" "SRF" 4681484651.51498 103764379 "MetaT" "DiAMT1"
"1734" 138 "5-20" "SRF" 2784323232.97101 112129879 "MetaT" "DiAMT1"
"1735" 139 "0.8-5" "SRF" 1122813900.07702 19746350 "MetaT" "DiAMT1"
"1736" 139 "0.8-5" "SRF" 790787774.774393 61360101 "MetaT" "DiAMT1"
"1737" 139 "0.8-5" "SRF" 14087549909.5669 75565275 "MetaT" "DiAMT1"
"1738" 139 "0.8-5" "SRF" 1924459692.52702 75609189 "MetaT" "DiAMT1"
"1739" 139 "0.8-5" "SRF" 476785430.01021 76132506 "MetaT" "DiAMT1"
"1740" 139 "0.8-5" "SRF" 1304994603.69174 78640452 "MetaT" "DiAMT1"
"1741" 139 "0.8-5" "SRF" 781553006.660866 78692801 "MetaT" "DiAMT1"
"1742" 139 "0.8-5" "SRF" 840440675.371597 84448539 "MetaT" "DiAMT1"
"1743" 139 "0.8-5" "SRF" 943488586.041347 85013213 "MetaT" "DiAMT1"
"1744" 139 "0.8-5" "SRF" 638346757.950414 89815993 "MetaT" "DiAMT1"
"1745" 139 "0.8-5" "SRF" 522963907.808853 89832571 "MetaT" "DiAMT1"
"1746" 139 "0.8-5" "SRF" 2471499984.13455 112129879 "MetaT" "DiAMT1"
"1747" 139 "5-20" "SRF" 681245815.723465 2916795 "MetaT" "DiAMT1"
"1748" 139 "5-20" "SRF" 4077883855.94137 18651505 "MetaT" "DiAMT1"
"1749" 139 "5-20" "SRF" 3124365149.36222 18655925 "MetaT" "DiAMT1"
"1750" 139 "5-20" "SRF" 154077019.745998 18732284 "MetaT" "DiAMT1"
"1751" 139 "5-20" "SRF" 6772756414.33157 19746350 "MetaT" "DiAMT1"
"1752" 139 "5-20" "SRF" 959930746.041596 19779111 "MetaT" "DiAMT1"
"1753" 139 "5-20" "SRF" 391833800.216116 19843360 "MetaT" "DiAMT1"
"1754" 139 "5-20" "SRF" 321447813.47291 25188231 "MetaT" "DiAMT1"
"1755" 139 "5-20" "SRF" 282666174.285258 61360101 "MetaT" "DiAMT1"
"1756" 139 "5-20" "SRF" 140720497.910432 63314904 "MetaT" "DiAMT1"
"1757" 139 "5-20" "SRF" 519261852.533165 72159779 "MetaT" "DiAMT1"
"1758" 139 "5-20" "SRF" 3402149762.3555 76117824 "MetaT" "DiAMT1"
"1759" 139 "5-20" "SRF" 20067708575.7478 76132506 "MetaT" "DiAMT1"
"1760" 139 "5-20" "SRF" 25189315728.1789 78640452 "MetaT" "DiAMT1"
"1761" 139 "5-20" "SRF" 2374604345.50149 78692801 "MetaT" "DiAMT1"
"1762" 139 "5-20" "SRF" 5910260912.23815 79525550 "MetaT" "DiAMT1"
"1763" 139 "5-20" "SRF" 4746067234.74622 84067383 "MetaT" "DiAMT1"
"1764" 139 "5-20" "SRF" 8561814563.87629 84448539 "MetaT" "DiAMT1"
"1765" 139 "5-20" "SRF" 1138215045.70291 85013213 "MetaT" "DiAMT1"
"1766" 139 "5-20" "SRF" 540674712.431438 89358250 "MetaT" "DiAMT1"
"1767" 139 "5-20" "SRF" 278680078.633167 89405634 "MetaT" "DiAMT1"
"1768" 139 "5-20" "SRF" 992417485.263528 89815992 "MetaT" "DiAMT1"
"1769" 139 "5-20" "SRF" 4449438032.57457 89815993 "MetaT" "DiAMT1"
"1770" 139 "5-20" "SRF" 420598897.209158 89832571 "MetaT" "DiAMT1"
"1771" 139 "5-20" "SRF" 3768882323.80344 97019216 "MetaT" "DiAMT1"
"1772" 139 "5-20" "SRF" 1250992316.28632 97037270 "MetaT" "DiAMT1"
"1773" 139 "5-20" "SRF" 336188763.499035 110432408 "MetaT" "DiAMT1"
"1774" 139 "5-20" "SRF" 165644026.330428 112129879 "MetaT" "DiAMT1"
"1775" 139 "5-20" "SRF" 345648067.110796 112767649 "MetaT" "DiAMT1"
"1776" 142 "0.8-5" "DCM" 1687124861.51808 33071324 "MetaT" "DiAMT1"
"1777" 142 "0.8-5" "DCM" 25206407581.9416 37473201 "MetaT" "DiAMT1"
"1778" 142 "0.8-5" "DCM" 27430136623.6753 51655435 "MetaT" "DiAMT1"
"1779" 142 "0.8-5" "DCM" 2280762604.95812 54302003 "MetaT" "DiAMT1"
"1780" 142 "0.8-5" "DCM" 2478567874.35837 89382447 "MetaT" "DiAMT1"
"1781" 142 "0.8-5" "DCM" 2643402467.58904 93193720 "MetaT" "DiAMT1"
"1782" 142 "0.8-5" "DCM" 1328998970.66823 93203971 "MetaT" "DiAMT1"
"1783" 142 "0.8-5" "SRF" 677354188.950316 17029 "MetaT" "DiAMT1"
"1784" 142 "0.8-5" "SRF" 711885971.132099 142708 "MetaT" "DiAMT1"
"1785" 142 "0.8-5" "SRF" 949319177.076213 1060015 "MetaT" "DiAMT1"
"1786" 142 "0.8-5" "SRF" 903138918.600424 1071101 "MetaT" "DiAMT1"
"1787" 142 "0.8-5" "SRF" 636206504.574831 33071324 "MetaT" "DiAMT1"
"1788" 142 "0.8-5" "SRF" 306812826.994961 35193241 "MetaT" "DiAMT1"
"1789" 142 "0.8-5" "SRF" 1858678388.792 36536679 "MetaT" "DiAMT1"
"1790" 142 "0.8-5" "SRF" 2609274042.03449 37473201 "MetaT" "DiAMT1"
"1791" 142 "0.8-5" "SRF" 6897945128.76578 41203164 "MetaT" "DiAMT1"
"1792" 142 "0.8-5" "SRF" 7897226912.93583 45159796 "MetaT" "DiAMT1"
"1793" 142 "0.8-5" "SRF" 4030040216.44837 51655435 "MetaT" "DiAMT1"
"1794" 142 "0.8-5" "SRF" 344025753.579315 54302003 "MetaT" "DiAMT1"
"1795" 142 "0.8-5" "SRF" 677354188.950316 61360101 "MetaT" "DiAMT1"
"1796" 142 "0.8-5" "SRF" 760604424.463767 62756662 "MetaT" "DiAMT1"
"1797" 142 "0.8-5" "SRF" 1169281305.24113 63112813 "MetaT" "DiAMT1"
"1798" 142 "0.8-5" "SRF" 1831590026.62351 63291718 "MetaT" "DiAMT1"
"1799" 142 "0.8-5" "SRF" 4050175047.43062 89382447 "MetaT" "DiAMT1"
"1800" 142 "0.8-5" "SRF" 833347770.338267 90370870 "MetaT" "DiAMT1"
"1801" 142 "0.8-5" "SRF" 482795007.01778 90589841 "MetaT" "DiAMT1"
"1802" 142 "0.8-5" "SRF" 625250020.569527 93189783 "MetaT" "DiAMT1"
"1803" 142 "0.8-5" "SRF" 668211985.173072 93203971 "MetaT" "DiAMT1"
"1804" 142 "0.8-5" "SRF" 3667291366.43808 94714676 "MetaT" "DiAMT1"
"1805" 142 "0.8-5" "SRF" 899657656.248993 97456617 "MetaT" "DiAMT1"
"1806" 142 "0.8-5" "SRF" 339310135.773244 103565001 "MetaT" "DiAMT1"
"1807" 142 "0.8-5" "SRF" 348093811.3877 103565002 "MetaT" "DiAMT1"
"1808" 142 "0.8-5" "SRF" 206441534.464009 116102353 "MetaT" "DiAMT1"
"1809" 142 "180-2000" "DCM" 6507310696.32056 45159796 "MetaT" "DiAMT1"
"1810" 142 "180-2000" "SRF" 1964136615.36265 45159796 "MetaT" "DiAMT1"
"1811" 142 "180-2000" "SRF" 3800416975.17981 94714676 "MetaT" "DiAMT1"
"1812" 142 "20-180" "DCM" 881549389.994073 5849 "MetaT" "DiAMT1"
"1813" 142 "20-180" "DCM" 431537264.306607 14724 "MetaT" "DiAMT1"
"1814" 142 "20-180" "DCM" 13265924255.8766 17029 "MetaT" "DiAMT1"
"1815" 142 "20-180" "DCM" 159703572.684356 26034 "MetaT" "DiAMT1"
"1816" 142 "20-180" "DCM" 7405148850.02164 45666 "MetaT" "DiAMT1"
"1817" 142 "20-180" "DCM" 962116645.195999 55339 "MetaT" "DiAMT1"
"1818" 142 "20-180" "DCM" 619857068.859088 87850 "MetaT" "DiAMT1"
"1819" 142 "20-180" "DCM" 8223441096.16401 100068 "MetaT" "DiAMT1"
"1820" 142 "20-180" "DCM" 10053078946.9301 142708 "MetaT" "DiAMT1"
"1821" 142 "20-180" "DCM" 854317906.889809 152478 "MetaT" "DiAMT1"
"1822" 142 "20-180" "DCM" 76583636.8329484 176534 "MetaT" "DiAMT1"
"1823" 142 "20-180" "DCM" 521890117.824996 1060015 "MetaT" "DiAMT1"
"1824" 142 "20-180" "DCM" 768983641.076043 1063217 "MetaT" "DiAMT1"
"1825" 142 "20-180" "DCM" 765646452.3051 1069928 "MetaT" "DiAMT1"
"1826" 142 "20-180" "DCM" 558565231.826379 1071101 "MetaT" "DiAMT1"
"1827" 142 "20-180" "DCM" 67309119.6625314 2916795 "MetaT" "DiAMT1"
"1828" 142 "20-180" "DCM" 892224727.923992 19746350 "MetaT" "DiAMT1"
"1829" 142 "20-180" "DCM" 130321081.366341 25150521 "MetaT" "DiAMT1"
"1830" 142 "20-180" "DCM" 604260557.57321 33053762 "MetaT" "DiAMT1"
"1831" 142 "20-180" "DCM" 2032955583.82603 33071324 "MetaT" "DiAMT1"
"1832" 142 "20-180" "DCM" 78897829.6536207 35196938 "MetaT" "DiAMT1"
"1833" 142 "20-180" "DCM" 5158253283.81468 35197677 "MetaT" "DiAMT1"
"1834" 142 "20-180" "DCM" 447551982.448586 36509086 "MetaT" "DiAMT1"
"1835" 142 "20-180" "DCM" 127726520.588285 36536679 "MetaT" "DiAMT1"
"1836" 142 "20-180" "DCM" 1164106571.85935 36685440 "MetaT" "DiAMT1"
"1837" 142 "20-180" "DCM" 2612754821.56159 37473201 "MetaT" "DiAMT1"
"1838" 142 "20-180" "DCM" 6612577503.8192 41203164 "MetaT" "DiAMT1"
"1839" 142 "20-180" "DCM" 38641960501.2188 41865190 "MetaT" "DiAMT1"
"1840" 142 "20-180" "DCM" 3960501636.0941 42882333 "MetaT" "DiAMT1"
"1841" 142 "20-180" "DCM" 586104700.912947 45159796 "MetaT" "DiAMT1"
"1842" 142 "20-180" "DCM" 5704970890.23263 51655435 "MetaT" "DiAMT1"
"1843" 142 "20-180" "DCM" 1560312984.92499 54302003 "MetaT" "DiAMT1"
"1844" 142 "20-180" "DCM" 139641307.956595 61360101 "MetaT" "DiAMT1"
"1845" 142 "20-180" "DCM" 596792619.785262 64294557 "MetaT" "DiAMT1"
"1846" 142 "20-180" "DCM" 3164809347.34608 64593182 "MetaT" "DiAMT1"
"1847" 142 "20-180" "DCM" 207398297.285288 78640452 "MetaT" "DiAMT1"
"1848" 142 "20-180" "DCM" 1518116444.4599 78692801 "MetaT" "DiAMT1"
"1849" 142 "20-180" "DCM" 1181806437.86424 79525550 "MetaT" "DiAMT1"
"1850" 142 "20-180" "DCM" 9526615734.25056 89358250 "MetaT" "DiAMT1"
"1851" 142 "20-180" "DCM" 899200550.548874 89382447 "MetaT" "DiAMT1"
"1852" 142 "20-180" "DCM" 3081691148.01778 89815992 "MetaT" "DiAMT1"
"1853" 142 "20-180" "DCM" 591793133.418461 89815993 "MetaT" "DiAMT1"
"1854" 142 "20-180" "DCM" 17701114642.508 89826269 "MetaT" "DiAMT1"
"1855" 142 "20-180" "DCM" 200306175.909193 90584416 "MetaT" "DiAMT1"
"1856" 142 "20-180" "DCM" 1890448090.50312 92840560 "MetaT" "DiAMT1"
"1857" 142 "20-180" "DCM" 685000680.88531 93193720 "MetaT" "DiAMT1"
"1858" 142 "20-180" "DCM" 15183758919.698 94714676 "MetaT" "DiAMT1"
"1859" 142 "20-180" "DCM" 309117873.340039 97456617 "MetaT" "DiAMT1"
"1860" 142 "20-180" "DCM" 206381638.965262 103764379 "MetaT" "DiAMT1"
"1861" 142 "20-180" "SRF" 3191306907.58416 17029 "MetaT" "DiAMT1"
"1862" 142 "20-180" "SRF" 3639447877.58533 45666 "MetaT" "DiAMT1"
"1863" 142 "20-180" "SRF" 6765486496.23641 55339 "MetaT" "DiAMT1"
"1864" 142 "20-180" "SRF" 8853729308.82561 87850 "MetaT" "DiAMT1"
"1865" 142 "20-180" "SRF" 13847860659.8948 100068 "MetaT" "DiAMT1"
"1866" 142 "20-180" "SRF" 20962506157.6607 142708 "MetaT" "DiAMT1"
"1867" 142 "20-180" "SRF" 6796849678.66929 19746350 "MetaT" "DiAMT1"
"1868" 142 "20-180" "SRF" 2997442469.27297 33071324 "MetaT" "DiAMT1"
"1869" 142 "20-180" "SRF" 11642930249.3371 35197677 "MetaT" "DiAMT1"
"1870" 142 "20-180" "SRF" 1791767286.10172 36512011 "MetaT" "DiAMT1"
"1871" 142 "20-180" "SRF" 729752774.089209 36536679 "MetaT" "DiAMT1"
"1872" 142 "20-180" "SRF" 4390504369.77697 37473201 "MetaT" "DiAMT1"
"1873" 142 "20-180" "SRF" 1624959312.03144 41203164 "MetaT" "DiAMT1"
"1874" 142 "20-180" "SRF" 12438140772.7726 41865190 "MetaT" "DiAMT1"
"1875" 142 "20-180" "SRF" 785131809.577008 44308660 "MetaT" "DiAMT1"
"1876" 142 "20-180" "SRF" 1081707737.64657 44382750 "MetaT" "DiAMT1"
"1877" 142 "20-180" "SRF" 3797450548.14652 51655435 "MetaT" "DiAMT1"
"1878" 142 "20-180" "SRF" 2431279930.85691 54302003 "MetaT" "DiAMT1"
"1879" 142 "20-180" "SRF" 14298635779.1201 79525550 "MetaT" "DiAMT1"
"1880" 142 "20-180" "SRF" 3201261077.60157 89815992 "MetaT" "DiAMT1"
"1881" 142 "20-180" "SRF" 18534436977.0873 89826269 "MetaT" "DiAMT1"
"1882" 142 "20-180" "SRF" 1574117026.80837 93203971 "MetaT" "DiAMT1"
"1883" 142 "20-180" "SRF" 38875920510.5706 94714676 "MetaT" "DiAMT1"
"1884" 142 "5-20" "DCM" 2436112430.83151 18655925 "MetaT" "DiAMT1"
"1885" 142 "5-20" "DCM" 1052620783.67228 18732284 "MetaT" "DiAMT1"
"1886" 142 "5-20" "DCM" 128527786.085813 19746350 "MetaT" "DiAMT1"
"1887" 142 "5-20" "DCM" 265676874.729059 37473201 "MetaT" "DiAMT1"
"1888" 142 "5-20" "DCM" 382983634.907898 51655435 "MetaT" "DiAMT1"
"1889" 142 "5-20" "DCM" 9297099736.02768 76117824 "MetaT" "DiAMT1"
"1890" 142 "5-20" "DCM" 124108830200.872 76132506 "MetaT" "DiAMT1"
"1891" 142 "5-20" "DCM" 5138737161.66986 78640452 "MetaT" "DiAMT1"
"1892" 142 "5-20" "DCM" 357855483.078509 78692801 "MetaT" "DiAMT1"
"1893" 142 "5-20" "DCM" 26437727887.1251 79525550 "MetaT" "DiAMT1"
"1894" 142 "5-20" "DCM" 1870621272.1887 84067383 "MetaT" "DiAMT1"
"1895" 142 "5-20" "DCM" 555140037.155542 89382447 "MetaT" "DiAMT1"
"1896" 142 "5-20" "DCM" 605355449.12532 89815992 "MetaT" "DiAMT1"
"1897" 142 "5-20" "DCM" 4238126319.80253 89815993 "MetaT" "DiAMT1"
"1898" 142 "5-20" "DCM" 355235430.73138 93193720 "MetaT" "DiAMT1"
"1899" 142 "5-20" "DCM" 2143181120.13031 93203971 "MetaT" "DiAMT1"
"1900" 142 "5-20" "DCM" 3111239222.05514 97019216 "MetaT" "DiAMT1"
"1901" 142 "5-20" "DCM" 3739097336.49646 97037270 "MetaT" "DiAMT1"
"1902" 143 "180-2000" "SRF" 5087822246.57199 5849 "MetaT" "DiAMT1"
"1903" 143 "180-2000" "SRF" 6956738547.26829 42882333 "MetaT" "DiAMT1"
"1904" 143 "20-180" "DCM" 20621111751.0979 5849 "MetaT" "DiAMT1"
"1905" 143 "20-180" "DCM" 13009581342.4563 17029 "MetaT" "DiAMT1"
"1906" 143 "20-180" "DCM" 730745150.595396 32430 "MetaT" "DiAMT1"
"1907" 143 "20-180" "DCM" 835756648.835211 55339 "MetaT" "DiAMT1"
"1908" 143 "20-180" "DCM" 9624755830.99595 87850 "MetaT" "DiAMT1"
"1909" 143 "20-180" "DCM" 1451728438.492 191203 "MetaT" "DiAMT1"
"1910" 143 "20-180" "DCM" 22401438830.7911 1069928 "MetaT" "DiAMT1"
"1911" 143 "20-180" "DCM" 3930076987.85808 1141950 "MetaT" "DiAMT1"
"1912" 143 "20-180" "DCM" 760097623.670872 2916795 "MetaT" "DiAMT1"
"1913" 143 "20-180" "DCM" 378912981.554995 18655925 "MetaT" "DiAMT1"
"1914" 143 "20-180" "DCM" 669399596.770336 19779111 "MetaT" "DiAMT1"
"1915" 143 "20-180" "DCM" 1262791669.6046 22666208 "MetaT" "DiAMT1"
"1916" 143 "20-180" "DCM" 445482373.95749 35196938 "MetaT" "DiAMT1"
"1917" 143 "20-180" "DCM" 4332037026.02397 36509086 "MetaT" "DiAMT1"
"1918" 143 "20-180" "DCM" 4390037521.7556 41865190 "MetaT" "DiAMT1"
"1919" 143 "20-180" "DCM" 8264312966.56873 42882333 "MetaT" "DiAMT1"
"1920" 143 "20-180" "DCM" 1163870412.7445 44308660 "MetaT" "DiAMT1"
"1921" 143 "20-180" "DCM" 364532155.343018 45036002 "MetaT" "DiAMT1"
"1922" 143 "20-180" "DCM" 2365378425.90115 61360101 "MetaT" "DiAMT1"
"1923" 143 "20-180" "DCM" 1426144922.70306 76132506 "MetaT" "DiAMT1"
"1924" 143 "20-180" "DCM" 26298907130.3288 79525550 "MetaT" "DiAMT1"
"1925" 143 "20-180" "DCM" 1005426515.68836 89358250 "MetaT" "DiAMT1"
"1926" 143 "20-180" "DCM" 5972877683.49411 89826269 "MetaT" "DiAMT1"
"1927" 143 "20-180" "DCM" 777817690.971172 93203971 "MetaT" "DiAMT1"
"1928" 143 "20-180" "DCM" 41265367286.4281 94714676 "MetaT" "DiAMT1"
"1929" 143 "20-180" "DCM" 700852866.933671 97019216 "MetaT" "DiAMT1"
"1930" 143 "20-180" "DCM" 961215190.510244 102887753 "MetaT" "DiAMT1"
"1931" 143 "20-180" "SRF" 3716267401.09245 5849 "MetaT" "DiAMT1"
"1932" 143 "20-180" "SRF" 18543203664.5929 17029 "MetaT" "DiAMT1"
"1933" 143 "20-180" "SRF" 2183950156.93732 55339 "MetaT" "DiAMT1"
"1934" 143 "20-180" "SRF" 1129963297.43312 176534 "MetaT" "DiAMT1"
"1935" 143 "20-180" "SRF" 2529047624.48391 191203 "MetaT" "DiAMT1"
"1936" 143 "20-180" "SRF" 21566677045.7385 1069928 "MetaT" "DiAMT1"
"1937" 143 "20-180" "SRF" 2186833259.45473 4577629 "MetaT" "DiAMT1"
"1938" 143 "20-180" "SRF" 2294357609.46947 41865190 "MetaT" "DiAMT1"
"1939" 143 "20-180" "SRF" 5081368693.3649 42882333 "MetaT" "DiAMT1"
"1940" 143 "20-180" "SRF" 10257128136.4518 79525550 "MetaT" "DiAMT1"
"1941" 143 "20-180" "SRF" 6243189173.50613 89826269 "MetaT" "DiAMT1"
"1942" 143 "20-180" "SRF" 2955443700.33356 90584416 "MetaT" "DiAMT1"
"1943" 143 "20-180" "SRF" 1901867042.52235 93189783 "MetaT" "DiAMT1"
"1944" 143 "20-180" "SRF" 1859176424.2839 94714676 "MetaT" "DiAMT1"
"1945" 143 "5-20" "DCM" 7841109105.7296 5849 "MetaT" "DiAMT1"
"1946" 143 "5-20" "DCM" 12172249098.086 17029 "MetaT" "DiAMT1"
"1947" 143 "5-20" "DCM" 1077925793.02358 100068 "MetaT" "DiAMT1"
"1948" 143 "5-20" "DCM" 1827542161.50535 142708 "MetaT" "DiAMT1"
"1949" 143 "5-20" "DCM" 6936987326.7827 191203 "MetaT" "DiAMT1"
"1950" 143 "5-20" "DCM" 5149428189.87694 1056264 "MetaT" "DiAMT1"
"1951" 143 "5-20" "DCM" 15601522358.2943 1069928 "MetaT" "DiAMT1"
"1952" 143 "5-20" "DCM" 1671332640.22904 18655925 "MetaT" "DiAMT1"
"1953" 143 "5-20" "DCM" 9554007427.45959 36509086 "MetaT" "DiAMT1"
"1954" 143 "5-20" "DCM" 1952611387.64188 36512011 "MetaT" "DiAMT1"
"1955" 143 "5-20" "DCM" 1667346158.0818 36536354 "MetaT" "DiAMT1"
"1956" 143 "5-20" "DCM" 2385784562.37473 36536679 "MetaT" "DiAMT1"
"1957" 143 "5-20" "DCM" 2870779781.4201 37473201 "MetaT" "DiAMT1"
"1958" 143 "5-20" "DCM" 225685339817.952 42882333 "MetaT" "DiAMT1"
"1959" 143 "5-20" "DCM" 3850253299.25469 44308660 "MetaT" "DiAMT1"
"1960" 143 "5-20" "DCM" 810945332.686534 45159796 "MetaT" "DiAMT1"
"1961" 143 "5-20" "DCM" 1111343206.32082 48475338 "MetaT" "DiAMT1"
"1962" 143 "5-20" "DCM" 3448618040.33446 51655435 "MetaT" "DiAMT1"
"1963" 143 "5-20" "DCM" 2207943388.42639 54302003 "MetaT" "DiAMT1"
"1964" 143 "5-20" "DCM" 1304169546.2235 61360101 "MetaT" "DiAMT1"
"1965" 143 "5-20" "DCM" 11253812257.6908 79525550 "MetaT" "DiAMT1"
"1966" 143 "5-20" "DCM" 1122947593.21413 84067383 "MetaT" "DiAMT1"
"1967" 143 "5-20" "DCM" 2217398498.89229 89358250 "MetaT" "DiAMT1"
"1968" 143 "5-20" "DCM" 998621252.536851 89362227 "MetaT" "DiAMT1"
"1969" 143 "5-20" "DCM" 1599622143.6517 89382447 "MetaT" "DiAMT1"
"1970" 143 "5-20" "DCM" 1379447216.13378 89404301 "MetaT" "DiAMT1"
"1971" 143 "5-20" "DCM" 857185624.495151 89405634 "MetaT" "DiAMT1"
"1972" 143 "5-20" "DCM" 862473629.581486 89832571 "MetaT" "DiAMT1"
"1973" 143 "5-20" "DCM" 33673401735.8546 90584416 "MetaT" "DiAMT1"
"1974" 143 "5-20" "DCM" 1004360455.13763 93180665 "MetaT" "DiAMT1"
"1975" 143 "5-20" "DCM" 18436946806.0956 94714676 "MetaT" "DiAMT1"
"1976" 143 "5-20" "DCM" 3849310995.46143 97456617 "MetaT" "DiAMT1"
"1977" 143 "5-20" "SRF" 14423484305.6351 5849 "MetaT" "DiAMT1"
"1978" 143 "5-20" "SRF" 44075759886.2557 17029 "MetaT" "DiAMT1"
"1979" 143 "5-20" "SRF" 5294029646.84212 142708 "MetaT" "DiAMT1"
"1980" 143 "5-20" "SRF" 4946482662.39294 191203 "MetaT" "DiAMT1"
"1981" 143 "5-20" "SRF" 3169836812.02494 1056264 "MetaT" "DiAMT1"
"1982" 143 "5-20" "SRF" 24229293465.8402 1069928 "MetaT" "DiAMT1"
"1983" 143 "5-20" "SRF" 138506589.597614 2635567 "MetaT" "DiAMT1"
"1984" 143 "5-20" "SRF" 485603438.829044 2916795 "MetaT" "DiAMT1"
"1985" 143 "5-20" "SRF" 7020206079.80828 18655925 "MetaT" "DiAMT1"
"1986" 143 "5-20" "SRF" 268207462.240678 19746350 "MetaT" "DiAMT1"
"1987" 143 "5-20" "SRF" 134459916.329158 22666208 "MetaT" "DiAMT1"
"1988" 143 "5-20" "SRF" 3923508516.52401 33053762 "MetaT" "DiAMT1"
"1989" 143 "5-20" "SRF" 118280744.154037 33071324 "MetaT" "DiAMT1"
"1990" 143 "5-20" "SRF" 3805460661.57543 36509086 "MetaT" "DiAMT1"
"1991" 143 "5-20" "SRF" 424224791.882078 36512011 "MetaT" "DiAMT1"
"1992" 143 "5-20" "SRF" 1207493345.20997 36536354 "MetaT" "DiAMT1"
"1993" 143 "5-20" "SRF" 2534087569.86215 36536679 "MetaT" "DiAMT1"
"1994" 143 "5-20" "SRF" 12058321120.6563 37473201 "MetaT" "DiAMT1"
"1995" 143 "5-20" "SRF" 156220562726.734 42882333 "MetaT" "DiAMT1"
"1996" 143 "5-20" "SRF" 4337443200.55686 44308660 "MetaT" "DiAMT1"
"1997" 143 "5-20" "SRF" 2212441659.4839 45036002 "MetaT" "DiAMT1"
"1998" 143 "5-20" "SRF" 1057116998.79664 45159796 "MetaT" "DiAMT1"
"1999" 143 "5-20" "SRF" 17582342171.9493 51655435 "MetaT" "DiAMT1"
"2000" 143 "5-20" "SRF" 255839082.743792 54302003 "MetaT" "DiAMT1"
"2001" 143 "5-20" "SRF" 3400130048.36829 61360101 "MetaT" "DiAMT1"
"2002" 143 "5-20" "SRF" 1480571564.61881 76132506 "MetaT" "DiAMT1"
"2003" 143 "5-20" "SRF" 2493800911.22797 78640452 "MetaT" "DiAMT1"
"2004" 143 "5-20" "SRF" 5516936158.28812 79525550 "MetaT" "DiAMT1"
"2005" 143 "5-20" "SRF" 6668563850.32944 84067383 "MetaT" "DiAMT1"
"2006" 143 "5-20" "SRF" 4054566470.08575 89382447 "MetaT" "DiAMT1"
"2007" 143 "5-20" "SRF" 799197371.45224 89404301 "MetaT" "DiAMT1"
"2008" 143 "5-20" "SRF" 1271963781.35497 89826269 "MetaT" "DiAMT1"
"2009" 143 "5-20" "SRF" 124920810.605621 89832571 "MetaT" "DiAMT1"
"2010" 143 "5-20" "SRF" 115712362.280978 90372587 "MetaT" "DiAMT1"
"2011" 143 "5-20" "SRF" 43353427438.0113 90584416 "MetaT" "DiAMT1"
"2012" 143 "5-20" "SRF" 538554877.637531 90589841 "MetaT" "DiAMT1"
"2013" 143 "5-20" "SRF" 1136557347.0068 92840560 "MetaT" "DiAMT1"
"2014" 143 "5-20" "SRF" 3220900817.29554 93180663 "MetaT" "DiAMT1"
"2015" 143 "5-20" "SRF" 3054906116.25426 93180665 "MetaT" "DiAMT1"
"2016" 143 "5-20" "SRF" 3371069107.78394 93189783 "MetaT" "DiAMT1"
"2017" 143 "5-20" "SRF" 864842244.01585 93193720 "MetaT" "DiAMT1"
"2018" 143 "5-20" "SRF" 1118079574.18736 93203971 "MetaT" "DiAMT1"
"2019" 143 "5-20" "SRF" 23635970746.5073 94714676 "MetaT" "DiAMT1"
"2020" 143 "5-20" "SRF" 5909868723.32637 97456617 "MetaT" "DiAMT1"
"2021" 143 "5-20" "SRF" 767614230.446215 102887753 "MetaT" "DiAMT1"
"2022" 143 "5-20" "SRF" 883162889.683475 103565001 "MetaT" "DiAMT1"
"2023" 143 "5-20" "SRF" 906025208.016606 103565002 "MetaT" "DiAMT1"
"2024" 143 "5-20" "SRF" 1364867018.32649 103764379 "MetaT" "DiAMT1"
"2025" 144 "0.8-5" "SRF" 118874981074.187 94714676 "MetaT" "DiAMT1"
"2026" 144 "180-2000" "SRF" 10472175961.9159 79525550 "MetaT" "DiAMT1"
"2027" 144 "180-2000" "SRF" 5311734980.68281 89826269 "MetaT" "DiAMT1"
"2028" 144 "20-180" "SRF" 9518939194.28716 5849 "MetaT" "DiAMT1"
"2029" 144 "20-180" "SRF" 4907170947.40189 100068 "MetaT" "DiAMT1"
"2030" 144 "20-180" "SRF" 19729078483.5098 1069928 "MetaT" "DiAMT1"
"2031" 144 "20-180" "SRF" 1203365611.41619 35197677 "MetaT" "DiAMT1"
"2032" 144 "20-180" "SRF" 102844425280.383 41865190 "MetaT" "DiAMT1"
"2033" 144 "20-180" "SRF" 1298368159.68589 44308660 "MetaT" "DiAMT1"
"2034" 144 "20-180" "SRF" 21489929269.9389 93214282 "MetaT" "DiAMT1"
"2035" 144 "20-180" "SRF" 59526755693.792 94714676 "MetaT" "DiAMT1"
"2036" 144 "5-20" "SRF" 10224250274.6539 5849 "MetaT" "DiAMT1"
"2037" 144 "5-20" "SRF" 5109259596.33066 14724 "MetaT" "DiAMT1"
"2038" 144 "5-20" "SRF" 28342410198.5507 17029 "MetaT" "DiAMT1"
"2039" 144 "5-20" "SRF" 5897333799.07732 87850 "MetaT" "DiAMT1"
"2040" 144 "5-20" "SRF" 869744190.825755 191203 "MetaT" "DiAMT1"
"2041" 144 "5-20" "SRF" 1049138941.05132 1056264 "MetaT" "DiAMT1"
"2042" 144 "5-20" "SRF" 4303237527.53126 1060015 "MetaT" "DiAMT1"
"2043" 144 "5-20" "SRF" 13420913149.1959 1069928 "MetaT" "DiAMT1"
"2044" 144 "5-20" "SRF" 1889494013.23671 1071101 "MetaT" "DiAMT1"
"2045" 144 "5-20" "SRF" 681031016.127758 18655925 "MetaT" "DiAMT1"
"2046" 144 "5-20" "SRF" 2452884585.53657 33053762 "MetaT" "DiAMT1"
"2047" 144 "5-20" "SRF" 2888530706.99596 35193241 "MetaT" "DiAMT1"
"2048" 144 "5-20" "SRF" 6405424539.60218 35196938 "MetaT" "DiAMT1"
"2049" 144 "5-20" "SRF" 2254679861.44143 35208005 "MetaT" "DiAMT1"
"2050" 144 "5-20" "SRF" 176809187084.296 36509086 "MetaT" "DiAMT1"
"2051" 144 "5-20" "SRF" 12730333966.2764 36512011 "MetaT" "DiAMT1"
"2052" 144 "5-20" "SRF" 12601671170.66 36519165 "MetaT" "DiAMT1"
"2053" 144 "5-20" "SRF" 1358813225.97703 36536354 "MetaT" "DiAMT1"
"2054" 144 "5-20" "SRF" 15878520935.4679 36536679 "MetaT" "DiAMT1"
"2055" 144 "5-20" "SRF" 5250529446.92045 36685440 "MetaT" "DiAMT1"
"2056" 144 "5-20" "SRF" 389926382.608398 37473201 "MetaT" "DiAMT1"
"2057" 144 "5-20" "SRF" 4690229122.7874 41203164 "MetaT" "DiAMT1"
"2058" 144 "5-20" "SRF" 7890338573.28075 41865190 "MetaT" "DiAMT1"
"2059" 144 "5-20" "SRF" 1747492162.54868 42882333 "MetaT" "DiAMT1"
"2060" 144 "5-20" "SRF" 2789142937.53179 44308660 "MetaT" "DiAMT1"
"2061" 144 "5-20" "SRF" 24000929717.4213 48475338 "MetaT" "DiAMT1"
"2062" 144 "5-20" "SRF" 2810470868.2332 51655435 "MetaT" "DiAMT1"
"2063" 144 "5-20" "SRF" 354280127.481884 61360101 "MetaT" "DiAMT1"
"2064" 144 "5-20" "SRF" 682254425.138765 62646621 "MetaT" "DiAMT1"
"2065" 144 "5-20" "SRF" 2899147302.75252 63104867 "MetaT" "DiAMT1"
"2066" 144 "5-20" "SRF" 1223150713.88271 63112813 "MetaT" "DiAMT1"
"2067" 144 "5-20" "SRF" 4455999870.56637 63114022 "MetaT" "DiAMT1"
"2068" 144 "5-20" "SRF" 1509092569.51224 64700656 "MetaT" "DiAMT1"
"2069" 144 "5-20" "SRF" 915152522.073688 84067383 "MetaT" "DiAMT1"
"2070" 144 "5-20" "SRF" 651810577.792756 89382447 "MetaT" "DiAMT1"
"2071" 144 "5-20" "SRF" 6185123688.47232 90372587 "MetaT" "DiAMT1"
"2072" 144 "5-20" "SRF" 2664557740.83662 92840560 "MetaT" "DiAMT1"
"2073" 144 "5-20" "SRF" 409254630.022176 93180665 "MetaT" "DiAMT1"
"2074" 144 "5-20" "SRF" 2433054981.65716 93193720 "MetaT" "DiAMT1"
"2075" 144 "5-20" "SRF" 142900141925.319 94714676 "MetaT" "DiAMT1"
"2076" 144 "5-20" "SRF" 27919459033.1428 97456617 "MetaT" "DiAMT1"
"2077" 145 "0.8-5" "SRF" 2872145951.87199 4054759 "MetaT" "DiAMT1"
"2078" 145 "0.8-5" "SRF" 5120679404.29357 5277762 "MetaT" "DiAMT1"
"2079" 145 "0.8-5" "SRF" 217134473.756634 5328328 "MetaT" "DiAMT1"
"2080" 145 "0.8-5" "SRF" 625753582.684826 5351206 "MetaT" "DiAMT1"
"2081" 145 "0.8-5" "SRF" 402511612.988212 25150521 "MetaT" "DiAMT1"
"2082" 145 "0.8-5" "SRF" 122618017.888736 25188231 "MetaT" "DiAMT1"
"2083" 145 "0.8-5" "SRF" 1417842454.51251 33071324 "MetaT" "DiAMT1"
"2084" 145 "0.8-5" "SRF" 890050704.798116 37473201 "MetaT" "DiAMT1"
"2085" 145 "0.8-5" "SRF" 52607321743.2554 44062560 "MetaT" "DiAMT1"
"2086" 145 "0.8-5" "SRF" 16636986699.5842 44076892 "MetaT" "DiAMT1"
"2087" 145 "0.8-5" "SRF" 92322618.3677703 44301824 "MetaT" "DiAMT1"
"2088" 145 "0.8-5" "SRF" 1444848977.45561 44305292 "MetaT" "DiAMT1"
"2089" 145 "0.8-5" "SRF" 314858130.680398 44318793 "MetaT" "DiAMT1"
"2090" 145 "0.8-5" "SRF" 9720950567.12508 45036002 "MetaT" "DiAMT1"
"2091" 145 "0.8-5" "SRF" 43345469323.6681 45049339 "MetaT" "DiAMT1"
"2092" 145 "0.8-5" "SRF" 17209915070.5562 45083269 "MetaT" "DiAMT1"
"2093" 145 "0.8-5" "SRF" 402278137.574647 45159796 "MetaT" "DiAMT1"
"2094" 145 "0.8-5" "SRF" 1539651599.06468 51655435 "MetaT" "DiAMT1"
"2095" 145 "0.8-5" "SRF" 104636015.265342 62535558 "MetaT" "DiAMT1"
"2096" 145 "0.8-5" "SRF" 94951740.0299414 62556214 "MetaT" "DiAMT1"
"2097" 145 "0.8-5" "SRF" 107556995.840368 64855579 "MetaT" "DiAMT1"
"2098" 145 "0.8-5" "SRF" 192219376.158174 86461834 "MetaT" "DiAMT1"
"2099" 145 "0.8-5" "SRF" 793509735.902391 89382447 "MetaT" "DiAMT1"
"2100" 145 "0.8-5" "SRF" 212608065.352143 89405634 "MetaT" "DiAMT1"
"2101" 145 "0.8-5" "SRF" 153707338.027192 90589841 "MetaT" "DiAMT1"
"2102" 145 "0.8-5" "SRF" 398121417.438972 93189783 "MetaT" "DiAMT1"
"2103" 145 "0.8-5" "SRF" 158677740.050036 93193720 "MetaT" "DiAMT1"
"2104" 145 "0.8-5" "SRF" 744584749.118225 93203971 "MetaT" "DiAMT1"
"2105" 145 "0.8-5" "SRF" 5256946307.64307 95414910 "MetaT" "DiAMT1"
"2106" 145 "0.8-5" "SRF" 95474602.034511 97456617 "MetaT" "DiAMT1"
"2107" 145 "0.8-5" "SRF" 594143504.748099 103565001 "MetaT" "DiAMT1"
"2108" 145 "0.8-5" "SRF" 221645097.212748 103565002 "MetaT" "DiAMT1"
"2109" 145 "180-2000" "SRF" 1357897252.97978 142708 "MetaT" "DiAMT1"
"2110" 145 "180-2000" "SRF" 7234763077.39664 25150521 "MetaT" "DiAMT1"
"2111" 145 "180-2000" "SRF" 734647382.269826 25188231 "MetaT" "DiAMT1"
"2112" 145 "180-2000" "SRF" 606770676.711176 33071324 "MetaT" "DiAMT1"
"2113" 145 "180-2000" "SRF" 3555069810.16268 37473201 "MetaT" "DiAMT1"
"2114" 145 "180-2000" "SRF" 2367615723.14424 44062560 "MetaT" "DiAMT1"
"2115" 145 "180-2000" "SRF" 1585335976.38998 44076892 "MetaT" "DiAMT1"
"2116" 145 "180-2000" "SRF" 16030731458.7891 44305292 "MetaT" "DiAMT1"
"2117" 145 "180-2000" "SRF" 1344713784.50425 44306779 "MetaT" "DiAMT1"
"2118" 145 "180-2000" "SRF" 5084992859.93479 44352049 "MetaT" "DiAMT1"
"2119" 145 "180-2000" "SRF" 14933746384.8409 45036002 "MetaT" "DiAMT1"
"2120" 145 "180-2000" "SRF" 1280877186.84283 45083269 "MetaT" "DiAMT1"
"2121" 145 "180-2000" "SRF" 4217830504.47027 45159796 "MetaT" "DiAMT1"
"2122" 145 "180-2000" "SRF" 4612295306.74189 51655435 "MetaT" "DiAMT1"
"2123" 145 "180-2000" "SRF" 2377097021.80671 89382447 "MetaT" "DiAMT1"
"2124" 145 "180-2000" "SRF" 1274590673.04237 93203971 "MetaT" "DiAMT1"
"2125" 145 "180-2000" "SRF" 1496817577.1319 97790845 "MetaT" "DiAMT1"
"2126" 145 "180-2000" "SRF" 1941666165.47576 103565001 "MetaT" "DiAMT1"
"2127" 145 "180-2000" "SRF" 2967975424.3701 116410207 "MetaT" "DiAMT1"
"2128" 145 "20-180" "SRF" 3777768004.35003 2635567 "MetaT" "DiAMT1"
"2129" 145 "20-180" "SRF" 328208748.654608 5277762 "MetaT" "DiAMT1"
"2130" 145 "20-180" "SRF" 966928715.399113 15250221 "MetaT" "DiAMT1"
"2131" 145 "20-180" "SRF" 10074465640.6529 25150521 "MetaT" "DiAMT1"
"2132" 145 "20-180" "SRF" 1843490261.13476 33071324 "MetaT" "DiAMT1"
"2133" 145 "20-180" "SRF" 666772252.196346 35193241 "MetaT" "DiAMT1"
"2134" 145 "20-180" "SRF" 22142071938.6672 37473201 "MetaT" "DiAMT1"
"2135" 145 "20-180" "SRF" 2247902654.60307 44062560 "MetaT" "DiAMT1"
"2136" 145 "20-180" "SRF" 1354659383.03913 44076892 "MetaT" "DiAMT1"
"2137" 145 "20-180" "SRF" 23107433837.653 44301824 "MetaT" "DiAMT1"
"2138" 145 "20-180" "SRF" 5357501326.80396 44305292 "MetaT" "DiAMT1"
"2139" 145 "20-180" "SRF" 28489483521.5269 44308660 "MetaT" "DiAMT1"
"2140" 145 "20-180" "SRF" 907433964.077834 45036002 "MetaT" "DiAMT1"
"2141" 145 "20-180" "SRF" 1216112564.37373 45083269 "MetaT" "DiAMT1"
"2142" 145 "20-180" "SRF" 35469009258.6079 45159796 "MetaT" "DiAMT1"
"2143" 145 "20-180" "SRF" 2262080939.69518 46640776 "MetaT" "DiAMT1"
"2144" 145 "20-180" "SRF" 9925926349.29687 51655435 "MetaT" "DiAMT1"
"2145" 145 "20-180" "SRF" 423517891.446954 63112813 "MetaT" "DiAMT1"
"2146" 145 "20-180" "SRF" 474737564.239278 63114022 "MetaT" "DiAMT1"
"2147" 145 "20-180" "SRF" 901386708.033906 72159779 "MetaT" "DiAMT1"
"2148" 145 "20-180" "SRF" 3779706978.51821 76117824 "MetaT" "DiAMT1"
"2149" 145 "20-180" "SRF" 1354142731.86329 89382447 "MetaT" "DiAMT1"
"2150" 145 "20-180" "SRF" 450865046.723243 90372587 "MetaT" "DiAMT1"
"2151" 145 "20-180" "SRF" 1925598125.11453 93193720 "MetaT" "DiAMT1"
"2152" 145 "20-180" "SRF" 1452172696.50125 93203971 "MetaT" "DiAMT1"
"2153" 145 "20-180" "SRF" 885537409.389089 94714676 "MetaT" "DiAMT1"
"2154" 145 "20-180" "SRF" 868957964.499646 97456617 "MetaT" "DiAMT1"
"2155" 145 "20-180" "SRF" 483464357.699557 103764379 "MetaT" "DiAMT1"
"2156" 145 "20-180" "SRF" 139155878.618285 116102352 "MetaT" "DiAMT1"
"2157" 145 "5-20" "SRF" 41737339.2307047 89240 "MetaT" "DiAMT1"
"2158" 145 "5-20" "SRF" 399913803.071609 191203 "MetaT" "DiAMT1"
"2159" 145 "5-20" "SRF" 38051066.3875513 1060015 "MetaT" "DiAMT1"
"2160" 145 "5-20" "SRF" 7793805768.82202 2635567 "MetaT" "DiAMT1"
"2161" 145 "5-20" "SRF" 36160069.162328 4054759 "MetaT" "DiAMT1"
"2162" 145 "5-20" "SRF" 381365388.328479 5277762 "MetaT" "DiAMT1"
"2163" 145 "5-20" "SRF" 127262964.12294 5351206 "MetaT" "DiAMT1"
"2164" 145 "5-20" "SRF" 21261651.056161 5419828 "MetaT" "DiAMT1"
"2165" 145 "5-20" "SRF" 521640017.333753 15250221 "MetaT" "DiAMT1"
"2166" 145 "5-20" "SRF" 332979077.557503 18732284 "MetaT" "DiAMT1"
"2167" 145 "5-20" "SRF" 2185396634.96582 25150521 "MetaT" "DiAMT1"
"2168" 145 "5-20" "SRF" 22693128553.0114 25188231 "MetaT" "DiAMT1"
"2169" 145 "5-20" "SRF" 44730795.9378248 25369696 "MetaT" "DiAMT1"
"2170" 145 "5-20" "SRF" 420762113.190848 33071324 "MetaT" "DiAMT1"
"2171" 145 "5-20" "SRF" 1434324659.88722 37473201 "MetaT" "DiAMT1"
"2172" 145 "5-20" "SRF" 279854210.482803 44062560 "MetaT" "DiAMT1"
"2173" 145 "5-20" "SRF" 162402996.621268 44076892 "MetaT" "DiAMT1"
"2174" 145 "5-20" "SRF" 9170813536.49234 44301824 "MetaT" "DiAMT1"
"2175" 145 "5-20" "SRF" 33773738968.4328 44305292 "MetaT" "DiAMT1"
"2176" 145 "5-20" "SRF" 10744771463.8378 44306779 "MetaT" "DiAMT1"
"2177" 145 "5-20" "SRF" 9558374316.30032 44308660 "MetaT" "DiAMT1"
"2178" 145 "5-20" "SRF" 13021860354.4809 44318793 "MetaT" "DiAMT1"
"2179" 145 "5-20" "SRF" 15867733734.3749 44352049 "MetaT" "DiAMT1"
"2180" 145 "5-20" "SRF" 7398911149.99894 44382750 "MetaT" "DiAMT1"
"2181" 145 "5-20" "SRF" 2657956519.09137 44517800 "MetaT" "DiAMT1"
"2182" 145 "5-20" "SRF" 583686728.821807 45036002 "MetaT" "DiAMT1"
"2183" 145 "5-20" "SRF" 68643485.5901214 45049339 "MetaT" "DiAMT1"
"2184" 145 "5-20" "SRF" 423922191.834923 45083269 "MetaT" "DiAMT1"
"2185" 145 "5-20" "SRF" 5127955051.71214 45159796 "MetaT" "DiAMT1"
"2186" 145 "5-20" "SRF" 600787938.100695 46640776 "MetaT" "DiAMT1"
"2187" 145 "5-20" "SRF" 52055552.6653224 48475338 "MetaT" "DiAMT1"
"2188" 145 "5-20" "SRF" 2519930463.60736 51655435 "MetaT" "DiAMT1"
"2189" 145 "5-20" "SRF" 19606552.4709508 62646621 "MetaT" "DiAMT1"
"2190" 145 "5-20" "SRF" 78803712.6991285 63114022 "MetaT" "DiAMT1"
"2191" 145 "5-20" "SRF" 22628156.6181672 63121911 "MetaT" "DiAMT1"
"2192" 145 "5-20" "SRF" 763400527.535751 72083067 "MetaT" "DiAMT1"
"2193" 145 "5-20" "SRF" 2294250359.20555 72159779 "MetaT" "DiAMT1"
"2194" 145 "5-20" "SRF" 627409679.070427 76117824 "MetaT" "DiAMT1"
"2195" 145 "5-20" "SRF" 561949816.244071 89382447 "MetaT" "DiAMT1"
"2196" 145 "5-20" "SRF" 2148065518.72116 89405634 "MetaT" "DiAMT1"
"2197" 145 "5-20" "SRF" 224523035.15306 90372587 "MetaT" "DiAMT1"
"2198" 145 "5-20" "SRF" 199773902.54111 93193720 "MetaT" "DiAMT1"
"2199" 145 "5-20" "SRF" 80350779.451504 93203971 "MetaT" "DiAMT1"
"2200" 145 "5-20" "SRF" 58261463.748199 97454279 "MetaT" "DiAMT1"
"2201" 145 "5-20" "SRF" 108181528.501612 97456617 "MetaT" "DiAMT1"
"2202" 145 "5-20" "SRF" 74841011.7176868 97478323 "MetaT" "DiAMT1"
"2203" 145 "5-20" "SRF" 798608356.743606 97513859 "MetaT" "DiAMT1"
"2204" 145 "5-20" "SRF" 896420619.457163 97790845 "MetaT" "DiAMT1"
"2205" 145 "5-20" "SRF" 394229409.549687 98234701 "MetaT" "DiAMT1"
"2206" 145 "5-20" "SRF" 216522030.593968 98241195 "MetaT" "DiAMT1"
"2207" 145 "5-20" "SRF" 173768459.731172 102887753 "MetaT" "DiAMT1"
"2208" 145 "5-20" "SRF" 20928694.5519258 103565002 "MetaT" "DiAMT1"
"2209" 145 "5-20" "SRF" 40126155.1795194 103764379 "MetaT" "DiAMT1"
"2210" 145 "5-20" "SRF" 9735697437.7575 110432408 "MetaT" "DiAMT1"
"2211" 145 "5-20" "SRF" 8837527254.57315 110506745 "MetaT" "DiAMT1"
"2212" 145 "5-20" "SRF" 3737197083.1789 110544041 "MetaT" "DiAMT1"
"2213" 145 "5-20" "SRF" 229701765.874596 112761293 "MetaT" "DiAMT1"
"2214" 145 "5-20" "SRF" 24899576.1418159 112767649 "MetaT" "DiAMT1"
"2215" 145 "5-20" "SRF" 290213777.189934 112850843 "MetaT" "DiAMT1"
"2216" 145 "5-20" "SRF" 12412032.8379408 116102353 "MetaT" "DiAMT1"
"2217" 145 "5-20" "SRF" 430335817.376697 116410207 "MetaT" "DiAMT1"
"2218" 146 "0.8-5" "SRF" 565917599.692835 4054759 "MetaT" "DiAMT1"
"2219" 146 "0.8-5" "SRF" 577395365.095053 35193241 "MetaT" "DiAMT1"
"2220" 146 "0.8-5" "SRF" 2862784282.24503 36512011 "MetaT" "DiAMT1"
"2221" 146 "0.8-5" "SRF" 12977563519.0341 37473201 "MetaT" "DiAMT1"
"2222" 146 "0.8-5" "SRF" 1368587831.22969 44076892 "MetaT" "DiAMT1"
"2223" 146 "0.8-5" "SRF" 627219567.346221 44308660 "MetaT" "DiAMT1"
"2224" 146 "0.8-5" "SRF" 589348345.626064 45036002 "MetaT" "DiAMT1"
"2225" 146 "0.8-5" "SRF" 2843369592.29146 45083269 "MetaT" "DiAMT1"
"2226" 146 "0.8-5" "SRF" 2080666302.58296 45159796 "MetaT" "DiAMT1"
"2227" 146 "0.8-5" "SRF" 6825770318.74208 51655435 "MetaT" "DiAMT1"
"2228" 146 "0.8-5" "SRF" 646202252.864891 64610942 "MetaT" "DiAMT1"
"2229" 146 "0.8-5" "SRF" 568113510.556384 86461834 "MetaT" "DiAMT1"
"2230" 146 "0.8-5" "SRF" 7035767320.66627 89382447 "MetaT" "DiAMT1"
"2231" 146 "0.8-5" "SRF" 1176666788.79876 93189783 "MetaT" "DiAMT1"
"2232" 146 "0.8-5" "SRF" 1886276269.40562 93203971 "MetaT" "DiAMT1"
"2233" 146 "0.8-5" "SRF" 3450763545.60175 94714676 "MetaT" "DiAMT1"
"2234" 146 "180-2000" "SRF" 1544651124.32936 89826269 "MetaT" "DiAMT1"
"2235" 146 "20-180" "SRF" 1152797156.87453 89240 "MetaT" "DiAMT1"
"2236" 146 "20-180" "SRF" 115059716.230034 191203 "MetaT" "DiAMT1"
"2237" 146 "20-180" "SRF" 206194566.704985 2635567 "MetaT" "DiAMT1"
"2238" 146 "20-180" "SRF" 1626563614.33105 2916795 "MetaT" "DiAMT1"
"2239" 146 "20-180" "SRF" 121849820.744822 4543080 "MetaT" "DiAMT1"
"2240" 146 "20-180" "SRF" 376193581.351109 5277762 "MetaT" "DiAMT1"
"2241" 146 "20-180" "SRF" 540567465.372425 18655925 "MetaT" "DiAMT1"
"2242" 146 "20-180" "SRF" 1909966989.58409 19779111 "MetaT" "DiAMT1"
"2243" 146 "20-180" "SRF" 2338886300.60706 19843360 "MetaT" "DiAMT1"
"2244" 146 "20-180" "SRF" 210514285.281208 36512011 "MetaT" "DiAMT1"
"2245" 146 "20-180" "SRF" 3714042585.49514 37473201 "MetaT" "DiAMT1"
"2246" 146 "20-180" "SRF" 5534696264.18646 44308660 "MetaT" "DiAMT1"
"2247" 146 "20-180" "SRF" 127089568.517154 44382750 "MetaT" "DiAMT1"
"2248" 146 "20-180" "SRF" 37249923383.3942 46640776 "MetaT" "DiAMT1"
"2249" 146 "20-180" "SRF" 1487205014.91213 51655435 "MetaT" "DiAMT1"
"2250" 146 "20-180" "SRF" 2436923450.93192 76117824 "MetaT" "DiAMT1"
"2251" 146 "20-180" "SRF" 508644189.858304 76132506 "MetaT" "DiAMT1"
"2252" 146 "20-180" "SRF" 5319819820.98862 79525550 "MetaT" "DiAMT1"
"2253" 146 "20-180" "SRF" 121066850.009112 84067383 "MetaT" "DiAMT1"
"2254" 146 "20-180" "SRF" 119530712.340479 89358250 "MetaT" "DiAMT1"
"2255" 146 "20-180" "SRF" 948518598.89862 89382447 "MetaT" "DiAMT1"
"2256" 146 "20-180" "SRF" 475783548.804749 89580511 "MetaT" "DiAMT1"
"2257" 146 "20-180" "SRF" 184942611.363612 93203971 "MetaT" "DiAMT1"
"2258" 146 "20-180" "SRF" 253751226.029199 94714676 "MetaT" "DiAMT1"
"2259" 146 "20-180" "SRF" 53166923.548975 116102352 "MetaT" "DiAMT1"
"2260" 146 "20-180" "SRF" 57137311.6987659 116102353 "MetaT" "DiAMT1"
"2261" 146 "5-20" "SRF" 648177336.157562 89240 "MetaT" "DiAMT1"
"2262" 146 "5-20" "SRF" 3493477925.14541 191203 "MetaT" "DiAMT1"
"2263" 146 "5-20" "SRF" 1066986163.52196 2916795 "MetaT" "DiAMT1"
"2264" 146 "5-20" "SRF" 6838697074.02941 18655925 "MetaT" "DiAMT1"
"2265" 146 "5-20" "SRF" 1315073586.7645 19843360 "MetaT" "DiAMT1"
"2266" 146 "5-20" "SRF" 286476124.065131 35193241 "MetaT" "DiAMT1"
"2267" 146 "5-20" "SRF" 24363215889.8649 37473201 "MetaT" "DiAMT1"
"2268" 146 "5-20" "SRF" 974875613.910292 42882333 "MetaT" "DiAMT1"
"2269" 146 "5-20" "SRF" 35787600259.9725 44308660 "MetaT" "DiAMT1"
"2270" 146 "5-20" "SRF" 19243507989.8109 46640776 "MetaT" "DiAMT1"
"2271" 146 "5-20" "SRF" 1010522893.91019 48475338 "MetaT" "DiAMT1"
"2272" 146 "5-20" "SRF" 5017218749.04398 51655435 "MetaT" "DiAMT1"
"2273" 146 "5-20" "SRF" 160611219.272144 54302003 "MetaT" "DiAMT1"
"2274" 146 "5-20" "SRF" 6850982158.59352 76117824 "MetaT" "DiAMT1"
"2275" 146 "5-20" "SRF" 5105372692.9278 84067383 "MetaT" "DiAMT1"
"2276" 146 "5-20" "SRF" 1256319012.26833 88121816 "MetaT" "DiAMT1"
"2277" 146 "5-20" "SRF" 727252746.303787 89382447 "MetaT" "DiAMT1"
"2278" 146 "5-20" "SRF" 467653390.75623 89405634 "MetaT" "DiAMT1"
"2279" 146 "5-20" "SRF" 2809365305.05862 90451474 "MetaT" "DiAMT1"
"2280" 146 "5-20" "SRF" 291903054.084736 93189783 "MetaT" "DiAMT1"
"2281" 146 "5-20" "SRF" 4211462652.09246 93203971 "MetaT" "DiAMT1"
"2282" 146 "5-20" "SRF" 3424209563.74148 94714676 "MetaT" "DiAMT1"
"2283" 146 "5-20" "SRF" 162510425.124835 103565002 "MetaT" "DiAMT1"
"2284" 146 "5-20" "SRF" 96378908.3047022 116102353 "MetaT" "DiAMT1"
"2285" 146 "5-20" "SRF" 94586145.8734391 116102355 "MetaT" "DiAMT1"
"2286" 147 "0.8-5" "SRF" 10339967876.3223 37473201 "MetaT" "DiAMT1"
"2287" 147 "0.8-5" "SRF" 1034846764.44081 45083269 "MetaT" "DiAMT1"
"2288" 147 "0.8-5" "SRF" 1947240663.48375 45159796 "MetaT" "DiAMT1"
"2289" 147 "0.8-5" "SRF" 889518522.481709 48475338 "MetaT" "DiAMT1"
"2290" 147 "0.8-5" "SRF" 4968489744.22197 51655435 "MetaT" "DiAMT1"
"2291" 147 "0.8-5" "SRF" 2560673458.3112 89382447 "MetaT" "DiAMT1"
"2292" 147 "0.8-5" "SRF" 1255908306.7138 94714676 "MetaT" "DiAMT1"
"2293" 147 "0.8-5" "SRF" 2464789209.87223 97456617 "MetaT" "DiAMT1"
"2294" 147 "180-2000" "SRF" 20850387185.3484 89240 "MetaT" "DiAMT1"
"2295" 147 "180-2000" "SRF" 11261793047.9003 44308660 "MetaT" "DiAMT1"
"2296" 147 "180-2000" "SRF" 2371973426.17544 45159796 "MetaT" "DiAMT1"
"2297" 147 "180-2000" "SRF" 35171578440.8813 46640776 "MetaT" "DiAMT1"
"2298" 147 "180-2000" "SRF" 4034812221.73306 51655435 "MetaT" "DiAMT1"
"2299" 147 "20-180" "SRF" 3428858084.10923 89240 "MetaT" "DiAMT1"
"2300" 147 "20-180" "SRF" 592562874.101485 100068 "MetaT" "DiAMT1"
"2301" 147 "20-180" "SRF" 3226753635.4221 191203 "MetaT" "DiAMT1"
"2302" 147 "20-180" "SRF" 262843381.56964 2635567 "MetaT" "DiAMT1"
"2303" 147 "20-180" "SRF" 1151909543.9293 2916795 "MetaT" "DiAMT1"
"2304" 147 "20-180" "SRF" 507296401.128466 4577629 "MetaT" "DiAMT1"
"2305" 147 "20-180" "SRF" 1378160276.82539 18655925 "MetaT" "DiAMT1"
"2306" 147 "20-180" "SRF" 2840484864.81911 19779111 "MetaT" "DiAMT1"
"2307" 147 "20-180" "SRF" 2650186371.4125 19843360 "MetaT" "DiAMT1"
"2308" 147 "20-180" "SRF" 432988195.892747 35193241 "MetaT" "DiAMT1"
"2309" 147 "20-180" "SRF" 2104186304.47536 37473201 "MetaT" "DiAMT1"
"2310" 147 "20-180" "SRF" 146614659.998021 44076892 "MetaT" "DiAMT1"
"2311" 147 "20-180" "SRF" 14345715088.8272 44308660 "MetaT" "DiAMT1"
"2312" 147 "20-180" "SRF" 947662204.32753 45083269 "MetaT" "DiAMT1"
"2313" 147 "20-180" "SRF" 2006086551.44624 45159796 "MetaT" "DiAMT1"
"2314" 147 "20-180" "SRF" 66102699057.5939 46640776 "MetaT" "DiAMT1"
"2315" 147 "20-180" "SRF" 2654108699.5399 51655435 "MetaT" "DiAMT1"
"2316" 147 "20-180" "SRF" 485504767.978287 54302003 "MetaT" "DiAMT1"
"2317" 147 "20-180" "SRF" 1840848018.46617 76117824 "MetaT" "DiAMT1"
"2318" 147 "20-180" "SRF" 13086833629.7305 79525550 "MetaT" "DiAMT1"
"2319" 147 "20-180" "SRF" 925968732.180274 84067383 "MetaT" "DiAMT1"
"2320" 147 "20-180" "SRF" 439676228.666834 89382447 "MetaT" "DiAMT1"
"2321" 147 "20-180" "SRF" 2183392180.99326 89580511 "MetaT" "DiAMT1"
"2322" 147 "20-180" "SRF" 431287344.39373 94714676 "MetaT" "DiAMT1"
"2323" 147 "5-20" "SRF" 13499370939.1507 191203 "MetaT" "DiAMT1"
"2324" 147 "5-20" "SRF" 883501994.918436 2916795 "MetaT" "DiAMT1"
"2325" 147 "5-20" "SRF" 440430761.364002 18655925 "MetaT" "DiAMT1"
"2326" 147 "5-20" "SRF" 4668473054.45814 19779111 "MetaT" "DiAMT1"
"2327" 147 "5-20" "SRF" 1270414937.52065 19843360 "MetaT" "DiAMT1"
"2328" 147 "5-20" "SRF" 2905850504.97681 35193241 "MetaT" "DiAMT1"
"2329" 147 "5-20" "SRF" 6174642433.75958 36512011 "MetaT" "DiAMT1"
"2330" 147 "5-20" "SRF" 59512113842.5142 37473201 "MetaT" "DiAMT1"
"2331" 147 "5-20" "SRF" 6780742304.55807 42882333 "MetaT" "DiAMT1"
"2332" 147 "5-20" "SRF" 1259556690.19141 44062560 "MetaT" "DiAMT1"
"2333" 147 "5-20" "SRF" 281129593.194192 44076892 "MetaT" "DiAMT1"
"2334" 147 "5-20" "SRF" 5458078990.82946 44305292 "MetaT" "DiAMT1"
"2335" 147 "5-20" "SRF" 42388630595.8543 44308660 "MetaT" "DiAMT1"
"2336" 147 "5-20" "SRF" 6411026656.86174 45159796 "MetaT" "DiAMT1"
"2337" 147 "5-20" "SRF" 1267501141.79239 46640776 "MetaT" "DiAMT1"
"2338" 147 "5-20" "SRF" 24355364811.0767 51655435 "MetaT" "DiAMT1"
"2339" 147 "5-20" "SRF" 2647331726.09093 76117824 "MetaT" "DiAMT1"
"2340" 147 "5-20" "SRF" 4562480890.16704 79525550 "MetaT" "DiAMT1"
"2341" 147 "5-20" "SRF" 3267586092.07085 86461834 "MetaT" "DiAMT1"
"2342" 147 "5-20" "SRF" 451772326.034321 89405634 "MetaT" "DiAMT1"
"2343" 147 "5-20" "SRF" 9923779983.32631 94714676 "MetaT" "DiAMT1"
"2344" 147 "5-20" "SRF" 558635833.026518 102887753 "MetaT" "DiAMT1"
"2345" 147 "5-20" "SRF" 431405540.844249 110506745 "MetaT" "DiAMT1"
"2346" 148 "20-180" "SRF" 515100284.957113 89240 "MetaT" "DiAMT1"
"2347" 148 "20-180" "SRF" 311562200.114769 100068 "MetaT" "DiAMT1"
"2348" 148 "20-180" "SRF" 531006798.35592 147745 "MetaT" "DiAMT1"
"2349" 148 "20-180" "SRF" 925411084.463027 191203 "MetaT" "DiAMT1"
"2350" 148 "20-180" "SRF" 744191848.156271 1056264 "MetaT" "DiAMT1"
"2351" 148 "20-180" "SRF" 1934797000.57592 2635567 "MetaT" "DiAMT1"
"2352" 148 "20-180" "SRF" 2664902823.16392 2916795 "MetaT" "DiAMT1"
"2353" 148 "20-180" "SRF" 533460295.114001 4577629 "MetaT" "DiAMT1"
"2354" 148 "20-180" "SRF" 724619558.067283 18655925 "MetaT" "DiAMT1"
"2355" 148 "20-180" "SRF" 5760610710.56976 19779111 "MetaT" "DiAMT1"
"2356" 148 "20-180" "SRF" 4877022784.21033 19843360 "MetaT" "DiAMT1"
"2357" 148 "20-180" "SRF" 5366483048.45756 22666208 "MetaT" "DiAMT1"
"2358" 148 "20-180" "SRF" 472074969.09913 33071324 "MetaT" "DiAMT1"
"2359" 148 "20-180" "SRF" 1128760261.30965 36512011 "MetaT" "DiAMT1"
"2360" 148 "20-180" "SRF" 931097174.075705 36685440 "MetaT" "DiAMT1"
"2361" 148 "20-180" "SRF" 1659532540.24171 37473201 "MetaT" "DiAMT1"
"2362" 148 "20-180" "SRF" 309889703.641761 42882333 "MetaT" "DiAMT1"
"2363" 148 "20-180" "SRF" 10881414710.0059 44308660 "MetaT" "DiAMT1"
"2364" 148 "20-180" "SRF" 4219101579.97643 45159796 "MetaT" "DiAMT1"
"2365" 148 "20-180" "SRF" 8341434775.09106 46640776 "MetaT" "DiAMT1"
"2366" 148 "20-180" "SRF" 2990351555.61561 51655435 "MetaT" "DiAMT1"
"2367" 148 "20-180" "SRF" 1531634264.87248 54302003 "MetaT" "DiAMT1"
"2368" 148 "20-180" "SRF" 4597501375.70553 76117824 "MetaT" "DiAMT1"
"2369" 148 "20-180" "SRF" 248827693.071956 78640452 "MetaT" "DiAMT1"
"2370" 148 "20-180" "SRF" 14512432238.9062 79525550 "MetaT" "DiAMT1"
"2371" 148 "20-180" "SRF" 1922741507.76617 89358250 "MetaT" "DiAMT1"
"2372" 148 "20-180" "SRF" 255111220.674782 89580511 "MetaT" "DiAMT1"
"2373" 148 "20-180" "SRF" 304289287.310885 89815993 "MetaT" "DiAMT1"
"2374" 148 "20-180" "SRF" 253829254.741744 89826269 "MetaT" "DiAMT1"
"2375" 148 "20-180" "SRF" 923648396.6831 90372587 "MetaT" "DiAMT1"
"2376" 148 "20-180" "SRF" 986201765.830031 93193720 "MetaT" "DiAMT1"
"2377" 148 "20-180" "SRF" 991647051.653634 93203971 "MetaT" "DiAMT1"
"2378" 148 "20-180" "SRF" 2721186353.86435 94714676 "MetaT" "DiAMT1"
"2379" 148 "20-180" "SRF" 445039838.710192 97456617 "MetaT" "DiAMT1"
"2380" 148 "5-20" "SRF" 5051373063.32612 191203 "MetaT" "DiAMT1"
"2381" 148 "5-20" "SRF" 723966891.757109 1069928 "MetaT" "DiAMT1"
"2382" 148 "5-20" "SRF" 15635456826.3554 2916795 "MetaT" "DiAMT1"
"2383" 148 "5-20" "SRF" 1583401486.64978 18732284 "MetaT" "DiAMT1"
"2384" 148 "5-20" "SRF" 257783354.614617 19746350 "MetaT" "DiAMT1"
"2385" 148 "5-20" "SRF" 205518936.361179 19779111 "MetaT" "DiAMT1"
"2386" 148 "5-20" "SRF" 671125630.117365 19843360 "MetaT" "DiAMT1"
"2387" 148 "5-20" "SRF" 232389770.4287 33131299 "MetaT" "DiAMT1"
"2388" 148 "5-20" "SRF" 657892166.98829 35193241 "MetaT" "DiAMT1"
"2389" 148 "5-20" "SRF" 770289311.612282 35208005 "MetaT" "DiAMT1"
"2390" 148 "5-20" "SRF" 6795615668.08784 36512011 "MetaT" "DiAMT1"
"2391" 148 "5-20" "SRF" 9520974525.10076 36536679 "MetaT" "DiAMT1"
"2392" 148 "5-20" "SRF" 41296505234.4635 37473201 "MetaT" "DiAMT1"
"2393" 148 "5-20" "SRF" 2686561188.04651 42882333 "MetaT" "DiAMT1"
"2394" 148 "5-20" "SRF" 36209568880.7509 44308660 "MetaT" "DiAMT1"
"2395" 148 "5-20" "SRF" 16933854356.2096 45159796 "MetaT" "DiAMT1"
"2396" 148 "5-20" "SRF" 1562368152.68148 46640776 "MetaT" "DiAMT1"
"2397" 148 "5-20" "SRF" 3403641907.90842 48475338 "MetaT" "DiAMT1"
"2398" 148 "5-20" "SRF" 33797979438.767 51655435 "MetaT" "DiAMT1"
"2399" 148 "5-20" "SRF" 1475374095.26749 54302003 "MetaT" "DiAMT1"
"2400" 148 "5-20" "SRF" 2178654097.76906 61360101 "MetaT" "DiAMT1"
"2401" 148 "5-20" "SRF" 699256644.553422 62646621 "MetaT" "DiAMT1"
"2402" 148 "5-20" "SRF" 515225500.288645 64635275 "MetaT" "DiAMT1"
"2403" 148 "5-20" "SRF" 873253764.370326 64638102 "MetaT" "DiAMT1"
"2404" 148 "5-20" "SRF" 227899804.138216 64697079 "MetaT" "DiAMT1"
"2405" 148 "5-20" "SRF" 233085548.184474 76117824 "MetaT" "DiAMT1"
"2406" 148 "5-20" "SRF" 723070338.330786 79525550 "MetaT" "DiAMT1"
"2407" 148 "5-20" "SRF" 1234743427.33726 89358250 "MetaT" "DiAMT1"
"2408" 148 "5-20" "SRF" 3340270584.68025 89382447 "MetaT" "DiAMT1"
"2409" 148 "5-20" "SRF" 768135896.335612 89404301 "MetaT" "DiAMT1"
"2410" 148 "5-20" "SRF" 238659022.359333 89405634 "MetaT" "DiAMT1"
"2411" 148 "5-20" "SRF" 2891592714.90568 90372587 "MetaT" "DiAMT1"
"2412" 148 "5-20" "SRF" 4274894190.61946 93193720 "MetaT" "DiAMT1"
"2413" 148 "5-20" "SRF" 4776108778.74933 93203971 "MetaT" "DiAMT1"
"2414" 148 "5-20" "SRF" 9174309960.52697 94714676 "MetaT" "DiAMT1"
"2415" 148 "5-20" "SRF" 857385166.229235 97456617 "MetaT" "DiAMT1"
"2416" 149 "20-180" "SRF" 597549875.366263 14724 "MetaT" "DiAMT1"
"2417" 149 "20-180" "SRF" 4930715498.3192 17029 "MetaT" "DiAMT1"
"2418" 149 "20-180" "SRF" 310511103.677342 37540 "MetaT" "DiAMT1"
"2419" 149 "20-180" "SRF" 359589574.189182 100068 "MetaT" "DiAMT1"
"2420" 149 "20-180" "SRF" 1424084512.13242 191203 "MetaT" "DiAMT1"
"2421" 149 "20-180" "SRF" 638013239.019655 2635567 "MetaT" "DiAMT1"
"2422" 149 "20-180" "SRF" 1398044597.49211 2916795 "MetaT" "DiAMT1"
"2423" 149 "20-180" "SRF" 1143107053.24355 15250221 "MetaT" "DiAMT1"
"2424" 149 "20-180" "SRF" 557546536.42961 18655925 "MetaT" "DiAMT1"
"2425" 149 "20-180" "SRF" 3447427396.05447 19779111 "MetaT" "DiAMT1"
"2426" 149 "20-180" "SRF" 1206175028.59492 19843360 "MetaT" "DiAMT1"
"2427" 149 "20-180" "SRF" 262753621.252602 35193241 "MetaT" "DiAMT1"
"2428" 149 "20-180" "SRF" 1915349805.84545 37473201 "MetaT" "DiAMT1"
"2429" 149 "20-180" "SRF" 355885293.951445 44076892 "MetaT" "DiAMT1"
"2430" 149 "20-180" "SRF" 575077284.49244 45083269 "MetaT" "DiAMT1"
"2431" 149 "20-180" "SRF" 534848254.269919 46640776 "MetaT" "DiAMT1"
"2432" 149 "20-180" "SRF" 4448849072.083 48475338 "MetaT" "DiAMT1"
"2433" 149 "20-180" "SRF" 1840701244.09815 51655435 "MetaT" "DiAMT1"
"2434" 149 "20-180" "SRF" 4419339965.79313 54302003 "MetaT" "DiAMT1"
"2435" 149 "20-180" "SRF" 561236675.960734 63114022 "MetaT" "DiAMT1"
"2436" 149 "20-180" "SRF" 311548214.91207 64674223 "MetaT" "DiAMT1"
"2437" 149 "20-180" "SRF" 8936769872.54359 76117824 "MetaT" "DiAMT1"
"2438" 149 "20-180" "SRF" 2098482239.47522 76132506 "MetaT" "DiAMT1"
"2439" 149 "20-180" "SRF" 1732709638.60075 79525550 "MetaT" "DiAMT1"
"2440" 149 "20-180" "SRF" 374608576.484633 84067383 "MetaT" "DiAMT1"
"2441" 149 "20-180" "SRF" 266812172.610622 89382447 "MetaT" "DiAMT1"
"2442" 149 "20-180" "SRF" 351195540.454344 89815993 "MetaT" "DiAMT1"
"2443" 149 "20-180" "SRF" 799521733.240058 90372587 "MetaT" "DiAMT1"
"2444" 149 "20-180" "SRF" 1707337441.33021 93193720 "MetaT" "DiAMT1"
"2445" 149 "20-180" "SRF" 286127409.646238 93203971 "MetaT" "DiAMT1"
"2446" 149 "20-180" "SRF" 1570328881.22346 94714676 "MetaT" "DiAMT1"
"2447" 149 "20-180" "SRF" 770464225.313936 97456617 "MetaT" "DiAMT1"
"2448" 149 "5-20" "SRF" 770437644.490931 17029 "MetaT" "DiAMT1"
"2449" 149 "5-20" "SRF" 160266977.017001 1148595 "MetaT" "DiAMT1"
"2450" 149 "5-20" "SRF" 338950405.565367 2635567 "MetaT" "DiAMT1"
"2451" 149 "5-20" "SRF" 3490803082.7366 2916795 "MetaT" "DiAMT1"
"2452" 149 "5-20" "SRF" 684077157.560142 4054759 "MetaT" "DiAMT1"
"2453" 149 "5-20" "SRF" 3340073788.17539 15250221 "MetaT" "DiAMT1"
"2454" 149 "5-20" "SRF" 256493526.364682 18651505 "MetaT" "DiAMT1"
"2455" 149 "5-20" "SRF" 1851260807.44384 18655925 "MetaT" "DiAMT1"
"2456" 149 "5-20" "SRF" 1259861422.72008 18732284 "MetaT" "DiAMT1"
"2457" 149 "5-20" "SRF" 213597195.231278 19843360 "MetaT" "DiAMT1"
"2458" 149 "5-20" "SRF" 431409308.998753 25150521 "MetaT" "DiAMT1"
"2459" 149 "5-20" "SRF" 2315633144.56339 33071324 "MetaT" "DiAMT1"
"2460" 149 "5-20" "SRF" 558361118.801766 35193241 "MetaT" "DiAMT1"
"2461" 149 "5-20" "SRF" 346051321.883077 36512011 "MetaT" "DiAMT1"
"2462" 149 "5-20" "SRF" 3731006449.2144 37473201 "MetaT" "DiAMT1"
"2463" 149 "5-20" "SRF" 475024437.247476 42882333 "MetaT" "DiAMT1"
"2464" 149 "5-20" "SRF" 94533669.0073573 44076892 "MetaT" "DiAMT1"
"2465" 149 "5-20" "SRF" 606542831.011709 44308660 "MetaT" "DiAMT1"
"2466" 149 "5-20" "SRF" 1603954277.38408 45083269 "MetaT" "DiAMT1"
"2467" 149 "5-20" "SRF" 934177988.424502 45159796 "MetaT" "DiAMT1"
"2468" 149 "5-20" "SRF" 97986439879.1503 48475338 "MetaT" "DiAMT1"
"2469" 149 "5-20" "SRF" 2505841787.17307 51655435 "MetaT" "DiAMT1"
"2470" 149 "5-20" "SRF" 1408689019.71861 54302003 "MetaT" "DiAMT1"
"2471" 149 "5-20" "SRF" 308175057.796373 61360101 "MetaT" "DiAMT1"
"2472" 149 "5-20" "SRF" 76709828.6279516 63314904 "MetaT" "DiAMT1"
"2473" 149 "5-20" "SRF" 163979315.994893 64635275 "MetaT" "DiAMT1"
"2474" 149 "5-20" "SRF" 943536734.456525 72159779 "MetaT" "DiAMT1"
"2475" 149 "5-20" "SRF" 83877029.9486402 75498175 "MetaT" "DiAMT1"
"2476" 149 "5-20" "SRF" 519284199.185026 76117824 "MetaT" "DiAMT1"
"2477" 149 "5-20" "SRF" 2089649669.00962 84067383 "MetaT" "DiAMT1"
"2478" 149 "5-20" "SRF" 1883269388.22555 84448539 "MetaT" "DiAMT1"
"2479" 149 "5-20" "SRF" 74810611.8563658 88142097 "MetaT" "DiAMT1"
"2480" 149 "5-20" "SRF" 850478534.788158 89382447 "MetaT" "DiAMT1"
"2481" 149 "5-20" "SRF" 3645950898.36836 89405634 "MetaT" "DiAMT1"
"2482" 149 "5-20" "SRF" 2406935251.40618 90372587 "MetaT" "DiAMT1"
"2483" 149 "5-20" "SRF" 4705628817.59516 90451474 "MetaT" "DiAMT1"
"2484" 149 "5-20" "SRF" 1814077460.41452 93193720 "MetaT" "DiAMT1"
"2485" 149 "5-20" "SRF" 7752398815.8788 93203971 "MetaT" "DiAMT1"
"2486" 149 "5-20" "SRF" 418299515.703348 93214282 "MetaT" "DiAMT1"
"2487" 149 "5-20" "SRF" 1877066261.12336 94714676 "MetaT" "DiAMT1"
"2488" 149 "5-20" "SRF" 1669440178.33767 95414910 "MetaT" "DiAMT1"
"2489" 149 "5-20" "SRF" 6344401272.45329 97456617 "MetaT" "DiAMT1"
"2490" 149 "5-20" "SRF" 270888571.21168 112129879 "MetaT" "DiAMT1"
"2491" 150 "0.8-5" "DCM" 57704106168.75 4054759 "MetaT" "DiAMT1"
"2492" 150 "0.8-5" "DCM" 659252922.554232 25150521 "MetaT" "DiAMT1"
"2493" 150 "0.8-5" "DCM" 995233164.919046 33071324 "MetaT" "DiAMT1"
"2494" 150 "0.8-5" "DCM" 6608548033.72207 37473201 "MetaT" "DiAMT1"
"2495" 150 "0.8-5" "DCM" 658870525.267363 45159796 "MetaT" "DiAMT1"
"2496" 150 "0.8-5" "DCM" 11487815542.1802 51655435 "MetaT" "DiAMT1"
"2497" 150 "0.8-5" "DCM" 1412801972.09072 61360101 "MetaT" "DiAMT1"
"2498" 150 "0.8-5" "DCM" 704648130.000584 64855579 "MetaT" "DiAMT1"
"2499" 150 "0.8-5" "DCM" 843902515.275586 75811014 "MetaT" "DiAMT1"
"2500" 150 "0.8-5" "DCM" 4223857612.21172 89382447 "MetaT" "DiAMT1"
"2501" 150 "0.8-5" "DCM" 652062448.657257 93189783 "MetaT" "DiAMT1"
"2502" 150 "0.8-5" "DCM" 4181200437.64762 93203971 "MetaT" "DiAMT1"
"2503" 150 "0.8-5" "DCM" 79404071758.7519 95414910 "MetaT" "DiAMT1"
"2504" 150 "0.8-5" "DCM" 938237433.007385 97456617 "MetaT" "DiAMT1"
"2505" 150 "0.8-5" "DCM" 181510512.23409 103565002 "MetaT" "DiAMT1"
"2506" 150 "0.8-5" "DCM" 200333824.613922 116102352 "MetaT" "DiAMT1"
"2507" 150 "0.8-5" "SRF" 31060663961.5626 4054759 "MetaT" "DiAMT1"
"2508" 150 "0.8-5" "SRF" 483188414.259121 33071324 "MetaT" "DiAMT1"
"2509" 150 "0.8-5" "SRF" 1132400499.94745 37473201 "MetaT" "DiAMT1"
"2510" 150 "0.8-5" "SRF" 1427059054.41912 45036002 "MetaT" "DiAMT1"
"2511" 150 "0.8-5" "SRF" 1019998230.84046 45083269 "MetaT" "DiAMT1"
"2512" 150 "0.8-5" "SRF" 3672899401.53159 51655435 "MetaT" "DiAMT1"
"2513" 150 "0.8-5" "SRF" 946474330.905738 89382447 "MetaT" "DiAMT1"
"2514" 150 "0.8-5" "SRF" 733349791.854268 90589841 "MetaT" "DiAMT1"
"2515" 150 "0.8-5" "SRF" 2849202865.25241 93189783 "MetaT" "DiAMT1"
"2516" 150 "0.8-5" "SRF" 32512801552.3937 95414910 "MetaT" "DiAMT1"
"2517" 150 "0.8-5" "SRF" 1850600817.02822 103565002 "MetaT" "DiAMT1"
"2518" 150 "0.8-5" "SRF" 307745001.938845 116102355 "MetaT" "DiAMT1"
"2519" 150 "20-180" "DCM" 13065126615.0884 2916795 "MetaT" "DiAMT1"
"2520" 150 "20-180" "DCM" 3256519903.46197 18655925 "MetaT" "DiAMT1"
"2521" 150 "20-180" "DCM" 8629605805.42535 19779111 "MetaT" "DiAMT1"
"2522" 150 "20-180" "DCM" 14090063271.9617 19843360 "MetaT" "DiAMT1"
"2523" 150 "20-180" "DCM" 3729060779.25521 37473201 "MetaT" "DiAMT1"
"2524" 150 "20-180" "DCM" 6524739878.43336 76117824 "MetaT" "DiAMT1"
"2525" 150 "20-180" "DCM" 4168445140.39165 90370870 "MetaT" "DiAMT1"
"2526" 150 "20-180" "DCM" 1529522121.97975 95414910 "MetaT" "DiAMT1"
"2527" 150 "20-180" "SRF" 821501837.042223 17029 "MetaT" "DiAMT1"
"2528" 150 "20-180" "SRF" 1583902822.49867 2916795 "MetaT" "DiAMT1"
"2529" 150 "20-180" "SRF" 789584551.084215 18655925 "MetaT" "DiAMT1"
"2530" 150 "20-180" "SRF" 3487262286.07152 19779111 "MetaT" "DiAMT1"
"2531" 150 "20-180" "SRF" 4555086048.15136 19843360 "MetaT" "DiAMT1"
"2532" 150 "20-180" "SRF" 1754282807.38896 22666208 "MetaT" "DiAMT1"
"2533" 150 "20-180" "SRF" 1543195039.67744 33071324 "MetaT" "DiAMT1"
"2534" 150 "20-180" "SRF" 1808316158.74592 37473201 "MetaT" "DiAMT1"
"2535" 150 "20-180" "SRF" 1532453542.88154 45159796 "MetaT" "DiAMT1"
"2536" 150 "20-180" "SRF" 1668951300.01756 54302003 "MetaT" "DiAMT1"
"2537" 150 "20-180" "SRF" 3955014832.22722 76117824 "MetaT" "DiAMT1"
"2538" 150 "20-180" "SRF" 1485911084.32384 76132506 "MetaT" "DiAMT1"
"2539" 150 "20-180" "SRF" 1635882295.93052 79525550 "MetaT" "DiAMT1"
"2540" 150 "20-180" "SRF" 1667897669.14633 89580511 "MetaT" "DiAMT1"
"2541" 150 "20-180" "SRF" 1482575705.90785 94714676 "MetaT" "DiAMT1"
"2542" 150 "5-20" "DCM" 2157790702.41565 17029 "MetaT" "DiAMT1"
"2543" 150 "5-20" "DCM" 151663473647.616 2916795 "MetaT" "DiAMT1"
"2544" 150 "5-20" "DCM" 522523083.602886 4054759 "MetaT" "DiAMT1"
"2545" 150 "5-20" "DCM" 217687900.714246 18651505 "MetaT" "DiAMT1"
"2546" 150 "5-20" "DCM" 2073955439.02233 18655925 "MetaT" "DiAMT1"
"2547" 150 "5-20" "DCM" 1924656212.3488 18732284 "MetaT" "DiAMT1"
"2548" 150 "5-20" "DCM" 8327079412.22128 19779111 "MetaT" "DiAMT1"
"2549" 150 "5-20" "DCM" 5438444278.18865 19843360 "MetaT" "DiAMT1"
"2550" 150 "5-20" "DCM" 2013771009.56725 25150521 "MetaT" "DiAMT1"
"2551" 150 "5-20" "DCM" 3670298465.63587 37473201 "MetaT" "DiAMT1"
"2552" 150 "5-20" "DCM" 1693257957.7796 42882333 "MetaT" "DiAMT1"
"2553" 150 "5-20" "DCM" 386082947.533591 44308660 "MetaT" "DiAMT1"
"2554" 150 "5-20" "DCM" 265961018.663527 44382750 "MetaT" "DiAMT1"
"2555" 150 "5-20" "DCM" 2178597313.21618 51655435 "MetaT" "DiAMT1"
"2556" 150 "5-20" "DCM" 208755637.415581 64635275 "MetaT" "DiAMT1"
"2557" 150 "5-20" "DCM" 8310724429.90269 76117824 "MetaT" "DiAMT1"
"2558" 150 "5-20" "DCM" 1013428973.92753 84067383 "MetaT" "DiAMT1"
"2559" 150 "5-20" "DCM" 1876317193.13581 84448539 "MetaT" "DiAMT1"
"2560" 150 "5-20" "DCM" 190476913.124965 88142097 "MetaT" "DiAMT1"
"2561" 150 "5-20" "DCM" 360903624.868355 89382447 "MetaT" "DiAMT1"
"2562" 150 "5-20" "DCM" 778070469.005778 89404301 "MetaT" "DiAMT1"
"2563" 150 "5-20" "DCM" 580189640.959427 89405634 "MetaT" "DiAMT1"
"2564" 150 "5-20" "DCM" 1991349546.30645 89580511 "MetaT" "DiAMT1"
"2565" 150 "5-20" "DCM" 792537105.866689 89826269 "MetaT" "DiAMT1"
"2566" 150 "5-20" "DCM" 4331274428.1216 93168828 "MetaT" "DiAMT1"
"2567" 150 "5-20" "DCM" 184786038.743376 93170627 "MetaT" "DiAMT1"
"2568" 150 "5-20" "DCM" 1904769131.24965 93179891 "MetaT" "DiAMT1"
"2569" 150 "5-20" "DCM" 521084418.725126 97456617 "MetaT" "DiAMT1"
"2570" 150 "5-20" "SRF" 96710922523.7117 2916795 "MetaT" "DiAMT1"
"2571" 150 "5-20" "SRF" 2417261818.33705 18655925 "MetaT" "DiAMT1"
"2572" 150 "5-20" "SRF" 3960303373.78626 18732284 "MetaT" "DiAMT1"
"2573" 150 "5-20" "SRF" 1423470264.72295 19779111 "MetaT" "DiAMT1"
"2574" 150 "5-20" "SRF" 1549455564.01452 19843360 "MetaT" "DiAMT1"
"2575" 150 "5-20" "SRF" 521581095.257356 25150521 "MetaT" "DiAMT1"
"2576" 150 "5-20" "SRF" 524932375.659124 33071324 "MetaT" "DiAMT1"
"2577" 150 "5-20" "SRF" 536527896.793087 33131299 "MetaT" "DiAMT1"
"2578" 150 "5-20" "SRF" 549990347.079819 44308660 "MetaT" "DiAMT1"
"2579" 150 "5-20" "SRF" 378871933.86527 44382750 "MetaT" "DiAMT1"
"2580" 150 "5-20" "SRF" 258391094.631518 45036002 "MetaT" "DiAMT1"
"2581" 150 "5-20" "SRF" 443356796.807311 51655435 "MetaT" "DiAMT1"
"2582" 150 "5-20" "SRF" 3497872740.3202 76117824 "MetaT" "DiAMT1"
"2583" 150 "5-20" "SRF" 1443669441.17015 84067383 "MetaT" "DiAMT1"
"2584" 150 "5-20" "SRF" 771182117.101047 89382447 "MetaT" "DiAMT1"
"2585" 150 "5-20" "SRF" 567351153.490163 89580511 "MetaT" "DiAMT1"
"2586" 150 "5-20" "SRF" 515005287.752675 90457030 "MetaT" "DiAMT1"
"2587" 150 "5-20" "SRF" 1609583690.37926 93168828 "MetaT" "DiAMT1"
"2588" 150 "5-20" "SRF" 789704944.752564 93170627 "MetaT" "DiAMT1"
"2589" 150 "5-20" "SRF" 1085367424.06814 93179891 "MetaT" "DiAMT1"
"2590" 150 "5-20" "SRF" 551340016.6432 93203971 "MetaT" "DiAMT1"
"2591" 150 "5-20" "SRF" 1009190597.56139 95414910 "MetaT" "DiAMT1"
"2592" 150 "5-20" "SRF" 889346093.150341 101139722 "MetaT" "DiAMT1"
"2593" 150 "5-20" "SRF" 718028305.471734 103565002 "MetaT" "DiAMT1"
"2594" 151 "0.8-5" "SRF" 3369682593.02061 4054759 "MetaT" "DiAMT1"
"2595" 151 "0.8-5" "SRF" 4641033672.49245 37473201 "MetaT" "DiAMT1"
"2596" 151 "0.8-5" "SRF" 2359820253.65828 45159796 "MetaT" "DiAMT1"
"2597" 151 "0.8-5" "SRF" 1077988902.30707 48475338 "MetaT" "DiAMT1"
"2598" 151 "0.8-5" "SRF" 4348650840.73256 51655435 "MetaT" "DiAMT1"
"2599" 151 "0.8-5" "SRF" 855050466.016576 64610942 "MetaT" "DiAMT1"
"2600" 151 "0.8-5" "SRF" 393075373.652838 64689648 "MetaT" "DiAMT1"
"2601" 151 "0.8-5" "SRF" 14330872997.7597 88142097 "MetaT" "DiAMT1"
"2602" 151 "0.8-5" "SRF" 4266936621.88936 89382447 "MetaT" "DiAMT1"
"2603" 151 "0.8-5" "SRF" 937835435.06383 93180663 "MetaT" "DiAMT1"
"2604" 151 "0.8-5" "SRF" 3327877396.57004 93203971 "MetaT" "DiAMT1"
"2605" 151 "0.8-5" "SRF" 6091454414.83343 95414910 "MetaT" "DiAMT1"
"2606" 151 "0.8-5" "SRF" 312180027.417655 97435943 "MetaT" "DiAMT1"
"2607" 151 "180-2000" "SRF" 5825670764.62788 87850 "MetaT" "DiAMT1"
"2608" 151 "20-180" "DCM" 3026375176.8762 17029 "MetaT" "DiAMT1"
"2609" 151 "20-180" "DCM" 3752051876.95986 100068 "MetaT" "DiAMT1"
"2610" 151 "20-180" "DCM" 3147743392.249 1148595 "MetaT" "DiAMT1"
"2611" 151 "20-180" "DCM" 6657197379.50334 2635567 "MetaT" "DiAMT1"
"2612" 151 "20-180" "DCM" 4048595078.54988 5277762 "MetaT" "DiAMT1"
"2613" 151 "20-180" "DCM" 5138765875.83627 19779111 "MetaT" "DiAMT1"
"2614" 151 "20-180" "DCM" 10487955354.3469 19843360 "MetaT" "DiAMT1"
"2615" 151 "20-180" "DCM" 5596792736.53473 45036002 "MetaT" "DiAMT1"
"2616" 151 "20-180" "DCM" 2790373442.89963 46640776 "MetaT" "DiAMT1"
"2617" 151 "20-180" "DCM" 8742056199.55139 76117824 "MetaT" "DiAMT1"
"2618" 151 "20-180" "DCM" 9216688038.66847 89580511 "MetaT" "DiAMT1"
"2619" 151 "20-180" "DCM" 2780806448.23825 90372587 "MetaT" "DiAMT1"
"2620" 151 "20-180" "DCM" 2905320169.80117 93168828 "MetaT" "DiAMT1"
"2621" 151 "20-180" "DCM" 2938654157.2566 93179891 "MetaT" "DiAMT1"
"2622" 151 "20-180" "DCM" 25345892106.3384 103764379 "MetaT" "DiAMT1"
"2623" 151 "20-180" "SRF" 2215458016.321 17029 "MetaT" "DiAMT1"
"2624" 151 "20-180" "SRF" 2436700745.72105 2635567 "MetaT" "DiAMT1"
"2625" 151 "20-180" "SRF" 2351456429.20408 4577629 "MetaT" "DiAMT1"
"2626" 151 "20-180" "SRF" 2963774118.33959 5277762 "MetaT" "DiAMT1"
"2627" 151 "20-180" "SRF" 3761833675.02025 19779111 "MetaT" "DiAMT1"
"2628" 151 "20-180" "SRF" 3071083181.24498 19843360 "MetaT" "DiAMT1"
"2629" 151 "20-180" "SRF" 2365508957.66545 22666208 "MetaT" "DiAMT1"
"2630" 151 "20-180" "SRF" 2731945161.23019 42882333 "MetaT" "DiAMT1"
"2631" 151 "20-180" "SRF" 2133207479.18813 76117824 "MetaT" "DiAMT1"
"2632" 151 "20-180" "SRF" 1094793020.9724 78692801 "MetaT" "DiAMT1"
"2633" 151 "20-180" "SRF" 2249025562.02283 89580511 "MetaT" "DiAMT1"
"2634" 151 "20-180" "SRF" 2237723926.03278 89826269 "MetaT" "DiAMT1"
"2635" 151 "20-180" "SRF" 2197690617.05378 89832571 "MetaT" "DiAMT1"
"2636" 151 "20-180" "SRF" 2035689422.99667 90372587 "MetaT" "DiAMT1"
"2637" 151 "20-180" "SRF" 2463662856.32378 93180663 "MetaT" "DiAMT1"
"2638" 151 "20-180" "SRF" 3067557253.36755 93189783 "MetaT" "DiAMT1"
"2639" 151 "20-180" "SRF" 2182877751.37511 103764379 "MetaT" "DiAMT1"
"2640" 151 "5-20" "SRF" 4691513660.16743 1148595 "MetaT" "DiAMT1"
"2641" 151 "5-20" "SRF" 18118205731.9615 2916795 "MetaT" "DiAMT1"
"2642" 151 "5-20" "SRF" 797918604.908563 4577629 "MetaT" "DiAMT1"
"2643" 151 "5-20" "SRF" 1639114151.1003 18732284 "MetaT" "DiAMT1"
"2644" 151 "5-20" "SRF" 638250626.418413 19779111 "MetaT" "DiAMT1"
"2645" 151 "5-20" "SRF" 25649724352.8615 37473201 "MetaT" "DiAMT1"
"2646" 151 "5-20" "SRF" 49132572378.1695 42882333 "MetaT" "DiAMT1"
"2647" 151 "5-20" "SRF" 1390277960.24897 45036002 "MetaT" "DiAMT1"
"2648" 151 "5-20" "SRF" 4804637068.50744 48475338 "MetaT" "DiAMT1"
"2649" 151 "5-20" "SRF" 19680286459.0052 51655435 "MetaT" "DiAMT1"
"2650" 151 "5-20" "SRF" 2401682158.48306 64700656 "MetaT" "DiAMT1"
"2651" 151 "5-20" "SRF" 1395896866.55482 64875348 "MetaT" "DiAMT1"
"2652" 151 "5-20" "SRF" 1383119778.53143 89382447 "MetaT" "DiAMT1"
"2653" 151 "5-20" "SRF" 1849803651.77732 90370870 "MetaT" "DiAMT1"
"2654" 151 "5-20" "SRF" 8289234421.27868 90372587 "MetaT" "DiAMT1"
"2655" 151 "5-20" "SRF" 23553459793.0316 90457030 "MetaT" "DiAMT1"
"2656" 151 "5-20" "SRF" 82273744629.1092 93168828 "MetaT" "DiAMT1"
"2657" 151 "5-20" "SRF" 41073876867.7888 93170627 "MetaT" "DiAMT1"
"2658" 151 "5-20" "SRF" 59490486537.2281 93171123 "MetaT" "DiAMT1"
"2659" 151 "5-20" "SRF" 34309054506.3492 93179891 "MetaT" "DiAMT1"
"2660" 151 "5-20" "SRF" 5015961354.50819 93180663 "MetaT" "DiAMT1"
"2661" 151 "5-20" "SRF" 3469709203.31939 93189783 "MetaT" "DiAMT1"
"2662" 151 "5-20" "SRF" 5900410916.10237 93193720 "MetaT" "DiAMT1"
"2663" 151 "5-20" "SRF" 53396908848.7277 93203971 "MetaT" "DiAMT1"
"2664" 151 "5-20" "SRF" 8971032923.46177 93234283 "MetaT" "DiAMT1"
"2665" 151 "5-20" "SRF" 6656644749.09952 97456617 "MetaT" "DiAMT1"
"2666" 151 "5-20" "SRF" 870927007.519074 97790845 "MetaT" "DiAMT1"
"2667" 151 "5-20" "SRF" 23925713734.517 101139722 "MetaT" "DiAMT1"
"2668" 151 "5-20" "SRF" 1506351011.1358 103565001 "MetaT" "DiAMT1"
"2669" 151 "5-20" "SRF" 3863364290.30512 103565002 "MetaT" "DiAMT1"
"2670" 152 "0.8-5" "SRF" 6044744748.62481 4054759 "MetaT" "DiAMT1"
"2671" 152 "0.8-5" "SRF" 1248805925.13798 37473201 "MetaT" "DiAMT1"
"2672" 152 "0.8-5" "SRF" 12327739571.8012 45036002 "MetaT" "DiAMT1"
"2673" 152 "0.8-5" "SRF" 44226088767.809 45049339 "MetaT" "DiAMT1"
"2674" 152 "0.8-5" "SRF" 1125126699.94239 51655435 "MetaT" "DiAMT1"
"2675" 152 "0.8-5" "SRF" 3263424729.79439 53439714 "MetaT" "DiAMT1"
"2676" 152 "0.8-5" "SRF" 220541663705.893 54292941 "MetaT" "DiAMT1"
"2677" 152 "0.8-5" "SRF" 521883711.849709 89382447 "MetaT" "DiAMT1"
"2678" 152 "0.8-5" "SRF" 521287273.32188 90372587 "MetaT" "DiAMT1"
"2679" 152 "0.8-5" "SRF" 5122137722.14088 95414910 "MetaT" "DiAMT1"
"2680" 152 "0.8-5" "SRF" 5608111034.71286 97504342 "MetaT" "DiAMT1"
"2681" 152 "0.8-5" "SRF" 284190881.094484 103565001 "MetaT" "DiAMT1"
"2682" 152 "0.8-5" "SRF" 9005696624.22406 112368268 "MetaT" "DiAMT1"
"2683" 152 "180-2000" "SRF" 11989035370.4953 45159796 "MetaT" "DiAMT1"
"2684" 152 "180-2000" "SRF" 35689116638.1692 51655435 "MetaT" "DiAMT1"
"2685" 152 "20-180" "SRF" 98323308.6268415 55339 "MetaT" "DiAMT1"
"2686" 152 "20-180" "SRF" 380258659.495011 89240 "MetaT" "DiAMT1"
"2687" 152 "20-180" "SRF" 306066605.718711 2635567 "MetaT" "DiAMT1"
"2688" 152 "20-180" "SRF" 357689350.56815 2916795 "MetaT" "DiAMT1"
"2689" 152 "20-180" "SRF" 196906216.748407 4577629 "MetaT" "DiAMT1"
"2690" 152 "20-180" "SRF" 4935324017.21421 15250221 "MetaT" "DiAMT1"
"2691" 152 "20-180" "SRF" 197558224.088634 19746350 "MetaT" "DiAMT1"
"2692" 152 "20-180" "SRF" 990414735.63691 22666208 "MetaT" "DiAMT1"
"2693" 152 "20-180" "SRF" 1558221860.33925 25150521 "MetaT" "DiAMT1"
"2694" 152 "20-180" "SRF" 174248199.984718 33071324 "MetaT" "DiAMT1"
"2695" 152 "20-180" "SRF" 114751444302.599 37473201 "MetaT" "DiAMT1"
"2696" 152 "20-180" "SRF" 171542793.77449 45036002 "MetaT" "DiAMT1"
"2697" 152 "20-180" "SRF" 1624984360.40794 46640776 "MetaT" "DiAMT1"
"2698" 152 "20-180" "SRF" 243565801632.314 51655435 "MetaT" "DiAMT1"
"2699" 152 "20-180" "SRF" 1054109252.20437 54292941 "MetaT" "DiAMT1"
"2700" 152 "20-180" "SRF" 11401093848.1473 54302003 "MetaT" "DiAMT1"
"2701" 152 "20-180" "SRF" 1883038355.18369 64294557 "MetaT" "DiAMT1"
"2702" 152 "20-180" "SRF" 126457362.600185 72083067 "MetaT" "DiAMT1"
"2703" 152 "20-180" "SRF" 755010198.358981 76132506 "MetaT" "DiAMT1"
"2704" 152 "20-180" "SRF" 367380441.34709 78640452 "MetaT" "DiAMT1"
"2705" 152 "20-180" "SRF" 1292997169.4222 79525550 "MetaT" "DiAMT1"
"2706" 152 "20-180" "SRF" 249009113.834589 85013213 "MetaT" "DiAMT1"
"2707" 152 "20-180" "SRF" 35497189371.7151 89382447 "MetaT" "DiAMT1"
"2708" 152 "20-180" "SRF" 224633221.667046 89815993 "MetaT" "DiAMT1"
"2709" 152 "20-180" "SRF" 562147459.247181 89826269 "MetaT" "DiAMT1"
"2710" 152 "20-180" "SRF" 1448948460.67292 90372587 "MetaT" "DiAMT1"
"2711" 152 "20-180" "SRF" 3834696202.50056 90589841 "MetaT" "DiAMT1"
"2712" 152 "20-180" "SRF" 1365068265.89614 93193720 "MetaT" "DiAMT1"
"2713" 152 "20-180" "SRF" 549042181.056141 93203971 "MetaT" "DiAMT1"
"2714" 152 "20-180" "SRF" 159185121.864375 112368268 "MetaT" "DiAMT1"
"2715" 152 "20-180" "SRF" 170464524.785049 116410207 "MetaT" "DiAMT1"
"2716" 152 "5-20" "SRF" 7633008918.10004 2916795 "MetaT" "DiAMT1"
"2717" 152 "5-20" "SRF" 6126240286.48665 15250221 "MetaT" "DiAMT1"
"2718" 152 "5-20" "SRF" 900245818.37016 18732284 "MetaT" "DiAMT1"
"2719" 152 "5-20" "SRF" 103456375.698947 19746350 "MetaT" "DiAMT1"
"2720" 152 "5-20" "SRF" 1042669741.15624 25150521 "MetaT" "DiAMT1"
"2721" 152 "5-20" "SRF" 319373215.869704 33071324 "MetaT" "DiAMT1"
"2722" 152 "5-20" "SRF" 79339214552.0971 37473201 "MetaT" "DiAMT1"
"2723" 152 "5-20" "SRF" 1437599331.03137 42882333 "MetaT" "DiAMT1"
"2724" 152 "5-20" "SRF" 269498206.967354 45036002 "MetaT" "DiAMT1"
"2725" 152 "5-20" "SRF" 492663532.21316 46640776 "MetaT" "DiAMT1"
"2726" 152 "5-20" "SRF" 3104513658.69256 48475338 "MetaT" "DiAMT1"
"2727" 152 "5-20" "SRF" 111441962547.421 51655435 "MetaT" "DiAMT1"
"2728" 152 "5-20" "SRF" 276005525.274575 54292941 "MetaT" "DiAMT1"
"2729" 152 "5-20" "SRF" 148028231.811822 54302003 "MetaT" "DiAMT1"
"2730" 152 "5-20" "SRF" 103800084.588312 64294557 "MetaT" "DiAMT1"
"2731" 152 "5-20" "SRF" 673358307.350903 78640452 "MetaT" "DiAMT1"
"2732" 152 "5-20" "SRF" 11081906055.9902 89382447 "MetaT" "DiAMT1"
"2733" 152 "5-20" "SRF" 963364129.905091 89404301 "MetaT" "DiAMT1"
"2734" 152 "5-20" "SRF" 143671790.900131 89405634 "MetaT" "DiAMT1"
"2735" 152 "5-20" "SRF" 705809310.114802 89815993 "MetaT" "DiAMT1"
"2736" 152 "5-20" "SRF" 1874629527.66491 90372587 "MetaT" "DiAMT1"
"2737" 152 "5-20" "SRF" 2492858414.44803 90589841 "MetaT" "DiAMT1"
"2738" 152 "5-20" "SRF" 94335221.8027832 93179891 "MetaT" "DiAMT1"
"2739" 152 "5-20" "SRF" 378123752.122361 93180663 "MetaT" "DiAMT1"
"2740" 152 "5-20" "SRF" 112226384.558484 93180665 "MetaT" "DiAMT1"
"2741" 152 "5-20" "SRF" 2668783138.83555 93193720 "MetaT" "DiAMT1"
"2742" 152 "5-20" "SRF" 47919977.7010458 93203971 "MetaT" "DiAMT1"
"2743" 152 "5-20" "SRF" 579662810.038626 93234283 "MetaT" "DiAMT1"
"2744" 152 "5-20" "SRF" 129534931.430688 97019216 "MetaT" "DiAMT1"
"2745" 152 "5-20" "SRF" 640242325.02217 97504342 "MetaT" "DiAMT1"
"2746" 152 "5-20" "SRF" 208403318.176907 112368268 "MetaT" "DiAMT1"
"2747" 152 "5-20" "SRF" 59398907.7206881 112767649 "MetaT" "DiAMT1"
"2748" 152 "5-20" "SRF" 147562147.95851 115728935 "MetaT" "DiAMT1"
"2749" 152 "5-20" "SRF" 82655622.9129152 116102352 "MetaT" "DiAMT1"
"2750" 152 "5-20" "SRF" 118437549.132228 116102353 "MetaT" "DiAMT1"
"2751" 152 "5-20" "SRF" 1036987568.99335 116661768 "MetaT" "DiAMT1"
"2752" 152 "5-20" "SRF" 3166603931.86641 116717289 "MetaT" "DiAMT1"
"2753" 18 "0.8-5" "DCM" 15166335065.103 15250221 "MetaT" "DiAMT1"
"2754" 18 "0.8-5" "DCM" 12210528149.9193 25150521 "MetaT" "DiAMT1"
"2755" 18 "0.8-5" "DCM" 49130205746.8308 37473201 "MetaT" "DiAMT1"
"2756" 18 "0.8-5" "DCM" 44506683504.2745 45159796 "MetaT" "DiAMT1"
"2757" 18 "0.8-5" "DCM" 16484691374.1662 51655435 "MetaT" "DiAMT1"
"2758" 18 "0.8-5" "DCM" 2831974694.07874 89382447 "MetaT" "DiAMT1"
"2759" 18 "0.8-5" "DCM" 1414369075.78561 90372587 "MetaT" "DiAMT1"
"2760" 18 "0.8-5" "DCM" 6040624484.74635 93193720 "MetaT" "DiAMT1"
"2761" 18 "0.8-5" "DCM" 759247203.259146 93203971 "MetaT" "DiAMT1"
"2762" 18 "0.8-5" "SRF" 35099555252.6503 36536354 "MetaT" "DiAMT1"
"2763" 18 "0.8-5" "SRF" 19531365145.5661 36536679 "MetaT" "DiAMT1"
"2764" 18 "0.8-5" "SRF" 10072202970.3447 37473201 "MetaT" "DiAMT1"
"2765" 18 "0.8-5" "SRF" 27828994936.0709 51655435 "MetaT" "DiAMT1"
"2766" 18 "0.8-5" "SRF" 14030786174.3646 89382447 "MetaT" "DiAMT1"
"2767" 18 "0.8-5" "SRF" 3009302359.85145 93203971 "MetaT" "DiAMT1"
"2768" 18 "0.8-5" "SRF" 2752616636.6767 94714676 "MetaT" "DiAMT1"
"2769" 18 "20-180" "DCM" 41039019065.3721 5849 "MetaT" "DiAMT1"
"2770" 18 "20-180" "DCM" 89610496432.9839 17029 "MetaT" "DiAMT1"
"2771" 18 "20-180" "DCM" 7415888415.27906 38996 "MetaT" "DiAMT1"
"2772" 18 "20-180" "DCM" 3193565564.36698 45666 "MetaT" "DiAMT1"
"2773" 18 "20-180" "DCM" 5022385615.08956 89240 "MetaT" "DiAMT1"
"2774" 18 "20-180" "DCM" 5207703291.16127 100068 "MetaT" "DiAMT1"
"2775" 18 "20-180" "DCM" 41939030132.0546 142708 "MetaT" "DiAMT1"
"2776" 18 "20-180" "DCM" 859337298.808672 191203 "MetaT" "DiAMT1"
"2777" 18 "20-180" "DCM" 26164598755.1275 1060015 "MetaT" "DiAMT1"
"2778" 18 "20-180" "DCM" 58624597867.8899 1069928 "MetaT" "DiAMT1"
"2779" 18 "20-180" "DCM" 18668853423.5383 1071101 "MetaT" "DiAMT1"
"2780" 18 "20-180" "DCM" 4138720078.82118 15250221 "MetaT" "DiAMT1"
"2781" 18 "20-180" "DCM" 1783102209.24925 19779111 "MetaT" "DiAMT1"
"2782" 18 "20-180" "DCM" 3920134166.35878 25150521 "MetaT" "DiAMT1"
"2783" 18 "20-180" "DCM" 783935836.656936 25189412 "MetaT" "DiAMT1"
"2784" 18 "20-180" "DCM" 3635302028.32947 33053762 "MetaT" "DiAMT1"
"2785" 18 "20-180" "DCM" 1315107314.76561 33071324 "MetaT" "DiAMT1"
"2786" 18 "20-180" "DCM" 9297166095.85158 35194012 "MetaT" "DiAMT1"
"2787" 18 "20-180" "DCM" 9493171003.00234 35196938 "MetaT" "DiAMT1"
"2788" 18 "20-180" "DCM" 9616160547.60275 36509086 "MetaT" "DiAMT1"
"2789" 18 "20-180" "DCM" 35375652070.371 36512011 "MetaT" "DiAMT1"
"2790" 18 "20-180" "DCM" 1342554396.46912 36536354 "MetaT" "DiAMT1"
"2791" 18 "20-180" "DCM" 38420882642.9816 36536679 "MetaT" "DiAMT1"
"2792" 18 "20-180" "DCM" 6934693191.61824 37473201 "MetaT" "DiAMT1"
"2793" 18 "20-180" "DCM" 34221107884.1604 41203164 "MetaT" "DiAMT1"
"2794" 18 "20-180" "DCM" 779592701.827813 41865190 "MetaT" "DiAMT1"
"2795" 18 "20-180" "DCM" 2589873914.35436 42882333 "MetaT" "DiAMT1"
"2796" 18 "20-180" "DCM" 1388078744.06826 45083269 "MetaT" "DiAMT1"
"2797" 18 "20-180" "DCM" 652976717.772251 45159796 "MetaT" "DiAMT1"
"2798" 18 "20-180" "DCM" 12218106044.2358 51655435 "MetaT" "DiAMT1"
"2799" 18 "20-180" "DCM" 604257574.578294 63112813 "MetaT" "DiAMT1"
"2800" 18 "20-180" "DCM" 6941171791.3862 63291718 "MetaT" "DiAMT1"
"2801" 18 "20-180" "DCM" 697047592.222515 79525550 "MetaT" "DiAMT1"
"2802" 18 "20-180" "DCM" 3570917879.26839 89358250 "MetaT" "DiAMT1"
"2803" 18 "20-180" "DCM" 7728136348.55396 89382447 "MetaT" "DiAMT1"
"2804" 18 "20-180" "DCM" 30233941421.5143 90372587 "MetaT" "DiAMT1"
"2805" 18 "20-180" "DCM" 13689910382.3308 92840560 "MetaT" "DiAMT1"
"2806" 18 "20-180" "DCM" 34342033600.9567 93193720 "MetaT" "DiAMT1"
"2807" 18 "20-180" "DCM" 16575193051.8679 93203971 "MetaT" "DiAMT1"
"2808" 18 "20-180" "DCM" 418799055.595001 116102355 "MetaT" "DiAMT1"
"2809" 18 "20-180" "SRF" 110912707377.576 17029 "MetaT" "DiAMT1"
"2810" 18 "20-180" "SRF" 1675286342.62471 1069928 "MetaT" "DiAMT1"
"2811" 18 "20-180" "SRF" 1898971799.47552 35196938 "MetaT" "DiAMT1"
"2812" 18 "20-180" "SRF" 49243496503.9392 36509086 "MetaT" "DiAMT1"
"2813" 18 "20-180" "SRF" 64853684895.6879 90372587 "MetaT" "DiAMT1"
"2814" 18 "20-180" "SRF" 95625221780.3004 93193720 "MetaT" "DiAMT1"
"2815" 18 "5-20" "DCM" 10434767449.5524 89382447 "MetaT" "DiAMT1"
"2816" 18 "5-20" "SRF" 12408676877.1627 5849 "MetaT" "DiAMT1"
"2817" 18 "5-20" "SRF" 79114961140.4795 17029 "MetaT" "DiAMT1"
"2818" 18 "5-20" "SRF" 2449587120.45848 134256 "MetaT" "DiAMT1"
"2819" 18 "5-20" "SRF" 9640379464.9155 142708 "MetaT" "DiAMT1"
"2820" 18 "5-20" "SRF" 14998324240.1576 1060015 "MetaT" "DiAMT1"
"2821" 18 "5-20" "SRF" 11430394126.8759 1069928 "MetaT" "DiAMT1"
"2822" 18 "5-20" "SRF" 17581102475.6621 1071101 "MetaT" "DiAMT1"
"2823" 18 "5-20" "SRF" 5953894206.66874 33053762 "MetaT" "DiAMT1"
"2824" 18 "5-20" "SRF" 538470377.530691 33071324 "MetaT" "DiAMT1"
"2825" 18 "5-20" "SRF" 8255474205.96308 33131299 "MetaT" "DiAMT1"
"2826" 18 "5-20" "SRF" 2537814965.81567 35194012 "MetaT" "DiAMT1"
"2827" 18 "5-20" "SRF" 6478294352.30178 35196938 "MetaT" "DiAMT1"
"2828" 18 "5-20" "SRF" 522893525.996905 35197677 "MetaT" "DiAMT1"
"2829" 18 "5-20" "SRF" 3674845674.44636 36509086 "MetaT" "DiAMT1"
"2830" 18 "5-20" "SRF" 6437578815.17139 36512011 "MetaT" "DiAMT1"
"2831" 18 "5-20" "SRF" 17040965936.976 36536354 "MetaT" "DiAMT1"
"2832" 18 "5-20" "SRF" 25170274029.5575 36536679 "MetaT" "DiAMT1"
"2833" 18 "5-20" "SRF" 13881552566.2669 37473201 "MetaT" "DiAMT1"
"2834" 18 "5-20" "SRF" 35029561228.5957 41203164 "MetaT" "DiAMT1"
"2835" 18 "5-20" "SRF" 1276816186.05616 41865190 "MetaT" "DiAMT1"
"2836" 18 "5-20" "SRF" 24036260533.2104 42882333 "MetaT" "DiAMT1"
"2837" 18 "5-20" "SRF" 5347223238.58784 45159796 "MetaT" "DiAMT1"
"2838" 18 "5-20" "SRF" 15462892814.6553 51655435 "MetaT" "DiAMT1"
"2839" 18 "5-20" "SRF" 2911753905.03014 54302003 "MetaT" "DiAMT1"
"2840" 18 "5-20" "SRF" 25236138273.1936 63112813 "MetaT" "DiAMT1"
"2841" 18 "5-20" "SRF" 13951936508.3961 63291718 "MetaT" "DiAMT1"
"2842" 18 "5-20" "SRF" 10020231373.1798 89382447 "MetaT" "DiAMT1"
"2843" 18 "5-20" "SRF" 6821864477.05384 89404301 "MetaT" "DiAMT1"
"2844" 18 "5-20" "SRF" 22124670871.981 90372587 "MetaT" "DiAMT1"
"2845" 18 "5-20" "SRF" 1724717093.23207 92840560 "MetaT" "DiAMT1"
"2846" 18 "5-20" "SRF" 7650301131.3904 93180663 "MetaT" "DiAMT1"
"2847" 18 "5-20" "SRF" 5298053369.72726 93180665 "MetaT" "DiAMT1"
"2848" 18 "5-20" "SRF" 21935686496.0154 93193720 "MetaT" "DiAMT1"
"2849" 18 "5-20" "SRF" 69563765778.468 93203971 "MetaT" "DiAMT1"
"2850" 20 "5-20" "SRF" 6004814428.59923 5849 "MetaT" "DiAMT1"
"2851" 20 "5-20" "SRF" 2496871298.08591 17029 "MetaT" "DiAMT1"
"2852" 20 "5-20" "SRF" 3318841948.60273 1069928 "MetaT" "DiAMT1"
"2853" 20 "5-20" "SRF" 3280203470.03444 15250221 "MetaT" "DiAMT1"
"2854" 20 "5-20" "SRF" 781730733.512882 33071324 "MetaT" "DiAMT1"
"2855" 20 "5-20" "SRF" 42322231700.5147 35196938 "MetaT" "DiAMT1"
"2856" 20 "5-20" "SRF" 3810714737.39765 36509086 "MetaT" "DiAMT1"
"2857" 20 "5-20" "SRF" 4672915557.87029 36512011 "MetaT" "DiAMT1"
"2858" 20 "5-20" "SRF" 58626059554.784 37473201 "MetaT" "DiAMT1"
"2859" 20 "5-20" "SRF" 46184459900.1782 42882333 "MetaT" "DiAMT1"
"2860" 20 "5-20" "SRF" 65364567617.973 51655435 "MetaT" "DiAMT1"
"2861" 20 "5-20" "SRF" 5918042394.45255 54302003 "MetaT" "DiAMT1"
"2862" 20 "5-20" "SRF" 16981100913.8659 89358250 "MetaT" "DiAMT1"
"2863" 20 "5-20" "SRF" 47469122985.1209 89382447 "MetaT" "DiAMT1"
"2864" 20 "5-20" "SRF" 3301240788.78652 89404301 "MetaT" "DiAMT1"
"2865" 20 "5-20" "SRF" 86417429018.5532 90372587 "MetaT" "DiAMT1"
"2866" 20 "5-20" "SRF" 5932282871.33889 90589841 "MetaT" "DiAMT1"
"2867" 20 "5-20" "SRF" 2776603767.16609 93180663 "MetaT" "DiAMT1"
"2868" 20 "5-20" "SRF" 49809459403.4273 93193720 "MetaT" "DiAMT1"
"2869" 20 "5-20" "SRF" 119874331474.24 93203971 "MetaT" "DiAMT1"
"2870" 22 "0.8-5" "DCM" 503175277.765975 142708 "MetaT" "DiAMT1"
"2871" 22 "0.8-5" "DCM" 670997828.28176 1060015 "MetaT" "DiAMT1"
"2872" 22 "0.8-5" "DCM" 4914939016.13545 25150521 "MetaT" "DiAMT1"
"2873" 22 "0.8-5" "DCM" 2693260569.09721 33053762 "MetaT" "DiAMT1"
"2874" 22 "0.8-5" "DCM" 2698101080.54419 33071324 "MetaT" "DiAMT1"
"2875" 22 "0.8-5" "DCM" 6204827081.944 33131299 "MetaT" "DiAMT1"
"2876" 22 "0.8-5" "DCM" 7590151020.94871 35193241 "MetaT" "DiAMT1"
"2877" 22 "0.8-5" "DCM" 1310025255.21601 35197677 "MetaT" "DiAMT1"
"2878" 22 "0.8-5" "DCM" 4164950263.28501 36509086 "MetaT" "DiAMT1"
"2879" 22 "0.8-5" "DCM" 587229729.200565 36519165 "MetaT" "DiAMT1"
"2880" 22 "0.8-5" "DCM" 2754412075.06956 36536354 "MetaT" "DiAMT1"
"2881" 22 "0.8-5" "DCM" 4598129031.46212 36536679 "MetaT" "DiAMT1"
"2882" 22 "0.8-5" "DCM" 1049568064.05173 36604926 "MetaT" "DiAMT1"
"2883" 22 "0.8-5" "DCM" 1580817607.76579 37473201 "MetaT" "DiAMT1"
"2884" 22 "0.8-5" "DCM" 4018981191.90107 45159796 "MetaT" "DiAMT1"
"2885" 22 "0.8-5" "DCM" 1139405291.04382 51655435 "MetaT" "DiAMT1"
"2886" 22 "0.8-5" "DCM" 391785330.779616 63104867 "MetaT" "DiAMT1"
"2887" 22 "0.8-5" "DCM" 413235735.36336 63112813 "MetaT" "DiAMT1"
"2888" 22 "0.8-5" "DCM" 431534851.447278 63291718 "MetaT" "DiAMT1"
"2889" 22 "0.8-5" "DCM" 1321266890.70127 89382447 "MetaT" "DiAMT1"
"2890" 22 "0.8-5" "DCM" 439918957.132537 90372587 "MetaT" "DiAMT1"
"2891" 22 "0.8-5" "DCM" 10390723834.1121 93203971 "MetaT" "DiAMT1"
"2892" 22 "0.8-5" "SRF" 530210978.975987 1060015 "MetaT" "DiAMT1"
"2893" 22 "0.8-5" "SRF" 529595528.04276 25150521 "MetaT" "DiAMT1"
"2894" 22 "0.8-5" "SRF" 532998303.047706 33071324 "MetaT" "DiAMT1"
"2895" 22 "0.8-5" "SRF" 3813403978.34251 33131299 "MetaT" "DiAMT1"
"2896" 22 "0.8-5" "SRF" 1028161233.59738 35193241 "MetaT" "DiAMT1"
"2897" 22 "0.8-5" "SRF" 517579747.485917 35197677 "MetaT" "DiAMT1"
"2898" 22 "0.8-5" "SRF" 601511598.429579 35277378 "MetaT" "DiAMT1"
"2899" 22 "0.8-5" "SRF" 519642992.492979 36509086 "MetaT" "DiAMT1"
"2900" 22 "0.8-5" "SRF" 544122298.63904 36536354 "MetaT" "DiAMT1"
"2901" 22 "0.8-5" "SRF" 529288338.061293 45159796 "MetaT" "DiAMT1"
"2902" 22 "0.8-5" "SRF" 274516574.854896 63114022 "MetaT" "DiAMT1"
"2903" 22 "0.8-5" "SRF" 511487160.77224 63291718 "MetaT" "DiAMT1"
"2904" 22 "0.8-5" "SRF" 193406760.241135 72083067 "MetaT" "DiAMT1"
"2905" 22 "0.8-5" "SRF" 261010610.645787 89382447 "MetaT" "DiAMT1"
"2906" 22 "0.8-5" "SRF" 1679435143.83621 93203971 "MetaT" "DiAMT1"
"2907" 22 "180-2000" "SRF" 27365199134.1109 51655435 "MetaT" "DiAMT1"
"2908" 22 "20-180" "DCM" 3152525837.55286 1060015 "MetaT" "DiAMT1"
"2909" 22 "20-180" "DCM" 4454494062.43863 25150521 "MetaT" "DiAMT1"
"2910" 22 "20-180" "DCM" 3942049596.64708 33071324 "MetaT" "DiAMT1"
"2911" 22 "20-180" "DCM" 3894421414.194 33087307 "MetaT" "DiAMT1"
"2912" 22 "20-180" "DCM" 790025040.615723 33131299 "MetaT" "DiAMT1"
"2913" 22 "20-180" "DCM" 8871647392.71713 35193241 "MetaT" "DiAMT1"
"2914" 22 "20-180" "DCM" 94799644018.6374 35197677 "MetaT" "DiAMT1"
"2915" 22 "20-180" "DCM" 174461693.214415 35277378 "MetaT" "DiAMT1"
"2916" 22 "20-180" "DCM" 4521498666.39408 36509086 "MetaT" "DiAMT1"
"2917" 22 "20-180" "DCM" 3734691219.84435 36519165 "MetaT" "DiAMT1"
"2918" 22 "20-180" "DCM" 25592676941.4479 36536679 "MetaT" "DiAMT1"
"2919" 22 "20-180" "DCM" 33285257462.7514 36604926 "MetaT" "DiAMT1"
"2920" 22 "20-180" "DCM" 271723191.587544 37473201 "MetaT" "DiAMT1"
"2921" 22 "20-180" "DCM" 1781666018.76924 44308660 "MetaT" "DiAMT1"
"2922" 22 "20-180" "DCM" 35615281993.4188 45159796 "MetaT" "DiAMT1"
"2923" 22 "20-180" "DCM" 587549456.698669 51655435 "MetaT" "DiAMT1"
"2924" 22 "20-180" "DCM" 167187863.933208 54302003 "MetaT" "DiAMT1"
"2925" 22 "20-180" "DCM" 79239038.5048704 62646621 "MetaT" "DiAMT1"
"2926" 22 "20-180" "DCM" 274352165.106705 63121911 "MetaT" "DiAMT1"
"2927" 22 "20-180" "DCM" 151406400.804501 89382447 "MetaT" "DiAMT1"
"2928" 22 "20-180" "DCM" 831783507.048269 90372587 "MetaT" "DiAMT1"
"2929" 22 "20-180" "DCM" 4602052516.94852 93193720 "MetaT" "DiAMT1"
"2930" 22 "20-180" "DCM" 12258716772.867 93203971 "MetaT" "DiAMT1"
"2931" 22 "20-180" "DCM" 77566936.8717079 112767088 "MetaT" "DiAMT1"
"2932" 22 "20-180" "SRF" 24355353442.3809 33071324 "MetaT" "DiAMT1"
"2933" 22 "20-180" "SRF" 36329079916.119 33087307 "MetaT" "DiAMT1"
"2934" 22 "20-180" "SRF" 5240705746.21915 33131299 "MetaT" "DiAMT1"
"2935" 22 "20-180" "SRF" 17309091513.921 35193241 "MetaT" "DiAMT1"
"2936" 22 "20-180" "SRF" 44812047149.3213 35197677 "MetaT" "DiAMT1"
"2937" 22 "20-180" "SRF" 4998964763.62019 36509086 "MetaT" "DiAMT1"
"2938" 22 "20-180" "SRF" 27463027125.736 36536679 "MetaT" "DiAMT1"
"2939" 22 "20-180" "SRF" 14959410574.16 36604926 "MetaT" "DiAMT1"
"2940" 22 "20-180" "SRF" 17821135404.414 45159796 "MetaT" "DiAMT1"
"2941" 22 "20-180" "SRF" 1082656897.49841 51655435 "MetaT" "DiAMT1"
"2942" 22 "20-180" "SRF" 1516617506.03267 63121911 "MetaT" "DiAMT1"
"2943" 22 "20-180" "SRF" 1254026017.8453 90372587 "MetaT" "DiAMT1"
"2944" 22 "20-180" "SRF" 5355815817.52109 93193720 "MetaT" "DiAMT1"
"2945" 22 "20-180" "SRF" 5385387806.69759 93203971 "MetaT" "DiAMT1"
"2946" 22 "5-20" "DCM" 1217791523.33439 5849 "MetaT" "DiAMT1"
"2947" 22 "5-20" "DCM" 773499033.218142 191203 "MetaT" "DiAMT1"
"2948" 22 "5-20" "DCM" 84110876.8586176 1060015 "MetaT" "DiAMT1"
"2949" 22 "5-20" "DCM" 1166653842.50332 1069928 "MetaT" "DiAMT1"
"2950" 22 "5-20" "DCM" 354791223.219806 15250221 "MetaT" "DiAMT1"
"2951" 22 "5-20" "DCM" 1153424853.17674 22666208 "MetaT" "DiAMT1"
"2952" 22 "5-20" "DCM" 1596251632.26926 25150521 "MetaT" "DiAMT1"
"2953" 22 "5-20" "DCM" 81804391833.8885 33053762 "MetaT" "DiAMT1"
"2954" 22 "5-20" "DCM" 36019598671.3716 33071324 "MetaT" "DiAMT1"
"2955" 22 "5-20" "DCM" 58576444260.3491 33087307 "MetaT" "DiAMT1"
"2956" 22 "5-20" "DCM" 66025481655.0999 33131299 "MetaT" "DiAMT1"
"2957" 22 "5-20" "DCM" 22671458987.3145 35193241 "MetaT" "DiAMT1"
"2958" 22 "5-20" "DCM" 1593996631.23118 35194012 "MetaT" "DiAMT1"
"2959" 22 "5-20" "DCM" 24303701897.7933 35197677 "MetaT" "DiAMT1"
"2960" 22 "5-20" "DCM" 286454127.454514 35208005 "MetaT" "DiAMT1"
"2961" 22 "5-20" "DCM" 381687064.136271 35277378 "MetaT" "DiAMT1"
"2962" 22 "5-20" "DCM" 5523105283.56299 36509086 "MetaT" "DiAMT1"
"2963" 22 "5-20" "DCM" 2870804954.93189 36519165 "MetaT" "DiAMT1"
"2964" 22 "5-20" "DCM" 1122130380.41613 36536354 "MetaT" "DiAMT1"
"2965" 22 "5-20" "DCM" 24125803178.9469 36536679 "MetaT" "DiAMT1"
"2966" 22 "5-20" "DCM" 3864091679.58491 37473201 "MetaT" "DiAMT1"
"2967" 22 "5-20" "DCM" 7352906966.41096 44308660 "MetaT" "DiAMT1"
"2968" 22 "5-20" "DCM" 27372430984.9304 45159796 "MetaT" "DiAMT1"
"2969" 22 "5-20" "DCM" 2999359842.67124 51655435 "MetaT" "DiAMT1"
"2970" 22 "5-20" "DCM" 302834349.526529 62817736 "MetaT" "DiAMT1"
"2971" 22 "5-20" "DCM" 4273491706.4157 63112813 "MetaT" "DiAMT1"
"2972" 22 "5-20" "DCM" 100037884.639724 63121911 "MetaT" "DiAMT1"
"2973" 22 "5-20" "DCM" 1298249498.41866 63291718 "MetaT" "DiAMT1"
"2974" 22 "5-20" "DCM" 169502130.062858 64697079 "MetaT" "DiAMT1"
"2975" 22 "5-20" "DCM" 349649321.434012 88142097 "MetaT" "DiAMT1"
"2976" 22 "5-20" "DCM" 8529603183.40339 89382447 "MetaT" "DiAMT1"
"2977" 22 "5-20" "DCM" 714133295.874104 89404301 "MetaT" "DiAMT1"
"2978" 22 "5-20" "DCM" 5058874731.57561 89405634 "MetaT" "DiAMT1"
"2979" 22 "5-20" "DCM" 1240755592.06012 90372587 "MetaT" "DiAMT1"
"2980" 22 "5-20" "DCM" 300321201.397678 93180663 "MetaT" "DiAMT1"
"2981" 22 "5-20" "DCM" 415962123.774944 93180665 "MetaT" "DiAMT1"
"2982" 22 "5-20" "DCM" 2296293652.17553 93193720 "MetaT" "DiAMT1"
"2983" 22 "5-20" "DCM" 45646611658.8171 93203971 "MetaT" "DiAMT1"
"2984" 22 "5-20" "DCM" 105506427.896269 112129879 "MetaT" "DiAMT1"
"2985" 22 "5-20" "SRF" 4808441806.24961 25150521 "MetaT" "DiAMT1"
"2986" 22 "5-20" "SRF" 14921289602.3276 33071324 "MetaT" "DiAMT1"
"2987" 22 "5-20" "SRF" 11429262276.1362 33087307 "MetaT" "DiAMT1"
"2988" 22 "5-20" "SRF" 38745515016.1094 33131299 "MetaT" "DiAMT1"
"2989" 22 "5-20" "SRF" 12057901511.6061 35193241 "MetaT" "DiAMT1"
"2990" 22 "5-20" "SRF" 7049017497.59056 35197677 "MetaT" "DiAMT1"
"2991" 22 "5-20" "SRF" 8649809942.46855 36509086 "MetaT" "DiAMT1"
"2992" 22 "5-20" "SRF" 823389508.265558 36536354 "MetaT" "DiAMT1"
"2993" 22 "5-20" "SRF" 3141807065.66859 36536679 "MetaT" "DiAMT1"
"2994" 22 "5-20" "SRF" 945122659.384905 37473201 "MetaT" "DiAMT1"
"2995" 22 "5-20" "SRF" 1267586479.82988 44308660 "MetaT" "DiAMT1"
"2996" 22 "5-20" "SRF" 50459353212.1606 45159796 "MetaT" "DiAMT1"
"2997" 22 "5-20" "SRF" 1362431381.70828 51655435 "MetaT" "DiAMT1"
"2998" 22 "5-20" "SRF" 4644027596.50677 63291718 "MetaT" "DiAMT1"
"2999" 22 "5-20" "SRF" 846612020.454536 89405634 "MetaT" "DiAMT1"
"3000" 22 "5-20" "SRF" 10589142679.1514 93203971 "MetaT" "DiAMT1"
"3001" 23 "0.8-5" "DCM" 4145845291.39496 25150521 "MetaT" "DiAMT1"
"3002" 23 "0.8-5" "DCM" 9931917588.32429 33053762 "MetaT" "DiAMT1"
"3003" 23 "0.8-5" "DCM" 710775267.3705 33131299 "MetaT" "DiAMT1"
"3004" 23 "0.8-5" "DCM" 1430088375.79049 35170100 "MetaT" "DiAMT1"
"3005" 23 "0.8-5" "DCM" 6036584313.01985 35193241 "MetaT" "DiAMT1"
"3006" 23 "0.8-5" "DCM" 819372727.354154 35194012 "MetaT" "DiAMT1"
"3007" 23 "0.8-5" "DCM" 3346587695.98197 35196938 "MetaT" "DiAMT1"
"3008" 23 "0.8-5" "DCM" 1350593956.71649 35197677 "MetaT" "DiAMT1"
"3009" 23 "0.8-5" "DCM" 17627712354.2057 36509086 "MetaT" "DiAMT1"
"3010" 23 "0.8-5" "DCM" 908122481.194192 36519165 "MetaT" "DiAMT1"
"3011" 23 "0.8-5" "DCM" 2129782777.89908 36536354 "MetaT" "DiAMT1"
"3012" 23 "0.8-5" "DCM" 677217618.228435 36536679 "MetaT" "DiAMT1"
"3013" 23 "0.8-5" "DCM" 4834013926.86723 45159796 "MetaT" "DiAMT1"
"3014" 23 "0.8-5" "DCM" 293672563.602759 51655435 "MetaT" "DiAMT1"
"3015" 23 "0.8-5" "DCM" 639049153.432948 63112813 "MetaT" "DiAMT1"
"3016" 23 "0.8-5" "DCM" 716334881.375204 63114022 "MetaT" "DiAMT1"
"3017" 23 "0.8-5" "DCM" 667347854.734075 63291718 "MetaT" "DiAMT1"
"3018" 23 "0.8-5" "DCM" 1702729652.23911 89382447 "MetaT" "DiAMT1"
"3019" 23 "0.8-5" "DCM" 668096842.225357 94714676 "MetaT" "DiAMT1"
"3020" 23 "0.8-5" "DCM" 303711370.623874 97435944 "MetaT" "DiAMT1"
"3021" 23 "0.8-5" "SRF" 1462892207.22461 25150521 "MetaT" "DiAMT1"
"3022" 23 "0.8-5" "SRF" 2840071293.57521 35193241 "MetaT" "DiAMT1"
"3023" 23 "0.8-5" "SRF" 6387831789.17948 36536354 "MetaT" "DiAMT1"
"3024" 23 "0.8-5" "SRF" 716883752.288966 36536679 "MetaT" "DiAMT1"
"3025" 23 "0.8-5" "SRF" 621747230.648248 51655435 "MetaT" "DiAMT1"
"3026" 23 "0.8-5" "SRF" 720984917.919907 89382447 "MetaT" "DiAMT1"
"3027" 23 "0.8-5" "SRF" 6185431344.90306 93203971 "MetaT" "DiAMT1"
"3028" 23 "180-2000" "DCM" 2380494265.33275 55339 "MetaT" "DiAMT1"
"3029" 23 "180-2000" "DCM" 2463308185.88661 176534 "MetaT" "DiAMT1"
"3030" 23 "180-2000" "DCM" 1943600538.4875 33053762 "MetaT" "DiAMT1"
"3031" 23 "180-2000" "DCM" 2155946149.55808 33131299 "MetaT" "DiAMT1"
"3032" 23 "180-2000" "DCM" 2485347419.48368 35194012 "MetaT" "DiAMT1"
"3033" 23 "180-2000" "DCM" 5075488124.39885 35196938 "MetaT" "DiAMT1"
"3034" 23 "180-2000" "DCM" 415811451788.703 35197677 "MetaT" "DiAMT1"
"3035" 23 "180-2000" "DCM" 4764129024.41923 35208005 "MetaT" "DiAMT1"
"3036" 23 "180-2000" "DCM" 5951235663.33186 35277378 "MetaT" "DiAMT1"
"3037" 23 "180-2000" "DCM" 3084746412.73615 36509086 "MetaT" "DiAMT1"
"3038" 23 "180-2000" "DCM" 2471738398.70621 37473201 "MetaT" "DiAMT1"
"3039" 23 "180-2000" "DCM" 2672330883.45569 51655435 "MetaT" "DiAMT1"
"3040" 23 "180-2000" "DCM" 1134173932.32091 89826269 "MetaT" "DiAMT1"
"3041" 23 "180-2000" "DCM" 2063548457.43415 90372587 "MetaT" "DiAMT1"
"3042" 23 "180-2000" "DCM" 1070940035.73837 97454279 "MetaT" "DiAMT1"
"3043" 23 "180-2000" "SRF" 1595463524.3069 17029 "MetaT" "DiAMT1"
"3044" 23 "180-2000" "SRF" 1690056223.37648 38996 "MetaT" "DiAMT1"
"3045" 23 "180-2000" "SRF" 989015168.498649 100068 "MetaT" "DiAMT1"
"3046" 23 "180-2000" "SRF" 1676800880.44804 142708 "MetaT" "DiAMT1"
"3047" 23 "180-2000" "SRF" 744487912.677161 25150521 "MetaT" "DiAMT1"
"3048" 23 "180-2000" "SRF" 1572964651.79981 33087307 "MetaT" "DiAMT1"
"3049" 23 "180-2000" "SRF" 3613387812.79647 35193241 "MetaT" "DiAMT1"
"3050" 23 "180-2000" "SRF" 3605769988.87631 35196938 "MetaT" "DiAMT1"
"3051" 23 "180-2000" "SRF" 253931187218.616 35197677 "MetaT" "DiAMT1"
"3052" 23 "180-2000" "SRF" 6764681205.23531 35277378 "MetaT" "DiAMT1"
"3053" 23 "180-2000" "SRF" 1460993933.41998 36509086 "MetaT" "DiAMT1"
"3054" 23 "180-2000" "SRF" 3241320716.46936 54302003 "MetaT" "DiAMT1"
"3055" 23 "180-2000" "SRF" 5864012221.9097 90372587 "MetaT" "DiAMT1"
"3056" 23 "180-2000" "SRF" 9391721831.91761 93193720 "MetaT" "DiAMT1"
"3057" 23 "20-180" "DCM" 16738902073.9991 5849 "MetaT" "DiAMT1"
"3058" 23 "20-180" "DCM" 2966307685.113 17029 "MetaT" "DiAMT1"
"3059" 23 "20-180" "DCM" 531654032.063351 22633 "MetaT" "DiAMT1"
"3060" 23 "20-180" "DCM" 4668375369.81758 38996 "MetaT" "DiAMT1"
"3061" 23 "20-180" "DCM" 359342518.70509 55339 "MetaT" "DiAMT1"
"3062" 23 "20-180" "DCM" 188103036.879097 87850 "MetaT" "DiAMT1"
"3063" 23 "20-180" "DCM" 105073747.277491 100068 "MetaT" "DiAMT1"
"3064" 23 "20-180" "DCM" 6145990107.91143 142708 "MetaT" "DiAMT1"
"3065" 23 "20-180" "DCM" 89540506.0570996 147745 "MetaT" "DiAMT1"
"3066" 23 "20-180" "DCM" 92960880.0947515 176534 "MetaT" "DiAMT1"
"3067" 23 "20-180" "DCM" 2808837828.93928 191203 "MetaT" "DiAMT1"
"3068" 23 "20-180" "DCM" 4513653144.96085 1060015 "MetaT" "DiAMT1"
"3069" 23 "20-180" "DCM" 22558545324.5181 1069928 "MetaT" "DiAMT1"
"3070" 23 "20-180" "DCM" 167010600.758463 15250221 "MetaT" "DiAMT1"
"3071" 23 "20-180" "DCM" 234966638.308457 19843360 "MetaT" "DiAMT1"
"3072" 23 "20-180" "DCM" 3559274091.6139 25150521 "MetaT" "DiAMT1"
"3073" 23 "20-180" "DCM" 1173568570.23815 33053762 "MetaT" "DiAMT1"
"3074" 23 "20-180" "DCM" 2228889139.09425 33071324 "MetaT" "DiAMT1"
"3075" 23 "20-180" "DCM" 10902452017.5124 33131299 "MetaT" "DiAMT1"
"3076" 23 "20-180" "DCM" 80131385323.909 35170100 "MetaT" "DiAMT1"
"3077" 23 "20-180" "DCM" 14894899235.193 35193241 "MetaT" "DiAMT1"
"3078" 23 "20-180" "DCM" 83850585888.3012 35194012 "MetaT" "DiAMT1"
"3079" 23 "20-180" "DCM" 192880695390.636 35196938 "MetaT" "DiAMT1"
"3080" 23 "20-180" "DCM" 81629249365.3796 35197677 "MetaT" "DiAMT1"
"3081" 23 "20-180" "DCM" 53127878812.2515 35208005 "MetaT" "DiAMT1"
"3082" 23 "20-180" "DCM" 18640555993.2447 35215062 "MetaT" "DiAMT1"
"3083" 23 "20-180" "DCM" 44048495123.525 35231157 "MetaT" "DiAMT1"
"3084" 23 "20-180" "DCM" 45726335505.2227 35277378 "MetaT" "DiAMT1"
"3085" 23 "20-180" "DCM" 28637562602.9477 36509086 "MetaT" "DiAMT1"
"3086" 23 "20-180" "DCM" 2284033243.89227 36512011 "MetaT" "DiAMT1"
"3087" 23 "20-180" "DCM" 2286936922.05639 36519165 "MetaT" "DiAMT1"
"3088" 23 "20-180" "DCM" 812645499.21828 36536354 "MetaT" "DiAMT1"
"3089" 23 "20-180" "DCM" 31085631818.9882 36536679 "MetaT" "DiAMT1"
"3090" 23 "20-180" "DCM" 6502825845.48288 36604926 "MetaT" "DiAMT1"
"3091" 23 "20-180" "DCM" 314010714.790105 36685440 "MetaT" "DiAMT1"
"3092" 23 "20-180" "DCM" 2611812598.30894 37473201 "MetaT" "DiAMT1"
"3093" 23 "20-180" "DCM" 188754363.18408 41865190 "MetaT" "DiAMT1"
"3094" 23 "20-180" "DCM" 3085914356.24205 44308660 "MetaT" "DiAMT1"
"3095" 23 "20-180" "DCM" 9802088530.82615 45159796 "MetaT" "DiAMT1"
"3096" 23 "20-180" "DCM" 1613584413.05068 51655435 "MetaT" "DiAMT1"
"3097" 23 "20-180" "DCM" 2066162732.31443 54302003 "MetaT" "DiAMT1"
"3098" 23 "20-180" "DCM" 163210359.543599 62646621 "MetaT" "DiAMT1"
"3099" 23 "20-180" "DCM" 146302362.017075 63112813 "MetaT" "DiAMT1"
"3100" 23 "20-180" "DCM" 2787931472.58892 63114022 "MetaT" "DiAMT1"
"3101" 23 "20-180" "DCM" 305561996.006514 63291718 "MetaT" "DiAMT1"
"3102" 23 "20-180" "DCM" 1177175051.72477 64294557 "MetaT" "DiAMT1"
"3103" 23 "20-180" "DCM" 455280568.660041 64591408 "MetaT" "DiAMT1"
"3104" 23 "20-180" "DCM" 193580469.060946 64598208 "MetaT" "DiAMT1"
"3105" 23 "20-180" "DCM" 79789607.8565021 64697079 "MetaT" "DiAMT1"
"3106" 23 "20-180" "DCM" 246885235.903814 88142097 "MetaT" "DiAMT1"
"3107" 23 "20-180" "DCM" 623710069.651742 89382447 "MetaT" "DiAMT1"
"3108" 23 "20-180" "DCM" 134465367.754224 89404301 "MetaT" "DiAMT1"
"3109" 23 "20-180" "DCM" 599223964.530364 89826269 "MetaT" "DiAMT1"
"3110" 23 "20-180" "DCM" 5373351351.48827 90372587 "MetaT" "DiAMT1"
"3111" 23 "20-180" "DCM" 892389664.670102 92840560 "MetaT" "DiAMT1"
"3112" 23 "20-180" "DCM" 159672700.900886 93170627 "MetaT" "DiAMT1"
"3113" 23 "20-180" "DCM" 94246646.0711657 93180663 "MetaT" "DiAMT1"
"3114" 23 "20-180" "DCM" 97902765.9618574 93180665 "MetaT" "DiAMT1"
"3115" 23 "20-180" "DCM" 1662973157.03362 93193720 "MetaT" "DiAMT1"
"3116" 23 "20-180" "DCM" 1337724173.92791 93203971 "MetaT" "DiAMT1"
"3117" 23 "20-180" "DCM" 994191050.979671 94714676 "MetaT" "DiAMT1"
"3118" 23 "20-180" "SRF" 10393908520.3379 5849 "MetaT" "DiAMT1"
"3119" 23 "20-180" "SRF" 4745623801.66585 17029 "MetaT" "DiAMT1"
"3120" 23 "20-180" "SRF" 4961614481.8457 22633 "MetaT" "DiAMT1"
"3121" 23 "20-180" "SRF" 1436281399.03608 38996 "MetaT" "DiAMT1"
"3122" 23 "20-180" "SRF" 718614094.837432 55339 "MetaT" "DiAMT1"
"3123" 23 "20-180" "SRF" 1504675751.37113 87850 "MetaT" "DiAMT1"
"3124" 23 "20-180" "SRF" 5700065787.5471 142708 "MetaT" "DiAMT1"
"3125" 23 "20-180" "SRF" 3328664372.11721 191203 "MetaT" "DiAMT1"
"3126" 23 "20-180" "SRF" 4434028514.28163 1060015 "MetaT" "DiAMT1"
"3127" 23 "20-180" "SRF" 27033790002.9357 1069928 "MetaT" "DiAMT1"
"3128" 23 "20-180" "SRF" 1351689500.14678 1141950 "MetaT" "DiAMT1"
"3129" 23 "20-180" "SRF" 2530789511.01192 25150521 "MetaT" "DiAMT1"
"3130" 23 "20-180" "SRF" 14008777337.0937 33071324 "MetaT" "DiAMT1"
"3131" 23 "20-180" "SRF" 15619881770.0544 33131299 "MetaT" "DiAMT1"
"3132" 23 "20-180" "SRF" 9166322009.70413 35170100 "MetaT" "DiAMT1"
"3133" 23 "20-180" "SRF" 68171983992.8961 35193241 "MetaT" "DiAMT1"
"3134" 23 "20-180" "SRF" 21757735632.6106 35194012 "MetaT" "DiAMT1"
"3135" 23 "20-180" "SRF" 151684638938.819 35196938 "MetaT" "DiAMT1"
"3136" 23 "20-180" "SRF" 188594420005.591 35197677 "MetaT" "DiAMT1"
"3137" 23 "20-180" "SRF" 7190881146.88907 35208005 "MetaT" "DiAMT1"
"3138" 23 "20-180" "SRF" 8629057376.26689 35231157 "MetaT" "DiAMT1"
"3139" 23 "20-180" "SRF" 76891708147.6052 35277378 "MetaT" "DiAMT1"
"3140" 23 "20-180" "SRF" 26694712995.6381 36509086 "MetaT" "DiAMT1"
"3141" 23 "20-180" "SRF" 23599347093.5194 36512011 "MetaT" "DiAMT1"
"3142" 23 "20-180" "SRF" 14951201182.4525 36536354 "MetaT" "DiAMT1"
"3143" 23 "20-180" "SRF" 18603030407.3104 36536679 "MetaT" "DiAMT1"
"3144" 23 "20-180" "SRF" 7431067361.06601 36604926 "MetaT" "DiAMT1"
"3145" 23 "20-180" "SRF" 1671990156.23985 42882333 "MetaT" "DiAMT1"
"3146" 23 "20-180" "SRF" 2668635451.33019 44308660 "MetaT" "DiAMT1"
"3147" 23 "20-180" "SRF" 6323303839.14376 45159796 "MetaT" "DiAMT1"
"3148" 23 "20-180" "SRF" 1311838245.32899 63114022 "MetaT" "DiAMT1"
"3149" 23 "20-180" "SRF" 1247297004.42607 89382447 "MetaT" "DiAMT1"
"3150" 23 "20-180" "SRF" 2151233511.33376 89404301 "MetaT" "DiAMT1"
"3151" 23 "20-180" "SRF" 8098164893.87942 90372587 "MetaT" "DiAMT1"
"3152" 23 "20-180" "SRF" 4079092916.25214 92840560 "MetaT" "DiAMT1"
"3153" 23 "20-180" "SRF" 1507797485.29514 93180663 "MetaT" "DiAMT1"
"3154" 23 "20-180" "SRF" 19953708026.877 93193720 "MetaT" "DiAMT1"
"3155" 23 "20-180" "SRF" 20732677937.3742 93203971 "MetaT" "DiAMT1"
"3156" 25 "0.8-5" "DCM" 11210649624.6428 36509086 "MetaT" "DiAMT1"
"3157" 25 "0.8-5" "DCM" 28445669942.7016 37473201 "MetaT" "DiAMT1"
"3158" 25 "0.8-5" "DCM" 18256664704.0421 48475338 "MetaT" "DiAMT1"
"3159" 25 "0.8-5" "DCM" 11330480610.5993 51655435 "MetaT" "DiAMT1"
"3160" 25 "0.8-5" "DCM" 3025342053.30763 93180663 "MetaT" "DiAMT1"
"3161" 25 "0.8-5" "DCM" 785676115.137004 93180665 "MetaT" "DiAMT1"
"3162" 25 "0.8-5" "DCM" 385771129.548751 116102352 "MetaT" "DiAMT1"
"3163" 25 "0.8-5" "DCM" 829159326.967937 116102353 "MetaT" "DiAMT1"
"3164" 25 "0.8-5" "SRF" 1766780878.43976 35197677 "MetaT" "DiAMT1"
"3165" 25 "0.8-5" "SRF" 14394733951.9035 36536354 "MetaT" "DiAMT1"
"3166" 25 "0.8-5" "SRF" 2214757315.62095 36536679 "MetaT" "DiAMT1"
"3167" 25 "0.8-5" "SRF" 2664985188.817 37473201 "MetaT" "DiAMT1"
"3168" 25 "0.8-5" "SRF" 2305008403.07547 51655435 "MetaT" "DiAMT1"
"3169" 25 "0.8-5" "SRF" 1781942041.58427 89382447 "MetaT" "DiAMT1"
"3170" 25 "0.8-5" "SRF" 13854326069.3236 93203971 "MetaT" "DiAMT1"
"3171" 25 "180-2000" "DCM" 154271163362.357 35197677 "MetaT" "DiAMT1"
"3172" 25 "180-2000" "DCM" 51569977437.9664 36536679 "MetaT" "DiAMT1"
"3173" 25 "20-180" "DCM" 294169654.43476 3593 "MetaT" "DiAMT1"
"3174" 25 "20-180" "DCM" 59196899613.6803 5849 "MetaT" "DiAMT1"
"3175" 25 "20-180" "DCM" 3938360895.94001 17029 "MetaT" "DiAMT1"
"3176" 25 "20-180" "DCM" 1830048929.53952 22633 "MetaT" "DiAMT1"
"3177" 25 "20-180" "DCM" 3708320492.26848 38996 "MetaT" "DiAMT1"
"3178" 25 "20-180" "DCM" 499045257.736133 45666 "MetaT" "DiAMT1"
"3179" 25 "20-180" "DCM" 2319228125.93259 55339 "MetaT" "DiAMT1"
"3180" 25 "20-180" "DCM" 2185260290.08679 87850 "MetaT" "DiAMT1"
"3181" 25 "20-180" "DCM" 271262071.475693 100068 "MetaT" "DiAMT1"
"3182" 25 "20-180" "DCM" 10807754650.3835 142708 "MetaT" "DiAMT1"
"3183" 25 "20-180" "DCM" 231160911.106421 147745 "MetaT" "DiAMT1"
"3184" 25 "20-180" "DCM" 479982137.386047 176534 "MetaT" "DiAMT1"
"3185" 25 "20-180" "DCM" 20948472307.5648 191203 "MetaT" "DiAMT1"
"3186" 25 "20-180" "DCM" 647931688.220944 1056264 "MetaT" "DiAMT1"
"3187" 25 "20-180" "DCM" 1022158357.65245 1060015 "MetaT" "DiAMT1"
"3188" 25 "20-180" "DCM" 87029718397.3252 1069928 "MetaT" "DiAMT1"
"3189" 25 "20-180" "DCM" 464457962.645509 4577629 "MetaT" "DiAMT1"
"3190" 25 "20-180" "DCM" 862320849.764639 15250221 "MetaT" "DiAMT1"
"3191" 25 "20-180" "DCM" 1671827962.16249 19779111 "MetaT" "DiAMT1"
"3192" 25 "20-180" "DCM" 606598115.006849 19843360 "MetaT" "DiAMT1"
"3193" 25 "20-180" "DCM" 1868934431.36241 22666208 "MetaT" "DiAMT1"
"3194" 25 "20-180" "DCM" 8780358089.53618 25150521 "MetaT" "DiAMT1"
"3195" 25 "20-180" "DCM" 6615129861.42569 25189412 "MetaT" "DiAMT1"
"3196" 25 "20-180" "DCM" 3029725784.31839 33053762 "MetaT" "DiAMT1"
"3197" 25 "20-180" "DCM" 2055063707.38302 33071324 "MetaT" "DiAMT1"
"3198" 25 "20-180" "DCM" 6931515176.85438 33131299 "MetaT" "DiAMT1"
"3199" 25 "20-180" "DCM" 35678221524.9098 35193241 "MetaT" "DiAMT1"
"3200" 25 "20-180" "DCM" 4358488864.88061 35194012 "MetaT" "DiAMT1"
"3201" 25 "20-180" "DCM" 1977944661.72297 35196938 "MetaT" "DiAMT1"
"3202" 25 "20-180" "DCM" 190780784349.971 35197677 "MetaT" "DiAMT1"
"3203" 25 "20-180" "DCM" 293433616.934089 35215062 "MetaT" "DiAMT1"
"3204" 25 "20-180" "DCM" 9515107635.13384 35231157 "MetaT" "DiAMT1"
"3205" 25 "20-180" "DCM" 56357243460.1617 35277378 "MetaT" "DiAMT1"
"3206" 25 "20-180" "DCM" 139648834836.372 36509086 "MetaT" "DiAMT1"
"3207" 25 "20-180" "DCM" 116210982451.801 36512011 "MetaT" "DiAMT1"
"3208" 25 "20-180" "DCM" 47769023183.3007 36519165 "MetaT" "DiAMT1"
"3209" 25 "20-180" "DCM" 67134531988.8322 36536354 "MetaT" "DiAMT1"
"3210" 25 "20-180" "DCM" 195926360445.5 36536679 "MetaT" "DiAMT1"
"3211" 25 "20-180" "DCM" 102166504605.244 36604926 "MetaT" "DiAMT1"
"3212" 25 "20-180" "DCM" 21077187959.2242 36685440 "MetaT" "DiAMT1"
"3213" 25 "20-180" "DCM" 11799807274.8081 37473201 "MetaT" "DiAMT1"
"3214" 25 "20-180" "DCM" 487294884.631542 41865190 "MetaT" "DiAMT1"
"3215" 25 "20-180" "DCM" 809417730.147179 42882333 "MetaT" "DiAMT1"
"3216" 25 "20-180" "DCM" 9689235496.74343 44308660 "MetaT" "DiAMT1"
"3217" 25 "20-180" "DCM" 9999720666.18022 45159796 "MetaT" "DiAMT1"
"3218" 25 "20-180" "DCM" 806942446.568747 46640776 "MetaT" "DiAMT1"
"3219" 25 "20-180" "DCM" 12670628608.4805 51655435 "MetaT" "DiAMT1"
"3220" 25 "20-180" "DCM" 3778305378.37494 54302003 "MetaT" "DiAMT1"
"3221" 25 "20-180" "DCM" 2116888728.6641 63114022 "MetaT" "DiAMT1"
"3222" 25 "20-180" "DCM" 935088124.130161 64294557 "MetaT" "DiAMT1"
"3223" 25 "20-180" "DCM" 221832854.163917 64610942 "MetaT" "DiAMT1"
"3224" 25 "20-180" "DCM" 205987650.295066 64697079 "MetaT" "DiAMT1"
"3225" 25 "20-180" "DCM" 279006270.185546 89358250 "MetaT" "DiAMT1"
"3226" 25 "20-180" "DCM" 4629301403.99964 89382447 "MetaT" "DiAMT1"
"3227" 25 "20-180" "DCM" 4419936013.86902 89826269 "MetaT" "DiAMT1"
"3228" 25 "20-180" "DCM" 7639669974.14341 90372587 "MetaT" "DiAMT1"
"3229" 25 "20-180" "DCM" 3119032860.85083 90589841 "MetaT" "DiAMT1"
"3230" 25 "20-180" "DCM" 2632942239.1317 92840560 "MetaT" "DiAMT1"
"3231" 25 "20-180" "DCM" 1216552236.18248 93180663 "MetaT" "DiAMT1"
"3232" 25 "20-180" "DCM" 1263746072.93094 93180665 "MetaT" "DiAMT1"
"3233" 25 "20-180" "DCM" 4078530340.07048 93193720 "MetaT" "DiAMT1"
"3234" 25 "20-180" "DCM" 5396118200.98117 93203971 "MetaT" "DiAMT1"
"3235" 25 "20-180" "DCM" 987168649.562213 94714676 "MetaT" "DiAMT1"
"3236" 25 "20-180" "SRF" 73239354155.6103 5849 "MetaT" "DiAMT1"
"3237" 25 "20-180" "SRF" 4777062059.53516 17029 "MetaT" "DiAMT1"
"3238" 25 "20-180" "SRF" 1536764187.60279 22633 "MetaT" "DiAMT1"
"3239" 25 "20-180" "SRF" 1557011410.10085 38996 "MetaT" "DiAMT1"
"3240" 25 "20-180" "SRF" 2317199333.85597 142708 "MetaT" "DiAMT1"
"3241" 25 "20-180" "SRF" 10374331368.7521 191203 "MetaT" "DiAMT1"
"3242" 25 "20-180" "SRF" 1088187532.4738 1056264 "MetaT" "DiAMT1"
"3243" 25 "20-180" "SRF" 105868570929.024 1069928 "MetaT" "DiAMT1"
"3244" 25 "20-180" "SRF" 2354126813.27997 22666208 "MetaT" "DiAMT1"
"3245" 25 "20-180" "SRF" 822960766.202329 25189412 "MetaT" "DiAMT1"
"3246" 25 "20-180" "SRF" 2070861554.20539 33071324 "MetaT" "DiAMT1"
"3247" 25 "20-180" "SRF" 2822141278.24846 33131299 "MetaT" "DiAMT1"
"3248" 25 "20-180" "SRF" 16311777845.9326 35193241 "MetaT" "DiAMT1"
"3249" 25 "20-180" "SRF" 2491437091.21549 35196938 "MetaT" "DiAMT1"
"3250" 25 "20-180" "SRF" 194057229521.931 35197677 "MetaT" "DiAMT1"
"3251" 25 "20-180" "SRF" 37003397404.5227 35277378 "MetaT" "DiAMT1"
"3252" 25 "20-180" "SRF" 32976544050.718 36509086 "MetaT" "DiAMT1"
"3253" 25 "20-180" "SRF" 27646194566.2914 36512011 "MetaT" "DiAMT1"
"3254" 25 "20-180" "SRF" 901427658.479439 36519165 "MetaT" "DiAMT1"
"3255" 25 "20-180" "SRF" 50737960369.2256 36536354 "MetaT" "DiAMT1"
"3256" 25 "20-180" "SRF" 16469514036.7067 36536679 "MetaT" "DiAMT1"
"3257" 25 "20-180" "SRF" 13694695449.5782 36604926 "MetaT" "DiAMT1"
"3258" 25 "20-180" "SRF" 10211160658.9851 36685440 "MetaT" "DiAMT1"
"3259" 25 "20-180" "SRF" 2022196543.91948 37473201 "MetaT" "DiAMT1"
"3260" 25 "20-180" "SRF" 374215218.57712 41203164 "MetaT" "DiAMT1"
"3261" 25 "20-180" "SRF" 1359399915.95078 42882333 "MetaT" "DiAMT1"
"3262" 25 "20-180" "SRF" 7594003936.84131 44308660 "MetaT" "DiAMT1"
"3263" 25 "20-180" "SRF" 2056447204.64016 45159796 "MetaT" "DiAMT1"
"3264" 25 "20-180" "SRF" 1749045377.79953 51655435 "MetaT" "DiAMT1"
"3265" 25 "20-180" "SRF" 676070743.859579 89382447 "MetaT" "DiAMT1"
"3266" 25 "20-180" "SRF" 2363543320.53309 90372587 "MetaT" "DiAMT1"
"3267" 25 "20-180" "SRF" 552746333.146185 92840560 "MetaT" "DiAMT1"
"3268" 25 "20-180" "SRF" 1634538949.19301 93180663 "MetaT" "DiAMT1"
"3269" 25 "20-180" "SRF" 1273460840.80446 93180665 "MetaT" "DiAMT1"
"3270" 25 "20-180" "SRF" 2163096388.52937 93193720 "MetaT" "DiAMT1"
"3271" 25 "20-180" "SRF" 5075093019.54958 93203971 "MetaT" "DiAMT1"
"3272" 25 "20-180" "SRF" 342145819.417066 109134128 "MetaT" "DiAMT1"
"3273" 25 "5-20" "DCM" 6312684987.39876 5849 "MetaT" "DiAMT1"
"3274" 25 "5-20" "DCM" 3062864710.19964 100068 "MetaT" "DiAMT1"
"3275" 25 "5-20" "DCM" 451629778.209293 176534 "MetaT" "DiAMT1"
"3276" 25 "5-20" "DCM" 8591997963.76487 191203 "MetaT" "DiAMT1"
"3277" 25 "5-20" "DCM" 11903650583.2547 1069928 "MetaT" "DiAMT1"
"3278" 25 "5-20" "DCM" 428259543.890571 1148595 "MetaT" "DiAMT1"
"3279" 25 "5-20" "DCM" 1622767781.50692 15250221 "MetaT" "DiAMT1"
"3280" 25 "5-20" "DCM" 4611184595.62268 25150521 "MetaT" "DiAMT1"
"3281" 25 "5-20" "DCM" 461064940.706701 25189412 "MetaT" "DiAMT1"
"3282" 25 "5-20" "DCM" 26013194620.2379 33053762 "MetaT" "DiAMT1"
"3283" 25 "5-20" "DCM" 1160203133.50728 33071324 "MetaT" "DiAMT1"
"3284" 25 "5-20" "DCM" 3557494503.69756 33131299 "MetaT" "DiAMT1"
"3285" 25 "5-20" "DCM" 15508396960.5634 35170100 "MetaT" "DiAMT1"
"3286" 25 "5-20" "DCM" 25737554132.3847 35193241 "MetaT" "DiAMT1"
"3287" 25 "5-20" "DCM" 6759844916.27161 35197677 "MetaT" "DiAMT1"
"3288" 25 "5-20" "DCM" 436446443.543061 35277378 "MetaT" "DiAMT1"
"3289" 25 "5-20" "DCM" 5655659921.88061 36509086 "MetaT" "DiAMT1"
"3290" 25 "5-20" "DCM" 4623528316.0253 36512011 "MetaT" "DiAMT1"
"3291" 25 "5-20" "DCM" 4342863329.39956 36536354 "MetaT" "DiAMT1"
"3292" 25 "5-20" "DCM" 19207367461.6587 36536679 "MetaT" "DiAMT1"
"3293" 25 "5-20" "DCM" 91541430171.5771 37473201 "MetaT" "DiAMT1"
"3294" 25 "5-20" "DCM" 5585108744.94099 42882333 "MetaT" "DiAMT1"
"3295" 25 "5-20" "DCM" 2836367676.85664 44308660 "MetaT" "DiAMT1"
"3296" 25 "5-20" "DCM" 50628433400.3442 51655435 "MetaT" "DiAMT1"
"3297" 25 "5-20" "DCM" 2927747810.47616 54302003 "MetaT" "DiAMT1"
"3298" 25 "5-20" "DCM" 417458546.566723 64610942 "MetaT" "DiAMT1"
"3299" 25 "5-20" "DCM" 21968636602.7344 89382447 "MetaT" "DiAMT1"
"3300" 25 "5-20" "DCM" 19673509287.1147 90372587 "MetaT" "DiAMT1"
"3301" 25 "5-20" "DCM" 586958559.26846 90589841 "MetaT" "DiAMT1"
"3302" 25 "5-20" "DCM" 13330656138.0166 93193720 "MetaT" "DiAMT1"
"3303" 25 "5-20" "DCM" 2843328088.33359 93203971 "MetaT" "DiAMT1"
"3304" 25 "5-20" "DCM" 371542791.72549 94714676 "MetaT" "DiAMT1"
"3305" 25 "5-20" "DCM" 233541183.370308 116102352 "MetaT" "DiAMT1"
"3306" 25 "5-20" "SRF" 2904951148.93426 55339 "MetaT" "DiAMT1"
"3307" 25 "5-20" "SRF" 5760537114.94545 142708 "MetaT" "DiAMT1"
"3308" 25 "5-20" "SRF" 1447703972.71133 147745 "MetaT" "DiAMT1"
"3309" 25 "5-20" "SRF" 3363977780.8651 191203 "MetaT" "DiAMT1"
"3310" 25 "5-20" "SRF" 1366029415.04441 1069928 "MetaT" "DiAMT1"
"3311" 25 "5-20" "SRF" 8301312231.03684 33053762 "MetaT" "DiAMT1"
"3312" 25 "5-20" "SRF" 4965420724.43185 35193241 "MetaT" "DiAMT1"
"3313" 25 "5-20" "SRF" 6065809900.80286 35194012 "MetaT" "DiAMT1"
"3314" 25 "5-20" "SRF" 352444887069.536 35197677 "MetaT" "DiAMT1"
"3315" 25 "5-20" "SRF" 52289120680.8166 35277378 "MetaT" "DiAMT1"
"3316" 25 "5-20" "SRF" 22586160612.9837 36509086 "MetaT" "DiAMT1"
"3317" 25 "5-20" "SRF" 40730810280.54 36536354 "MetaT" "DiAMT1"
"3318" 25 "5-20" "SRF" 57654522490.0258 36536679 "MetaT" "DiAMT1"
"3319" 25 "5-20" "SRF" 1501980536.10541 36604926 "MetaT" "DiAMT1"
"3320" 25 "5-20" "SRF" 15230913224.4237 36685440 "MetaT" "DiAMT1"
"3321" 25 "5-20" "SRF" 6758912412.47435 42882333 "MetaT" "DiAMT1"
"3322" 25 "5-20" "SRF" 5435139236.47419 51655435 "MetaT" "DiAMT1"
"3323" 25 "5-20" "SRF" 11344764884.5536 89382447 "MetaT" "DiAMT1"
"3324" 25 "5-20" "SRF" 4571380594.32913 93180663 "MetaT" "DiAMT1"
"3325" 25 "5-20" "SRF" 36498127027.3615 93203971 "MetaT" "DiAMT1"
"3326" 26 "20-180" "SRF" 9667195239.44994 1069928 "MetaT" "DiAMT1"
"3327" 26 "20-180" "SRF" 16784914877.5379 33053762 "MetaT" "DiAMT1"
"3328" 26 "20-180" "SRF" 35378754217.2041 35197677 "MetaT" "DiAMT1"
"3329" 26 "20-180" "SRF" 17759892848.7844 36509086 "MetaT" "DiAMT1"
"3330" 26 "20-180" "SRF" 10672954087.0861 37473201 "MetaT" "DiAMT1"
"3331" 30 "20-180" "DCM" 1770914687.58797 1141950 "MetaT" "DiAMT1"
"3332" 30 "20-180" "DCM" 3315711423.19143 25150521 "MetaT" "DiAMT1"
"3333" 30 "20-180" "DCM" 7979009472.28882 36512011 "MetaT" "DiAMT1"
"3334" 30 "20-180" "DCM" 13686103858.6967 37473201 "MetaT" "DiAMT1"
"3335" 30 "20-180" "DCM" 9864527744.23079 51655435 "MetaT" "DiAMT1"
"3336" 30 "20-180" "DCM" 1634144960.57174 89382447 "MetaT" "DiAMT1"
"3337" 30 "20-180" "DCM" 1632277366.33109 90372587 "MetaT" "DiAMT1"
"3338" 30 "20-180" "DCM" 12199754568.3684 93193720 "MetaT" "DiAMT1"
"3339" 30 "20-180" "SRF" 797207046.940536 5849 "MetaT" "DiAMT1"
"3340" 30 "20-180" "SRF" 1848400734.32377 22633 "MetaT" "DiAMT1"
"3341" 30 "20-180" "SRF" 3716131149.52935 142708 "MetaT" "DiAMT1"
"3342" 30 "20-180" "SRF" 881227628.453178 1069928 "MetaT" "DiAMT1"
"3343" 30 "20-180" "SRF" 1887676181.53383 22666208 "MetaT" "DiAMT1"
"3344" 30 "20-180" "SRF" 3299872698.07307 25150521 "MetaT" "DiAMT1"
"3345" 30 "20-180" "SRF" 3321075151.15649 33071324 "MetaT" "DiAMT1"
"3346" 30 "20-180" "SRF" 1997779570.89948 35196938 "MetaT" "DiAMT1"
"3347" 30 "20-180" "SRF" 19852236937.0807 36512011 "MetaT" "DiAMT1"
"3348" 30 "20-180" "SRF" 17799536946.091 36536354 "MetaT" "DiAMT1"
"3349" 30 "20-180" "SRF" 7783272633.51116 37473201 "MetaT" "DiAMT1"
"3350" 30 "20-180" "SRF" 1648979309.39092 45159796 "MetaT" "DiAMT1"
"3351" 30 "20-180" "SRF" 1624480188.22283 90372587 "MetaT" "DiAMT1"
"3352" 30 "20-180" "SRF" 2601745267.89806 93193720 "MetaT" "DiAMT1"
"3353" 30 "20-180" "SRF" 1744073821.71162 93203971 "MetaT" "DiAMT1"
"3354" 30 "5-20" "SRF" 13015590587.4657 33053762 "MetaT" "DiAMT1"
"3355" 30 "5-20" "SRF" 5275746610.12944 35197677 "MetaT" "DiAMT1"
"3356" 30 "5-20" "SRF" 2218519087.33647 36536354 "MetaT" "DiAMT1"
"3357" 30 "5-20" "SRF" 2158037418.48217 45159796 "MetaT" "DiAMT1"
"3358" 36 "0.8-5" "DCM" 2401820545.62958 1060015 "MetaT" "DiAMT1"
"3359" 36 "0.8-5" "DCM" 938799263.917442 48475338 "MetaT" "DiAMT1"
"3360" 36 "0.8-5" "DCM" 4773981082.74437 61360101 "MetaT" "DiAMT1"
"3361" 36 "0.8-5" "DCM" 1340532887.63694 75609189 "MetaT" "DiAMT1"
"3362" 36 "0.8-5" "DCM" 1351269421.06195 89382447 "MetaT" "DiAMT1"
"3363" 36 "0.8-5" "DCM" 650335613.440606 97456617 "MetaT" "DiAMT1"
"3364" 36 "0.8-5" "DCM" 860794077.265414 112129879 "MetaT" "DiAMT1"
"3365" 36 "0.8-5" "SRF" 1488197745.44406 48475338 "MetaT" "DiAMT1"
"3366" 36 "0.8-5" "SRF" 1746411160.23192 61360101 "MetaT" "DiAMT1"
"3367" 36 "180-2000" "SRF" 41797864351.4729 42882333 "MetaT" "DiAMT1"
"3368" 36 "180-2000" "SRF" 2833458885.12791 89815992 "MetaT" "DiAMT1"
"3369" 36 "20-180" "DCM" 1593069765.73096 17029 "MetaT" "DiAMT1"
"3370" 36 "20-180" "DCM" 1688632948.77744 55339 "MetaT" "DiAMT1"
"3371" 36 "20-180" "DCM" 7071514653.67941 87850 "MetaT" "DiAMT1"
"3372" 36 "20-180" "DCM" 1488469600.98511 1060015 "MetaT" "DiAMT1"
"3373" 36 "20-180" "DCM" 1293765749.13908 13225965 "MetaT" "DiAMT1"
"3374" 36 "20-180" "DCM" 868358028.23572 18732284 "MetaT" "DiAMT1"
"3375" 36 "20-180" "DCM" 1014383388.31654 19779111 "MetaT" "DiAMT1"
"3376" 36 "20-180" "DCM" 86927366649.4019 42882333 "MetaT" "DiAMT1"
"3377" 36 "20-180" "DCM" 1593069765.73096 61360101 "MetaT" "DiAMT1"
"3378" 36 "20-180" "DCM" 855596587.607009 64674223 "MetaT" "DiAMT1"
"3379" 36 "20-180" "DCM" 1533925858.2607 76117824 "MetaT" "DiAMT1"
"3380" 36 "20-180" "DCM" 720375754.582503 76132506 "MetaT" "DiAMT1"
"3381" 36 "20-180" "DCM" 787233000.398089 78692801 "MetaT" "DiAMT1"
"3382" 36 "20-180" "DCM" 5551576867.8228 79525550 "MetaT" "DiAMT1"
"3383" 36 "20-180" "DCM" 2744631624.95933 89362227 "MetaT" "DiAMT1"
"3384" 36 "20-180" "DCM" 799019395.912466 89815992 "MetaT" "DiAMT1"
"3385" 36 "20-180" "DCM" 2413620775.71801 89826269 "MetaT" "DiAMT1"
"3386" 36 "20-180" "DCM" 790146879.486543 89832571 "MetaT" "DiAMT1"
"3387" 36 "20-180" "DCM" 1198155371.04554 92840560 "MetaT" "DiAMT1"
"3388" 36 "20-180" "DCM" 16022489395.1379 102887753 "MetaT" "DiAMT1"
"3389" 36 "20-180" "SRF" 20296459382.4423 1060015 "MetaT" "DiAMT1"
"3390" 36 "20-180" "SRF" 2613558293.84087 13225965 "MetaT" "DiAMT1"
"3391" 36 "20-180" "SRF" 291680320937.625 42882333 "MetaT" "DiAMT1"
"3392" 36 "20-180" "SRF" 5157653244.32385 64294557 "MetaT" "DiAMT1"
"3393" 36 "20-180" "SRF" 4842338198.81932 89815992 "MetaT" "DiAMT1"
"3394" 36 "20-180" "SRF" 1786894137.36358 97435943 "MetaT" "DiAMT1"
"3395" 36 "5-20" "DCM" 13548357646.4259 1060015 "MetaT" "DiAMT1"
"3396" 36 "5-20" "DCM" 15645807569.6408 42882333 "MetaT" "DiAMT1"
"3397" 36 "5-20" "DCM" 3625112485.92955 61360101 "MetaT" "DiAMT1"
"3398" 38 "0.8-5" "DCM" 406008687.860415 37473201 "MetaT" "DiAMT1"
"3399" 38 "0.8-5" "DCM" 688142335.225136 45159796 "MetaT" "DiAMT1"
"3400" 38 "0.8-5" "DCM" 35600152081.7068 48475338 "MetaT" "DiAMT1"
"3401" 38 "0.8-5" "DCM" 602415734.22214 75498175 "MetaT" "DiAMT1"
"3402" 38 "0.8-5" "DCM" 345876788.90033 75565275 "MetaT" "DiAMT1"
"3403" 38 "0.8-5" "DCM" 2019904743.35097 75609189 "MetaT" "DiAMT1"
"3404" 38 "0.8-5" "DCM" 440697394.475533 75811014 "MetaT" "DiAMT1"
"3405" 38 "0.8-5" "DCM" 339347078.354729 89382447 "MetaT" "DiAMT1"
"3406" 38 "180-2000" "SRF" 10035999271.8274 87850 "MetaT" "DiAMT1"
"3407" 38 "20-180" "DCM" 3629197067.28184 1060015 "MetaT" "DiAMT1"
"3408" 38 "20-180" "DCM" 6408188939.25312 2635567 "MetaT" "DiAMT1"
"3409" 38 "20-180" "DCM" 2117236661.96341 18732284 "MetaT" "DiAMT1"
"3410" 38 "20-180" "DCM" 1346087963.9638 19843360 "MetaT" "DiAMT1"
"3411" 38 "20-180" "DCM" 11974402133.4203 42882333 "MetaT" "DiAMT1"
"3412" 38 "20-180" "DCM" 7447354713.18606 48475338 "MetaT" "DiAMT1"
"3413" 38 "20-180" "DCM" 1942116962.93285 61360101 "MetaT" "DiAMT1"
"3414" 38 "20-180" "DCM" 1033396451.48776 64635275 "MetaT" "DiAMT1"
"3415" 38 "20-180" "DCM" 2068161639.99737 64700656 "MetaT" "DiAMT1"
"3416" 38 "20-180" "DCM" 3740028834.00721 76117824 "MetaT" "DiAMT1"
"3417" 38 "20-180" "DCM" 6147488339.36226 76132506 "MetaT" "DiAMT1"
"3418" 38 "20-180" "DCM" 3867398237.02293 79525550 "MetaT" "DiAMT1"
"3419" 38 "20-180" "DCM" 893284918.877581 89382447 "MetaT" "DiAMT1"
"3420" 38 "20-180" "DCM" 2156715522.37295 90451474 "MetaT" "DiAMT1"
"3421" 38 "20-180" "DCM" 4474103261.31235 90457030 "MetaT" "DiAMT1"
"3422" 38 "20-180" "DCM" 2744221508.2566 93170627 "MetaT" "DiAMT1"
"3423" 38 "20-180" "DCM" 3831808682.69451 93203971 "MetaT" "DiAMT1"
"3424" 38 "20-180" "DCM" 2249945299.99714 97790845 "MetaT" "DiAMT1"
"3425" 38 "20-180" "DCM" 3551467865.49965 102887753 "MetaT" "DiAMT1"
"3426" 38 "20-180" "SRF" 3885141688.83736 87850 "MetaT" "DiAMT1"
"3427" 38 "20-180" "SRF" 3271104187.7544 1060015 "MetaT" "DiAMT1"
"3428" 38 "20-180" "SRF" 3738094493.4431 22666208 "MetaT" "DiAMT1"
"3429" 38 "20-180" "SRF" 15110043002.2536 42882333 "MetaT" "DiAMT1"
"3430" 38 "20-180" "SRF" 4055886388.41883 97790845 "MetaT" "DiAMT1"
"3431" 38 "20-180" "SRF" 8536118737.11195 102887753 "MetaT" "DiAMT1"
"3432" 39 "0.8-5" "DCM" 10070449279.9376 37473201 "MetaT" "DiAMT1"
"3433" 39 "0.8-5" "DCM" 2507315337.08057 42882333 "MetaT" "DiAMT1"
"3434" 39 "0.8-5" "DCM" 3465330365.18608 48475338 "MetaT" "DiAMT1"
"3435" 39 "0.8-5" "DCM" 6989641439.59707 51655435 "MetaT" "DiAMT1"
"3436" 39 "0.8-5" "DCM" 39988145268.1656 61360101 "MetaT" "DiAMT1"
"3437" 39 "0.8-5" "DCM" 11846156520.1198 89382447 "MetaT" "DiAMT1"
"3438" 39 "0.8-5" "SRF" 579622528.645079 37473201 "MetaT" "DiAMT1"
"3439" 39 "0.8-5" "SRF" 417774304.070282 51655435 "MetaT" "DiAMT1"
"3440" 39 "0.8-5" "SRF" 26858367059.6228 61360101 "MetaT" "DiAMT1"
"3441" 39 "0.8-5" "SRF" 523056525.231908 88121816 "MetaT" "DiAMT1"
"3442" 39 "0.8-5" "SRF" 3391189702.77645 89382447 "MetaT" "DiAMT1"
"3443" 39 "180-2000" "SRF" 2740109220.23968 1141950 "MetaT" "DiAMT1"
"3444" 39 "20-180" "DCM" 543391205.051283 8404 "MetaT" "DiAMT1"
"3445" 39 "20-180" "DCM" 7874124957.24538 14724 "MetaT" "DiAMT1"
"3446" 39 "20-180" "DCM" 1175995891.52889 17029 "MetaT" "DiAMT1"
"3447" 39 "20-180" "DCM" 1229519761.75453 22633 "MetaT" "DiAMT1"
"3448" 39 "20-180" "DCM" 2689902409.07321 26034 "MetaT" "DiAMT1"
"3449" 39 "20-180" "DCM" 67985402964.8716 37540 "MetaT" "DiAMT1"
"3450" 39 "20-180" "DCM" 12740789531.2024 45666 "MetaT" "DiAMT1"
"3451" 39 "20-180" "DCM" 3739620422.37007 55339 "MetaT" "DiAMT1"
"3452" 39 "20-180" "DCM" 21533142162.9018 87850 "MetaT" "DiAMT1"
"3453" 39 "20-180" "DCM" 20411734394.8331 100068 "MetaT" "DiAMT1"
"3454" 39 "20-180" "DCM" 12977460544.1659 142708 "MetaT" "DiAMT1"
"3455" 39 "20-180" "DCM" 8993348415.8773 152478 "MetaT" "DiAMT1"
"3456" 39 "20-180" "DCM" 3845732061.31588 1060015 "MetaT" "DiAMT1"
"3457" 39 "20-180" "DCM" 6476032169.78927 1063217 "MetaT" "DiAMT1"
"3458" 39 "20-180" "DCM" 586175261.493635 1069928 "MetaT" "DiAMT1"
"3459" 39 "20-180" "DCM" 1567994522.03853 1071101 "MetaT" "DiAMT1"
"3460" 39 "20-180" "DCM" 8206453660.91089 1141950 "MetaT" "DiAMT1"
"3461" 39 "20-180" "DCM" 1248185738.33562 4577629 "MetaT" "DiAMT1"
"3462" 39 "20-180" "DCM" 38838749161.0392 13225965 "MetaT" "DiAMT1"
"3463" 39 "20-180" "DCM" 15475460190.3201 19779111 "MetaT" "DiAMT1"
"3464" 39 "20-180" "DCM" 11411215306.077 19843360 "MetaT" "DiAMT1"
"3465" 39 "20-180" "DCM" 8789515109.59446 22666208 "MetaT" "DiAMT1"
"3466" 39 "20-180" "DCM" 2494724793.63913 35231157 "MetaT" "DiAMT1"
"3467" 39 "20-180" "DCM" 17024250773.2134 41865190 "MetaT" "DiAMT1"
"3468" 39 "20-180" "DCM" 17401853315.1392 42882333 "MetaT" "DiAMT1"
"3469" 39 "20-180" "DCM" 2351991783.0578 61360101 "MetaT" "DiAMT1"
"3470" 39 "20-180" "DCM" 660265849.713152 62756662 "MetaT" "DiAMT1"
"3471" 39 "20-180" "DCM" 2030060540.61027 63112813 "MetaT" "DiAMT1"
"3472" 39 "20-180" "DCM" 2119956719.25837 63291718 "MetaT" "DiAMT1"
"3473" 39 "20-180" "DCM" 1256479331.28137 64294557 "MetaT" "DiAMT1"
"3474" 39 "20-180" "DCM" 1998944390.67491 64593182 "MetaT" "DiAMT1"
"3475" 39 "20-180" "DCM" 1251490002.36827 64635275 "MetaT" "DiAMT1"
"3476" 39 "20-180" "DCM" 553571836.527654 64697079 "MetaT" "DiAMT1"
"3477" 39 "20-180" "DCM" 566168081.909721 76117824 "MetaT" "DiAMT1"
"3478" 39 "20-180" "DCM" 1063555339.47046 76132506 "MetaT" "DiAMT1"
"3479" 39 "20-180" "DCM" 1746614587.66484 78640452 "MetaT" "DiAMT1"
"3480" 39 "20-180" "DCM" 13947152257.4933 78692801 "MetaT" "DiAMT1"
"3481" 39 "20-180" "DCM" 2341797391.42844 79525550 "MetaT" "DiAMT1"
"3482" 39 "20-180" "DCM" 18504117172.0115 89580511 "MetaT" "DiAMT1"
"3483" 39 "20-180" "DCM" 18284792015.2627 89815992 "MetaT" "DiAMT1"
"3484" 39 "20-180" "DCM" 12815521492.6252 89815993 "MetaT" "DiAMT1"
"3485" 39 "20-180" "DCM" 5939074728.57559 89826269 "MetaT" "DiAMT1"
"3486" 39 "20-180" "DCM" 32663811857.0001 89832571 "MetaT" "DiAMT1"
"3487" 39 "20-180" "DCM" 5060663854.35807 90584416 "MetaT" "DiAMT1"
"3488" 39 "20-180" "DCM" 15920498168.5745 92840560 "MetaT" "DiAMT1"
"3489" 39 "20-180" "DCM" 9045307735.18118 93214282 "MetaT" "DiAMT1"
"3490" 39 "20-180" "DCM" 50936064473.4941 94714676 "MetaT" "DiAMT1"
"3491" 39 "20-180" "SRF" 1904271704.14143 37540 "MetaT" "DiAMT1"
"3492" 39 "20-180" "SRF" 20268505649.914 55339 "MetaT" "DiAMT1"
"3493" 39 "20-180" "SRF" 493481038.581854 87850 "MetaT" "DiAMT1"
"3494" 39 "20-180" "SRF" 14955378298.6689 142708 "MetaT" "DiAMT1"
"3495" 39 "20-180" "SRF" 222942770054.589 13225965 "MetaT" "DiAMT1"
"3496" 39 "20-180" "SRF" 8988109251.60047 36512011 "MetaT" "DiAMT1"
"3497" 39 "20-180" "SRF" 18817211181.7133 41865190 "MetaT" "DiAMT1"
"3498" 39 "20-180" "SRF" 444685338.871335 61360101 "MetaT" "DiAMT1"
"3499" 39 "20-180" "SRF" 13184769973.6652 78692801 "MetaT" "DiAMT1"
"3500" 39 "20-180" "SRF" 15166460915.0178 89815992 "MetaT" "DiAMT1"
"3501" 39 "20-180" "SRF" 7635627150.3686 89826269 "MetaT" "DiAMT1"
"3502" 39 "20-180" "SRF" 7940143398.08259 89832571 "MetaT" "DiAMT1"
"3503" 39 "20-180" "SRF" 1609575745.42511 93214282 "MetaT" "DiAMT1"
"3504" 39 "20-180" "SRF" 2808854194.35227 94714676 "MetaT" "DiAMT1"
"3505" 39 "5-20" "SRF" 1588173870.23952 2635567 "MetaT" "DiAMT1"
"3506" 39 "5-20" "SRF" 15635758911.0449 13225965 "MetaT" "DiAMT1"
"3507" 39 "5-20" "SRF" 2648768193.3495 37473201 "MetaT" "DiAMT1"
"3508" 39 "5-20" "SRF" 1780605980.28388 42882333 "MetaT" "DiAMT1"
"3509" 39 "5-20" "SRF" 4581963884.14439 51655435 "MetaT" "DiAMT1"
"3510" 39 "5-20" "SRF" 5775896015.64719 61360101 "MetaT" "DiAMT1"
"3511" 39 "5-20" "SRF" 22297848757.904 102887753 "MetaT" "DiAMT1"
"3512" 4 "0.8-5" "DCM" 1356852235.82766 89240 "MetaT" "DiAMT1"
"3513" 4 "0.8-5" "DCM" 5105278556.38752 2916795 "MetaT" "DiAMT1"
"3514" 4 "0.8-5" "DCM" 1771132410.99301 5277762 "MetaT" "DiAMT1"
"3515" 4 "0.8-5" "DCM" 26228761700.3729 37473201 "MetaT" "DiAMT1"
"3516" 4 "0.8-5" "DCM" 7934551334.33967 46640776 "MetaT" "DiAMT1"
"3517" 4 "0.8-5" "DCM" 49362779687.5378 51655435 "MetaT" "DiAMT1"
"3518" 4 "0.8-5" "DCM" 10030158577.2137 54292941 "MetaT" "DiAMT1"
"3519" 4 "0.8-5" "DCM" 5379409116.90107 54302003 "MetaT" "DiAMT1"
"3520" 4 "0.8-5" "DCM" 8286142231.78946 76117824 "MetaT" "DiAMT1"
"3521" 4 "0.8-5" "DCM" 5986786158.64342 76132506 "MetaT" "DiAMT1"
"3522" 4 "0.8-5" "DCM" 5272820205.60644 79525550 "MetaT" "DiAMT1"
"3523" 4 "0.8-5" "DCM" 1184697361.16506 85013213 "MetaT" "DiAMT1"
"3524" 4 "0.8-5" "DCM" 7307441045.81327 89382447 "MetaT" "DiAMT1"
"3525" 4 "0.8-5" "DCM" 1991488454.64322 92840560 "MetaT" "DiAMT1"
"3526" 4 "0.8-5" "DCM" 1298902475.90824 93193720 "MetaT" "DiAMT1"
"3527" 4 "0.8-5" "DCM" 8725004745.95737 97504342 "MetaT" "DiAMT1"
"3528" 4 "0.8-5" "DCM" 2908334915.31912 112314137 "MetaT" "DiAMT1"
"3529" 4 "0.8-5" "DCM" 3976069398.63799 112368268 "MetaT" "DiAMT1"
"3530" 4 "0.8-5" "DCM" 608257473.718171 116410207 "MetaT" "DiAMT1"
"3531" 4 "0.8-5" "SRF" 445621627.407934 4054759 "MetaT" "DiAMT1"
"3532" 4 "0.8-5" "SRF" 355124650.048743 4577629 "MetaT" "DiAMT1"
"3533" 4 "0.8-5" "SRF" 374661451.82719 25189412 "MetaT" "DiAMT1"
"3534" 4 "0.8-5" "SRF" 773452910.902596 45036002 "MetaT" "DiAMT1"
"3535" 4 "0.8-5" "SRF" 427673962.499081 48475338 "MetaT" "DiAMT1"
"3536" 4 "0.8-5" "SRF" 265423702.429129 51655435 "MetaT" "DiAMT1"
"3537" 4 "0.8-5" "SRF" 509804653.970794 54302003 "MetaT" "DiAMT1"
"3538" 4 "0.8-5" "SRF" 577577933.251579 63112813 "MetaT" "DiAMT1"
"3539" 4 "0.8-5" "SRF" 161857354.038461 63114022 "MetaT" "DiAMT1"
"3540" 4 "0.8-5" "SRF" 596467677.188299 86461834 "MetaT" "DiAMT1"
"3541" 4 "0.8-5" "SRF" 1993874656.54297 88121816 "MetaT" "DiAMT1"
"3542" 4 "0.8-5" "SRF" 324887587.454012 88142097 "MetaT" "DiAMT1"
"3543" 4 "0.8-5" "SRF" 337948394.989854 89826269 "MetaT" "DiAMT1"
"3544" 4 "0.8-5" "SRF" 307436482.756482 90372587 "MetaT" "DiAMT1"
"3545" 4 "0.8-5" "SRF" 1235393443.91239 93189783 "MetaT" "DiAMT1"
"3546" 4 "0.8-5" "SRF" 328257379.392218 93193720 "MetaT" "DiAMT1"
"3547" 4 "0.8-5" "SRF" 302085258.182956 95414910 "MetaT" "DiAMT1"
"3548" 4 "0.8-5" "SRF" 296263130.409605 97456617 "MetaT" "DiAMT1"
"3549" 4 "0.8-5" "SRF" 687777366.345599 103565002 "MetaT" "DiAMT1"
"3550" 4 "180-2000" "SRF" 5947690497.26574 18655925 "MetaT" "DiAMT1"
"3551" 4 "180-2000" "SRF" 7992358395.12097 84067383 "MetaT" "DiAMT1"
"3552" 4 "5-20" "DCM" 628832894.313652 1060015 "MetaT" "DiAMT1"
"3553" 4 "5-20" "DCM" 973220693.447656 2916795 "MetaT" "DiAMT1"
"3554" 4 "5-20" "DCM" 1643351121.2385 4054759 "MetaT" "DiAMT1"
"3555" 4 "5-20" "DCM" 675262943.70661 5277762 "MetaT" "DiAMT1"
"3556" 4 "5-20" "DCM" 150225070.948611 5351206 "MetaT" "DiAMT1"
"3557" 4 "5-20" "DCM" 527055882.035939 5419828 "MetaT" "DiAMT1"
"3558" 4 "5-20" "DCM" 560156009.893268 18651505 "MetaT" "DiAMT1"
"3559" 4 "5-20" "DCM" 733709431.263589 18732284 "MetaT" "DiAMT1"
"3560" 4 "5-20" "DCM" 316069337.358001 33071324 "MetaT" "DiAMT1"
"3561" 4 "5-20" "DCM" 5185181298.97095 37473201 "MetaT" "DiAMT1"
"3562" 4 "5-20" "DCM" 2053118191.40475 44382750 "MetaT" "DiAMT1"
"3563" 4 "5-20" "DCM" 933485978.534039 45036002 "MetaT" "DiAMT1"
"3564" 4 "5-20" "DCM" 2510954550.14801 45159796 "MetaT" "DiAMT1"
"3565" 4 "5-20" "DCM" 4301356959.91173 48475338 "MetaT" "DiAMT1"
"3566" 4 "5-20" "DCM" 10277633035.9845 51655435 "MetaT" "DiAMT1"
"3567" 4 "5-20" "DCM" 854565233.033634 54302003 "MetaT" "DiAMT1"
"3568" 4 "5-20" "DCM" 148168320.251067 62556214 "MetaT" "DiAMT1"
"3569" 4 "5-20" "DCM" 871353793.167306 63112813 "MetaT" "DiAMT1"
"3570" 4 "5-20" "DCM" 325578041.851323 63114022 "MetaT" "DiAMT1"
"3571" 4 "5-20" "DCM" 606626351.521184 63291718 "MetaT" "DiAMT1"
"3572" 4 "5-20" "DCM" 153115649.563355 63294372 "MetaT" "DiAMT1"
"3573" 4 "5-20" "DCM" 671353232.700865 64855579 "MetaT" "DiAMT1"
"3574" 4 "5-20" "DCM" 366357959.077114 75498175 "MetaT" "DiAMT1"
"3575" 4 "5-20" "DCM" 157758223.194431 75565275 "MetaT" "DiAMT1"
"3576" 4 "5-20" "DCM" 2456802295.37751 75609189 "MetaT" "DiAMT1"
"3577" 4 "5-20" "DCM" 402013897.144798 75811014 "MetaT" "DiAMT1"
"3578" 4 "5-20" "DCM" 2916165479.04916 76117824 "MetaT" "DiAMT1"
"3579" 4 "5-20" "DCM" 608673459.569064 76132506 "MetaT" "DiAMT1"
"3580" 4 "5-20" "DCM" 715281831.535885 84448539 "MetaT" "DiAMT1"
"3581" 4 "5-20" "DCM" 2559510849.87959 85013213 "MetaT" "DiAMT1"
"3582" 4 "5-20" "DCM" 3899356525.63173 86461834 "MetaT" "DiAMT1"
"3583" 4 "5-20" "DCM" 12366334839.7808 88121816 "MetaT" "DiAMT1"
"3584" 4 "5-20" "DCM" 490136508.65661 88142097 "MetaT" "DiAMT1"
"3585" 4 "5-20" "DCM" 1287337126.62228 89358250 "MetaT" "DiAMT1"
"3586" 4 "5-20" "DCM" 309559900.204174 89382447 "MetaT" "DiAMT1"
"3587" 4 "5-20" "DCM" 339893659.269409 89826269 "MetaT" "DiAMT1"
"3588" 4 "5-20" "DCM" 773015293.652711 90372587 "MetaT" "DiAMT1"
"3589" 4 "5-20" "DCM" 934238096.610665 90451474 "MetaT" "DiAMT1"
"3590" 4 "5-20" "DCM" 620184189.750026 90457030 "MetaT" "DiAMT1"
"3591" 4 "5-20" "DCM" 965407146.399459 90584416 "MetaT" "DiAMT1"
"3592" 4 "5-20" "DCM" 1938307004.97993 93168828 "MetaT" "DiAMT1"
"3593" 4 "5-20" "DCM" 2535961127.39026 93170627 "MetaT" "DiAMT1"
"3594" 4 "5-20" "DCM" 1960546034.62644 93179891 "MetaT" "DiAMT1"
"3595" 4 "5-20" "DCM" 777457910.282897 93180665 "MetaT" "DiAMT1"
"3596" 4 "5-20" "DCM" 2174382858.15056 93189783 "MetaT" "DiAMT1"
"3597" 4 "5-20" "DCM" 456761991.184775 93214282 "MetaT" "DiAMT1"
"3598" 4 "5-20" "DCM" 1003915965.78274 93234283 "MetaT" "DiAMT1"
"3599" 4 "5-20" "DCM" 1822944544.26804 95414910 "MetaT" "DiAMT1"
"3600" 4 "5-20" "DCM" 1042889575.68785 97456617 "MetaT" "DiAMT1"
"3601" 4 "5-20" "DCM" 1070976161.4189 101139722 "MetaT" "DiAMT1"
"3602" 4 "5-20" "DCM" 337140626.515202 103565001 "MetaT" "DiAMT1"
"3603" 4 "5-20" "DCM" 2161675877.10489 103565002 "MetaT" "DiAMT1"
"3604" 4 "5-20" "DCM" 167734254.667358 112359763 "MetaT" "DiAMT1"
"3605" 4 "5-20" "DCM" 205745515.420874 112767649 "MetaT" "DiAMT1"
"3606" 4 "5-20" "DCM" 95433986.8707049 116102352 "MetaT" "DiAMT1"
"3607" 4 "5-20" "SRF" 1509054383.79016 13225965 "MetaT" "DiAMT1"
"3608" 4 "5-20" "SRF" 10416082549.468 22666208 "MetaT" "DiAMT1"
"3609" 4 "5-20" "SRF" 3315008520.60412 22831865 "MetaT" "DiAMT1"
"3610" 4 "5-20" "SRF" 1560547186.57966 25189412 "MetaT" "DiAMT1"
"3611" 4 "5-20" "SRF" 4601531334.55523 37473201 "MetaT" "DiAMT1"
"3612" 4 "5-20" "SRF" 21376271159.8893 48475338 "MetaT" "DiAMT1"
"3613" 4 "5-20" "SRF" 12740689727.9567 54302003 "MetaT" "DiAMT1"
"3614" 4 "5-20" "SRF" 26463127599.7985 63112813 "MetaT" "DiAMT1"
"3615" 4 "5-20" "SRF" 5024542062.61971 63291718 "MetaT" "DiAMT1"
"3616" 4 "5-20" "SRF" 15366485210.9375 90372587 "MetaT" "DiAMT1"
"3617" 4 "5-20" "SRF" 8203584234.02705 93193720 "MetaT" "DiAMT1"
"3618" 41 "0.8-5" "DCM" 565330471.508664 45036002 "MetaT" "DiAMT1"
"3619" 41 "0.8-5" "DCM" 305693311.552725 61360101 "MetaT" "DiAMT1"
"3620" 41 "0.8-5" "DCM" 976599029.755196 64700656 "MetaT" "DiAMT1"
"3621" 41 "0.8-5" "DCM" 285290101.553559 64723745 "MetaT" "DiAMT1"
"3622" 41 "0.8-5" "DCM" 29952563336.4321 75498175 "MetaT" "DiAMT1"
"3623" 41 "0.8-5" "DCM" 561776965.687748 90372587 "MetaT" "DiAMT1"
"3624" 41 "0.8-5" "DCM" 1410892207.16642 93189783 "MetaT" "DiAMT1"
"3625" 41 "0.8-5" "DCM" 1225058803.68045 103565001 "MetaT" "DiAMT1"
"3626" 41 "0.8-5" "DCM" 1728061136.06411 103565002 "MetaT" "DiAMT1"
"3627" 41 "0.8-5" "SRF" 135457880152.006 61360101 "MetaT" "DiAMT1"
"3628" 41 "20-180" "DCM" 1099166910.07415 1060015 "MetaT" "DiAMT1"
"3629" 41 "20-180" "DCM" 55637242712.8708 15250221 "MetaT" "DiAMT1"
"3630" 41 "20-180" "DCM" 20716399750.7198 37473201 "MetaT" "DiAMT1"
"3631" 41 "20-180" "DCM" 6014837050.04008 48475338 "MetaT" "DiAMT1"
"3632" 41 "20-180" "DCM" 7465875687.17358 51655435 "MetaT" "DiAMT1"
"3633" 41 "20-180" "DCM" 3584964470.44397 54302003 "MetaT" "DiAMT1"
"3634" 41 "20-180" "DCM" 8234865525.90997 61360101 "MetaT" "DiAMT1"
"3635" 41 "20-180" "DCM" 16307467691.7035 78640452 "MetaT" "DiAMT1"
"3636" 41 "20-180" "DCM" 1171310372.90254 79525550 "MetaT" "DiAMT1"
"3637" 41 "20-180" "DCM" 4776934980.398 89580511 "MetaT" "DiAMT1"
"3638" 41 "20-180" "DCM" 28488949581.8916 89815993 "MetaT" "DiAMT1"
"3639" 41 "20-180" "DCM" 38914277188.8879 90372587 "MetaT" "DiAMT1"
"3640" 41 "20-180" "DCM" 54245462998.882 93193720 "MetaT" "DiAMT1"
"3641" 41 "20-180" "DCM" 5802657215.45278 93203971 "MetaT" "DiAMT1"
"3642" 41 "20-180" "SRF" 1648359593.44483 14724 "MetaT" "DiAMT1"
"3643" 41 "20-180" "SRF" 2141385923.24182 37540 "MetaT" "DiAMT1"
"3644" 41 "20-180" "SRF" 1983877660.26783 100068 "MetaT" "DiAMT1"
"3645" 41 "20-180" "SRF" 797609834.273829 1141950 "MetaT" "DiAMT1"
"3646" 41 "20-180" "SRF" 439994754.679784 2635567 "MetaT" "DiAMT1"
"3647" 41 "20-180" "SRF" 8969932907.15717 22666208 "MetaT" "DiAMT1"
"3648" 41 "20-180" "SRF" 475793144.483612 22831865 "MetaT" "DiAMT1"
"3649" 41 "20-180" "SRF" 31603553592.0433 61360101 "MetaT" "DiAMT1"
"3650" 41 "20-180" "SRF" 852016332.903106 64700656 "MetaT" "DiAMT1"
"3651" 41 "20-180" "SRF" 18322307889.6129 79525550 "MetaT" "DiAMT1"
"3652" 41 "20-180" "SRF" 3060772393.37912 89358250 "MetaT" "DiAMT1"
"3653" 41 "20-180" "SRF" 802585566.240601 89815992 "MetaT" "DiAMT1"
"3654" 41 "20-180" "SRF" 3571530525.64873 89832571 "MetaT" "DiAMT1"
"3655" 41 "20-180" "SRF" 1147675881.07376 90584416 "MetaT" "DiAMT1"
"3656" 41 "20-180" "SRF" 601751479.272071 92840560 "MetaT" "DiAMT1"
"3657" 41 "20-180" "SRF" 3547457709.60576 103764379 "MetaT" "DiAMT1"
"3658" 41 "5-20" "DCM" 29250524864.3788 90372587 "MetaT" "DiAMT1"
"3659" 41 "5-20" "DCM" 10410497968.8149 93193720 "MetaT" "DiAMT1"
"3660" 41 "5-20" "DCM" 26169948114.8583 93203971 "MetaT" "DiAMT1"
"3661" 41 "5-20" "SRF" 246866142623.113 61360101 "MetaT" "DiAMT1"
"3662" 41 "5-20" "SRF" 4115736808.77523 89832571 "MetaT" "DiAMT1"
"3663" 46 "0.8-5" "SRF" 242912731.567949 1060015 "MetaT" "DiAMT1"
"3664" 46 "0.8-5" "SRF" 291936320.550587 36512011 "MetaT" "DiAMT1"
"3665" 46 "0.8-5" "SRF" 143070777.217125 37473201 "MetaT" "DiAMT1"
"3666" 46 "0.8-5" "SRF" 1122074262.72971 42882333 "MetaT" "DiAMT1"
"3667" 46 "0.8-5" "SRF" 644347735.863809 45083269 "MetaT" "DiAMT1"
"3668" 46 "0.8-5" "SRF" 11049281386.0128 61360101 "MetaT" "DiAMT1"
"3669" 46 "0.8-5" "SRF" 129428114.869486 63314904 "MetaT" "DiAMT1"
"3670" 46 "0.8-5" "SRF" 276856166.244 64700656 "MetaT" "DiAMT1"
"3671" 46 "0.8-5" "SRF" 22089143094.7997 88142097 "MetaT" "DiAMT1"
"3672" 46 "0.8-5" "SRF" 239160647.041441 89382447 "MetaT" "DiAMT1"
"3673" 46 "0.8-5" "SRF" 372928466.573095 90584416 "MetaT" "DiAMT1"
"3674" 46 "0.8-5" "SRF" 391069046.799288 92840560 "MetaT" "DiAMT1"
"3675" 46 "0.8-5" "SRF" 230205292.416541 97456617 "MetaT" "DiAMT1"
"3676" 46 "0.8-5" "SRF" 256159810.67919 103764379 "MetaT" "DiAMT1"
"3677" 46 "180-2000" "SRF" 18866039420.7725 42882333 "MetaT" "DiAMT1"
"3678" 46 "180-2000" "SRF" 108943023128.647 88142097 "MetaT" "DiAMT1"
"3679" 46 "20-180" "SRF" 4825773816.01189 55339 "MetaT" "DiAMT1"
"3680" 46 "20-180" "SRF" 9859527109.6162 13225965 "MetaT" "DiAMT1"
"3681" 46 "20-180" "SRF" 25561099437.4652 36512011 "MetaT" "DiAMT1"
"3682" 46 "20-180" "SRF" 2266470241.14243 79525550 "MetaT" "DiAMT1"
"3683" 46 "20-180" "SRF" 4420711883.38769 88142097 "MetaT" "DiAMT1"
"3684" 46 "20-180" "SRF" 18064648683.2574 89832571 "MetaT" "DiAMT1"
"3685" 46 "20-180" "SRF" 6046832774.4136 97456617 "MetaT" "DiAMT1"
"3686" 46 "20-180" "SRF" 4485722352.26105 103764379 "MetaT" "DiAMT1"
"3687" 46 "5-20" "SRF" 548753983.973748 5277762 "MetaT" "DiAMT1"
"3688" 46 "5-20" "SRF" 191410994.990263 25150521 "MetaT" "DiAMT1"
"3689" 46 "5-20" "SRF" 921232246.838608 36512011 "MetaT" "DiAMT1"
"3690" 46 "5-20" "SRF" 6322874700.31101 42882333 "MetaT" "DiAMT1"
"3691" 46 "5-20" "SRF" 609989786.131114 45083269 "MetaT" "DiAMT1"
"3692" 46 "5-20" "SRF" 488112201.827661 51655435 "MetaT" "DiAMT1"
"3693" 46 "5-20" "SRF" 820400856.63737 61360101 "MetaT" "DiAMT1"
"3694" 46 "5-20" "SRF" 655234061.65872 64700656 "MetaT" "DiAMT1"
"3695" 46 "5-20" "SRF" 3357257158.2394 76117824 "MetaT" "DiAMT1"
"3696" 46 "5-20" "SRF" 18322285798.2346 88142097 "MetaT" "DiAMT1"
"3697" 46 "5-20" "SRF" 227763221.248772 90451474 "MetaT" "DiAMT1"
"3698" 48 "180-2000" "SRF" 12820692242.2675 42882333 "MetaT" "DiAMT1"
"3699" 51 "0.8-5" "DCM" 8099576722.93502 37473201 "MetaT" "DiAMT1"
"3700" 51 "0.8-5" "DCM" 2918964378.93637 51655435 "MetaT" "DiAMT1"
"3701" 51 "0.8-5" "DCM" 37715543009.9914 61360101 "MetaT" "DiAMT1"
"3702" 51 "0.8-5" "DCM" 1126569077.7045 72159779 "MetaT" "DiAMT1"
"3703" 51 "0.8-5" "DCM" 2538647366.74944 89382447 "MetaT" "DiAMT1"
"3704" 51 "0.8-5" "DCM" 2547391272.71988 93189783 "MetaT" "DiAMT1"
"3705" 51 "0.8-5" "DCM" 5444853493.34726 93203971 "MetaT" "DiAMT1"
"3706" 51 "0.8-5" "DCM" 460805357.952028 103565001 "MetaT" "DiAMT1"
"3707" 51 "0.8-5" "DCM" 1890936655.83383 103565002 "MetaT" "DiAMT1"
"3708" 51 "0.8-5" "SRF" 2021403250.11042 37473201 "MetaT" "DiAMT1"
"3709" 51 "0.8-5" "SRF" 1132388860.58716 42882333 "MetaT" "DiAMT1"
"3710" 51 "0.8-5" "SRF" 3642415081.9084 51655435 "MetaT" "DiAMT1"
"3711" 51 "0.8-5" "SRF" 156571069746.309 61360101 "MetaT" "DiAMT1"
"3712" 51 "0.8-5" "SRF" 977904022.65276 64700656 "MetaT" "DiAMT1"
"3713" 51 "0.8-5" "SRF" 909258050.619252 78640452 "MetaT" "DiAMT1"
"3714" 51 "0.8-5" "SRF" 2109478677.43667 89362227 "MetaT" "DiAMT1"
"3715" 51 "0.8-5" "SRF" 7602812166.9628 89382447 "MetaT" "DiAMT1"
"3716" 51 "0.8-5" "SRF" 3766926209.70833 112129879 "MetaT" "DiAMT1"
"3717" 51 "0.8-5" "SRF" 559755524.717841 116102353 "MetaT" "DiAMT1"
"3718" 51 "180-2000" "SRF" 14700841254.9617 97456617 "MetaT" "DiAMT1"
"3719" 51 "20-180" "SRF" 10941693010.4508 14724 "MetaT" "DiAMT1"
"3720" 51 "20-180" "SRF" 26463010076.4045 22666208 "MetaT" "DiAMT1"
"3721" 51 "20-180" "SRF" 4366048770.27446 42882333 "MetaT" "DiAMT1"
"3722" 51 "20-180" "SRF" 3540626614.70018 61360101 "MetaT" "DiAMT1"
"3723" 51 "20-180" "SRF" 9771157202.12452 89382447 "MetaT" "DiAMT1"
"3724" 51 "20-180" "SRF" 25033475612.4782 89826269 "MetaT" "DiAMT1"
"3725" 51 "20-180" "SRF" 6506660110.21471 90372587 "MetaT" "DiAMT1"
"3726" 51 "20-180" "SRF" 25393967869.9281 90584416 "MetaT" "DiAMT1"
"3727" 51 "20-180" "SRF" 8180068385.68661 93180665 "MetaT" "DiAMT1"
"3728" 51 "20-180" "SRF" 3473659302.28059 93193720 "MetaT" "DiAMT1"
"3729" 51 "5-20" "SRF" 3771473358.48974 22831865 "MetaT" "DiAMT1"
"3730" 51 "5-20" "SRF" 591878349.469315 25150521 "MetaT" "DiAMT1"
"3731" 51 "5-20" "SRF" 12215340131.6725 37473201 "MetaT" "DiAMT1"
"3732" 51 "5-20" "SRF" 151328633168.898 42882333 "MetaT" "DiAMT1"
"3733" 51 "5-20" "SRF" 5028047776.77078 45159796 "MetaT" "DiAMT1"
"3734" 51 "5-20" "SRF" 14841780308.8312 51655435 "MetaT" "DiAMT1"
"3735" 51 "5-20" "SRF" 2576895505.08054 54302003 "MetaT" "DiAMT1"
"3736" 51 "5-20" "SRF" 37418269509.9514 61360101 "MetaT" "DiAMT1"
"3737" 51 "5-20" "SRF" 1013052711.39301 64700656 "MetaT" "DiAMT1"
"3738" 51 "5-20" "SRF" 15297095942.0344 89362227 "MetaT" "DiAMT1"
"3739" 51 "5-20" "SRF" 33254556395.7269 89382447 "MetaT" "DiAMT1"
"3740" 51 "5-20" "SRF" 13835557915.0122 89404301 "MetaT" "DiAMT1"
"3741" 51 "5-20" "SRF" 937896746.905846 89405634 "MetaT" "DiAMT1"
"3742" 51 "5-20" "SRF" 954279222.834336 89815992 "MetaT" "DiAMT1"
"3743" 51 "5-20" "SRF" 2622359304.34875 90372587 "MetaT" "DiAMT1"
"3744" 51 "5-20" "SRF" 56403208350.0523 90584416 "MetaT" "DiAMT1"
"3745" 51 "5-20" "SRF" 2712251053.55219 90589841 "MetaT" "DiAMT1"
"3746" 51 "5-20" "SRF" 5994712563.7295 93180663 "MetaT" "DiAMT1"
"3747" 51 "5-20" "SRF" 3296787918.54189 93180665 "MetaT" "DiAMT1"
"3748" 51 "5-20" "SRF" 3733275397.6899 93193720 "MetaT" "DiAMT1"
"3749" 51 "5-20" "SRF" 2229897367.6435 112129879 "MetaT" "DiAMT1"
"3750" 52 "0.8-5" "DCM" 4242601499.18994 25150521 "MetaT" "DiAMT1"
"3751" 52 "0.8-5" "DCM" 1138629654.68914 33071324 "MetaT" "DiAMT1"
"3752" 52 "0.8-5" "DCM" 2668492770.46927 37473201 "MetaT" "DiAMT1"
"3753" 52 "0.8-5" "DCM" 280237775.852186 45036002 "MetaT" "DiAMT1"
"3754" 52 "0.8-5" "DCM" 1549550054.71209 48475338 "MetaT" "DiAMT1"
"3755" 52 "0.8-5" "DCM" 4327579111.85255 51655435 "MetaT" "DiAMT1"
"3756" 52 "0.8-5" "DCM" 1515340460.84251 61360101 "MetaT" "DiAMT1"
"3757" 52 "0.8-5" "DCM" 3125754177.42068 75565275 "MetaT" "DiAMT1"
"3758" 52 "0.8-5" "DCM" 599057765.466444 78692801 "MetaT" "DiAMT1"
"3759" 52 "0.8-5" "DCM" 1951564328.05987 89382447 "MetaT" "DiAMT1"
"3760" 52 "0.8-5" "DCM" 9268305680.00952 93203971 "MetaT" "DiAMT1"
"3761" 52 "0.8-5" "DCM" 607269149.167543 103565001 "MetaT" "DiAMT1"
"3762" 52 "0.8-5" "DCM" 622989443.537172 103565002 "MetaT" "DiAMT1"
"3763" 52 "0.8-5" "DCM" 268503301.491433 115661039 "MetaT" "DiAMT1"
"3764" 52 "0.8-5" "DCM" 369471942.537492 116102353 "MetaT" "DiAMT1"
"3765" 52 "0.8-5" "SRF" 6778569937.27922 37473201 "MetaT" "DiAMT1"
"3766" 52 "0.8-5" "SRF" 8335647922.4604 42882333 "MetaT" "DiAMT1"
"3767" 52 "0.8-5" "SRF" 9533243340.14219 51655435 "MetaT" "DiAMT1"
"3768" 52 "0.8-5" "SRF" 15772759999.2161 61360101 "MetaT" "DiAMT1"
"3769" 52 "0.8-5" "SRF" 7047469227.50199 89382447 "MetaT" "DiAMT1"
"3770" 52 "0.8-5" "SRF" 167046025.678321 93180663 "MetaT" "DiAMT1"
"3771" 52 "0.8-5" "SRF" 173526259.433084 93180665 "MetaT" "DiAMT1"
"3772" 52 "0.8-5" "SRF" 880278983.713019 112129879 "MetaT" "DiAMT1"
"3773" 52 "0.8-5" "SRF" 340809246.040004 116102352 "MetaT" "DiAMT1"
"3774" 52 "180-2000" "DCM" 35307432046.144 89358250 "MetaT" "DiAMT1"
"3775" 52 "180-2000" "SRF" 3993017663.62361 55339 "MetaT" "DiAMT1"
"3776" 52 "180-2000" "SRF" 3096834251.38906 42882333 "MetaT" "DiAMT1"
"3777" 52 "180-2000" "SRF" 2482035564.72732 78692801 "MetaT" "DiAMT1"
"3778" 52 "180-2000" "SRF" 41631668699.086 89358250 "MetaT" "DiAMT1"
"3779" 52 "180-2000" "SRF" 2519196421.5916 89815992 "MetaT" "DiAMT1"
"3780" 52 "180-2000" "SRF" 1520433683.66391 89815993 "MetaT" "DiAMT1"
"3781" 52 "180-2000" "SRF" 48195455661.0649 89826269 "MetaT" "DiAMT1"
"3782" 52 "180-2000" "SRF" 2491222618.02057 89832571 "MetaT" "DiAMT1"
"3783" 52 "180-2000" "SRF" 3602383464.59532 90584416 "MetaT" "DiAMT1"
"3784" 52 "180-2000" "SRF" 4351586060.14153 93180665 "MetaT" "DiAMT1"
"3785" 52 "180-2000" "SRF" 1424434519.86291 116102352 "MetaT" "DiAMT1"
"3786" 52 "180-2000" "SRF" 2296212204.59327 116102353 "MetaT" "DiAMT1"
"3787" 52 "180-2000" "SRF" 3118356651.59176 116188802 "MetaT" "DiAMT1"
"3788" 52 "180-2000" "SRF" 1028073285.08435 116388229 "MetaT" "DiAMT1"
"3789" 52 "180-2000" "SRF" 1122365720.90365 116388230 "MetaT" "DiAMT1"
"3790" 52 "180-2000" "SRF" 2468381334.84801 116388231 "MetaT" "DiAMT1"
"3791" 52 "180-2000" "SRF" 2151450113.91121 116395942 "MetaT" "DiAMT1"
"3792" 52 "180-2000" "SRF" 2486620605.79516 116417850 "MetaT" "DiAMT1"
"3793" 52 "180-2000" "SRF" 2211539903.51115 116439153 "MetaT" "DiAMT1"
"3794" 52 "20-180" "DCM" 686405131.765221 55339 "MetaT" "DiAMT1"
"3795" 52 "20-180" "DCM" 718617380.874978 87850 "MetaT" "DiAMT1"
"3796" 52 "20-180" "DCM" 1026225280.76988 147745 "MetaT" "DiAMT1"
"3797" 52 "20-180" "DCM" 712227486.243393 2635567 "MetaT" "DiAMT1"
"3798" 52 "20-180" "DCM" 2497066150.81017 2916795 "MetaT" "DiAMT1"
"3799" 52 "20-180" "DCM" 5842145855.80636 4577629 "MetaT" "DiAMT1"
"3800" 52 "20-180" "DCM" 2800803725.04201 18655925 "MetaT" "DiAMT1"
"3801" 52 "20-180" "DCM" 705950227.042604 18732284 "MetaT" "DiAMT1"
"3802" 52 "20-180" "DCM" 3103142140.39423 19746350 "MetaT" "DiAMT1"
"3803" 52 "20-180" "DCM" 3848435107.82201 19779111 "MetaT" "DiAMT1"
"3804" 52 "20-180" "DCM" 6283565598.46112 19843360 "MetaT" "DiAMT1"
"3805" 52 "20-180" "DCM" 1382837430.12994 22666208 "MetaT" "DiAMT1"
"3806" 52 "20-180" "DCM" 906508924.74275 25150521 "MetaT" "DiAMT1"
"3807" 52 "20-180" "DCM" 798524988.410919 42882333 "MetaT" "DiAMT1"
"3808" 52 "20-180" "DCM" 603988738.334013 45159796 "MetaT" "DiAMT1"
"3809" 52 "20-180" "DCM" 1027406595.84395 51655435 "MetaT" "DiAMT1"
"3810" 52 "20-180" "DCM" 1315573701.69026 54302003 "MetaT" "DiAMT1"
"3811" 52 "20-180" "DCM" 1295120130.45752 61360101 "MetaT" "DiAMT1"
"3812" 52 "20-180" "DCM" 689130764.320211 64635275 "MetaT" "DiAMT1"
"3813" 52 "20-180" "DCM" 386804080.567549 75811014 "MetaT" "DiAMT1"
"3814" 52 "20-180" "DCM" 2342579493.56095 76132506 "MetaT" "DiAMT1"
"3815" 52 "20-180" "DCM" 16991274322.3694 78640452 "MetaT" "DiAMT1"
"3816" 52 "20-180" "DCM" 41599863563.4356 78692801 "MetaT" "DiAMT1"
"3817" 52 "20-180" "DCM" 20954482358.4241 79525550 "MetaT" "DiAMT1"
"3818" 52 "20-180" "DCM" 3763650306.82352 84067383 "MetaT" "DiAMT1"
"3819" 52 "20-180" "DCM" 30965798519.6622 89358250 "MetaT" "DiAMT1"
"3820" 52 "20-180" "DCM" 1191391973.55588 89382447 "MetaT" "DiAMT1"
"3821" 52 "20-180" "DCM" 22679319557.2163 89580511 "MetaT" "DiAMT1"
"3822" 52 "20-180" "DCM" 29555885597.2532 89815992 "MetaT" "DiAMT1"
"3823" 52 "20-180" "DCM" 21954626789.8039 89815993 "MetaT" "DiAMT1"
"3824" 52 "20-180" "DCM" 11119159511.9933 89826269 "MetaT" "DiAMT1"
"3825" 52 "20-180" "DCM" 13810886227.6919 89832571 "MetaT" "DiAMT1"
"3826" 52 "20-180" "DCM" 297507595.68224 90372587 "MetaT" "DiAMT1"
"3827" 52 "20-180" "DCM" 4644409388.43819 90584416 "MetaT" "DiAMT1"
"3828" 52 "20-180" "DCM" 461558769.897093 90589841 "MetaT" "DiAMT1"
"3829" 52 "20-180" "DCM" 720108288.30418 93180663 "MetaT" "DiAMT1"
"3830" 52 "20-180" "DCM" 1122065285.43948 93180665 "MetaT" "DiAMT1"
"3831" 52 "20-180" "DCM" 5468284995.26505 97019216 "MetaT" "DiAMT1"
"3832" 52 "20-180" "DCM" 1910599238.32631 97037270 "MetaT" "DiAMT1"
"3833" 52 "20-180" "DCM" 394721980.624656 102887753 "MetaT" "DiAMT1"
"3834" 52 "20-180" "DCM" 4466259861.65128 103764379 "MetaT" "DiAMT1"
"3835" 52 "20-180" "DCM" 285125023.244206 116439153 "MetaT" "DiAMT1"
"3836" 52 "20-180" "SRF" 442670395.461608 14724 "MetaT" "DiAMT1"
"3837" 52 "20-180" "SRF" 5238363615.11473 55339 "MetaT" "DiAMT1"
"3838" 52 "20-180" "SRF" 10014615758.1967 87850 "MetaT" "DiAMT1"
"3839" 52 "20-180" "SRF" 12939383632.3875 147745 "MetaT" "DiAMT1"
"3840" 52 "20-180" "SRF" 16191948052.6091 4577629 "MetaT" "DiAMT1"
"3841" 52 "20-180" "SRF" 465325580.683887 13225965 "MetaT" "DiAMT1"
"3842" 52 "20-180" "SRF" 1445624450.45098 18655925 "MetaT" "DiAMT1"
"3843" 52 "20-180" "SRF" 468480330.383437 18732284 "MetaT" "DiAMT1"
"3844" 52 "20-180" "SRF" 13271023928.5772 19746350 "MetaT" "DiAMT1"
"3845" 52 "20-180" "SRF" 5107771289.55542 19779111 "MetaT" "DiAMT1"
"3846" 52 "20-180" "SRF" 5956969718.23767 19843360 "MetaT" "DiAMT1"
"3847" 52 "20-180" "SRF" 5276625235.14546 22666208 "MetaT" "DiAMT1"
"3848" 52 "20-180" "SRF" 721805522.961948 25189412 "MetaT" "DiAMT1"
"3849" 52 "20-180" "SRF" 195975180.747467 35197677 "MetaT" "DiAMT1"
"3850" 52 "20-180" "SRF" 7683760019.99676 42882333 "MetaT" "DiAMT1"
"3851" 52 "20-180" "SRF" 1074329115.85132 61360101 "MetaT" "DiAMT1"
"3852" 52 "20-180" "SRF" 685977982.113406 64635275 "MetaT" "DiAMT1"
"3853" 52 "20-180" "SRF" 41698788027.6638 78640452 "MetaT" "DiAMT1"
"3854" 52 "20-180" "SRF" 167124671025.616 78692801 "MetaT" "DiAMT1"
"3855" 52 "20-180" "SRF" 22677058716.8577 79525550 "MetaT" "DiAMT1"
"3856" 52 "20-180" "SRF" 1110053794.88445 84067383 "MetaT" "DiAMT1"
"3857" 52 "20-180" "SRF" 45482715659.9464 89358250 "MetaT" "DiAMT1"
"3858" 52 "20-180" "SRF" 1974309963.75877 89362227 "MetaT" "DiAMT1"
"3859" 52 "20-180" "SRF" 1185941339.78645 89382447 "MetaT" "DiAMT1"
"3860" 52 "20-180" "SRF" 340902065.769892 89404301 "MetaT" "DiAMT1"
"3861" 52 "20-180" "SRF" 51258520997.2093 89580511 "MetaT" "DiAMT1"
"3862" 52 "20-180" "SRF" 172428817795.526 89815992 "MetaT" "DiAMT1"
"3863" 52 "20-180" "SRF" 69985422849.3554 89815993 "MetaT" "DiAMT1"
"3864" 52 "20-180" "SRF" 178828829631.919 89826269 "MetaT" "DiAMT1"
"3865" 52 "20-180" "SRF" 143658149429.579 89832571 "MetaT" "DiAMT1"
"3866" 52 "20-180" "SRF" 25273280981.2118 90584416 "MetaT" "DiAMT1"
"3867" 52 "20-180" "SRF" 2867255134.0895 93180663 "MetaT" "DiAMT1"
"3868" 52 "20-180" "SRF" 1985656572.74589 93180665 "MetaT" "DiAMT1"
"3869" 52 "20-180" "SRF" 381983685.636024 97019216 "MetaT" "DiAMT1"
"3870" 52 "20-180" "SRF" 11008713645.9588 103764379 "MetaT" "DiAMT1"
"3871" 52 "20-180" "SRF" 545389492.751043 112333365 "MetaT" "DiAMT1"
"3872" 52 "20-180" "SRF" 217298266.451437 113645395 "MetaT" "DiAMT1"
"3873" 52 "5-20" "SRF" 2204118705.09933 87850 "MetaT" "DiAMT1"
"3874" 52 "5-20" "SRF" 993979944.436005 147745 "MetaT" "DiAMT1"
"3875" 52 "5-20" "SRF" 5633761688.41377 2635567 "MetaT" "DiAMT1"
"3876" 52 "5-20" "SRF" 1886192671.97192 4577629 "MetaT" "DiAMT1"
"3877" 52 "5-20" "SRF" 580031238.184035 18651505 "MetaT" "DiAMT1"
"3878" 52 "5-20" "SRF" 28233202536.7789 18655925 "MetaT" "DiAMT1"
"3879" 52 "5-20" "SRF" 5014301236.83544 18732284 "MetaT" "DiAMT1"
"3880" 52 "5-20" "SRF" 4452796101.34394 19746350 "MetaT" "DiAMT1"
"3881" 52 "5-20" "SRF" 22986325597.6056 19779111 "MetaT" "DiAMT1"
"3882" 52 "5-20" "SRF" 2318524866.56185 19843360 "MetaT" "DiAMT1"
"3883" 52 "5-20" "SRF" 334846718.776361 22666208 "MetaT" "DiAMT1"
"3884" 52 "5-20" "SRF" 18868761576.6052 37473201 "MetaT" "DiAMT1"
"3885" 52 "5-20" "SRF" 72316106315.3653 42882333 "MetaT" "DiAMT1"
"3886" 52 "5-20" "SRF" 24048833408.7138 51655435 "MetaT" "DiAMT1"
"3887" 52 "5-20" "SRF" 5226774030.65092 61360101 "MetaT" "DiAMT1"
"3888" 52 "5-20" "SRF" 283781180.910073 64618471 "MetaT" "DiAMT1"
"3889" 52 "5-20" "SRF" 444984918.135628 64635275 "MetaT" "DiAMT1"
"3890" 52 "5-20" "SRF" 1335838830.40318 64700656 "MetaT" "DiAMT1"
"3891" 52 "5-20" "SRF" 384066381.170755 72159779 "MetaT" "DiAMT1"
"3892" 52 "5-20" "SRF" 5994403072.5373 75811014 "MetaT" "DiAMT1"
"3893" 52 "5-20" "SRF" 402618090.600558 76117824 "MetaT" "DiAMT1"
"3894" 52 "5-20" "SRF" 10868085312.0086 78640452 "MetaT" "DiAMT1"
"3895" 52 "5-20" "SRF" 83994869051.8261 78692801 "MetaT" "DiAMT1"
"3896" 52 "5-20" "SRF" 4163295426.02435 79525550 "MetaT" "DiAMT1"
"3897" 52 "5-20" "SRF" 23087479544.7392 84067383 "MetaT" "DiAMT1"
"3898" 52 "5-20" "SRF" 999892581.250232 84448539 "MetaT" "DiAMT1"
"3899" 52 "5-20" "SRF" 99709439741.1963 89358250 "MetaT" "DiAMT1"
"3900" 52 "5-20" "SRF" 38901535082.5268 89362227 "MetaT" "DiAMT1"
"3901" 52 "5-20" "SRF" 39523023290.2611 89382447 "MetaT" "DiAMT1"
"3902" 52 "5-20" "SRF" 47019615664.6231 89404301 "MetaT" "DiAMT1"
"3903" 52 "5-20" "SRF" 246728858654.08 89405634 "MetaT" "DiAMT1"
"3904" 52 "5-20" "SRF" 41174308394.1822 89580511 "MetaT" "DiAMT1"
"3905" 52 "5-20" "SRF" 38589047685.5083 89815992 "MetaT" "DiAMT1"
"3906" 52 "5-20" "SRF" 6202228605.76878 89815993 "MetaT" "DiAMT1"
"3907" 52 "5-20" "SRF" 29247346502.97 89826269 "MetaT" "DiAMT1"
"3908" 52 "5-20" "SRF" 12028867444.6546 89832571 "MetaT" "DiAMT1"
"3909" 52 "5-20" "SRF" 4706605479.12053 90372587 "MetaT" "DiAMT1"
"3910" 52 "5-20" "SRF" 4431106263.60099 90457030 "MetaT" "DiAMT1"
"3911" 52 "5-20" "SRF" 9596748778.63242 90584416 "MetaT" "DiAMT1"
"3912" 52 "5-20" "SRF" 5419119314.97887 93168828 "MetaT" "DiAMT1"
"3913" 52 "5-20" "SRF" 9551860646.805 93170627 "MetaT" "DiAMT1"
"3914" 52 "5-20" "SRF" 4191296592.76762 93171123 "MetaT" "DiAMT1"
"3915" 52 "5-20" "SRF" 5379789734.15693 93179891 "MetaT" "DiAMT1"
"3916" 52 "5-20" "SRF" 31154175765.7652 93180663 "MetaT" "DiAMT1"
"3917" 52 "5-20" "SRF" 37313759571.2297 93180665 "MetaT" "DiAMT1"
"3918" 52 "5-20" "SRF" 2871632385.06439 93193720 "MetaT" "DiAMT1"
"3919" 52 "5-20" "SRF" 371681708.846287 97019216 "MetaT" "DiAMT1"
"3920" 52 "5-20" "SRF" 2775848578.77358 97037270 "MetaT" "DiAMT1"
"3921" 52 "5-20" "SRF" 415866038.65842 101139722 "MetaT" "DiAMT1"
"3922" 52 "5-20" "SRF" 127439767.115795 102887753 "MetaT" "DiAMT1"
"3923" 52 "5-20" "SRF" 13698759819.7442 103764379 "MetaT" "DiAMT1"
"3924" 52 "5-20" "SRF" 406021866.728825 109119016 "MetaT" "DiAMT1"
"3925" 52 "5-20" "SRF" 245033604.702236 112129879 "MetaT" "DiAMT1"
"3926" 52 "5-20" "SRF" 107202202.057228 112357778 "MetaT" "DiAMT1"
"3927" 52 "5-20" "SRF" 94646989.2036787 112710035 "MetaT" "DiAMT1"
"3928" 52 "5-20" "SRF" 379871305.820867 112743374 "MetaT" "DiAMT1"
"3929" 52 "5-20" "SRF" 1113766405.06347 113642303 "MetaT" "DiAMT1"
"3930" 52 "5-20" "SRF" 2008659121.81694 113645395 "MetaT" "DiAMT1"
"3931" 52 "5-20" "SRF" 2379573227.99736 113656764 "MetaT" "DiAMT1"
"3932" 52 "5-20" "SRF" 237168328.501917 116102352 "MetaT" "DiAMT1"
"3933" 52 "5-20" "SRF" 127439767.115795 116102353 "MetaT" "DiAMT1"
"3934" 52 "5-20" "SRF" 64825704.907726 116102354 "MetaT" "DiAMT1"
"3935" 52 "5-20" "SRF" 62534617.8667164 116102355 "MetaT" "DiAMT1"
"3936" 64 "0.8-5" "SRF" 4954918461.75792 1060015 "MetaT" "DiAMT1"
"3937" 64 "0.8-5" "SRF" 1182392494.82604 5277762 "MetaT" "DiAMT1"
"3938" 64 "0.8-5" "SRF" 2499974984.66297 35231157 "MetaT" "DiAMT1"
"3939" 64 "0.8-5" "SRF" 7278209295.4329 36512011 "MetaT" "DiAMT1"
"3940" 64 "0.8-5" "SRF" 5512436285.48374 37473201 "MetaT" "DiAMT1"
"3941" 64 "0.8-5" "SRF" 50943279783.7889 45036002 "MetaT" "DiAMT1"
"3942" 64 "0.8-5" "SRF" 5375501218.87202 51655435 "MetaT" "DiAMT1"
"3943" 64 "0.8-5" "SRF" 23864033598.933 61360101 "MetaT" "DiAMT1"
"3944" 64 "0.8-5" "SRF" 9924830857.40853 62756662 "MetaT" "DiAMT1"
"3945" 64 "0.8-5" "SRF" 9227091867.43303 85013213 "MetaT" "DiAMT1"
"3946" 64 "0.8-5" "SRF" 542042631.113996 89382447 "MetaT" "DiAMT1"
"3947" 64 "0.8-5" "SRF" 2045784588.00458 89832571 "MetaT" "DiAMT1"
"3948" 64 "0.8-5" "SRF" 655249321.706272 93180663 "MetaT" "DiAMT1"
"3949" 64 "0.8-5" "SRF" 340334238.213817 93180665 "MetaT" "DiAMT1"
"3950" 64 "0.8-5" "SRF" 174051071262.873 93189783 "MetaT" "DiAMT1"
"3951" 64 "0.8-5" "SRF" 22379377293.687 93203971 "MetaT" "DiAMT1"
"3952" 64 "0.8-5" "SRF" 533196690.594972 93214282 "MetaT" "DiAMT1"
"3953" 64 "0.8-5" "SRF" 36158127289.8567 103565001 "MetaT" "DiAMT1"
"3954" 64 "0.8-5" "SRF" 49963546074.1128 103565002 "MetaT" "DiAMT1"
"3955" 64 "0.8-5" "SRF" 167105911.673239 116102352 "MetaT" "DiAMT1"
"3956" 64 "180-2000" "DCM" 12109953669.3731 14724 "MetaT" "DiAMT1"
"3957" 64 "180-2000" "DCM" 6177659371.85995 142708 "MetaT" "DiAMT1"
"3958" 64 "180-2000" "DCM" 2575427476.55197 64634096 "MetaT" "DiAMT1"
"3959" 64 "180-2000" "DCM" 26716824607.5727 89826269 "MetaT" "DiAMT1"
"3960" 64 "180-2000" "DCM" 35267980742.3348 93189783 "MetaT" "DiAMT1"
"3961" 64 "180-2000" "DCM" 1472245925.06943 103565001 "MetaT" "DiAMT1"
"3962" 64 "180-2000" "DCM" 12082862050.426 103565002 "MetaT" "DiAMT1"
"3963" 64 "180-2000" "SRF" 16046483413.5932 64593182 "MetaT" "DiAMT1"
"3964" 64 "20-180" "DCM" 1963413303.27734 3593 "MetaT" "DiAMT1"
"3965" 64 "20-180" "DCM" 3760798063.29229 14724 "MetaT" "DiAMT1"
"3966" 64 "20-180" "DCM" 1954262908.38857 37540 "MetaT" "DiAMT1"
"3967" 64 "20-180" "DCM" 4579905215.94269 45666 "MetaT" "DiAMT1"
"3968" 64 "20-180" "DCM" 6759776359.46768 134256 "MetaT" "DiAMT1"
"3969" 64 "20-180" "DCM" 4220696963.71189 142708 "MetaT" "DiAMT1"
"3970" 64 "20-180" "DCM" 771433084.993332 147745 "MetaT" "DiAMT1"
"3971" 64 "20-180" "DCM" 1116792474.97767 152478 "MetaT" "DiAMT1"
"3972" 64 "20-180" "DCM" 341115966.112682 1060015 "MetaT" "DiAMT1"
"3973" 64 "20-180" "DCM" 804192572.164282 1063217 "MetaT" "DiAMT1"
"3974" 64 "20-180" "DCM" 8275314942.4202 1071101 "MetaT" "DiAMT1"
"3975" 64 "20-180" "DCM" 13466361670.2773 1141950 "MetaT" "DiAMT1"
"3976" 64 "20-180" "DCM" 803092445.526574 2635567 "MetaT" "DiAMT1"
"3977" 64 "20-180" "DCM" 1937493655.70933 4577629 "MetaT" "DiAMT1"
"3978" 64 "20-180" "DCM" 10278501696.7529 13225965 "MetaT" "DiAMT1"
"3979" 64 "20-180" "DCM" 1592028685.2337 18732284 "MetaT" "DiAMT1"
"3980" 64 "20-180" "DCM" 2332691037.13878 19746350 "MetaT" "DiAMT1"
"3981" 64 "20-180" "DCM" 1012173409.79297 19843360 "MetaT" "DiAMT1"
"3982" 64 "20-180" "DCM" 1371636863.73814 33071324 "MetaT" "DiAMT1"
"3983" 64 "20-180" "DCM" 774486250.237372 35231157 "MetaT" "DiAMT1"
"3984" 64 "20-180" "DCM" 1205463198.52141 37473201 "MetaT" "DiAMT1"
"3985" 64 "20-180" "DCM" 14499912938.2629 41203164 "MetaT" "DiAMT1"
"3986" 64 "20-180" "DCM" 450199829.509146 42882333 "MetaT" "DiAMT1"
"3987" 64 "20-180" "DCM" 4726192114.73201 45036002 "MetaT" "DiAMT1"
"3988" 64 "20-180" "DCM" 1009851911.14666 46640776 "MetaT" "DiAMT1"
"3989" 64 "20-180" "DCM" 2027342892.82658 51655435 "MetaT" "DiAMT1"
"3990" 64 "20-180" "DCM" 365087423.930303 61360101 "MetaT" "DiAMT1"
"3991" 64 "20-180" "DCM" 1960790172.61164 64674223 "MetaT" "DiAMT1"
"3992" 64 "20-180" "DCM" 2168943020.98495 78640452 "MetaT" "DiAMT1"
"3993" 64 "20-180" "DCM" 1443295827.11721 78692801 "MetaT" "DiAMT1"
"3994" 64 "20-180" "DCM" 727010003.318796 79525550 "MetaT" "DiAMT1"
"3995" 64 "20-180" "DCM" 671694024.805407 89382447 "MetaT" "DiAMT1"
"3996" 64 "20-180" "DCM" 10747952495.4027 89580511 "MetaT" "DiAMT1"
"3997" 64 "20-180" "DCM" 1464904747.7977 89815992 "MetaT" "DiAMT1"
"3998" 64 "20-180" "DCM" 5304764256.14391 89815993 "MetaT" "DiAMT1"
"3999" 64 "20-180" "DCM" 737513288.542623 89826269 "MetaT" "DiAMT1"
"4000" 64 "20-180" "DCM" 180717599174.758 89832571 "MetaT" "DiAMT1"
"4001" 64 "20-180" "DCM" 1677315936.22836 90372587 "MetaT" "DiAMT1"
"4002" 64 "20-180" "DCM" 9426485636.25216 90584416 "MetaT" "DiAMT1"
"4003" 64 "20-180" "DCM" 16133757010.7072 90589841 "MetaT" "DiAMT1"
"4004" 64 "20-180" "DCM" 104341917454.804 92840560 "MetaT" "DiAMT1"
"4005" 64 "20-180" "DCM" 1401935707.89236 93168828 "MetaT" "DiAMT1"
"4006" 64 "20-180" "DCM" 687827273.204368 93170627 "MetaT" "DiAMT1"
"4007" 64 "20-180" "DCM" 405989334.495108 93180663 "MetaT" "DiAMT1"
"4008" 64 "20-180" "DCM" 2952172445.22951 93180665 "MetaT" "DiAMT1"
"4009" 64 "20-180" "DCM" 10784120829.9413 93189783 "MetaT" "DiAMT1"
"4010" 64 "20-180" "DCM" 7880007754.09296 93193720 "MetaT" "DiAMT1"
"4011" 64 "20-180" "DCM" 3241438772.46585 93203971 "MetaT" "DiAMT1"
"4012" 64 "20-180" "DCM" 34027709342.1679 93214282 "MetaT" "DiAMT1"
"4013" 64 "20-180" "DCM" 1097309490.99051 103565001 "MetaT" "DiAMT1"
"4014" 64 "20-180" "DCM" 1500953857.92247 103565002 "MetaT" "DiAMT1"
"4015" 64 "20-180" "DCM" 719436982.450889 103764379 "MetaT" "DiAMT1"
"4016" 64 "20-180" "SRF" 6837178134.52366 3593 "MetaT" "DiAMT1"
"4017" 64 "20-180" "SRF" 5028939427.88898 14724 "MetaT" "DiAMT1"
"4018" 64 "20-180" "SRF" 16273164276.3986 17029 "MetaT" "DiAMT1"
"4019" 64 "20-180" "SRF" 2177700412.48743 37540 "MetaT" "DiAMT1"
"4020" 64 "20-180" "SRF" 695937450.969389 45666 "MetaT" "DiAMT1"
"4021" 64 "20-180" "SRF" 2587400938.34367 55339 "MetaT" "DiAMT1"
"4022" 64 "20-180" "SRF" 5191914316.75576 87850 "MetaT" "DiAMT1"
"4023" 64 "20-180" "SRF" 4539422386.43101 100068 "MetaT" "DiAMT1"
"4024" 64 "20-180" "SRF" 7242927412.6575 134256 "MetaT" "DiAMT1"
"4025" 64 "20-180" "SRF" 32067706074.0796 142708 "MetaT" "DiAMT1"
"4026" 64 "20-180" "SRF" 3223626169.07634 147745 "MetaT" "DiAMT1"
"4027" 64 "20-180" "SRF" 1866718717.56532 152478 "MetaT" "DiAMT1"
"4028" 64 "20-180" "SRF" 223117736.668221 176534 "MetaT" "DiAMT1"
"4029" 64 "20-180" "SRF" 1568242612.11595 1063217 "MetaT" "DiAMT1"
"4030" 64 "20-180" "SRF" 22511210582.3514 1071101 "MetaT" "DiAMT1"
"4031" 64 "20-180" "SRF" 24942432759.1694 1141950 "MetaT" "DiAMT1"
"4032" 64 "20-180" "SRF" 2159013874.29447 4577629 "MetaT" "DiAMT1"
"4033" 64 "20-180" "SRF" 6167364885.35836 13225965 "MetaT" "DiAMT1"
"4034" 64 "20-180" "SRF" 4810155911.11195 15250221 "MetaT" "DiAMT1"
"4035" 64 "20-180" "SRF" 2541648431.21516 18655925 "MetaT" "DiAMT1"
"4036" 64 "20-180" "SRF" 3104588764.32445 18732284 "MetaT" "DiAMT1"
"4037" 64 "20-180" "SRF" 11697279805.0351 19746350 "MetaT" "DiAMT1"
"4038" 64 "20-180" "SRF" 8116820639.87001 19779111 "MetaT" "DiAMT1"
"4039" 64 "20-180" "SRF" 4793569166.59087 19843360 "MetaT" "DiAMT1"
"4040" 64 "20-180" "SRF" 1737533078.11746 22666208 "MetaT" "DiAMT1"
"4041" 64 "20-180" "SRF" 725792755.818665 22831865 "MetaT" "DiAMT1"
"4042" 64 "20-180" "SRF" 379675684.220097 25150521 "MetaT" "DiAMT1"
"4043" 64 "20-180" "SRF" 227778970.721178 25189412 "MetaT" "DiAMT1"
"4044" 64 "20-180" "SRF" 11081340486.814 33071324 "MetaT" "DiAMT1"
"4045" 64 "20-180" "SRF" 184276395.467951 35193241 "MetaT" "DiAMT1"
"4046" 64 "20-180" "SRF" 1941830750.39611 35231157 "MetaT" "DiAMT1"
"4047" 64 "20-180" "SRF" 376832490.732271 36685440 "MetaT" "DiAMT1"
"4048" 64 "20-180" "SRF" 4925388941.15229 37473201 "MetaT" "DiAMT1"
"4049" 64 "20-180" "SRF" 14707683811.8103 41203164 "MetaT" "DiAMT1"
"4050" 64 "20-180" "SRF" 2006690809.54363 42882333 "MetaT" "DiAMT1"
"4051" 64 "20-180" "SRF" 376182405.9294 45036002 "MetaT" "DiAMT1"
"4052" 64 "20-180" "SRF" 375103901.325244 46640776 "MetaT" "DiAMT1"
"4053" 64 "20-180" "SRF" 2904603273.40948 51655435 "MetaT" "DiAMT1"
"4054" 64 "20-180" "SRF" 7025319309.21719 54302003 "MetaT" "DiAMT1"
"4055" 64 "20-180" "SRF" 406829106.909965 61360101 "MetaT" "DiAMT1"
"4056" 64 "20-180" "SRF" 202532880.467872 63314904 "MetaT" "DiAMT1"
"4057" 64 "20-180" "SRF" 2825367325.86243 64294557 "MetaT" "DiAMT1"
"4058" 64 "20-180" "SRF" 2184973960.95933 64674223 "MetaT" "DiAMT1"
"4059" 64 "20-180" "SRF" 402820938.368981 78640452 "MetaT" "DiAMT1"
"4060" 64 "20-180" "SRF" 9448837302.95868 78692801 "MetaT" "DiAMT1"
"4061" 64 "20-180" "SRF" 607598641.403616 79525550 "MetaT" "DiAMT1"
"4062" 64 "20-180" "SRF" 1313616875.32374 84067383 "MetaT" "DiAMT1"
"4063" 64 "20-180" "SRF" 259389850.876774 89358250 "MetaT" "DiAMT1"
"4064" 64 "20-180" "SRF" 1122736619.98494 89382447 "MetaT" "DiAMT1"
"4065" 64 "20-180" "SRF" 18378196700.7888 89580511 "MetaT" "DiAMT1"
"4066" 64 "20-180" "SRF" 28974962868.1827 89815992 "MetaT" "DiAMT1"
"4067" 64 "20-180" "SRF" 2955637969.47842 89815993 "MetaT" "DiAMT1"
"4068" 64 "20-180" "SRF" 12738453091.2362 89826269 "MetaT" "DiAMT1"
"4069" 64 "20-180" "SRF" 70018777839.9738 89832571 "MetaT" "DiAMT1"
"4070" 64 "20-180" "SRF" 5255472563.93868 90370870 "MetaT" "DiAMT1"
"4071" 64 "20-180" "SRF" 15139622147.6598 90372587 "MetaT" "DiAMT1"
"4072" 64 "20-180" "SRF" 6776738990.79308 90451474 "MetaT" "DiAMT1"
"4073" 64 "20-180" "SRF" 2436778123.45155 90457030 "MetaT" "DiAMT1"
"4074" 64 "20-180" "SRF" 12178905391.9643 90589841 "MetaT" "DiAMT1"
"4075" 64 "20-180" "SRF" 5007833551.29463 91003011 "MetaT" "DiAMT1"
"4076" 64 "20-180" "SRF" 162780355697.274 92840560 "MetaT" "DiAMT1"
"4077" 64 "20-180" "SRF" 5748516730.32712 93170627 "MetaT" "DiAMT1"
"4078" 64 "20-180" "SRF" 3555332629.95231 93179891 "MetaT" "DiAMT1"
"4079" 64 "20-180" "SRF" 234978880.715239 93180665 "MetaT" "DiAMT1"
"4080" 64 "20-180" "SRF" 3004276481.79667 93189783 "MetaT" "DiAMT1"
"4081" 64 "20-180" "SRF" 13770135164.6963 93193720 "MetaT" "DiAMT1"
"4082" 64 "20-180" "SRF" 6020072428.63089 93203971 "MetaT" "DiAMT1"
"4083" 64 "20-180" "SRF" 3129172894.34182 93214282 "MetaT" "DiAMT1"
"4084" 64 "20-180" "SRF" 11747361686.3969 94714676 "MetaT" "DiAMT1"
"4085" 64 "20-180" "SRF" 713281686.507565 103565001 "MetaT" "DiAMT1"
"4086" 64 "20-180" "SRF" 836281500.685489 103565002 "MetaT" "DiAMT1"
"4087" 64 "20-180" "SRF" 15633006711.1138 103764379 "MetaT" "DiAMT1"
"4088" 64 "5-20" "DCM" 9174568058.051 15250221 "MetaT" "DiAMT1"
"4089" 64 "5-20" "DCM" 713130837.813832 19843360 "MetaT" "DiAMT1"
"4090" 64 "5-20" "DCM" 56466332.5504468 23258267 "MetaT" "DiAMT1"
"4091" 64 "5-20" "DCM" 216050085.512955 25150521 "MetaT" "DiAMT1"
"4092" 64 "5-20" "DCM" 773113805.480416 33071324 "MetaT" "DiAMT1"
"4093" 64 "5-20" "DCM" 54566739.5688686 35231157 "MetaT" "DiAMT1"
"4094" 64 "5-20" "DCM" 2252935691.52918 36512011 "MetaT" "DiAMT1"
"4095" 64 "5-20" "DCM" 8436518412.57653 37473201 "MetaT" "DiAMT1"
"4096" 64 "5-20" "DCM" 3362215023.68055 42882333 "MetaT" "DiAMT1"
"4097" 64 "5-20" "DCM" 927603194.442145 45036002 "MetaT" "DiAMT1"
"4098" 64 "5-20" "DCM" 2111264382.94768 45159796 "MetaT" "DiAMT1"
"4099" 64 "5-20" "DCM" 4285117713.15859 51655435 "MetaT" "DiAMT1"
"4100" 64 "5-20" "DCM" 2932351430.11509 61360101 "MetaT" "DiAMT1"
"4101" 64 "5-20" "DCM" 49534836.6385656 62646621 "MetaT" "DiAMT1"
"4102" 64 "5-20" "DCM" 63147463.5010723 63104867 "MetaT" "DiAMT1"
"4103" 64 "5-20" "DCM" 865862563.142722 63112813 "MetaT" "DiAMT1"
"4104" 64 "5-20" "DCM" 223979721.623839 63114022 "MetaT" "DiAMT1"
"4105" 64 "5-20" "DCM" 46369493.9385677 63291718 "MetaT" "DiAMT1"
"4106" 64 "5-20" "DCM" 128054453.848923 63314904 "MetaT" "DiAMT1"
"4107" 64 "5-20" "DCM" 185582001.539887 64638102 "MetaT" "DiAMT1"
"4108" 64 "5-20" "DCM" 101687986.70732 78692801 "MetaT" "DiAMT1"
"4109" 64 "5-20" "DCM" 109349870.702452 84448539 "MetaT" "DiAMT1"
"4110" 64 "5-20" "DCM" 161119154.230616 85013213 "MetaT" "DiAMT1"
"4111" 64 "5-20" "DCM" 360806879.084239 89358250 "MetaT" "DiAMT1"
"4112" 64 "5-20" "DCM" 520569192.820624 89382447 "MetaT" "DiAMT1"
"4113" 64 "5-20" "DCM" 3815795296.95552 89404301 "MetaT" "DiAMT1"
"4114" 64 "5-20" "DCM" 760789489.758471 89405634 "MetaT" "DiAMT1"
"4115" 64 "5-20" "DCM" 412841807.54288 89815992 "MetaT" "DiAMT1"
"4116" 64 "5-20" "DCM" 25980897.3575391 89826269 "MetaT" "DiAMT1"
"4117" 64 "5-20" "DCM" 10474893515.1874 90370870 "MetaT" "DiAMT1"
"4118" 64 "5-20" "DCM" 14890171893.5528 90372587 "MetaT" "DiAMT1"
"4119" 64 "5-20" "DCM" 13596765311.0251 90451474 "MetaT" "DiAMT1"
"4120" 64 "5-20" "DCM" 20503022425.8567 90457030 "MetaT" "DiAMT1"
"4121" 64 "5-20" "DCM" 5313174627.49432 90584416 "MetaT" "DiAMT1"
"4122" 64 "5-20" "DCM" 5353538949.12015 90589841 "MetaT" "DiAMT1"
"4123" 64 "5-20" "DCM" 6299226627.00663 91003011 "MetaT" "DiAMT1"
"4124" 64 "5-20" "DCM" 77383701.7646441 92840560 "MetaT" "DiAMT1"
"4125" 64 "5-20" "DCM" 27261608242.9226 93168828 "MetaT" "DiAMT1"
"4126" 64 "5-20" "DCM" 45771552930.6145 93170627 "MetaT" "DiAMT1"
"4127" 64 "5-20" "DCM" 37565114277.8842 93179891 "MetaT" "DiAMT1"
"4128" 64 "5-20" "DCM" 2088102328.70247 93180663 "MetaT" "DiAMT1"
"4129" 64 "5-20" "DCM" 1693685739.80785 93180665 "MetaT" "DiAMT1"
"4130" 64 "5-20" "DCM" 1946986374.65131 93189783 "MetaT" "DiAMT1"
"4131" 64 "5-20" "DCM" 13173123395.7606 93193720 "MetaT" "DiAMT1"
"4132" 64 "5-20" "DCM" 9414202066.30555 93203971 "MetaT" "DiAMT1"
"4133" 64 "5-20" "DCM" 8821633132.70887 93214282 "MetaT" "DiAMT1"
"4134" 64 "5-20" "DCM" 2970978305.23563 94714676 "MetaT" "DiAMT1"
"4135" 64 "5-20" "DCM" 22864338.636375 97019216 "MetaT" "DiAMT1"
"4136" 64 "5-20" "DCM" 5976043478.08761 101139722 "MetaT" "DiAMT1"
"4137" 64 "5-20" "DCM" 631376274.475675 103565001 "MetaT" "DiAMT1"
"4138" 64 "5-20" "DCM" 846002451.25118 103565002 "MetaT" "DiAMT1"
"4139" 64 "5-20" "DCM" 90440791.3845532 112129879 "MetaT" "DiAMT1"
"4140" 64 "5-20" "SRF" 576465661.148458 100068 "MetaT" "DiAMT1"
"4141" 64 "5-20" "SRF" 2280824406.26098 1060015 "MetaT" "DiAMT1"
"4142" 64 "5-20" "SRF" 154990871.166988 1071101 "MetaT" "DiAMT1"
"4143" 64 "5-20" "SRF" 466519943.329586 5277762 "MetaT" "DiAMT1"
"4144" 64 "5-20" "SRF" 62935687.0799284 13225965 "MetaT" "DiAMT1"
"4145" 64 "5-20" "SRF" 10766167352.3128 15250221 "MetaT" "DiAMT1"
"4146" 64 "5-20" "SRF" 7429834355.48193 18655925 "MetaT" "DiAMT1"
"4147" 64 "5-20" "SRF" 316811848.520996 18732284 "MetaT" "DiAMT1"
"4148" 64 "5-20" "SRF" 98690068.9690536 19779111 "MetaT" "DiAMT1"
"4149" 64 "5-20" "SRF" 765538528.166774 23258267 "MetaT" "DiAMT1"
"4150" 64 "5-20" "SRF" 1084846144.09395 25150521 "MetaT" "DiAMT1"
"4151" 64 "5-20" "SRF" 4148902829.34622 33071324 "MetaT" "DiAMT1"
"4152" 64 "5-20" "SRF" 55796713.6201156 33131299 "MetaT" "DiAMT1"
"4153" 64 "5-20" "SRF" 2088480342.20545 36512011 "MetaT" "DiAMT1"
"4154" 64 "5-20" "SRF" 159487193.368078 36536679 "MetaT" "DiAMT1"
"4155" 64 "5-20" "SRF" 27570870965.2307 37473201 "MetaT" "DiAMT1"
"4156" 64 "5-20" "SRF" 32538812018.7246 42882333 "MetaT" "DiAMT1"
"4157" 64 "5-20" "SRF" 22948363714.1732 45036002 "MetaT" "DiAMT1"
"4158" 64 "5-20" "SRF" 4120024155.36005 45159796 "MetaT" "DiAMT1"
"4159" 64 "5-20" "SRF" 742921266.40456 48475338 "MetaT" "DiAMT1"
"4160" 64 "5-20" "SRF" 24944048823.2404 51655435 "MetaT" "DiAMT1"
"4161" 64 "5-20" "SRF" 472315832.286513 54302003 "MetaT" "DiAMT1"
"4162" 64 "5-20" "SRF" 1918012030.69148 61360101 "MetaT" "DiAMT1"
"4163" 64 "5-20" "SRF" 111927539.297837 62646621 "MetaT" "DiAMT1"
"4164" 64 "5-20" "SRF" 1902483365.16425 63104867 "MetaT" "DiAMT1"
"4165" 64 "5-20" "SRF" 3361130534.63096 63112813 "MetaT" "DiAMT1"
"4166" 64 "5-20" "SRF" 56233150.0082393 63114022 "MetaT" "DiAMT1"
"4167" 64 "5-20" "SRF" 516707645.13445 63121911 "MetaT" "DiAMT1"
"4168" 64 "5-20" "SRF" 52387609.48077 63291718 "MetaT" "DiAMT1"
"4169" 64 "5-20" "SRF" 810175191.573815 63314904 "MetaT" "DiAMT1"
"4170" 64 "5-20" "SRF" 157781927.93533 64618471 "MetaT" "DiAMT1"
"4171" 64 "5-20" "SRF" 1052192993.59788 64700656 "MetaT" "DiAMT1"
"4172" 64 "5-20" "SRF" 115954708.825923 64855579 "MetaT" "DiAMT1"
"4173" 64 "5-20" "SRF" 54495332.5444278 75565275 "MetaT" "DiAMT1"
"4174" 64 "5-20" "SRF" 347174945.444628 75811014 "MetaT" "DiAMT1"
"4175" 64 "5-20" "SRF" 783492775.084857 76117824 "MetaT" "DiAMT1"
"4176" 64 "5-20" "SRF" 57548950.3163139 78640452 "MetaT" "DiAMT1"
"4177" 64 "5-20" "SRF" 919085387.227474 78692801 "MetaT" "DiAMT1"
"4178" 64 "5-20" "SRF" 8407601184.84634 84067383 "MetaT" "DiAMT1"
"4179" 64 "5-20" "SRF" 123541963.402106 84448539 "MetaT" "DiAMT1"
"4180" 64 "5-20" "SRF" 156025868.637219 85013213 "MetaT" "DiAMT1"
"4181" 64 "5-20" "SRF" 207227262.33635 86461834 "MetaT" "DiAMT1"
"4182" 64 "5-20" "SRF" 57726680.2431709 88121816 "MetaT" "DiAMT1"
"4183" 64 "5-20" "SRF" 3853999806.75026 89358250 "MetaT" "DiAMT1"
"4184" 64 "5-20" "SRF" 10265573855.9663 89382447 "MetaT" "DiAMT1"
"4185" 64 "5-20" "SRF" 5763412389.84298 89404301 "MetaT" "DiAMT1"
"4186" 64 "5-20" "SRF" 4870666524.62536 89405634 "MetaT" "DiAMT1"
"4187" 64 "5-20" "SRF" 4425165497.80746 89580511 "MetaT" "DiAMT1"
"4188" 64 "5-20" "SRF" 408120066.872025 89815992 "MetaT" "DiAMT1"
"4189" 64 "5-20" "SRF" 563009007.913818 89815993 "MetaT" "DiAMT1"
"4190" 64 "5-20" "SRF" 58705713.1367423 89826269 "MetaT" "DiAMT1"
"4191" 64 "5-20" "SRF" 461243653.614775 89832571 "MetaT" "DiAMT1"
"4192" 64 "5-20" "SRF" 13586307658.4559 90370870 "MetaT" "DiAMT1"
"4193" 64 "5-20" "SRF" 13778599880.5331 90372587 "MetaT" "DiAMT1"
"4194" 64 "5-20" "SRF" 4130806422.70469 90451474 "MetaT" "DiAMT1"
"4195" 64 "5-20" "SRF" 53772683836.6467 90457030 "MetaT" "DiAMT1"
"4196" 64 "5-20" "SRF" 6419608509.50438 90584416 "MetaT" "DiAMT1"
"4197" 64 "5-20" "SRF" 5136958075.75267 90589841 "MetaT" "DiAMT1"
"4198" 64 "5-20" "SRF" 828408097.059332 91003011 "MetaT" "DiAMT1"
"4199" 64 "5-20" "SRF" 611989211.595749 92840560 "MetaT" "DiAMT1"
"4200" 64 "5-20" "SRF" 193279815980.081 93168828 "MetaT" "DiAMT1"
"4201" 64 "5-20" "SRF" 138245592072.102 93170627 "MetaT" "DiAMT1"
"4202" 64 "5-20" "SRF" 112470285042.857 93171123 "MetaT" "DiAMT1"
"4203" 64 "5-20" "SRF" 135392107039.584 93179891 "MetaT" "DiAMT1"
"4204" 64 "5-20" "SRF" 10729098355.5139 93180663 "MetaT" "DiAMT1"
"4205" 64 "5-20" "SRF" 13495228849.1756 93180665 "MetaT" "DiAMT1"
"4206" 64 "5-20" "SRF" 96946789914.9509 93189783 "MetaT" "DiAMT1"
"4207" 64 "5-20" "SRF" 14426633504.7984 93193720 "MetaT" "DiAMT1"
"4208" 64 "5-20" "SRF" 64389578673.1767 93203971 "MetaT" "DiAMT1"
"4209" 64 "5-20" "SRF" 46966420548.7498 93214282 "MetaT" "DiAMT1"
"4210" 64 "5-20" "SRF" 9883471675.10303 93234283 "MetaT" "DiAMT1"
"4211" 64 "5-20" "SRF" 104892811.799881 94714676 "MetaT" "DiAMT1"
"4212" 64 "5-20" "SRF" 309981742.333976 97019216 "MetaT" "DiAMT1"
"4213" 64 "5-20" "SRF" 171485312.50219 97037270 "MetaT" "DiAMT1"
"4214" 64 "5-20" "SRF" 1595398873.74697 97456617 "MetaT" "DiAMT1"
"4215" 64 "5-20" "SRF" 1414012537.16684 97790845 "MetaT" "DiAMT1"
"4216" 64 "5-20" "SRF" 15445557365.0538 101139722 "MetaT" "DiAMT1"
"4217" 64 "5-20" "SRF" 19332431429.3746 103565001 "MetaT" "DiAMT1"
"4218" 64 "5-20" "SRF" 25776779947.4969 103565002 "MetaT" "DiAMT1"
"4219" 64 "5-20" "SRF" 2863342380.93425 103764379 "MetaT" "DiAMT1"
"4220" 64 "5-20" "SRF" 73764400.4054409 112333365 "MetaT" "DiAMT1"
"4221" 65 "0.8-5" "SRF" 357697085.085385 100068 "MetaT" "DiAMT1"
"4222" 65 "0.8-5" "SRF" 73546784.9327434 152478 "MetaT" "DiAMT1"
"4223" 65 "0.8-5" "SRF" 158230941.117239 176534 "MetaT" "DiAMT1"
"4224" 65 "0.8-5" "SRF" 876108447.359774 1060015 "MetaT" "DiAMT1"
"4225" 65 "0.8-5" "SRF" 2369619742.70605 4054759 "MetaT" "DiAMT1"
"4226" 65 "0.8-5" "SRF" 4245644187.11581 5277762 "MetaT" "DiAMT1"
"4227" 65 "0.8-5" "SRF" 257597512.135339 5351206 "MetaT" "DiAMT1"
"4228" 65 "0.8-5" "SRF" 156206437.493517 13225965 "MetaT" "DiAMT1"
"4229" 65 "0.8-5" "SRF" 76810119.0986333 19746350 "MetaT" "DiAMT1"
"4230" 65 "0.8-5" "SRF" 471203110.198812 25150521 "MetaT" "DiAMT1"
"4231" 65 "0.8-5" "SRF" 135494485.79315 33071324 "MetaT" "DiAMT1"
"4232" 65 "0.8-5" "SRF" 138487498.315148 33131299 "MetaT" "DiAMT1"
"4233" 65 "0.8-5" "SRF" 196028078.601019 35193241 "MetaT" "DiAMT1"
"4234" 65 "0.8-5" "SRF" 1943853852.04921 36512011 "MetaT" "DiAMT1"
"4235" 65 "0.8-5" "SRF" 1587724570.00597 37473201 "MetaT" "DiAMT1"
"4236" 65 "0.8-5" "SRF" 442515375.196247 44076892 "MetaT" "DiAMT1"
"4237" 65 "0.8-5" "SRF" 2534424746.33674 45036002 "MetaT" "DiAMT1"
"4238" 65 "0.8-5" "SRF" 71506337.7552012 45083269 "MetaT" "DiAMT1"
"4239" 65 "0.8-5" "SRF" 134551368.722663 45159796 "MetaT" "DiAMT1"
"4240" 65 "0.8-5" "SRF" 737572526.797688 48475338 "MetaT" "DiAMT1"
"4241" 65 "0.8-5" "SRF" 1544917886.35978 51655435 "MetaT" "DiAMT1"
"4242" 65 "0.8-5" "SRF" 288515621.489892 61360101 "MetaT" "DiAMT1"
"4243" 65 "0.8-5" "SRF" 69451065.7718182 62646621 "MetaT" "DiAMT1"
"4244" 65 "0.8-5" "SRF" 418712201.584608 63114022 "MetaT" "DiAMT1"
"4245" 65 "0.8-5" "SRF" 130026098.474144 63291718 "MetaT" "DiAMT1"
"4246" 65 "0.8-5" "SRF" 65049511.9679957 64638102 "MetaT" "DiAMT1"
"4247" 65 "0.8-5" "SRF" 154954281.681946 64674223 "MetaT" "DiAMT1"
"4248" 65 "0.8-5" "SRF" 156628331.990461 64674224 "MetaT" "DiAMT1"
"4249" 65 "0.8-5" "SRF" 76810119.0986333 64700656 "MetaT" "DiAMT1"
"4250" 65 "0.8-5" "SRF" 78526255.8151227 75498175 "MetaT" "DiAMT1"
"4251" 65 "0.8-5" "SRF" 142573177.429547 78692801 "MetaT" "DiAMT1"
"4252" 65 "0.8-5" "SRF" 1419939986.8985 85013213 "MetaT" "DiAMT1"
"4253" 65 "0.8-5" "SRF" 5657720967.753 86461834 "MetaT" "DiAMT1"
"4254" 65 "0.8-5" "SRF" 5516190579.12175 88121816 "MetaT" "DiAMT1"
"4255" 65 "0.8-5" "SRF" 1459743796.59988 89382447 "MetaT" "DiAMT1"
"4256" 65 "0.8-5" "SRF" 174673614.215265 89815993 "MetaT" "DiAMT1"
"4257" 65 "0.8-5" "SRF" 143100900.479872 89832571 "MetaT" "DiAMT1"
"4258" 65 "0.8-5" "SRF" 662761599.079636 90372587 "MetaT" "DiAMT1"
"4259" 65 "0.8-5" "SRF" 2402968504.95034 90451474 "MetaT" "DiAMT1"
"4260" 65 "0.8-5" "SRF" 132932125.889898 90457030 "MetaT" "DiAMT1"
"4261" 65 "0.8-5" "SRF" 205644113.189603 90589841 "MetaT" "DiAMT1"
"4262" 65 "0.8-5" "SRF" 216993975.376869 92840560 "MetaT" "DiAMT1"
"4263" 65 "0.8-5" "SRF" 138487498.315148 93168828 "MetaT" "DiAMT1"
"4264" 65 "0.8-5" "SRF" 271782729.55814 93170627 "MetaT" "DiAMT1"
"4265" 65 "0.8-5" "SRF" 5393022770.92643 93189783 "MetaT" "DiAMT1"
"4266" 65 "0.8-5" "SRF" 424587967.68372 93193720 "MetaT" "DiAMT1"
"4267" 65 "0.8-5" "SRF" 6688606322.00001 93203971 "MetaT" "DiAMT1"
"4268" 65 "0.8-5" "SRF" 28702932889.4337 94714676 "MetaT" "DiAMT1"
"4269" 65 "0.8-5" "SRF" 1172206084.84046 95414910 "MetaT" "DiAMT1"
"4270" 65 "0.8-5" "SRF" 1300747063.61423 103565001 "MetaT" "DiAMT1"
"4271" 65 "0.8-5" "SRF" 1705091362.28542 103565002 "MetaT" "DiAMT1"
"4272" 65 "0.8-5" "SRF" 91541657.3314414 112333365 "MetaT" "DiAMT1"
"4273" 65 "0.8-5" "SRF" 142223519.115802 112434053 "MetaT" "DiAMT1"
"4274" 65 "0.8-5" "SRF" 83924225.6432246 112831612 "MetaT" "DiAMT1"
"4275" 65 "0.8-5" "SRF" 44729379.0354556 116102354 "MetaT" "DiAMT1"
"4276" 65 "0.8-5" "SRF" 71727445.7878394 116187669 "MetaT" "DiAMT1"
"4277" 65 "0.8-5" "SRF" 179124756.508009 116188802 "MetaT" "DiAMT1"
"4278" 65 "180-2000" "SRF" 6170145367.03448 37473201 "MetaT" "DiAMT1"
"4279" 65 "180-2000" "SRF" 3800414157.35135 44382750 "MetaT" "DiAMT1"
"4280" 65 "180-2000" "SRF" 8541928977.79916 54302003 "MetaT" "DiAMT1"
"4281" 65 "180-2000" "SRF" 5969922106.77973 64700656 "MetaT" "DiAMT1"
"4282" 65 "180-2000" "SRF" 10887176788.9341 93179891 "MetaT" "DiAMT1"
"4283" 65 "180-2000" "SRF" 5058688204.95926 94714676 "MetaT" "DiAMT1"
"4284" 65 "20-180" "SRF" 115677330.296183 3593 "MetaT" "DiAMT1"
"4285" 65 "20-180" "SRF" 1419637087.10501 17029 "MetaT" "DiAMT1"
"4286" 65 "20-180" "SRF" 1335603370.1707 37540 "MetaT" "DiAMT1"
"4287" 65 "20-180" "SRF" 45599896.8471437 55339 "MetaT" "DiAMT1"
"4288" 65 "20-180" "SRF" 95479701.196849 87850 "MetaT" "DiAMT1"
"4289" 65 "20-180" "SRF" 88177238.3902063 89240 "MetaT" "DiAMT1"
"4290" 65 "20-180" "SRF" 160003955.706516 100068 "MetaT" "DiAMT1"
"4291" 65 "20-180" "SRF" 180849786.972855 142708 "MetaT" "DiAMT1"
"4292" 65 "20-180" "SRF" 1840263777.05837 176534 "MetaT" "DiAMT1"
"4293" 65 "20-180" "SRF" 1406813784.48524 1060015 "MetaT" "DiAMT1"
"4294" 65 "20-180" "SRF" 57359074.2264651 1071101 "MetaT" "DiAMT1"
"4295" 65 "20-180" "SRF" 214429769.116916 1141950 "MetaT" "DiAMT1"
"4296" 65 "20-180" "SRF" 248831091.78819 2916795 "MetaT" "DiAMT1"
"4297" 65 "20-180" "SRF" 335529717.948829 4543080 "MetaT" "DiAMT1"
"4298" 65 "20-180" "SRF" 136980284.192311 4577629 "MetaT" "DiAMT1"
"4299" 65 "20-180" "SRF" 287749765.046244 5277762 "MetaT" "DiAMT1"
"4300" 65 "20-180" "SRF" 38409241.2643625 5351206 "MetaT" "DiAMT1"
"4301" 65 "20-180" "SRF" 1075045505.94444 18655925 "MetaT" "DiAMT1"
"4302" 65 "20-180" "SRF" 234491672.93938 18732284 "MetaT" "DiAMT1"
"4303" 65 "20-180" "SRF" 3298412671.01485 19746350 "MetaT" "DiAMT1"
"4304" 65 "20-180" "SRF" 4200174236.78376 19779111 "MetaT" "DiAMT1"
"4305" 65 "20-180" "SRF" 6440435086.07641 19843360 "MetaT" "DiAMT1"
"4306" 65 "20-180" "SRF" 183731855.291147 22666208 "MetaT" "DiAMT1"
"4307" 65 "20-180" "SRF" 94436919.4772927 23258267 "MetaT" "DiAMT1"
"4308" 65 "20-180" "SRF" 200740114.675325 25150521 "MetaT" "DiAMT1"
"4309" 65 "20-180" "SRF" 48172035.8754296 25189412 "MetaT" "DiAMT1"
"4310" 65 "20-180" "SRF" 161623933.451208 33071324 "MetaT" "DiAMT1"
"4311" 65 "20-180" "SRF" 38971855.5026011 35193241 "MetaT" "DiAMT1"
"4312" 65 "20-180" "SRF" 193226378.539432 36512011 "MetaT" "DiAMT1"
"4313" 65 "20-180" "SRF" 94308171.1208139 36604926 "MetaT" "DiAMT1"
"4314" 65 "20-180" "SRF" 662868315.701326 37473201 "MetaT" "DiAMT1"
"4315" 65 "20-180" "SRF" 262856403.484928 41203164 "MetaT" "DiAMT1"
"4316" 65 "20-180" "SRF" 95810309.5804946 41865190 "MetaT" "DiAMT1"
"4317" 65 "20-180" "SRF" 52785229.6963884 44076892 "MetaT" "DiAMT1"
"4318" 65 "20-180" "SRF" 169339151.816688 44308660 "MetaT" "DiAMT1"
"4319" 65 "20-180" "SRF" 58326343.6063381 44382750 "MetaT" "DiAMT1"
"4320" 65 "20-180" "SRF" 159114533.679395 45036002 "MetaT" "DiAMT1"
"4321" 65 "20-180" "SRF" 341183938.432143 45083269 "MetaT" "DiAMT1"
"4322" 65 "20-180" "SRF" 481496822.624944 45159796 "MetaT" "DiAMT1"
"4323" 65 "20-180" "SRF" 277652124.208612 46640776 "MetaT" "DiAMT1"
"4324" 65 "20-180" "SRF" 109976221.807817 48475338 "MetaT" "DiAMT1"
"4325" 65 "20-180" "SRF" 955550675.12544 51655435 "MetaT" "DiAMT1"
"4326" 65 "20-180" "SRF" 1136166223.27545 54302003 "MetaT" "DiAMT1"
"4327" 65 "20-180" "SRF" 172077222.679396 61360101 "MetaT" "DiAMT1"
"4328" 65 "20-180" "SRF" 111392984.729657 63112813 "MetaT" "DiAMT1"
"4329" 65 "20-180" "SRF" 42674301.9846496 64308437 "MetaT" "DiAMT1"
"4330" 65 "20-180" "SRF" 46209113.9058897 64674223 "MetaT" "DiAMT1"
"4331" 65 "20-180" "SRF" 326958342.079554 64674224 "MetaT" "DiAMT1"
"4332" 65 "20-180" "SRF" 81001221.9169988 64697079 "MetaT" "DiAMT1"
"4333" 65 "20-180" "SRF" 538488362.708096 76117824 "MetaT" "DiAMT1"
"4334" 65 "20-180" "SRF" 2023117133.23401 76132506 "MetaT" "DiAMT1"
"4335" 65 "20-180" "SRF" 894504873.066166 78640452 "MetaT" "DiAMT1"
"4336" 65 "20-180" "SRF" 2593532670.27912 78692801 "MetaT" "DiAMT1"
"4337" 65 "20-180" "SRF" 1370651017.05742 79525550 "MetaT" "DiAMT1"
"4338" 65 "20-180" "SRF" 388935987.646441 84067383 "MetaT" "DiAMT1"
"4339" 65 "20-180" "SRF" 91440903.5256004 84448539 "MetaT" "DiAMT1"
"4340" 65 "20-180" "SRF" 230968425.766668 85013213 "MetaT" "DiAMT1"
"4341" 65 "20-180" "SRF" 164571871.967764 89358250 "MetaT" "DiAMT1"
"4342" 65 "20-180" "SRF" 237442941.134269 89382447 "MetaT" "DiAMT1"
"4343" 65 "20-180" "SRF" 1004435606.6248 89580511 "MetaT" "DiAMT1"
"4344" 65 "20-180" "SRF" 1467218639.78913 89815992 "MetaT" "DiAMT1"
"4345" 65 "20-180" "SRF" 3594185242.98273 89815993 "MetaT" "DiAMT1"
"4346" 65 "20-180" "SRF" 912484870.51473 89826269 "MetaT" "DiAMT1"
"4347" 65 "20-180" "SRF" 298720113.892547 89832571 "MetaT" "DiAMT1"
"4348" 65 "20-180" "SRF" 355757366.659458 90372587 "MetaT" "DiAMT1"
"4349" 65 "20-180" "SRF" 907683582.06162 90451474 "MetaT" "DiAMT1"
"4350" 65 "20-180" "SRF" 475702304.98877 90457030 "MetaT" "DiAMT1"
"4351" 65 "20-180" "SRF" 306626965.944668 90589841 "MetaT" "DiAMT1"
"4352" 65 "20-180" "SRF" 388260300.376709 92840560 "MetaT" "DiAMT1"
"4353" 65 "20-180" "SRF" 578179468.202768 93168828 "MetaT" "DiAMT1"
"4354" 65 "20-180" "SRF" 729438068.721792 93170627 "MetaT" "DiAMT1"
"4355" 65 "20-180" "SRF" 584813169.830699 93179891 "MetaT" "DiAMT1"
"4356" 65 "20-180" "SRF" 397101283.106297 93189783 "MetaT" "DiAMT1"
"4357" 65 "20-180" "SRF" 337645117.838277 93193720 "MetaT" "DiAMT1"
"4358" 65 "20-180" "SRF" 127316031.013099 93203971 "MetaT" "DiAMT1"
"4359" 65 "20-180" "SRF" 1790687676.86403 93214282 "MetaT" "DiAMT1"
"4360" 65 "20-180" "SRF" 1155056385.25799 93234283 "MetaT" "DiAMT1"
"4361" 65 "20-180" "SRF" 73949751908.0291 94714676 "MetaT" "DiAMT1"
"4362" 65 "20-180" "SRF" 535351359.447008 97019216 "MetaT" "DiAMT1"
"4363" 65 "20-180" "SRF" 190390028.028762 97037270 "MetaT" "DiAMT1"
"4364" 65 "20-180" "SRF" 38091984.315593 97456617 "MetaT" "DiAMT1"
"4365" 65 "20-180" "SRF" 171140632.155163 101139722 "MetaT" "DiAMT1"
"4366" 65 "20-180" "SRF" 84773337.6435256 103764379 "MetaT" "DiAMT1"
"4367" 65 "20-180" "SRF" 52604595.8305072 112767649 "MetaT" "DiAMT1"
"4368" 65 "5-20" "DCM" 864592698.531042 37540 "MetaT" "DiAMT1"
"4369" 65 "5-20" "DCM" 1060962608.81832 15250221 "MetaT" "DiAMT1"
"4370" 65 "5-20" "DCM" 685648486.374668 19779111 "MetaT" "DiAMT1"
"4371" 65 "5-20" "DCM" 1769923604.43056 33071324 "MetaT" "DiAMT1"
"4372" 65 "5-20" "DCM" 6202355740.62626 33131299 "MetaT" "DiAMT1"
"4373" 65 "5-20" "DCM" 3851708197.92771 37473201 "MetaT" "DiAMT1"
"4374" 65 "5-20" "DCM" 331957626.07199 42882333 "MetaT" "DiAMT1"
"4375" 65 "5-20" "DCM" 497840994.132118 45036002 "MetaT" "DiAMT1"
"4376" 65 "5-20" "DCM" 6620155439.7307 51655435 "MetaT" "DiAMT1"
"4377" 65 "5-20" "DCM" 538398935.818251 61360101 "MetaT" "DiAMT1"
"4378" 65 "5-20" "DCM" 237060648.629723 62556214 "MetaT" "DiAMT1"
"4379" 65 "5-20" "DCM" 722659005.672582 85013213 "MetaT" "DiAMT1"
"4380" 65 "5-20" "DCM" 990555479.171339 89382447 "MetaT" "DiAMT1"
"4381" 65 "5-20" "DCM" 325958391.86587 89815993 "MetaT" "DiAMT1"
"4382" 65 "5-20" "DCM" 2473558539.41643 90372587 "MetaT" "DiAMT1"
"4383" 65 "5-20" "DCM" 248064609.970129 90457030 "MetaT" "DiAMT1"
"4384" 65 "5-20" "DCM" 253586844.989968 93170627 "MetaT" "DiAMT1"
"4385" 65 "5-20" "DCM" 496983633.063004 93189783 "MetaT" "DiAMT1"
"4386" 65 "5-20" "DCM" 4489833224.3831 93193720 "MetaT" "DiAMT1"
"4387" 65 "5-20" "DCM" 8232549126.58537 93203971 "MetaT" "DiAMT1"
"4388" 65 "5-20" "DCM" 8769509734.56582 93214282 "MetaT" "DiAMT1"
"4389" 65 "5-20" "DCM" 3886623967.65769 94714676 "MetaT" "DiAMT1"
"4390" 65 "5-20" "DCM" 276684400.382151 103565002 "MetaT" "DiAMT1"
"4391" 65 "5-20" "SRF" 1577440700.99865 37540 "MetaT" "DiAMT1"
"4392" 65 "5-20" "SRF" 183561180.15882 1060015 "MetaT" "DiAMT1"
"4393" 65 "5-20" "SRF" 94696879.8121493 2916795 "MetaT" "DiAMT1"
"4394" 65 "5-20" "SRF" 638199577.885515 13225965 "MetaT" "DiAMT1"
"4395" 65 "5-20" "SRF" 283241593.89121 18655925 "MetaT" "DiAMT1"
"4396" 65 "5-20" "SRF" 104605559.951434 19746350 "MetaT" "DiAMT1"
"4397" 65 "5-20" "SRF" 1558458922.78195 25150521 "MetaT" "DiAMT1"
"4398" 65 "5-20" "SRF" 432455566.123654 37473201 "MetaT" "DiAMT1"
"4399" 65 "5-20" "SRF" 242261342.832307 42882333 "MetaT" "DiAMT1"
"4400" 65 "5-20" "SRF" 779252074.625875 51655435 "MetaT" "DiAMT1"
"4401" 65 "5-20" "SRF" 1895851873.03009 54302003 "MetaT" "DiAMT1"
"4402" 65 "5-20" "SRF" 2576309038.39893 76132506 "MetaT" "DiAMT1"
"4403" 65 "5-20" "SRF" 6846320549.14337 79525550 "MetaT" "DiAMT1"
"4404" 65 "5-20" "SRF" 1148379610.5706 84448539 "MetaT" "DiAMT1"
"4405" 65 "5-20" "SRF" 4746542770.41731 85013213 "MetaT" "DiAMT1"
"4406" 65 "5-20" "SRF" 398874736.178447 89580511 "MetaT" "DiAMT1"
"4407" 65 "5-20" "SRF" 2241178961.82189 89832571 "MetaT" "DiAMT1"
"4408" 65 "5-20" "SRF" 1353894818.79998 90372587 "MetaT" "DiAMT1"
"4409" 65 "5-20" "SRF" 981760745.676785 90451474 "MetaT" "DiAMT1"
"4410" 65 "5-20" "SRF" 1357774173.58165 90457030 "MetaT" "DiAMT1"
"4411" 65 "5-20" "SRF" 1603119238.18108 93168828 "MetaT" "DiAMT1"
"4412" 65 "5-20" "SRF" 4256533212.78652 93170627 "MetaT" "DiAMT1"
"4413" 65 "5-20" "SRF" 3815323563.44601 93179891 "MetaT" "DiAMT1"
"4414" 65 "5-20" "SRF" 1638331131.14906 93193720 "MetaT" "DiAMT1"
"4415" 65 "5-20" "SRF" 5511070637.3963 93214282 "MetaT" "DiAMT1"
"4416" 65 "5-20" "SRF" 57792517330.7438 94714676 "MetaT" "DiAMT1"
"4417" 65 "5-20" "SRF" 241766931.928569 97435944 "MetaT" "DiAMT1"
"4418" 66 "0.8-5" "DCM" 2656528504.96043 2916795 "MetaT" "DiAMT1"
"4419" 66 "0.8-5" "DCM" 75334574808.0526 4054759 "MetaT" "DiAMT1"
"4420" 66 "0.8-5" "DCM" 8148951788.40125 5277762 "MetaT" "DiAMT1"
"4421" 66 "0.8-5" "DCM" 1165428735.97902 5351206 "MetaT" "DiAMT1"
"4422" 66 "0.8-5" "DCM" 1514384670.63362 5419828 "MetaT" "DiAMT1"
"4423" 66 "0.8-5" "DCM" 321898190.859322 18651505 "MetaT" "DiAMT1"
"4424" 66 "0.8-5" "DCM" 1759604242.95329 25150521 "MetaT" "DiAMT1"
"4425" 66 "0.8-5" "DCM" 131388867.198636 35193241 "MetaT" "DiAMT1"
"4426" 66 "0.8-5" "DCM" 2234779842.49562 37473201 "MetaT" "DiAMT1"
"4427" 66 "0.8-5" "DCM" 533876930.814754 44076892 "MetaT" "DiAMT1"
"4428" 66 "0.8-5" "DCM" 1609305848.95396 45036002 "MetaT" "DiAMT1"
"4429" 66 "0.8-5" "DCM" 1437825149.67681 45083269 "MetaT" "DiAMT1"
"4430" 66 "0.8-5" "DCM" 2434961895.00951 45159796 "MetaT" "DiAMT1"
"4431" 66 "0.8-5" "DCM" 370771445.592333 48475338 "MetaT" "DiAMT1"
"4432" 66 "0.8-5" "DCM" 4487121031.98103 51655435 "MetaT" "DiAMT1"
"4433" 66 "0.8-5" "DCM" 5219186744.72791 54292941 "MetaT" "DiAMT1"
"4434" 66 "0.8-5" "DCM" 736624255.456659 54302003 "MetaT" "DiAMT1"
"4435" 66 "0.8-5" "DCM" 140745467.276752 62535558 "MetaT" "DiAMT1"
"4436" 66 "0.8-5" "DCM" 254185546.896543 64634096 "MetaT" "DiAMT1"
"4437" 66 "0.8-5" "DCM" 133265851.015759 64678939 "MetaT" "DiAMT1"
"4438" 66 "0.8-5" "DCM" 538603323.966693 64875348 "MetaT" "DiAMT1"
"4439" 66 "0.8-5" "DCM" 4764897056.74962 75609189 "MetaT" "DiAMT1"
"4440" 66 "0.8-5" "DCM" 2001274936.59249 89382447 "MetaT" "DiAMT1"
"4441" 66 "0.8-5" "DCM" 2859782210.63861 89405634 "MetaT" "DiAMT1"
"4442" 66 "0.8-5" "DCM" 644240992.479498 90451474 "MetaT" "DiAMT1"
"4443" 66 "0.8-5" "DCM" 534590806.366942 90457030 "MetaT" "DiAMT1"
"4444" 66 "0.8-5" "DCM" 1253096808.05863 93168828 "MetaT" "DiAMT1"
"4445" 66 "0.8-5" "DCM" 1502851571.20876 93170627 "MetaT" "DiAMT1"
"4446" 66 "0.8-5" "DCM" 844982751.005718 93179891 "MetaT" "DiAMT1"
"4447" 66 "0.8-5" "DCM" 1071022912.87062 93189783 "MetaT" "DiAMT1"
"4448" 66 "0.8-5" "DCM" 286153667.825248 93203971 "MetaT" "DiAMT1"
"4449" 66 "0.8-5" "DCM" 92186147361.8277 95414910 "MetaT" "DiAMT1"
"4450" 66 "0.8-5" "DCM" 773516548.184339 97019216 "MetaT" "DiAMT1"
"4451" 66 "0.8-5" "DCM" 134806496.692242 97430732 "MetaT" "DiAMT1"
"4452" 66 "0.8-5" "DCM" 237974733.956713 97435944 "MetaT" "DiAMT1"
"4453" 66 "0.8-5" "DCM" 212787627.078082 97446354 "MetaT" "DiAMT1"
"4454" 66 "0.8-5" "DCM" 9821045070.4081 97454279 "MetaT" "DiAMT1"
"4455" 66 "0.8-5" "DCM" 256844977.177949 97456617 "MetaT" "DiAMT1"
"4456" 66 "0.8-5" "DCM" 461583848.149586 101139722 "MetaT" "DiAMT1"
"4457" 66 "0.8-5" "DCM" 435916335.098276 103565001 "MetaT" "DiAMT1"
"4458" 66 "0.8-5" "DCM" 149066947.444921 103565002 "MetaT" "DiAMT1"
"4459" 66 "0.8-5" "DCM" 509945858.47867 112129879 "MetaT" "DiAMT1"
"4460" 66 "0.8-5" "SRF" 312745272247.124 4054759 "MetaT" "DiAMT1"
"4461" 66 "0.8-5" "SRF" 2620686360.88324 5277762 "MetaT" "DiAMT1"
"4462" 66 "0.8-5" "SRF" 431220397.779829 37473201 "MetaT" "DiAMT1"
"4463" 66 "0.8-5" "SRF" 120185616.397621 44076892 "MetaT" "DiAMT1"
"4464" 66 "0.8-5" "SRF" 181142323.506708 45036002 "MetaT" "DiAMT1"
"4465" 66 "0.8-5" "SRF" 155405279.022282 51655435 "MetaT" "DiAMT1"
"4466" 66 "0.8-5" "SRF" 363748845.933216 64875348 "MetaT" "DiAMT1"
"4467" 66 "0.8-5" "SRF" 457210445813.899 95414910 "MetaT" "DiAMT1"
"4468" 66 "0.8-5" "SRF" 7286627237.57322 97454279 "MetaT" "DiAMT1"
"4469" 66 "0.8-5" "SRF" 238822214.236668 116102353 "MetaT" "DiAMT1"
"4470" 66 "180-2000" "SRF" 13918146697.0503 44382750 "MetaT" "DiAMT1"
"4471" 66 "180-2000" "SRF" 3785991280.43616 97037270 "MetaT" "DiAMT1"
"4472" 66 "180-2000" "SRF" 2385393350.1014 97430732 "MetaT" "DiAMT1"
"4473" 66 "20-180" "SRF" 285007379.441033 17029 "MetaT" "DiAMT1"
"4474" 66 "20-180" "SRF" 90366137.4625222 87850 "MetaT" "DiAMT1"
"4475" 66 "20-180" "SRF" 584183385.775884 89240 "MetaT" "DiAMT1"
"4476" 66 "20-180" "SRF" 178636470.91841 176534 "MetaT" "DiAMT1"
"4477" 66 "20-180" "SRF" 49977302.7416772 191203 "MetaT" "DiAMT1"
"4478" 66 "20-180" "SRF" 89562608.1964393 2635567 "MetaT" "DiAMT1"
"4479" 66 "20-180" "SRF" 510259871.517244 2916795 "MetaT" "DiAMT1"
"4480" 66 "20-180" "SRF" 506120227.654534 4054759 "MetaT" "DiAMT1"
"4481" 66 "20-180" "SRF" 52926650.4378312 4543080 "MetaT" "DiAMT1"
"4482" 66 "20-180" "SRF" 1198291069.06418 5277762 "MetaT" "DiAMT1"
"4483" 66 "20-180" "SRF" 109056524.028202 5351206 "MetaT" "DiAMT1"
"4484" 66 "20-180" "SRF" 85026320.2488276 5419828 "MetaT" "DiAMT1"
"4485" 66 "20-180" "SRF" 587001792.512826 18655925 "MetaT" "DiAMT1"
"4486" 66 "20-180" "SRF" 1242825399.70489 18732284 "MetaT" "DiAMT1"
"4487" 66 "20-180" "SRF" 380239140.711494 19779111 "MetaT" "DiAMT1"
"4488" 66 "20-180" "SRF" 112879769.985512 19843360 "MetaT" "DiAMT1"
"4489" 66 "20-180" "SRF" 4027770318.46158 25150521 "MetaT" "DiAMT1"
"4490" 66 "20-180" "SRF" 200337413.070983 44308660 "MetaT" "DiAMT1"
"4491" 66 "20-180" "SRF" 220810342.636078 44382750 "MetaT" "DiAMT1"
"4492" 66 "20-180" "SRF" 2582353902.68481 45159796 "MetaT" "DiAMT1"
"4493" 66 "20-180" "SRF" 3603867885.77599 46640776 "MetaT" "DiAMT1"
"4494" 66 "20-180" "SRF" 259974586.068553 64635275 "MetaT" "DiAMT1"
"4495" 66 "20-180" "SRF" 113401154.604383 64875348 "MetaT" "DiAMT1"
"4496" 66 "20-180" "SRF" 3302654397.79571 72083067 "MetaT" "DiAMT1"
"4497" 66 "20-180" "SRF" 5185763690.42354 72159779 "MetaT" "DiAMT1"
"4498" 66 "20-180" "SRF" 1254520078.40186 76117824 "MetaT" "DiAMT1"
"4499" 66 "20-180" "SRF" 1362429619.73515 76132506 "MetaT" "DiAMT1"
"4500" 66 "20-180" "SRF" 2310715291.46814 79525550 "MetaT" "DiAMT1"
"4501" 66 "20-180" "SRF" 788798392.669843 84067383 "MetaT" "DiAMT1"
"4502" 66 "20-180" "SRF" 79070370.2797065 88142097 "MetaT" "DiAMT1"
"4503" 66 "20-180" "SRF" 82664478.0196933 89580511 "MetaT" "DiAMT1"
"4504" 66 "20-180" "SRF" 370120853.846969 89826269 "MetaT" "DiAMT1"
"4505" 66 "20-180" "SRF" 1013006990.24248 90457030 "MetaT" "DiAMT1"
"4506" 66 "20-180" "SRF" 2540637211.0172 93168828 "MetaT" "DiAMT1"
"4507" 66 "20-180" "SRF" 1419097752.71769 93170627 "MetaT" "DiAMT1"
"4508" 66 "20-180" "SRF" 42959492.5141714 93171123 "MetaT" "DiAMT1"
"4509" 66 "20-180" "SRF" 2174435182.69193 93179891 "MetaT" "DiAMT1"
"4510" 66 "20-180" "SRF" 330657912.078774 94714676 "MetaT" "DiAMT1"
"4511" 66 "20-180" "SRF" 808728728.251062 95414910 "MetaT" "DiAMT1"
"4512" 66 "20-180" "SRF" 95219608293.2514 97019216 "MetaT" "DiAMT1"
"4513" 66 "20-180" "SRF" 43366543558.8378 97037270 "MetaT" "DiAMT1"
"4514" 66 "20-180" "SRF" 388317120.946603 97454279 "MetaT" "DiAMT1"
"4515" 66 "20-180" "SRF" 712689690.754648 101139722 "MetaT" "DiAMT1"
"4516" 66 "20-180" "SRF" 645271770.804218 102887753 "MetaT" "DiAMT1"
"4517" 66 "20-180" "SRF" 83694811.8780407 103565002 "MetaT" "DiAMT1"
"4518" 66 "20-180" "SRF" 120349754.763966 103764379 "MetaT" "DiAMT1"
"4519" 66 "20-180" "SRF" 75644444.3577089 112743436 "MetaT" "DiAMT1"
"4520" 66 "20-180" "SRF" 49787274.9745987 112767649 "MetaT" "DiAMT1"
"4521" 66 "20-180" "SRF" 466257091.453511 116210960 "MetaT" "DiAMT1"
"4522" 66 "20-180" "SRF" 37411580.9094841 116410207 "MetaT" "DiAMT1"
"4523" 66 "5-20" "DCM" 4414611410.14937 4054759 "MetaT" "DiAMT1"
"4524" 66 "5-20" "DCM" 739853901.886037 5351206 "MetaT" "DiAMT1"
"4525" 66 "5-20" "DCM" 762286543.075945 89382447 "MetaT" "DiAMT1"
"4526" 66 "5-20" "DCM" 8229784194.42127 95414910 "MetaT" "DiAMT1"
"4527" 66 "5-20" "SRF" 6460048833.27479 4054759 "MetaT" "DiAMT1"
"4528" 66 "5-20" "SRF" 5029992197.22409 18655925 "MetaT" "DiAMT1"
"4529" 66 "5-20" "SRF" 11554890983.6463 25150521 "MetaT" "DiAMT1"
"4530" 66 "5-20" "SRF" 286659522.617384 36512011 "MetaT" "DiAMT1"
"4531" 66 "5-20" "SRF" 3652603472.31022 37473201 "MetaT" "DiAMT1"
"4532" 66 "5-20" "SRF" 238106981.663626 45159796 "MetaT" "DiAMT1"
"4533" 66 "5-20" "SRF" 2000699374.59793 46640776 "MetaT" "DiAMT1"
"4534" 66 "5-20" "SRF" 2025142754.75132 51655435 "MetaT" "DiAMT1"
"4535" 66 "5-20" "SRF" 1777553852.7198 64875348 "MetaT" "DiAMT1"
"4536" 66 "5-20" "SRF" 989148039.489383 84067383 "MetaT" "DiAMT1"
"4537" 66 "5-20" "SRF" 377525845.850484 89405634 "MetaT" "DiAMT1"
"4538" 66 "5-20" "SRF" 352862266.236183 90457030 "MetaT" "DiAMT1"
"4539" 66 "5-20" "SRF" 2328188743.69367 93168828 "MetaT" "DiAMT1"
"4540" 66 "5-20" "SRF" 1082152292.76299 93170627 "MetaT" "DiAMT1"
"4541" 66 "5-20" "SRF" 8873729815.23953 95414910 "MetaT" "DiAMT1"
"4542" 66 "5-20" "SRF" 243473568.438964 97454279 "MetaT" "DiAMT1"
"4543" 66 "5-20" "SRF" 289591842.249096 116102352 "MetaT" "DiAMT1"
"4544" 67 "0.8-5" "SRF" 256239028.900084 1148595 "MetaT" "DiAMT1"
"4545" 67 "0.8-5" "SRF" 4999864809.39693 4054759 "MetaT" "DiAMT1"
"4546" 67 "0.8-5" "SRF" 62845330.1625337 5351206 "MetaT" "DiAMT1"
"4547" 67 "0.8-5" "SRF" 280693955.569515 44076892 "MetaT" "DiAMT1"
"4548" 67 "0.8-5" "SRF" 383794339.041293 45083269 "MetaT" "DiAMT1"
"4549" 67 "0.8-5" "SRF" 2242509535.72814 53439714 "MetaT" "DiAMT1"
"4550" 67 "0.8-5" "SRF" 2426400345.00163 64610942 "MetaT" "DiAMT1"
"4551" 67 "0.8-5" "SRF" 63694113.4624215 64618471 "MetaT" "DiAMT1"
"4552" 67 "0.8-5" "SRF" 39083024.7316033 90451474 "MetaT" "DiAMT1"
"4553" 67 "0.8-5" "SRF" 3368206232.45611 95414910 "MetaT" "DiAMT1"
"4554" 67 "0.8-5" "SRF" 45568186241.1714 97430732 "MetaT" "DiAMT1"
"4555" 67 "0.8-5" "SRF" 4950516466.00308 97435943 "MetaT" "DiAMT1"
"4556" 67 "0.8-5" "SRF" 1847909218.33017 97435944 "MetaT" "DiAMT1"
"4557" 67 "0.8-5" "SRF" 2045201421.12457 97446353 "MetaT" "DiAMT1"
"4558" 67 "0.8-5" "SRF" 2426856141.54561 97446354 "MetaT" "DiAMT1"
"4559" 67 "0.8-5" "SRF" 2148221867.09795 97454279 "MetaT" "DiAMT1"
"4560" 67 "0.8-5" "SRF" 5920992160.88034 97456617 "MetaT" "DiAMT1"
"4561" 67 "0.8-5" "SRF" 3039810664.15313 97478323 "MetaT" "DiAMT1"
"4562" 67 "0.8-5" "SRF" 2882624779.61853 97504342 "MetaT" "DiAMT1"
"4563" 67 "0.8-5" "SRF" 6452893356.53937 97513859 "MetaT" "DiAMT1"
"4564" 67 "0.8-5" "SRF" 4403429207.2241 97790845 "MetaT" "DiAMT1"
"4565" 67 "0.8-5" "SRF" 2876928900.10935 98234701 "MetaT" "DiAMT1"
"4566" 67 "0.8-5" "SRF" 125928392.993684 112327191 "MetaT" "DiAMT1"
"4567" 67 "0.8-5" "SRF" 4801581083.24786 112368268 "MetaT" "DiAMT1"
"4568" 67 "180-2000" "SRF" 2186941370.03934 95414910 "MetaT" "DiAMT1"
"4569" 67 "180-2000" "SRF" 36022590335.6306 97430732 "MetaT" "DiAMT1"
"4570" 67 "180-2000" "SRF" 8966258241.34454 97435943 "MetaT" "DiAMT1"
"4571" 67 "180-2000" "SRF" 4289584339.25115 97456617 "MetaT" "DiAMT1"
"4572" 67 "180-2000" "SRF" 11874824939.1465 97513859 "MetaT" "DiAMT1"
"4573" 67 "20-180" "SRF" 1585073550.28042 89240 "MetaT" "DiAMT1"
"4574" 67 "20-180" "SRF" 316409720.151395 191203 "MetaT" "DiAMT1"
"4575" 67 "20-180" "SRF" 457754537.159944 4054759 "MetaT" "DiAMT1"
"4576" 67 "20-180" "SRF" 689678424.955622 5277762 "MetaT" "DiAMT1"
"4577" 67 "20-180" "SRF" 460296205.883763 5351206 "MetaT" "DiAMT1"
"4578" 67 "20-180" "SRF" 879413154.310455 25188231 "MetaT" "DiAMT1"
"4579" 67 "20-180" "SRF" 804848026.016169 44306779 "MetaT" "DiAMT1"
"4580" 67 "20-180" "SRF" 2790369686.28005 44308660 "MetaT" "DiAMT1"
"4581" 67 "20-180" "SRF" 250906012.952983 44318793 "MetaT" "DiAMT1"
"4582" 67 "20-180" "SRF" 12521787877.0149 45083269 "MetaT" "DiAMT1"
"4583" 67 "20-180" "SRF" 8556125230.69944 46640776 "MetaT" "DiAMT1"
"4584" 67 "20-180" "SRF" 500297807.360685 62535558 "MetaT" "DiAMT1"
"4585" 67 "20-180" "SRF" 466512924.477578 64618471 "MetaT" "DiAMT1"
"4586" 67 "20-180" "SRF" 478633641.337561 64629365 "MetaT" "DiAMT1"
"4587" 67 "20-180" "SRF" 451767556.837415 64634096 "MetaT" "DiAMT1"
"4588" 67 "20-180" "SRF" 543958967.714342 93171123 "MetaT" "DiAMT1"
"4589" 67 "20-180" "SRF" 465465169.453484 95414910 "MetaT" "DiAMT1"
"4590" 67 "20-180" "SRF" 1437560925.08091 97430732 "MetaT" "DiAMT1"
"4591" 67 "20-180" "SRF" 763345733.698577 97435943 "MetaT" "DiAMT1"
"4592" 67 "20-180" "SRF" 365356309.7385 97446353 "MetaT" "DiAMT1"
"4593" 67 "20-180" "SRF" 378190450.180957 97446354 "MetaT" "DiAMT1"
"4594" 67 "20-180" "SRF" 13010084693.67 97456617 "MetaT" "DiAMT1"
"4595" 67 "20-180" "SRF" 473710552.455231 97478323 "MetaT" "DiAMT1"
"4596" 67 "20-180" "SRF" 5307580122.78347 97513859 "MetaT" "DiAMT1"
"4597" 67 "20-180" "SRF" 1386276700.32886 98234701 "MetaT" "DiAMT1"
"4598" 67 "20-180" "SRF" 5518447634.0014 110432408 "MetaT" "DiAMT1"
"4599" 67 "20-180" "SRF" 1698757104.09151 110506745 "MetaT" "DiAMT1"
"4600" 67 "20-180" "SRF" 1075218504.27582 110544041 "MetaT" "DiAMT1"
"4601" 67 "20-180" "SRF" 884731554.74563 112368268 "MetaT" "DiAMT1"
"4602" 67 "20-180" "SRF" 528694813.00807 112761293 "MetaT" "DiAMT1"
"4603" 67 "20-180" "SRF" 864435314.699328 112850843 "MetaT" "DiAMT1"
"4604" 67 "5-20" "SRF" 29172290.3358543 89240 "MetaT" "DiAMT1"
"4605" 67 "5-20" "SRF" 429659028.232051 4054759 "MetaT" "DiAMT1"
"4606" 67 "5-20" "SRF" 38079304.1072842 5277762 "MetaT" "DiAMT1"
"4607" 67 "5-20" "SRF" 38121590.9524893 5351206 "MetaT" "DiAMT1"
"4608" 67 "5-20" "SRF" 566476776.447471 25188231 "MetaT" "DiAMT1"
"4609" 67 "5-20" "SRF" 61121569.0115775 44076892 "MetaT" "DiAMT1"
"4610" 67 "5-20" "SRF" 85303318.625849 44301824 "MetaT" "DiAMT1"
"4611" 67 "5-20" "SRF" 992452646.270558 44306779 "MetaT" "DiAMT1"
"4612" 67 "5-20" "SRF" 401745878.502334 44318793 "MetaT" "DiAMT1"
"4613" 67 "5-20" "SRF" 1582313882.81212 44382750 "MetaT" "DiAMT1"
"4614" 67 "5-20" "SRF" 26320485.0701298 45036002 "MetaT" "DiAMT1"
"4615" 67 "5-20" "SRF" 776024289.313365 45083269 "MetaT" "DiAMT1"
"4616" 67 "5-20" "SRF" 131225124.819253 46640776 "MetaT" "DiAMT1"
"4617" 67 "5-20" "SRF" 55246015.1321128 62535558 "MetaT" "DiAMT1"
"4618" 67 "5-20" "SRF" 331885385.040977 64610942 "MetaT" "DiAMT1"
"4619" 67 "5-20" "SRF" 489395130.67088 64618471 "MetaT" "DiAMT1"
"4620" 67 "5-20" "SRF" 12471750.2825492 64634096 "MetaT" "DiAMT1"
"4621" 67 "5-20" "SRF" 89848363.6451734 64638102 "MetaT" "DiAMT1"
"4622" 67 "5-20" "SRF" 736950466.783534 64697079 "MetaT" "DiAMT1"
"4623" 67 "5-20" "SRF" 132134305.82262 64875348 "MetaT" "DiAMT1"
"4624" 67 "5-20" "SRF" 54815956.3316832 76117824 "MetaT" "DiAMT1"
"4625" 67 "5-20" "SRF" 64357878.9889701 76132506 "MetaT" "DiAMT1"
"4626" 67 "5-20" "SRF" 580998224.462904 79525550 "MetaT" "DiAMT1"
"4627" 67 "5-20" "SRF" 13321106.9665179 83959189 "MetaT" "DiAMT1"
"4628" 67 "5-20" "SRF" 13344409.1944477 84040335 "MetaT" "DiAMT1"
"4629" 67 "5-20" "SRF" 550829681.533563 90457030 "MetaT" "DiAMT1"
"4630" 67 "5-20" "SRF" 710480245.946773 93168828 "MetaT" "DiAMT1"
"4631" 67 "5-20" "SRF" 469243211.42163 93170627 "MetaT" "DiAMT1"
"4632" 67 "5-20" "SRF" 30033676.8615194 93171123 "MetaT" "DiAMT1"
"4633" 67 "5-20" "SRF" 912109708.163969 93179891 "MetaT" "DiAMT1"
"4634" 67 "5-20" "SRF" 167048626.047283 95414910 "MetaT" "DiAMT1"
"4635" 67 "5-20" "SRF" 12064580076.7929 97430732 "MetaT" "DiAMT1"
"4636" 67 "5-20" "SRF" 621663924.650178 97435943 "MetaT" "DiAMT1"
"4637" 67 "5-20" "SRF" 560465186.166802 97435944 "MetaT" "DiAMT1"
"4638" 67 "5-20" "SRF" 252155814.989839 97446353 "MetaT" "DiAMT1"
"4639" 67 "5-20" "SRF" 344537791.22252 97446354 "MetaT" "DiAMT1"
"4640" 67 "5-20" "SRF" 20564518137.1553 97454279 "MetaT" "DiAMT1"
"4641" 67 "5-20" "SRF" 4990485716.03371 97456617 "MetaT" "DiAMT1"
"4642" 67 "5-20" "SRF" 60588154841.9185 97478323 "MetaT" "DiAMT1"
"4643" 67 "5-20" "SRF" 281381087.317349 97504342 "MetaT" "DiAMT1"
"4644" 67 "5-20" "SRF" 159194896009.021 97513859 "MetaT" "DiAMT1"
"4645" 67 "5-20" "SRF" 131905831.518604 97790845 "MetaT" "DiAMT1"
"4646" 67 "5-20" "SRF" 40903336618.9784 98234701 "MetaT" "DiAMT1"
"4647" 67 "5-20" "SRF" 10610472135.1282 98241195 "MetaT" "DiAMT1"
"4648" 67 "5-20" "SRF" 305746099.826275 101139722 "MetaT" "DiAMT1"
"4649" 67 "5-20" "SRF" 1963562696.112 110432408 "MetaT" "DiAMT1"
"4650" 67 "5-20" "SRF" 951336057.120564 110506745 "MetaT" "DiAMT1"
"4651" 67 "5-20" "SRF" 1024066577.1887 110544041 "MetaT" "DiAMT1"
"4652" 67 "5-20" "SRF" 37517478.3089799 112314137 "MetaT" "DiAMT1"
"4653" 67 "5-20" "SRF" 28376518.0018323 112359763 "MetaT" "DiAMT1"
"4654" 67 "5-20" "SRF" 244243988.991226 112368268 "MetaT" "DiAMT1"
"4655" 67 "5-20" "SRF" 948704091.167766 112761293 "MetaT" "DiAMT1"
"4656" 67 "5-20" "SRF" 262504983.788587 112850843 "MetaT" "DiAMT1"
"4657" 68 "0.8-5" "DCM" 122801005869.46 4054759 "MetaT" "DiAMT1"
"4658" 68 "0.8-5" "DCM" 448898500.216672 4543080 "MetaT" "DiAMT1"
"4659" 68 "0.8-5" "DCM" 1611397111.92113 25150521 "MetaT" "DiAMT1"
"4660" 68 "0.8-5" "DCM" 2108275929.31784 33071324 "MetaT" "DiAMT1"
"4661" 68 "0.8-5" "DCM" 13302573967.7486 37473201 "MetaT" "DiAMT1"
"4662" 68 "0.8-5" "DCM" 159657114.654406 45036002 "MetaT" "DiAMT1"
"4663" 68 "0.8-5" "DCM" 727577888.846988 45049339 "MetaT" "DiAMT1"
"4664" 68 "0.8-5" "DCM" 1288369941.45713 45159796 "MetaT" "DiAMT1"
"4665" 68 "0.8-5" "DCM" 8629281948.78771 51655435 "MetaT" "DiAMT1"
"4666" 68 "0.8-5" "DCM" 292196308539.593 54292941 "MetaT" "DiAMT1"
"4667" 68 "0.8-5" "DCM" 206273196.421999 75811014 "MetaT" "DiAMT1"
"4668" 68 "0.8-5" "DCM" 154504019.134118 85013213 "MetaT" "DiAMT1"
"4669" 68 "0.8-5" "DCM" 4923887525.1169 89382447 "MetaT" "DiAMT1"
"4670" 68 "0.8-5" "DCM" 273945458.691673 89404301 "MetaT" "DiAMT1"
"4671" 68 "0.8-5" "DCM" 951921333.888038 90372587 "MetaT" "DiAMT1"
"4672" 68 "0.8-5" "DCM" 383485804.397805 90451474 "MetaT" "DiAMT1"
"4673" 68 "0.8-5" "DCM" 331514892.398819 93168828 "MetaT" "DiAMT1"
"4674" 68 "0.8-5" "DCM" 2555003580.22096 93203971 "MetaT" "DiAMT1"
"4675" 68 "0.8-5" "DCM" 136405534579.455 95414910 "MetaT" "DiAMT1"
"4676" 68 "0.8-5" "SRF" 6882890459.5434 4054759 "MetaT" "DiAMT1"
"4677" 68 "0.8-5" "SRF" 196781299.290115 33071324 "MetaT" "DiAMT1"
"4678" 68 "0.8-5" "SRF" 461176706.892098 37473201 "MetaT" "DiAMT1"
"4679" 68 "0.8-5" "SRF" 568110597.613283 44382750 "MetaT" "DiAMT1"
"4680" 68 "0.8-5" "SRF" 774904161.896901 45036002 "MetaT" "DiAMT1"
"4681" 68 "0.8-5" "SRF" 1059401208.75685 45049339 "MetaT" "DiAMT1"
"4682" 68 "0.8-5" "SRF" 831005388.220714 51655435 "MetaT" "DiAMT1"
"4683" 68 "0.8-5" "SRF" 370819575.54725 53439714 "MetaT" "DiAMT1"
"4684" 68 "0.8-5" "SRF" 263480193205.449 54292941 "MetaT" "DiAMT1"
"4685" 68 "0.8-5" "SRF" 419016896.000842 61360101 "MetaT" "DiAMT1"
"4686" 68 "0.8-5" "SRF" 413361453.232732 93203971 "MetaT" "DiAMT1"
"4687" 68 "0.8-5" "SRF" 12862712935.5183 95414910 "MetaT" "DiAMT1"
"4688" 68 "0.8-5" "SRF" 17526047742.5555 97430732 "MetaT" "DiAMT1"
"4689" 68 "0.8-5" "SRF" 2947008334.85676 97435943 "MetaT" "DiAMT1"
"4690" 68 "0.8-5" "SRF" 1718824410.12591 97435944 "MetaT" "DiAMT1"
"4691" 68 "0.8-5" "SRF" 593899663.965935 97446353 "MetaT" "DiAMT1"
"4692" 68 "0.8-5" "SRF" 922143022.950759 97446354 "MetaT" "DiAMT1"
"4693" 68 "0.8-5" "SRF" 1598527090.79325 97454279 "MetaT" "DiAMT1"
"4694" 68 "0.8-5" "SRF" 2226142628.09258 97456617 "MetaT" "DiAMT1"
"4695" 68 "0.8-5" "SRF" 770033335.736407 97478323 "MetaT" "DiAMT1"
"4696" 68 "0.8-5" "SRF" 2366905745.09141 97504342 "MetaT" "DiAMT1"
"4697" 68 "0.8-5" "SRF" 2465045739.40008 97513859 "MetaT" "DiAMT1"
"4698" 68 "0.8-5" "SRF" 1352065221.61074 98234701 "MetaT" "DiAMT1"
"4699" 68 "0.8-5" "SRF" 495061843.32796 98241195 "MetaT" "DiAMT1"
"4700" 68 "0.8-5" "SRF" 215333706.861411 103565002 "MetaT" "DiAMT1"
"4701" 68 "0.8-5" "SRF" 982185377.214803 112129879 "MetaT" "DiAMT1"
"4702" 68 "0.8-5" "SRF" 1078621935.063 112368268 "MetaT" "DiAMT1"
"4703" 68 "180-2000" "DCM" 5052056005.16315 51655435 "MetaT" "DiAMT1"
"4704" 68 "180-2000" "DCM" 30154645236.9426 54292941 "MetaT" "DiAMT1"
"4705" 68 "180-2000" "DCM" 6469057184.12238 54302003 "MetaT" "DiAMT1"
"4706" 68 "180-2000" "DCM" 8120949660.95617 89358250 "MetaT" "DiAMT1"
"4707" 68 "180-2000" "DCM" 6183887392.79328 93179891 "MetaT" "DiAMT1"
"4708" 68 "20-180" "SRF" 18415448873.0698 17029 "MetaT" "DiAMT1"
"4709" 68 "20-180" "SRF" 498443700.245693 87850 "MetaT" "DiAMT1"
"4710" 68 "20-180" "SRF" 3464004420.41251 2916795 "MetaT" "DiAMT1"
"4711" 68 "20-180" "SRF" 17268258736.5453 18655925 "MetaT" "DiAMT1"
"4712" 68 "20-180" "SRF" 1958630296.01629 18732284 "MetaT" "DiAMT1"
"4713" 68 "20-180" "SRF" 1438734903.69723 22666208 "MetaT" "DiAMT1"
"4714" 68 "20-180" "SRF" 7964395537.7041 25150521 "MetaT" "DiAMT1"
"4715" 68 "20-180" "SRF" 411301208.232351 36509086 "MetaT" "DiAMT1"
"4716" 68 "20-180" "SRF" 3954797654.51613 37473201 "MetaT" "DiAMT1"
"4717" 68 "20-180" "SRF" 1107737609.90185 42882333 "MetaT" "DiAMT1"
"4718" 68 "20-180" "SRF" 608975482.00338 44382750 "MetaT" "DiAMT1"
"4719" 68 "20-180" "SRF" 4632059191.67643 51655435 "MetaT" "DiAMT1"
"4720" 68 "20-180" "SRF" 4678854027.21796 54292941 "MetaT" "DiAMT1"
"4721" 68 "20-180" "SRF" 5018758141.63998 54302003 "MetaT" "DiAMT1"
"4722" 68 "20-180" "SRF" 447210477.805578 63314904 "MetaT" "DiAMT1"
"4723" 68 "20-180" "SRF" 479896957.910969 64294557 "MetaT" "DiAMT1"
"4724" 68 "20-180" "SRF" 2389956722.88553 64635275 "MetaT" "DiAMT1"
"4725" 68 "20-180" "SRF" 1224662859.95084 72083067 "MetaT" "DiAMT1"
"4726" 68 "20-180" "SRF" 864963978.031147 76117824 "MetaT" "DiAMT1"
"4727" 68 "20-180" "SRF" 10561511790.2454 76132506 "MetaT" "DiAMT1"
"4728" 68 "20-180" "SRF" 889464189.231539 78640452 "MetaT" "DiAMT1"
"4729" 68 "20-180" "SRF" 4024894300.25021 79525550 "MetaT" "DiAMT1"
"4730" 68 "20-180" "SRF" 11602328058.731 84067383 "MetaT" "DiAMT1"
"4731" 68 "20-180" "SRF" 4019170404.31835 85013213 "MetaT" "DiAMT1"
"4732" 68 "20-180" "SRF" 911925406.131322 89580511 "MetaT" "DiAMT1"
"4733" 68 "20-180" "SRF" 1087718255.50604 89815993 "MetaT" "DiAMT1"
"4734" 68 "20-180" "SRF" 3629371465.60808 89826269 "MetaT" "DiAMT1"
"4735" 68 "20-180" "SRF" 1655575751.64701 90457030 "MetaT" "DiAMT1"
"4736" 68 "20-180" "SRF" 1724763992.01435 93168828 "MetaT" "DiAMT1"
"4737" 68 "20-180" "SRF" 1692430982.20506 93170627 "MetaT" "DiAMT1"
"4738" 68 "20-180" "SRF" 436138237.714981 93179891 "MetaT" "DiAMT1"
"4739" 68 "20-180" "SRF" 440661941.217821 93193720 "MetaT" "DiAMT1"
"4740" 68 "20-180" "SRF" 3992509240.77396 97019216 "MetaT" "DiAMT1"
"4741" 68 "20-180" "SRF" 2650440079.47159 97037270 "MetaT" "DiAMT1"
"4742" 68 "20-180" "SRF" 1072110225.12025 101139722 "MetaT" "DiAMT1"
"4743" 68 "20-180" "SRF" 522608481.661367 112831612 "MetaT" "DiAMT1"
"4744" 68 "5-20" "DCM" 4484204664.11964 17029 "MetaT" "DiAMT1"
"4745" 68 "5-20" "DCM" 144036297.714875 55339 "MetaT" "DiAMT1"
"4746" 68 "5-20" "DCM" 149047110.254752 176534 "MetaT" "DiAMT1"
"4747" 68 "5-20" "DCM" 7597828351.76322 2916795 "MetaT" "DiAMT1"
"4748" 68 "5-20" "DCM" 2413065307.93447 4054759 "MetaT" "DiAMT1"
"4749" 68 "5-20" "DCM" 363565829.672989 5277762 "MetaT" "DiAMT1"
"4750" 68 "5-20" "DCM" 3918166114.16856 18655925 "MetaT" "DiAMT1"
"4751" 68 "5-20" "DCM" 3360610090.70625 25150521 "MetaT" "DiAMT1"
"4752" 68 "5-20" "DCM" 2361160442.30089 33071324 "MetaT" "DiAMT1"
"4753" 68 "5-20" "DCM" 16600848777.0806 37473201 "MetaT" "DiAMT1"
"4754" 68 "5-20" "DCM" 5766757189.86236 45159796 "MetaT" "DiAMT1"
"4755" 68 "5-20" "DCM" 13690127815.2196 51655435 "MetaT" "DiAMT1"
"4756" 68 "5-20" "DCM" 2123262985.83757 54292941 "MetaT" "DiAMT1"
"4757" 68 "5-20" "DCM" 2484557893.49487 54302003 "MetaT" "DiAMT1"
"4758" 68 "5-20" "DCM" 4317725209.52358 76117824 "MetaT" "DiAMT1"
"4759" 68 "5-20" "DCM" 245785223.434721 76132506 "MetaT" "DiAMT1"
"4760" 68 "5-20" "DCM" 134546221.449179 78640452 "MetaT" "DiAMT1"
"4761" 68 "5-20" "DCM" 1477279471.4002 78692801 "MetaT" "DiAMT1"
"4762" 68 "5-20" "DCM" 1930549156.60091 84067383 "MetaT" "DiAMT1"
"4763" 68 "5-20" "DCM" 1000014021.20579 89382447 "MetaT" "DiAMT1"
"4764" 68 "5-20" "DCM" 468890694.492417 89405634 "MetaT" "DiAMT1"
"4765" 68 "5-20" "DCM" 2401886691.95079 89826269 "MetaT" "DiAMT1"
"4766" 68 "5-20" "DCM" 2122601189.58224 90372587 "MetaT" "DiAMT1"
"4767" 68 "5-20" "DCM" 4382582938.20706 90457030 "MetaT" "DiAMT1"
"4768" 68 "5-20" "DCM" 5087534018.92847 93168828 "MetaT" "DiAMT1"
"4769" 68 "5-20" "DCM" 6720217247.07498 93170627 "MetaT" "DiAMT1"
"4770" 68 "5-20" "DCM" 3562549950.54564 93179891 "MetaT" "DiAMT1"
"4771" 68 "5-20" "DCM" 3066241893.57518 93193720 "MetaT" "DiAMT1"
"4772" 68 "5-20" "DCM" 1608611511.41202 93203971 "MetaT" "DiAMT1"
"4773" 68 "5-20" "DCM" 3312511352.10758 95414910 "MetaT" "DiAMT1"
"4774" 68 "5-20" "DCM" 3135373006.121 101139722 "MetaT" "DiAMT1"
"4775" 68 "5-20" "DCM" 477776378.207288 112129879 "MetaT" "DiAMT1"
"4776" 68 "5-20" "DCM" 64039584.8867134 112767088 "MetaT" "DiAMT1"
"4777" 68 "5-20" "SRF" 896280885.28257 17029 "MetaT" "DiAMT1"
"4778" 68 "5-20" "SRF" 31681487407.8299 2916795 "MetaT" "DiAMT1"
"4779" 68 "5-20" "SRF" 265271427.118419 4054759 "MetaT" "DiAMT1"
"4780" 68 "5-20" "SRF" 414429394.851154 18651505 "MetaT" "DiAMT1"
"4781" 68 "5-20" "SRF" 5384114104.65621 18655925 "MetaT" "DiAMT1"
"4782" 68 "5-20" "SRF" 81424839.7477047 18732284 "MetaT" "DiAMT1"
"4783" 68 "5-20" "SRF" 103535895.368849 19843360 "MetaT" "DiAMT1"
"4784" 68 "5-20" "SRF" 278819822.699627 25150521 "MetaT" "DiAMT1"
"4785" 68 "5-20" "SRF" 140305652.602645 33071324 "MetaT" "DiAMT1"
"4786" 68 "5-20" "SRF" 1890717103.65564 37473201 "MetaT" "DiAMT1"
"4787" 68 "5-20" "SRF" 138127243.965342 45036002 "MetaT" "DiAMT1"
"4788" 68 "5-20" "SRF" 696645235.660466 45159796 "MetaT" "DiAMT1"
"4789" 68 "5-20" "SRF" 1007265839.50355 51655435 "MetaT" "DiAMT1"
"4790" 68 "5-20" "SRF" 1202431010.99746 54292941 "MetaT" "DiAMT1"
"4791" 68 "5-20" "SRF" 531087473.401801 54302003 "MetaT" "DiAMT1"
"4792" 68 "5-20" "SRF" 446198038.245936 63314904 "MetaT" "DiAMT1"
"4793" 68 "5-20" "SRF" 130900968.531732 64634096 "MetaT" "DiAMT1"
"4794" 68 "5-20" "SRF" 158969740.076591 64635275 "MetaT" "DiAMT1"
"4795" 68 "5-20" "SRF" 91471164.2253347 72159779 "MetaT" "DiAMT1"
"4796" 68 "5-20" "SRF" 356914230.692019 75811014 "MetaT" "DiAMT1"
"4797" 68 "5-20" "SRF" 575337191.031686 76117824 "MetaT" "DiAMT1"
"4798" 68 "5-20" "SRF" 369771054.888745 78640452 "MetaT" "DiAMT1"
"4799" 68 "5-20" "SRF" 3762220005.21021 84067383 "MetaT" "DiAMT1"
"4800" 68 "5-20" "SRF" 1270076812.98468 84448539 "MetaT" "DiAMT1"
"4801" 68 "5-20" "SRF" 137416062.503277 89382447 "MetaT" "DiAMT1"
"4802" 68 "5-20" "SRF" 75821741.5579952 89580511 "MetaT" "DiAMT1"
"4803" 68 "5-20" "SRF" 22712630800.685 90457030 "MetaT" "DiAMT1"
"4804" 68 "5-20" "SRF" 212946167.779901 90589841 "MetaT" "DiAMT1"
"4805" 68 "5-20" "SRF" 24665649962.9763 93168828 "MetaT" "DiAMT1"
"4806" 68 "5-20" "SRF" 27861891562.176 93170627 "MetaT" "DiAMT1"
"4807" 68 "5-20" "SRF" 315227397.973398 93171123 "MetaT" "DiAMT1"
"4808" 68 "5-20" "SRF" 28502381630.8881 93179891 "MetaT" "DiAMT1"
"4809" 68 "5-20" "SRF" 674349458.887504 95414910 "MetaT" "DiAMT1"
"4810" 68 "5-20" "SRF" 27217491584.1474 101139722 "MetaT" "DiAMT1"
"4811" 7 "0.8-5" "DCM" 3491168626.00617 1060015 "MetaT" "DiAMT1"
"4812" 7 "0.8-5" "DCM" 404218326.517534 33053762 "MetaT" "DiAMT1"
"4813" 7 "0.8-5" "DCM" 3509521732.10083 33071324 "MetaT" "DiAMT1"
"4814" 7 "0.8-5" "DCM" 7196801580.68041 37473201 "MetaT" "DiAMT1"
"4815" 7 "0.8-5" "DCM" 2964134783.10638 51655435 "MetaT" "DiAMT1"
"4816" 7 "0.8-5" "DCM" 806266935.769807 63112813 "MetaT" "DiAMT1"
"4817" 7 "0.8-5" "DCM" 3163215135.19076 63114022 "MetaT" "DiAMT1"
"4818" 7 "0.8-5" "DCM" 13319317603.4078 89382447 "MetaT" "DiAMT1"
"4819" 7 "0.8-5" "DCM" 1482067391.55318 89404301 "MetaT" "DiAMT1"
"4820" 7 "0.8-5" "DCM" 921518589.778619 93203971 "MetaT" "DiAMT1"
"4821" 7 "0.8-5" "SRF" 4346442860.30958 1060015 "MetaT" "DiAMT1"
"4822" 7 "0.8-5" "SRF" 20764189515.1446 37473201 "MetaT" "DiAMT1"
"4823" 7 "0.8-5" "SRF" 637374587.814653 42882333 "MetaT" "DiAMT1"
"4824" 7 "0.8-5" "SRF" 19681573853.2288 51655435 "MetaT" "DiAMT1"
"4825" 7 "0.8-5" "SRF" 1750287375.92424 63114022 "MetaT" "DiAMT1"
"4826" 7 "0.8-5" "SRF" 29241929316.0092 89382447 "MetaT" "DiAMT1"
"4827" 7 "0.8-5" "SRF" 10707893075.2862 93203971 "MetaT" "DiAMT1"
"4828" 7 "20-180" "DCM" 786672578.566125 5849 "MetaT" "DiAMT1"
"4829" 7 "20-180" "DCM" 47270748425.2396 1060015 "MetaT" "DiAMT1"
"4830" 7 "20-180" "DCM" 12078684241.8377 33053762 "MetaT" "DiAMT1"
"4831" 7 "20-180" "DCM" 17572903511.8649 36509086 "MetaT" "DiAMT1"
"4832" 7 "20-180" "DCM" 5760317074.26448 37473201 "MetaT" "DiAMT1"
"4833" 7 "20-180" "DCM" 6227792238.90015 51655435 "MetaT" "DiAMT1"
"4834" 7 "20-180" "DCM" 3544250682.45965 54302003 "MetaT" "DiAMT1"
"4835" 7 "20-180" "DCM" 1505783368.31283 63112813 "MetaT" "DiAMT1"
"4836" 7 "20-180" "DCM" 6919769154.33351 89404301 "MetaT" "DiAMT1"
"4837" 7 "20-180" "DCM" 860513624.284296 93203971 "MetaT" "DiAMT1"
"4838" 7 "20-180" "SRF" 7948079088.23407 5849 "MetaT" "DiAMT1"
"4839" 7 "20-180" "SRF" 1029301642.5277 1060015 "MetaT" "DiAMT1"
"4840" 7 "20-180" "SRF" 2017571898.39427 36509086 "MetaT" "DiAMT1"
"4841" 7 "20-180" "SRF" 5433828609.7858 42882333 "MetaT" "DiAMT1"
"4842" 7 "20-180" "SRF" 2131682463.04474 63114022 "MetaT" "DiAMT1"
"4843" 7 "20-180" "SRF" 1173131209.79481 64700656 "MetaT" "DiAMT1"
"4844" 7 "20-180" "SRF" 873916194.765747 89404301 "MetaT" "DiAMT1"
"4845" 7 "5-20" "DCM" 2090599475.17 5849 "MetaT" "DiAMT1"
"4846" 7 "5-20" "DCM" 1155467719.84753 1069928 "MetaT" "DiAMT1"
"4847" 7 "5-20" "DCM" 2163400385.50676 25150521 "MetaT" "DiAMT1"
"4848" 7 "5-20" "DCM" 23950308122.961 33071324 "MetaT" "DiAMT1"
"4849" 7 "5-20" "DCM" 1060164637.15248 36536679 "MetaT" "DiAMT1"
"4850" 7 "5-20" "DCM" 26789293685.4177 37473201 "MetaT" "DiAMT1"
"4851" 7 "5-20" "DCM" 111483140877.988 42882333 "MetaT" "DiAMT1"
"4852" 7 "5-20" "DCM" 28503627230.1608 51655435 "MetaT" "DiAMT1"
"4853" 7 "5-20" "DCM" 5206059866.24039 62756662 "MetaT" "DiAMT1"
"4854" 7 "5-20" "DCM" 9003717063.35297 63112813 "MetaT" "DiAMT1"
"4855" 7 "5-20" "DCM" 4933870104.86847 64635275 "MetaT" "DiAMT1"
"4856" 7 "5-20" "DCM" 18125904088.0658 89382447 "MetaT" "DiAMT1"
"4857" 7 "5-20" "DCM" 2758415538.40266 89404301 "MetaT" "DiAMT1"
"4858" 7 "5-20" "DCM" 3449295679.42147 89832571 "MetaT" "DiAMT1"
"4859" 7 "5-20" "DCM" 9022396974.27278 93180663 "MetaT" "DiAMT1"
"4860" 7 "5-20" "DCM" 2677829643.84204 93180665 "MetaT" "DiAMT1"
"4861" 7 "5-20" "DCM" 3411414457.80487 93193720 "MetaT" "DiAMT1"
"4862" 70 "0.8-5" "SRF" 282246298.565216 51655435 "MetaT" "DiAMT1"
"4863" 70 "0.8-5" "SRF" 1778959101.96422 61360101 "MetaT" "DiAMT1"
"4864" 70 "20-180" "SRF" 1792277763.18265 2916795 "MetaT" "DiAMT1"
"4865" 70 "20-180" "SRF" 6790300881.14581 18655925 "MetaT" "DiAMT1"
"4866" 70 "20-180" "SRF" 810717100.742687 18732284 "MetaT" "DiAMT1"
"4867" 70 "20-180" "SRF" 1030868727.23747 19843360 "MetaT" "DiAMT1"
"4868" 70 "20-180" "SRF" 1985072582.32978 22666208 "MetaT" "DiAMT1"
"4869" 70 "20-180" "SRF" 370219109.47228 63314904 "MetaT" "DiAMT1"
"4870" 70 "20-180" "SRF" 11475322297.9048 64635275 "MetaT" "DiAMT1"
"4871" 70 "20-180" "SRF" 12888945523.7834 76117824 "MetaT" "DiAMT1"
"4872" 70 "20-180" "SRF" 19504175469.2173 76132506 "MetaT" "DiAMT1"
"4873" 70 "20-180" "SRF" 736334805.169621 78640452 "MetaT" "DiAMT1"
"4874" 70 "20-180" "SRF" 1469954177.74488 78692801 "MetaT" "DiAMT1"
"4875" 70 "20-180" "SRF" 1851095547.3614 79525550 "MetaT" "DiAMT1"
"4876" 70 "20-180" "SRF" 2881464394.20594 84067383 "MetaT" "DiAMT1"
"4877" 70 "20-180" "SRF" 2661786808.22585 85013213 "MetaT" "DiAMT1"
"4878" 70 "20-180" "SRF" 1491962225.32185 89815992 "MetaT" "DiAMT1"
"4879" 70 "20-180" "SRF" 900457623.189354 89815993 "MetaT" "DiAMT1"
"4880" 70 "20-180" "SRF" 375567752.38551 89826269 "MetaT" "DiAMT1"
"4881" 70 "20-180" "SRF" 733624370.303962 93203971 "MetaT" "DiAMT1"
"4882" 70 "20-180" "SRF" 1097071306.05088 97037270 "MetaT" "DiAMT1"
"4883" 70 "20-180" "SRF" 354628625.028311 97454279 "MetaT" "DiAMT1"
"4884" 70 "20-180" "SRF" 871579973.466084 112129879 "MetaT" "DiAMT1"
"4885" 70 "20-180" "SRF" 414635133.008136 115145012 "MetaT" "DiAMT1"
"4886" 70 "20-180" "SRF" 341659349.598704 116410207 "MetaT" "DiAMT1"
"4887" 70 "5-20" "SRF" 5187930509.96924 2916795 "MetaT" "DiAMT1"
"4888" 70 "5-20" "SRF" 347210910.918063 18651505 "MetaT" "DiAMT1"
"4889" 70 "5-20" "SRF" 8961528138.44838 18655925 "MetaT" "DiAMT1"
"4890" 70 "5-20" "SRF" 613963049.394232 18732284 "MetaT" "DiAMT1"
"4891" 70 "5-20" "SRF" 478139122.41631 19779111 "MetaT" "DiAMT1"
"4892" 70 "5-20" "SRF" 520457182.676145 19843360 "MetaT" "DiAMT1"
"4893" 70 "5-20" "SRF" 116798284.369187 25150521 "MetaT" "DiAMT1"
"4894" 70 "5-20" "SRF" 57074147.4668489 35197677 "MetaT" "DiAMT1"
"4895" 70 "5-20" "SRF" 758748483.638463 45159796 "MetaT" "DiAMT1"
"4896" 70 "5-20" "SRF" 99281422.7765709 51655435 "MetaT" "DiAMT1"
"4897" 70 "5-20" "SRF" 62304471.8167521 63314904 "MetaT" "DiAMT1"
"4898" 70 "5-20" "SRF" 332964003.918116 64635275 "MetaT" "DiAMT1"
"4899" 70 "5-20" "SRF" 18075758440.2493 76117824 "MetaT" "DiAMT1"
"4900" 70 "5-20" "SRF" 169777933.606391 76132506 "MetaT" "DiAMT1"
"4901" 70 "5-20" "SRF" 61959188.4138268 78640452 "MetaT" "DiAMT1"
"4902" 70 "5-20" "SRF" 124608943.633504 79525550 "MetaT" "DiAMT1"
"4903" 70 "5-20" "SRF" 5819087536.42725 84067383 "MetaT" "DiAMT1"
"4904" 70 "5-20" "SRF" 133009546.575088 84448539 "MetaT" "DiAMT1"
"4905" 70 "5-20" "SRF" 951902767.795731 85013213 "MetaT" "DiAMT1"
"4906" 70 "5-20" "SRF" 319180720.012862 89358250 "MetaT" "DiAMT1"
"4907" 70 "5-20" "SRF" 115127828.357042 89382447 "MetaT" "DiAMT1"
"4908" 70 "5-20" "SRF" 381142886.303237 89580511 "MetaT" "DiAMT1"
"4909" 70 "5-20" "SRF" 125541761.676924 89815992 "MetaT" "DiAMT1"
"4910" 70 "5-20" "SRF" 185193353.344886 93203971 "MetaT" "DiAMT1"
"4911" 70 "5-20" "SRF" 166868527.336741 97019216 "MetaT" "DiAMT1"
"4912" 70 "5-20" "SRF" 27691952297.3555 102887753 "MetaT" "DiAMT1"
"4913" 70 "5-20" "SRF" 146678895.020488 112129879 "MetaT" "DiAMT1"
"4914" 70 "5-20" "SRF" 306073679.038949 112767649 "MetaT" "DiAMT1"
"4915" 72 "0.8-5" "DCM" 6034070785.64226 15250221 "MetaT" "DiAMT1"
"4916" 72 "0.8-5" "DCM" 571538219.510633 25150521 "MetaT" "DiAMT1"
"4917" 72 "0.8-5" "DCM" 6614920590.24146 33071324 "MetaT" "DiAMT1"
"4918" 72 "0.8-5" "DCM" 30668443549.5313 37473201 "MetaT" "DiAMT1"
"4919" 72 "0.8-5" "DCM" 38223877961.2623 45036002 "MetaT" "DiAMT1"
"4920" 72 "0.8-5" "DCM" 16275023087.9445 51655435 "MetaT" "DiAMT1"
"4921" 72 "0.8-5" "DCM" 5817924966.4551 61360101 "MetaT" "DiAMT1"
"4922" 72 "0.8-5" "DCM" 14365783170.211 89382447 "MetaT" "DiAMT1"
"4923" 72 "0.8-5" "DCM" 1969520704.43363 90372587 "MetaT" "DiAMT1"
"4924" 72 "0.8-5" "DCM" 436507248.323057 90589841 "MetaT" "DiAMT1"
"4925" 72 "0.8-5" "DCM" 32787658110.5484 93189783 "MetaT" "DiAMT1"
"4926" 72 "0.8-5" "DCM" 3004149945.7499 93193720 "MetaT" "DiAMT1"
"4927" 72 "0.8-5" "DCM" 12687096562.3026 93203971 "MetaT" "DiAMT1"
"4928" 72 "0.8-5" "DCM" 120257338962.303 103565001 "MetaT" "DiAMT1"
"4929" 72 "0.8-5" "DCM" 114715611499.85 103565002 "MetaT" "DiAMT1"
"4930" 72 "180-2000" "SRF" 12431578166.1397 14724 "MetaT" "DiAMT1"
"4931" 72 "180-2000" "SRF" 5799669311.81834 18655925 "MetaT" "DiAMT1"
"4932" 72 "180-2000" "SRF" 24160474996.6934 22666208 "MetaT" "DiAMT1"
"4933" 72 "180-2000" "SRF" 1416887669.19861 33071324 "MetaT" "DiAMT1"
"4934" 72 "180-2000" "SRF" 16741875158.7517 42882333 "MetaT" "DiAMT1"
"4935" 72 "180-2000" "SRF" 3590101168.72425 51655435 "MetaT" "DiAMT1"
"4936" 72 "180-2000" "SRF" 6129404143.19147 54302003 "MetaT" "DiAMT1"
"4937" 72 "180-2000" "SRF" 12068217361.5324 61360101 "MetaT" "DiAMT1"
"4938" 72 "180-2000" "SRF" 2905043939.72217 76117824 "MetaT" "DiAMT1"
"4939" 72 "180-2000" "SRF" 1493664833.53942 78640452 "MetaT" "DiAMT1"
"4940" 72 "180-2000" "SRF" 2981821376.35897 78692801 "MetaT" "DiAMT1"
"4941" 72 "180-2000" "SRF" 7509943311.66568 79525550 "MetaT" "DiAMT1"
"4942" 72 "180-2000" "SRF" 3896725605.89241 84067383 "MetaT" "DiAMT1"
"4943" 72 "180-2000" "SRF" 21160054390.4427 89358250 "MetaT" "DiAMT1"
"4944" 72 "180-2000" "SRF" 1826590127.76206 89815993 "MetaT" "DiAMT1"
"4945" 72 "180-2000" "SRF" 16760570720.068 89826269 "MetaT" "DiAMT1"
"4946" 72 "180-2000" "SRF" 56864308579.5093 89832571 "MetaT" "DiAMT1"
"4947" 72 "180-2000" "SRF" 2150453625.59221 90589841 "MetaT" "DiAMT1"
"4948" 72 "180-2000" "SRF" 1479994929.63271 93193720 "MetaT" "DiAMT1"
"4949" 72 "180-2000" "SRF" 144175265868.749 103764379 "MetaT" "DiAMT1"
"4950" 72 "20-180" "DCM" 3606186070.23668 14724 "MetaT" "DiAMT1"
"4951" 72 "20-180" "DCM" 12950743379.5386 42882333 "MetaT" "DiAMT1"
"4952" 72 "20-180" "DCM" 17856483602.3456 89358250 "MetaT" "DiAMT1"
"4953" 72 "20-180" "DCM" 14143860441.3052 89826269 "MetaT" "DiAMT1"
"4954" 72 "20-180" "SRF" 20806278152.9435 14724 "MetaT" "DiAMT1"
"4955" 72 "20-180" "SRF" 3964769671.71377 55339 "MetaT" "DiAMT1"
"4956" 72 "20-180" "SRF" 1491520295.59573 1141950 "MetaT" "DiAMT1"
"4957" 72 "20-180" "SRF" 21566135588.808 22666208 "MetaT" "DiAMT1"
"4958" 72 "20-180" "SRF" 1690669175.54176 35196938 "MetaT" "DiAMT1"
"4959" 72 "20-180" "SRF" 75643183825.6386 42882333 "MetaT" "DiAMT1"
"4960" 72 "20-180" "SRF" 1186888128.66104 51655435 "MetaT" "DiAMT1"
"4961" 72 "20-180" "SRF" 15957759624.9887 54302003 "MetaT" "DiAMT1"
"4962" 72 "20-180" "SRF" 15709660128.3316 61360101 "MetaT" "DiAMT1"
"4963" 72 "20-180" "SRF" 1481417633.49503 78640452 "MetaT" "DiAMT1"
"4964" 72 "20-180" "SRF" 4436058211.67041 78692801 "MetaT" "DiAMT1"
"4965" 72 "20-180" "SRF" 4469019634.91502 79525550 "MetaT" "DiAMT1"
"4966" 72 "20-180" "SRF" 48650647928.8627 89358250 "MetaT" "DiAMT1"
"4967" 72 "20-180" "SRF" 750412425.700536 89815992 "MetaT" "DiAMT1"
"4968" 72 "20-180" "SRF" 1811613130.11741 89815993 "MetaT" "DiAMT1"
"4969" 72 "20-180" "SRF" 6800376925.61661 89826269 "MetaT" "DiAMT1"
"4970" 72 "20-180" "SRF" 130606019024.084 89832571 "MetaT" "DiAMT1"
"4971" 72 "20-180" "SRF" 9002141204.10073 92840560 "MetaT" "DiAMT1"
"4972" 72 "20-180" "SRF" 69285321770.4708 103764379 "MetaT" "DiAMT1"
"4973" 72 "20-180" "SRF" 876757374.925627 112129879 "MetaT" "DiAMT1"
"4974" 72 "5-20" "DCM" 541783012.132509 152478 "MetaT" "DiAMT1"
"4975" 72 "5-20" "DCM" 24002639017.4832 18655925 "MetaT" "DiAMT1"
"4976" 72 "5-20" "DCM" 13901968436.0619 18732284 "MetaT" "DiAMT1"
"4977" 72 "5-20" "DCM" 998121273.51982 33071324 "MetaT" "DiAMT1"
"4978" 72 "5-20" "DCM" 5263193902.25647 37473201 "MetaT" "DiAMT1"
"4979" 72 "5-20" "DCM" 31450005280.9681 42882333 "MetaT" "DiAMT1"
"4980" 72 "5-20" "DCM" 5479572536.61991 51655435 "MetaT" "DiAMT1"
"4981" 72 "5-20" "DCM" 15408807521.0548 61360101 "MetaT" "DiAMT1"
"4982" 72 "5-20" "DCM" 10051668354.5055 79525550 "MetaT" "DiAMT1"
"4983" 72 "5-20" "DCM" 30195373209.5185 84067383 "MetaT" "DiAMT1"
"4984" 72 "5-20" "DCM" 44040814955.3075 89358250 "MetaT" "DiAMT1"
"4985" 72 "5-20" "DCM" 7331737501.14101 89382447 "MetaT" "DiAMT1"
"4986" 72 "5-20" "DCM" 5238453771.50807 89405634 "MetaT" "DiAMT1"
"4987" 72 "5-20" "DCM" 20556002834.7845 89832571 "MetaT" "DiAMT1"
"4988" 72 "5-20" "DCM" 1376940870.4802 91003011 "MetaT" "DiAMT1"
"4989" 72 "5-20" "DCM" 1042576949.52162 93193720 "MetaT" "DiAMT1"
"4990" 72 "5-20" "DCM" 13628335621.7529 93203971 "MetaT" "DiAMT1"
"4991" 72 "5-20" "DCM" 1295514496.03179 102887753 "MetaT" "DiAMT1"
"4992" 72 "5-20" "DCM" 410443124475.641 103764379 "MetaT" "DiAMT1"
"4993" 72 "5-20" "SRF" 430563118.295371 14724 "MetaT" "DiAMT1"
"4994" 72 "5-20" "SRF" 1379156691.50289 2635567 "MetaT" "DiAMT1"
"4995" 72 "5-20" "SRF" 2218181609.43589 4577629 "MetaT" "DiAMT1"
"4996" 72 "5-20" "SRF" 9641731418.89883 18655925 "MetaT" "DiAMT1"
"4997" 72 "5-20" "SRF" 3189669961.77188 18732284 "MetaT" "DiAMT1"
"4998" 72 "5-20" "SRF" 1840134230.41499 37473201 "MetaT" "DiAMT1"
"4999" 72 "5-20" "SRF" 123185627001.931 42882333 "MetaT" "DiAMT1"
"5000" 72 "5-20" "SRF" 3978938496.255 51655435 "MetaT" "DiAMT1"
"5001" 72 "5-20" "SRF" 3821213675.8886 54302003 "MetaT" "DiAMT1"
"5002" 72 "5-20" "SRF" 22988803806.7469 61360101 "MetaT" "DiAMT1"
"5003" 72 "5-20" "SRF" 2913166064.15698 79525550 "MetaT" "DiAMT1"
"5004" 72 "5-20" "SRF" 2699233042.80752 84067383 "MetaT" "DiAMT1"
"5005" 72 "5-20" "SRF" 80482524327.1373 89358250 "MetaT" "DiAMT1"
"5006" 72 "5-20" "SRF" 7005428246.5998 89405634 "MetaT" "DiAMT1"
"5007" 72 "5-20" "SRF" 20731308687.8184 89832571 "MetaT" "DiAMT1"
"5008" 72 "5-20" "SRF" 965673890.314759 93180665 "MetaT" "DiAMT1"
"5009" 72 "5-20" "SRF" 11133094323.1871 93203971 "MetaT" "DiAMT1"
"5010" 72 "5-20" "SRF" 740208180.241268 97456617 "MetaT" "DiAMT1"
"5011" 72 "5-20" "SRF" 7643393036.30488 102887753 "MetaT" "DiAMT1"
"5012" 72 "5-20" "SRF" 373531181425.723 103764379 "MetaT" "DiAMT1"
"5013" 72 "5-20" "SRF" 1469626153.77349 112129879 "MetaT" "DiAMT1"
"5014" 76 "20-180" "DCM" 4183802253.59361 14724 "MetaT" "DiAMT1"
"5015" 76 "20-180" "DCM" 530796108.408617 22633 "MetaT" "DiAMT1"
"5016" 76 "20-180" "DCM" 2253593967.5154 87850 "MetaT" "DiAMT1"
"5017" 76 "20-180" "DCM" 3448212945.01565 19779111 "MetaT" "DiAMT1"
"5018" 76 "20-180" "DCM" 54749539102.243 22666208 "MetaT" "DiAMT1"
"5019" 76 "20-180" "DCM" 5434378500.43793 22831865 "MetaT" "DiAMT1"
"5020" 76 "20-180" "DCM" 557245334.288364 23258267 "MetaT" "DiAMT1"
"5021" 76 "20-180" "DCM" 3410993376.31944 25189412 "MetaT" "DiAMT1"
"5022" 76 "20-180" "DCM" 2235083955.46188 37473201 "MetaT" "DiAMT1"
"5023" 76 "20-180" "DCM" 947058485.768505 45159796 "MetaT" "DiAMT1"
"5024" 76 "20-180" "DCM" 805490295.739964 51655435 "MetaT" "DiAMT1"
"5025" 76 "20-180" "DCM" 515707147.651582 54302003 "MetaT" "DiAMT1"
"5026" 76 "20-180" "DCM" 5584582439.09017 61360101 "MetaT" "DiAMT1"
"5027" 76 "20-180" "DCM" 542434827.064753 64294557 "MetaT" "DiAMT1"
"5028" 76 "20-180" "DCM" 25274440084.5961 79525550 "MetaT" "DiAMT1"
"5029" 76 "20-180" "DCM" 7121339065.86597 89358250 "MetaT" "DiAMT1"
"5030" 76 "20-180" "DCM" 934055394.430725 89382447 "MetaT" "DiAMT1"
"5031" 76 "20-180" "DCM" 1546144724.87207 89580511 "MetaT" "DiAMT1"
"5032" 76 "20-180" "DCM" 43587296012.7253 89826269 "MetaT" "DiAMT1"
"5033" 76 "20-180" "DCM" 1129134736.83604 93180663 "MetaT" "DiAMT1"
"5034" 76 "20-180" "DCM" 1000446586.68193 103764379 "MetaT" "DiAMT1"
"5035" 76 "20-180" "SRF" 3243129268.9489 87850 "MetaT" "DiAMT1"
"5036" 76 "20-180" "SRF" 2080254232.27399 22666208 "MetaT" "DiAMT1"
"5037" 76 "20-180" "SRF" 3272489074.30847 25189412 "MetaT" "DiAMT1"
"5038" 76 "20-180" "SRF" 12609045622.1239 79525550 "MetaT" "DiAMT1"
"5039" 76 "20-180" "SRF" 61988178721.637 89826269 "MetaT" "DiAMT1"
"5040" 76 "20-180" "SRF" 13973518616.4346 90584416 "MetaT" "DiAMT1"
"5041" 76 "5-20" "DCM" 20616577804.1408 19843360 "MetaT" "DiAMT1"
"5042" 76 "5-20" "DCM" 3492294137.38366 33071324 "MetaT" "DiAMT1"
"5043" 76 "5-20" "DCM" 27622827550.7225 37473201 "MetaT" "DiAMT1"
"5044" 76 "5-20" "DCM" 866996456.38063 45159796 "MetaT" "DiAMT1"
"5045" 76 "5-20" "DCM" 14010525863.4454 51655435 "MetaT" "DiAMT1"
"5046" 76 "5-20" "DCM" 944221030.195961 54302003 "MetaT" "DiAMT1"
"5047" 76 "5-20" "DCM" 3718163907.4632 61360101 "MetaT" "DiAMT1"
"5048" 76 "5-20" "DCM" 11853306033.3085 89358250 "MetaT" "DiAMT1"
"5049" 76 "5-20" "DCM" 916432796.321402 89405634 "MetaT" "DiAMT1"
"5050" 76 "5-20" "DCM" 4694415486.18155 89826269 "MetaT" "DiAMT1"
"5051" 76 "5-20" "DCM" 1333364755.39715 90584416 "MetaT" "DiAMT1"
"5052" 76 "5-20" "DCM" 1073780093.96566 93180665 "MetaT" "DiAMT1"
"5053" 76 "5-20" "DCM" 2735878994.75327 93193720 "MetaT" "DiAMT1"
"5054" 76 "5-20" "SRF" 2588548228.78859 22666208 "MetaT" "DiAMT1"
"5055" 76 "5-20" "SRF" 961132552.405233 22831865 "MetaT" "DiAMT1"
"5056" 76 "5-20" "SRF" 9108302879.80286 33071324 "MetaT" "DiAMT1"
"5057" 76 "5-20" "SRF" 2668277640.35293 37473201 "MetaT" "DiAMT1"
"5058" 76 "5-20" "SRF" 13951163306.6919 42882333 "MetaT" "DiAMT1"
"5059" 76 "5-20" "SRF" 10257138319.5017 51655435 "MetaT" "DiAMT1"
"5060" 76 "5-20" "SRF" 1641757689.01058 54302003 "MetaT" "DiAMT1"
"5061" 76 "5-20" "SRF" 19394794191.8191 61360101 "MetaT" "DiAMT1"
"5062" 76 "5-20" "SRF" 2581691147.38783 64700656 "MetaT" "DiAMT1"
"5063" 76 "5-20" "SRF" 8046137528.49459 79525550 "MetaT" "DiAMT1"
"5064" 76 "5-20" "SRF" 48433153774.8121 89358250 "MetaT" "DiAMT1"
"5065" 76 "5-20" "SRF" 1486786282.43922 89382447 "MetaT" "DiAMT1"
"5066" 76 "5-20" "SRF" 1988448677.66164 90370870 "MetaT" "DiAMT1"
"5067" 76 "5-20" "SRF" 2695956868.98729 93180663 "MetaT" "DiAMT1"
"5068" 76 "5-20" "SRF" 1867027601.79867 93180665 "MetaT" "DiAMT1"
"5069" 76 "5-20" "SRF" 796232359.59061 103764379 "MetaT" "DiAMT1"
"5070" 78 "180-2000" "SRF" 1072066848.65028 17029 "MetaT" "DiAMT1"
"5071" 78 "180-2000" "SRF" 850460529.171019 51655435 "MetaT" "DiAMT1"
"5072" 78 "180-2000" "SRF" 4900490029.58524 54302003 "MetaT" "DiAMT1"
"5073" 78 "180-2000" "SRF" 536033424.325142 61360101 "MetaT" "DiAMT1"
"5074" 78 "180-2000" "SRF" 3424934091.31719 64700656 "MetaT" "DiAMT1"
"5075" 78 "180-2000" "SRF" 1032265564.44889 76117824 "MetaT" "DiAMT1"
"5076" 78 "180-2000" "SRF" 1059547321.83753 78692801 "MetaT" "DiAMT1"
"5077" 78 "180-2000" "SRF" 3763937756.83331 89815992 "MetaT" "DiAMT1"
"5078" 78 "180-2000" "SRF" 949275051.007516 97456617 "MetaT" "DiAMT1"
"5079" 78 "20-180" "DCM" 8470378646.05187 5849 "MetaT" "DiAMT1"
"5080" 78 "20-180" "DCM" 18726205983.77 1069928 "MetaT" "DiAMT1"
"5081" 78 "20-180" "DCM" 1594792515.93564 19779111 "MetaT" "DiAMT1"
"5082" 78 "20-180" "DCM" 1701711000.10259 35193241 "MetaT" "DiAMT1"
"5083" 78 "20-180" "DCM" 4470454403.32823 51655435 "MetaT" "DiAMT1"
"5084" 78 "20-180" "DCM" 1878443423.62071 61360101 "MetaT" "DiAMT1"
"5085" 78 "20-180" "DCM" 1853090199.49822 93203971 "MetaT" "DiAMT1"
"5086" 78 "20-180" "DCM" 11865184722.9375 94714676 "MetaT" "DiAMT1"
"5087" 78 "20-180" "SRF" 9808776452.30406 5849 "MetaT" "DiAMT1"
"5088" 78 "20-180" "SRF" 2966256515.34228 17029 "MetaT" "DiAMT1"
"5089" 78 "20-180" "SRF" 6899810567.61579 1069928 "MetaT" "DiAMT1"
"5090" 78 "20-180" "SRF" 52045742617.6637 19779111 "MetaT" "DiAMT1"
"5091" 78 "20-180" "SRF" 21929841272.0479 19843360 "MetaT" "DiAMT1"
"5092" 78 "20-180" "SRF" 27448705709.0374 22666208 "MetaT" "DiAMT1"
"5093" 78 "20-180" "SRF" 21359819112.8152 33071324 "MetaT" "DiAMT1"
"5094" 78 "20-180" "SRF" 23352462554.0778 44308660 "MetaT" "DiAMT1"
"5095" 78 "20-180" "SRF" 911647644.623548 46640776 "MetaT" "DiAMT1"
"5096" 78 "20-180" "SRF" 28673812981.6422 61360101 "MetaT" "DiAMT1"
"5097" 78 "20-180" "SRF" 952044007.319442 76117824 "MetaT" "DiAMT1"
"5098" 78 "20-180" "SRF" 9844665586.52303 79525550 "MetaT" "DiAMT1"
"5099" 78 "20-180" "SRF" 12044799183.5111 89580511 "MetaT" "DiAMT1"
"5100" 78 "20-180" "SRF" 3880203763.81566 93193720 "MetaT" "DiAMT1"
"5101" 78 "20-180" "SRF" 4871058493.3317 103764379 "MetaT" "DiAMT1"
"5102" 78 "5-20" "SRF" 1995082700.12573 191203 "MetaT" "DiAMT1"
"5103" 78 "5-20" "SRF" 721578778.896937 4054759 "MetaT" "DiAMT1"
"5104" 78 "5-20" "SRF" 11265337660.1927 19843360 "MetaT" "DiAMT1"
"5105" 78 "5-20" "SRF" 861991536.00419 35231157 "MetaT" "DiAMT1"
"5106" 78 "5-20" "SRF" 1788883187.65551 37473201 "MetaT" "DiAMT1"
"5107" 78 "5-20" "SRF" 3198969812.9311 44308660 "MetaT" "DiAMT1"
"5108" 78 "5-20" "SRF" 3868117913.90929 51655435 "MetaT" "DiAMT1"
"5109" 78 "5-20" "SRF" 8126736123.02459 61360101 "MetaT" "DiAMT1"
"5110" 78 "5-20" "SRF" 1618302375.95338 79525550 "MetaT" "DiAMT1"
"5111" 78 "5-20" "SRF" 2990341346.87037 89382447 "MetaT" "DiAMT1"
"5112" 78 "5-20" "SRF" 1649973697.70499 89580511 "MetaT" "DiAMT1"
"5113" 78 "5-20" "SRF" 1510727362.52295 97430732 "MetaT" "DiAMT1"
"5114" 78 "5-20" "SRF" 3984082831.04376 97513859 "MetaT" "DiAMT1"
"5115" 78 "5-20" "SRF" 941483550.85184 97790845 "MetaT" "DiAMT1"
"5116" 78 "5-20" "SRF" 2857388852.58532 112129879 "MetaT" "DiAMT1"
"5117" 78 "5-20" "SRF" 2091962383.0027 112368268 "MetaT" "DiAMT1"
"5118" 80 "0.8-5" "SRF" 2656250945.9602 17029 "MetaT" "DiAMT1"
"5119" 80 "0.8-5" "SRF" 627271949.3489 100068 "MetaT" "DiAMT1"
"5120" 80 "0.8-5" "SRF" 659082727.078357 120582 "MetaT" "DiAMT1"
"5121" 80 "0.8-5" "SRF" 360306341.145049 134256 "MetaT" "DiAMT1"
"5122" 80 "0.8-5" "SRF" 3073611944.97815 147745 "MetaT" "DiAMT1"
"5123" 80 "0.8-5" "SRF" 257949181.453876 152478 "MetaT" "DiAMT1"
"5124" 80 "0.8-5" "SRF" 8863724415.00789 1060015 "MetaT" "DiAMT1"
"5125" 80 "0.8-5" "SRF" 696551128.686237 1063217 "MetaT" "DiAMT1"
"5126" 80 "0.8-5" "SRF" 882672354.020251 1069928 "MetaT" "DiAMT1"
"5127" 80 "0.8-5" "SRF" 9216825957.53349 1073905 "MetaT" "DiAMT1"
"5128" 80 "0.8-5" "SRF" 6578037825.88553 1148595 "MetaT" "DiAMT1"
"5129" 80 "0.8-5" "SRF" 5638615869.44422 4577629 "MetaT" "DiAMT1"
"5130" 80 "0.8-5" "SRF" 1389928903.71103 36509086 "MetaT" "DiAMT1"
"5131" 80 "0.8-5" "SRF" 696074365.422249 37473201 "MetaT" "DiAMT1"
"5132" 80 "0.8-5" "SRF" 1940031758.64537 44076892 "MetaT" "DiAMT1"
"5133" 80 "0.8-5" "SRF" 3035715366.81166 61360101 "MetaT" "DiAMT1"
"5134" 80 "0.8-5" "SRF" 122747694.373193 62535558 "MetaT" "DiAMT1"
"5135" 80 "0.8-5" "SRF" 3653765201.97091 62646621 "MetaT" "DiAMT1"
"5136" 80 "0.8-5" "SRF" 2840683373.97181 62756662 "MetaT" "DiAMT1"
"5137" 80 "0.8-5" "SRF" 2127541104.35545 62817736 "MetaT" "DiAMT1"
"5138" 80 "0.8-5" "SRF" 38866281765.535 63112813 "MetaT" "DiAMT1"
"5139" 80 "0.8-5" "SRF" 1590919425.08601 63114022 "MetaT" "DiAMT1"
"5140" 80 "0.8-5" "SRF" 1265056230.95192 63121911 "MetaT" "DiAMT1"
"5141" 80 "0.8-5" "SRF" 4684674001.75926 64597779 "MetaT" "DiAMT1"
"5142" 80 "0.8-5" "SRF" 1795397865.11307 64610942 "MetaT" "DiAMT1"
"5143" 80 "0.8-5" "SRF" 7056032248.51982 97456617 "MetaT" "DiAMT1"
"5144" 80 "180-2000" "DCM" 13373247739.6158 3593 "MetaT" "DiAMT1"
"5145" 80 "180-2000" "DCM" 24866922102.8926 17029 "MetaT" "DiAMT1"
"5146" 80 "180-2000" "DCM" 36874707312.0011 32430 "MetaT" "DiAMT1"
"5147" 80 "180-2000" "DCM" 5268249109.54561 38996 "MetaT" "DiAMT1"
"5148" 80 "180-2000" "DCM" 14179436433.1387 45666 "MetaT" "DiAMT1"
"5149" 80 "180-2000" "DCM" 5271721917.13265 55339 "MetaT" "DiAMT1"
"5150" 80 "180-2000" "DCM" 22076472459.0483 87850 "MetaT" "DiAMT1"
"5151" 80 "180-2000" "DCM" 6165923013.33094 100068 "MetaT" "DiAMT1"
"5152" 80 "180-2000" "DCM" 5226929508.68643 142708 "MetaT" "DiAMT1"
"5153" 80 "180-2000" "DCM" 7881605270.98251 147745 "MetaT" "DiAMT1"
"5154" 80 "180-2000" "DCM" 5455117427.21025 176534 "MetaT" "DiAMT1"
"5155" 80 "180-2000" "DCM" 27881006908.6237 1060015 "MetaT" "DiAMT1"
"5156" 80 "180-2000" "DCM" 9915935707.73742 1069928 "MetaT" "DiAMT1"
"5157" 80 "180-2000" "DCM" 14873903561.6062 1141950 "MetaT" "DiAMT1"
"5158" 80 "180-2000" "DCM" 5172834507.30287 1148595 "MetaT" "DiAMT1"
"5159" 80 "180-2000" "DCM" 15836043858.0005 4577629 "MetaT" "DiAMT1"
"5160" 80 "180-2000" "DCM" 4554215346.40674 36509086 "MetaT" "DiAMT1"
"5161" 80 "180-2000" "DCM" 4930457551.35034 45083269 "MetaT" "DiAMT1"
"5162" 80 "180-2000" "DCM" 4826313909.65011 62535558 "MetaT" "DiAMT1"
"5163" 80 "180-2000" "DCM" 4292647422.59271 63112813 "MetaT" "DiAMT1"
"5164" 80 "180-2000" "DCM" 9368061868.36028 116661768 "MetaT" "DiAMT1"
"5165" 80 "180-2000" "SRF" 2474619405.8964 3593 "MetaT" "DiAMT1"
"5166" 80 "180-2000" "SRF" 1659924178.04379 5849 "MetaT" "DiAMT1"
"5167" 80 "180-2000" "SRF" 5102835878.36566 8404 "MetaT" "DiAMT1"
"5168" 80 "180-2000" "SRF" 3791985662.3345 14724 "MetaT" "DiAMT1"
"5169" 80 "180-2000" "SRF" 28528914518.9721 17029 "MetaT" "DiAMT1"
"5170" 80 "180-2000" "SRF" 2105010533.03846 26034 "MetaT" "DiAMT1"
"5171" 80 "180-2000" "SRF" 852923576.210975 32430 "MetaT" "DiAMT1"
"5172" 80 "180-2000" "SRF" 1970469247.30498 37540 "MetaT" "DiAMT1"
"5173" 80 "180-2000" "SRF" 3899400275.95794 38996 "MetaT" "DiAMT1"
"5174" 80 "180-2000" "SRF" 4198077743.90366 45666 "MetaT" "DiAMT1"
"5175" 80 "180-2000" "SRF" 32191258639.3931 55339 "MetaT" "DiAMT1"
"5176" 80 "180-2000" "SRF" 8170172006.76903 87850 "MetaT" "DiAMT1"
"5177" 80 "180-2000" "SRF" 3772651127.40864 89240 "MetaT" "DiAMT1"
"5178" 80 "180-2000" "SRF" 4563831625.98624 100068 "MetaT" "DiAMT1"
"5179" 80 "180-2000" "SRF" 7672442798.32037 120582 "MetaT" "DiAMT1"
"5180" 80 "180-2000" "SRF" 11796635644.406 134256 "MetaT" "DiAMT1"
"5181" 80 "180-2000" "SRF" 3868816744.3818 142708 "MetaT" "DiAMT1"
"5182" 80 "180-2000" "SRF" 4861440225.77543 147745 "MetaT" "DiAMT1"
"5183" 80 "180-2000" "SRF" 938378189.426786 152478 "MetaT" "DiAMT1"
"5184" 80 "180-2000" "SRF" 16150858441.7575 176534 "MetaT" "DiAMT1"
"5185" 80 "180-2000" "SRF" 2725271463.58386 1056264 "MetaT" "DiAMT1"
"5186" 80 "180-2000" "SRF" 1719723886.95647 1060015 "MetaT" "DiAMT1"
"5187" 80 "180-2000" "SRF" 1013576989.53838 1063217 "MetaT" "DiAMT1"
"5188" 80 "180-2000" "SRF" 917434844.839455 1069928 "MetaT" "DiAMT1"
"5189" 80 "180-2000" "SRF" 3681150260.51254 1071101 "MetaT" "DiAMT1"
"5190" 80 "180-2000" "SRF" 1812397311.36073 1073905 "MetaT" "DiAMT1"
"5191" 80 "180-2000" "SRF" 12844087827.7524 1141950 "MetaT" "DiAMT1"
"5192" 80 "180-2000" "SRF" 8791024186.49133 4577629 "MetaT" "DiAMT1"
"5193" 80 "180-2000" "SRF" 3409729043.14756 36685440 "MetaT" "DiAMT1"
"5194" 80 "180-2000" "SRF" 5623137700.03561 41203164 "MetaT" "DiAMT1"
"5195" 80 "180-2000" "SRF" 1701923409.69068 45036002 "MetaT" "DiAMT1"
"5196" 80 "180-2000" "SRF" 5474065615.5094 45083269 "MetaT" "DiAMT1"
"5197" 80 "180-2000" "SRF" 3572293071.15519 62535558 "MetaT" "DiAMT1"
"5198" 80 "180-2000" "SRF" 1588644556.87175 63112813 "MetaT" "DiAMT1"
"5199" 80 "180-2000" "SRF" 1042862864.50038 64593182 "MetaT" "DiAMT1"
"5200" 80 "180-2000" "SRF" 1866106437.23334 64610942 "MetaT" "DiAMT1"
"5201" 80 "180-2000" "SRF" 1828069678.47565 88121816 "MetaT" "DiAMT1"
"5202" 80 "180-2000" "SRF" 929536686.385704 89826269 "MetaT" "DiAMT1"
"5203" 80 "180-2000" "SRF" 7303256778.41353 89832571 "MetaT" "DiAMT1"
"5204" 80 "180-2000" "SRF" 1698992427.92887 93189783 "MetaT" "DiAMT1"
"5205" 80 "180-2000" "SRF" 6643422692.3728 94714676 "MetaT" "DiAMT1"
"5206" 80 "180-2000" "SRF" 945875618.233328 103565002 "MetaT" "DiAMT1"
"5207" 80 "180-2000" "SRF" 2889149560.1836 116661768 "MetaT" "DiAMT1"
"5208" 80 "180-2000" "SRF" 3635927284.33917 116717289 "MetaT" "DiAMT1"
"5209" 80 "20-180" "DCM" 30210325783.8174 3593 "MetaT" "DiAMT1"
"5210" 80 "20-180" "DCM" 100047853999.848 5849 "MetaT" "DiAMT1"
"5211" 80 "20-180" "DCM" 45056692781.4602 8404 "MetaT" "DiAMT1"
"5212" 80 "20-180" "DCM" 4949547289.3652 14724 "MetaT" "DiAMT1"
"5213" 80 "20-180" "DCM" 63452649438.3941 17029 "MetaT" "DiAMT1"
"5214" 80 "20-180" "DCM" 21571780091.2198 22633 "MetaT" "DiAMT1"
"5215" 80 "20-180" "DCM" 9374155143.59774 26034 "MetaT" "DiAMT1"
"5216" 80 "20-180" "DCM" 102422822092.264 32430 "MetaT" "DiAMT1"
"5217" 80 "20-180" "DCM" 3631037825.03285 37540 "MetaT" "DiAMT1"
"5218" 80 "20-180" "DCM" 17215337162.8767 38996 "MetaT" "DiAMT1"
"5219" 80 "20-180" "DCM" 58825173369.319 45666 "MetaT" "DiAMT1"
"5220" 80 "20-180" "DCM" 449391794.100143 55339 "MetaT" "DiAMT1"
"5221" 80 "20-180" "DCM" 24621852820.1143 87850 "MetaT" "DiAMT1"
"5222" 80 "20-180" "DCM" 868995986.806779 89240 "MetaT" "DiAMT1"
"5223" 80 "20-180" "DCM" 14717321392.5965 100068 "MetaT" "DiAMT1"
"5224" 80 "20-180" "DCM" 65389272873.7445 120582 "MetaT" "DiAMT1"
"5225" 80 "20-180" "DCM" 28380146614.3013 134256 "MetaT" "DiAMT1"
"5226" 80 "20-180" "DCM" 143326120771.715 142708 "MetaT" "DiAMT1"
"5227" 80 "20-180" "DCM" 8361088850.72173 147745 "MetaT" "DiAMT1"
"5228" 80 "20-180" "DCM" 22911572376.3131 152478 "MetaT" "DiAMT1"
"5229" 80 "20-180" "DCM" 15184403377.7631 171374 "MetaT" "DiAMT1"
"5230" 80 "20-180" "DCM" 9765535050.9197 176534 "MetaT" "DiAMT1"
"5231" 80 "20-180" "DCM" 13530466521.2961 191203 "MetaT" "DiAMT1"
"5232" 80 "20-180" "DCM" 627741576.104897 1056264 "MetaT" "DiAMT1"
"5233" 80 "20-180" "DCM" 760819872207.403 1060015 "MetaT" "DiAMT1"
"5234" 80 "20-180" "DCM" 17587943090.5116 1063217 "MetaT" "DiAMT1"
"5235" 80 "20-180" "DCM" 144967440555.438 1069928 "MetaT" "DiAMT1"
"5236" 80 "20-180" "DCM" 30525105297.7575 1071101 "MetaT" "DiAMT1"
"5237" 80 "20-180" "DCM" 53714382065.0884 1073905 "MetaT" "DiAMT1"
"5238" 80 "20-180" "DCM" 282609024056.568 1141950 "MetaT" "DiAMT1"
"5239" 80 "20-180" "DCM" 46301016767.9439 1148595 "MetaT" "DiAMT1"
"5240" 80 "20-180" "DCM" 734817948.423516 4543080 "MetaT" "DiAMT1"
"5241" 80 "20-180" "DCM" 33598883777.6857 4577629 "MetaT" "DiAMT1"
"5242" 80 "20-180" "DCM" 1388800308.93795 6207084 "MetaT" "DiAMT1"
"5243" 80 "20-180" "DCM" 599900872.624003 19779111 "MetaT" "DiAMT1"
"5244" 80 "20-180" "DCM" 1958986642.67218 19843360 "MetaT" "DiAMT1"
"5245" 80 "20-180" "DCM" 131887667.179322 25150521 "MetaT" "DiAMT1"
"5246" 80 "20-180" "DCM" 530940305.0233 33071324 "MetaT" "DiAMT1"
"5247" 80 "20-180" "DCM" 2098545057.84935 35231157 "MetaT" "DiAMT1"
"5248" 80 "20-180" "DCM" 35328695330.3773 36509086 "MetaT" "DiAMT1"
"5249" 80 "20-180" "DCM" 1490558709.63011 36536354 "MetaT" "DiAMT1"
"5250" 80 "20-180" "DCM" 129261917.263921 36536679 "MetaT" "DiAMT1"
"5251" 80 "20-180" "DCM" 1047200232.94918 36685440 "MetaT" "DiAMT1"
"5252" 80 "20-180" "DCM" 622155922.10807 37473201 "MetaT" "DiAMT1"
"5253" 80 "20-180" "DCM" 6332278546.04103 41203164 "MetaT" "DiAMT1"
"5254" 80 "20-180" "DCM" 11802758858.2049 41865190 "MetaT" "DiAMT1"
"5255" 80 "20-180" "DCM" 3754924213.49403 44308660 "MetaT" "DiAMT1"
"5256" 80 "20-180" "DCM" 263622332.424561 45159796 "MetaT" "DiAMT1"
"5257" 80 "20-180" "DCM" 1954493554.04219 46640776 "MetaT" "DiAMT1"
"5258" 80 "20-180" "DCM" 361275756.041291 48475338 "MetaT" "DiAMT1"
"5259" 80 "20-180" "DCM" 112107770.374925 51655435 "MetaT" "DiAMT1"
"5260" 80 "20-180" "DCM" 706599659.670313 61360101 "MetaT" "DiAMT1"
"5261" 80 "20-180" "DCM" 136073323.682618 62646621 "MetaT" "DiAMT1"
"5262" 80 "20-180" "DCM" 317377724.231806 62756662 "MetaT" "DiAMT1"
"5263" 80 "20-180" "DCM" 6823055767.14931 63104867 "MetaT" "DiAMT1"
"5264" 80 "20-180" "DCM" 365929872.061148 63112813 "MetaT" "DiAMT1"
"5265" 80 "20-180" "DCM" 27208933609.774 63114022 "MetaT" "DiAMT1"
"5266" 80 "20-180" "DCM" 3821341657.23047 63291718 "MetaT" "DiAMT1"
"5267" 80 "20-180" "DCM" 290777287.971814 64597779 "MetaT" "DiAMT1"
"5268" 80 "20-180" "DCM" 656011693.273594 64629365 "MetaT" "DiAMT1"
"5269" 80 "20-180" "DCM" 3339568411.55603 64674223 "MetaT" "DiAMT1"
"5270" 80 "20-180" "DCM" 767192608.203823 64674224 "MetaT" "DiAMT1"
"5271" 80 "20-180" "DCM" 444701468.786638 64687395 "MetaT" "DiAMT1"
"5272" 80 "20-180" "DCM" 136073323.682618 76117824 "MetaT" "DiAMT1"
"5273" 80 "20-180" "DCM" 511231609.786216 76132506 "MetaT" "DiAMT1"
"5274" 80 "20-180" "DCM" 1257026462.78411 78692801 "MetaT" "DiAMT1"
"5275" 80 "20-180" "DCM" 2008456002.33562 89580511 "MetaT" "DiAMT1"
"5276" 80 "20-180" "DCM" 992325111.571933 89815992 "MetaT" "DiAMT1"
"5277" 80 "20-180" "DCM" 855581515.624898 89815993 "MetaT" "DiAMT1"
"5278" 80 "20-180" "DCM" 142740232.75752 89826269 "MetaT" "DiAMT1"
"5279" 80 "20-180" "DCM" 16822389923.502 89832571 "MetaT" "DiAMT1"
"5280" 80 "20-180" "DCM" 389558486.657095 90372587 "MetaT" "DiAMT1"
"5281" 80 "20-180" "DCM" 1208736439.0956 90589841 "MetaT" "DiAMT1"
"5282" 80 "20-180" "DCM" 5952094121.04699 92840560 "MetaT" "DiAMT1"
"5283" 80 "20-180" "DCM" 260898335.87827 93189783 "MetaT" "DiAMT1"
"5284" 80 "20-180" "DCM" 2429716691.30529 93214282 "MetaT" "DiAMT1"
"5285" 80 "20-180" "DCM" 5610924704.9376 94714676 "MetaT" "DiAMT1"
"5286" 80 "20-180" "DCM" 125617717.274722 97019216 "MetaT" "DiAMT1"
"5287" 80 "20-180" "DCM" 3961106936.19219 97037270 "MetaT" "DiAMT1"
"5288" 80 "20-180" "DCM" 14890887453.4398 97456617 "MetaT" "DiAMT1"
"5289" 80 "20-180" "DCM" 80156067.2133941 116102352 "MetaT" "DiAMT1"
"5290" 80 "20-180" "DCM" 84539602.1391268 116102355 "MetaT" "DiAMT1"
"5291" 80 "20-180" "SRF" 38340300353.2068 3593 "MetaT" "DiAMT1"
"5292" 80 "20-180" "SRF" 253118187991.717 5849 "MetaT" "DiAMT1"
"5293" 80 "20-180" "SRF" 140089380564.609 8404 "MetaT" "DiAMT1"
"5294" 80 "20-180" "SRF" 10387682525.5652 14724 "MetaT" "DiAMT1"
"5295" 80 "20-180" "SRF" 256463504586.725 17029 "MetaT" "DiAMT1"
"5296" 80 "20-180" "SRF" 31285813667.6923 22633 "MetaT" "DiAMT1"
"5297" 80 "20-180" "SRF" 48437926155.1283 26034 "MetaT" "DiAMT1"
"5298" 80 "20-180" "SRF" 114715742973.615 32430 "MetaT" "DiAMT1"
"5299" 80 "20-180" "SRF" 15114008915.6925 37540 "MetaT" "DiAMT1"
"5300" 80 "20-180" "SRF" 48987835917.8035 38996 "MetaT" "DiAMT1"
"5301" 80 "20-180" "SRF" 55895943201.1069 45666 "MetaT" "DiAMT1"
"5302" 80 "20-180" "SRF" 92621196127.4382 55339 "MetaT" "DiAMT1"
"5303" 80 "20-180" "SRF" 85933361161.3277 87850 "MetaT" "DiAMT1"
"5304" 80 "20-180" "SRF" 29946647751.2256 89240 "MetaT" "DiAMT1"
"5305" 80 "20-180" "SRF" 27678980377.1345 100068 "MetaT" "DiAMT1"
"5306" 80 "20-180" "SRF" 154651330221.997 120582 "MetaT" "DiAMT1"
"5307" 80 "20-180" "SRF" 23447486024.9446 134256 "MetaT" "DiAMT1"
"5308" 80 "20-180" "SRF" 55159683662.1787 142708 "MetaT" "DiAMT1"
"5309" 80 "20-180" "SRF" 29236169450.2957 147745 "MetaT" "DiAMT1"
"5310" 80 "20-180" "SRF" 16260366676.8473 152478 "MetaT" "DiAMT1"
"5311" 80 "20-180" "SRF" 16450930475.3462 171374 "MetaT" "DiAMT1"
"5312" 80 "20-180" "SRF" 39510303056.5968 176534 "MetaT" "DiAMT1"
"5313" 80 "20-180" "SRF" 18998781819.2593 191203 "MetaT" "DiAMT1"
"5314" 80 "20-180" "SRF" 1944515087.70141 1056264 "MetaT" "DiAMT1"
"5315" 80 "20-180" "SRF" 16170692063.4793 1060015 "MetaT" "DiAMT1"
"5316" 80 "20-180" "SRF" 12242739293.1205 1063217 "MetaT" "DiAMT1"
"5317" 80 "20-180" "SRF" 424929675960.833 1069928 "MetaT" "DiAMT1"
"5318" 80 "20-180" "SRF" 22951013456.0664 1071101 "MetaT" "DiAMT1"
"5319" 80 "20-180" "SRF" 9375468183.10901 1073905 "MetaT" "DiAMT1"
"5320" 80 "20-180" "SRF" 148547709124.952 1141950 "MetaT" "DiAMT1"
"5321" 80 "20-180" "SRF" 12976430892.5067 1148595 "MetaT" "DiAMT1"
"5322" 80 "20-180" "SRF" 54212365547.6291 4577629 "MetaT" "DiAMT1"
"5323" 80 "20-180" "SRF" 115232095.669744 6207084 "MetaT" "DiAMT1"
"5324" 80 "20-180" "SRF" 50787479.2025909 13225965 "MetaT" "DiAMT1"
"5325" 80 "20-180" "SRF" 99893253.7958248 19746350 "MetaT" "DiAMT1"
"5326" 80 "20-180" "SRF" 318561379.581194 19779111 "MetaT" "DiAMT1"
"5327" 80 "20-180" "SRF" 260066919.364992 19843360 "MetaT" "DiAMT1"
"5328" 80 "20-180" "SRF" 525265745.438288 25150521 "MetaT" "DiAMT1"
"5329" 80 "20-180" "SRF" 88106783.4297284 33071324 "MetaT" "DiAMT1"
"5330" 80 "20-180" "SRF" 509877678.529674 35193241 "MetaT" "DiAMT1"
"5331" 80 "20-180" "SRF" 2785941141.4825 35231157 "MetaT" "DiAMT1"
"5332" 80 "20-180" "SRF" 13228460841.504 36509086 "MetaT" "DiAMT1"
"5333" 80 "20-180" "SRF" 269836875.190868 36536354 "MetaT" "DiAMT1"
"5334" 80 "20-180" "SRF" 85801372.7142751 36536679 "MetaT" "DiAMT1"
"5335" 80 "20-180" "SRF" 3736214843.87263 36685440 "MetaT" "DiAMT1"
"5336" 80 "20-180" "SRF" 17481635732.3624 41203164 "MetaT" "DiAMT1"
"5337" 80 "20-180" "SRF" 36874031212.4574 41865190 "MetaT" "DiAMT1"
"5338" 80 "20-180" "SRF" 115673936.527373 42882333 "MetaT" "DiAMT1"
"5339" 80 "20-180" "SRF" 48815149.9131699 44306779 "MetaT" "DiAMT1"
"5340" 80 "20-180" "SRF" 9231261519.68762 44308660 "MetaT" "DiAMT1"
"5341" 80 "20-180" "SRF" 87493511.1552753 45159796 "MetaT" "DiAMT1"
"5342" 80 "20-180" "SRF" 19330547452.571 46640776 "MetaT" "DiAMT1"
"5343" 80 "20-180" "SRF" 37207403.3625296 51655435 "MetaT" "DiAMT1"
"5344" 80 "20-180" "SRF" 140707848.163894 61360101 "MetaT" "DiAMT1"
"5345" 80 "20-180" "SRF" 91031269.3009625 62535558 "MetaT" "DiAMT1"
"5346" 80 "20-180" "SRF" 90322642.6537095 62646621 "MetaT" "DiAMT1"
"5347" 80 "20-180" "SRF" 842674934.25528 62756662 "MetaT" "DiAMT1"
"5348" 80 "20-180" "SRF" 78890592.6944012 62817736 "MetaT" "DiAMT1"
"5349" 80 "20-180" "SRF" 76762754.8252905 63104867 "MetaT" "DiAMT1"
"5350" 80 "20-180" "SRF" 6639174817.49812 63112813 "MetaT" "DiAMT1"
"5351" 80 "20-180" "SRF" 1542875947.61662 63114022 "MetaT" "DiAMT1"
"5352" 80 "20-180" "SRF" 208484883.526876 63121911 "MetaT" "DiAMT1"
"5353" 80 "20-180" "SRF" 2282874415.50211 63291718 "MetaT" "DiAMT1"
"5354" 80 "20-180" "SRF" 298775238.432899 63294372 "MetaT" "DiAMT1"
"5355" 80 "20-180" "SRF" 2179137189.0414 64593182 "MetaT" "DiAMT1"
"5356" 80 "20-180" "SRF" 26782459.7357413 64598208 "MetaT" "DiAMT1"
"5357" 80 "20-180" "SRF" 696715072.663719 64629365 "MetaT" "DiAMT1"
"5358" 80 "20-180" "SRF" 99827143.1050264 64635275 "MetaT" "DiAMT1"
"5359" 80 "20-180" "SRF" 100760730.281694 64674223 "MetaT" "DiAMT1"
"5360" 80 "20-180" "SRF" 688761704.254316 64687395 "MetaT" "DiAMT1"
"5361" 80 "20-180" "SRF" 220782806.252482 64697079 "MetaT" "DiAMT1"
"5362" 80 "20-180" "SRF" 92881042.6303542 78640452 "MetaT" "DiAMT1"
"5363" 80 "20-180" "SRF" 370839122.880627 78692801 "MetaT" "DiAMT1"
"5364" 80 "20-180" "SRF" 1307581043.49457 79525550 "MetaT" "DiAMT1"
"5365" 80 "20-180" "SRF" 93167889.5810343 88121816 "MetaT" "DiAMT1"
"5366" 80 "20-180" "SRF" 43146113.6246267 89382447 "MetaT" "DiAMT1"
"5367" 80 "20-180" "SRF" 476132617.52429 89580511 "MetaT" "DiAMT1"
"5368" 80 "20-180" "SRF" 611635861.513424 89815992 "MetaT" "DiAMT1"
"5369" 80 "20-180" "SRF" 511125496.643545 89815993 "MetaT" "DiAMT1"
"5370" 80 "20-180" "SRF" 3458301936.5307 89826269 "MetaT" "DiAMT1"
"5371" 80 "20-180" "SRF" 11119826145.088 89832571 "MetaT" "DiAMT1"
"5372" 80 "20-180" "SRF" 86193607.5609684 90372587 "MetaT" "DiAMT1"
"5373" 80 "20-180" "SRF" 334305880.389396 90589841 "MetaT" "DiAMT1"
"5374" 80 "20-180" "SRF" 1058270438.95015 92840560 "MetaT" "DiAMT1"
"5375" 80 "20-180" "SRF" 135079534.237339 93168828 "MetaT" "DiAMT1"
"5376" 80 "20-180" "SRF" 88364858.3665469 93170627 "MetaT" "DiAMT1"
"5377" 80 "20-180" "SRF" 86589445.0239355 93189783 "MetaT" "DiAMT1"
"5378" 80 "20-180" "SRF" 92031002.5818762 93193720 "MetaT" "DiAMT1"
"5379" 80 "20-180" "SRF" 46269574.6109494 93203971 "MetaT" "DiAMT1"
"5380" 80 "20-180" "SRF" 127325953.769017 93214282 "MetaT" "DiAMT1"
"5381" 80 "20-180" "SRF" 4994102121.58811 94714676 "MetaT" "DiAMT1"
"5382" 80 "20-180" "SRF" 83382428.5415669 97019216 "MetaT" "DiAMT1"
"5383" 80 "20-180" "SRF" 69192116.1613281 97037270 "MetaT" "DiAMT1"
"5384" 80 "20-180" "SRF" 1121323776.77747 97456617 "MetaT" "DiAMT1"
"5385" 80 "20-180" "SRF" 92425743.4017739 103764379 "MetaT" "DiAMT1"
"5386" 80 "20-180" "SRF" 44156561.2504962 110506745 "MetaT" "DiAMT1"
"5387" 80 "20-180" "SRF" 88416654.8837607 112767088 "MetaT" "DiAMT1"
"5388" 80 "20-180" "SRF" 57353160.924599 112767649 "MetaT" "DiAMT1"
"5389" 80 "20-180" "SRF" 282469687.699804 112788140 "MetaT" "DiAMT1"
"5390" 80 "20-180" "SRF" 94867178.1331419 113645395 "MetaT" "DiAMT1"
"5391" 80 "20-180" "SRF" 248498868.585989 115662790 "MetaT" "DiAMT1"
"5392" 80 "20-180" "SRF" 284959974.619072 115728935 "MetaT" "DiAMT1"
"5393" 80 "20-180" "SRF" 58238924.0276815 116188802 "MetaT" "DiAMT1"
"5394" 80 "20-180" "SRF" 90485190.9008368 116191157 "MetaT" "DiAMT1"
"5395" 80 "20-180" "SRF" 235593616.917915 116661768 "MetaT" "DiAMT1"
"5396" 80 "5-20" "DCM" 5461431502.50661 3593 "MetaT" "DiAMT1"
"5397" 80 "5-20" "DCM" 6105694594.31473 5849 "MetaT" "DiAMT1"
"5398" 80 "5-20" "DCM" 2502632979.69269 8404 "MetaT" "DiAMT1"
"5399" 80 "5-20" "DCM" 1394805055.9466 14724 "MetaT" "DiAMT1"
"5400" 80 "5-20" "DCM" 5416146000.82746 17029 "MetaT" "DiAMT1"
"5401" 80 "5-20" "DCM" 8129997250.88643 26034 "MetaT" "DiAMT1"
"5402" 80 "5-20" "DCM" 3764767767.72214 32430 "MetaT" "DiAMT1"
"5403" 80 "5-20" "DCM" 1075736508.06949 38996 "MetaT" "DiAMT1"
"5404" 80 "5-20" "DCM" 772088897.990299 45666 "MetaT" "DiAMT1"
"5405" 80 "5-20" "DCM" 12772236635.4916 87850 "MetaT" "DiAMT1"
"5406" 80 "5-20" "DCM" 11448469223.5464 89240 "MetaT" "DiAMT1"
"5407" 80 "5-20" "DCM" 7760919512.52721 120582 "MetaT" "DiAMT1"
"5408" 80 "5-20" "DCM" 4821281426.77732 134256 "MetaT" "DiAMT1"
"5409" 80 "5-20" "DCM" 26326717521.6692 142708 "MetaT" "DiAMT1"
"5410" 80 "5-20" "DCM" 2503455132.44554 147745 "MetaT" "DiAMT1"
"5411" 80 "5-20" "DCM" 690326788.945036 152478 "MetaT" "DiAMT1"
"5412" 80 "5-20" "DCM" 742595734.083437 176534 "MetaT" "DiAMT1"
"5413" 80 "5-20" "DCM" 70531061067.7193 1060015 "MetaT" "DiAMT1"
"5414" 80 "5-20" "DCM" 745647497.374191 1063217 "MetaT" "DiAMT1"
"5415" 80 "5-20" "DCM" 7086656004.1825 1069928 "MetaT" "DiAMT1"
"5416" 80 "5-20" "DCM" 2256727500.34478 1071101 "MetaT" "DiAMT1"
"5417" 80 "5-20" "DCM" 1999960831.90383 1073905 "MetaT" "DiAMT1"
"5418" 80 "5-20" "DCM" 4049517716.67571 1141950 "MetaT" "DiAMT1"
"5419" 80 "5-20" "DCM" 4577098803.41596 1148595 "MetaT" "DiAMT1"
"5420" 80 "5-20" "DCM" 5748622289.98719 4577629 "MetaT" "DiAMT1"
"5421" 80 "5-20" "DCM" 574786349.61263 19779111 "MetaT" "DiAMT1"
"5422" 80 "5-20" "DCM" 631831309.440699 25150521 "MetaT" "DiAMT1"
"5423" 80 "5-20" "DCM" 3515539330.99996 33053762 "MetaT" "DiAMT1"
"5424" 80 "5-20" "DCM" 5889596121.05927 36509086 "MetaT" "DiAMT1"
"5425" 80 "5-20" "DCM" 324581200.40737 36536354 "MetaT" "DiAMT1"
"5426" 80 "5-20" "DCM" 2980548517.90916 37473201 "MetaT" "DiAMT1"
"5427" 80 "5-20" "DCM" 1723631010.39632 41203164 "MetaT" "DiAMT1"
"5428" 80 "5-20" "DCM" 1130864279.25864 41865190 "MetaT" "DiAMT1"
"5429" 80 "5-20" "DCM" 7994947462.66574 44308660 "MetaT" "DiAMT1"
"5430" 80 "5-20" "DCM" 5618009240.5372 46640776 "MetaT" "DiAMT1"
"5431" 80 "5-20" "DCM" 4833649785.64227 51655435 "MetaT" "DiAMT1"
"5432" 80 "5-20" "DCM" 338509125.051717 61360101 "MetaT" "DiAMT1"
"5433" 80 "5-20" "DCM" 325941720.409078 62646621 "MetaT" "DiAMT1"
"5434" 80 "5-20" "DCM" 760227197.043521 62756662 "MetaT" "DiAMT1"
"5435" 80 "5-20" "DCM" 2216071951.4836 63104867 "MetaT" "DiAMT1"
"5436" 80 "5-20" "DCM" 584350695.741447 63112813 "MetaT" "DiAMT1"
"5437" 80 "5-20" "DCM" 2292574435.3683 63114022 "MetaT" "DiAMT1"
"5438" 80 "5-20" "DCM" 3356249665.8715 63291718 "MetaT" "DiAMT1"
"5439" 80 "5-20" "DCM" 2059228271.43692 64610942 "MetaT" "DiAMT1"
"5440" 80 "5-20" "DCM" 333735544.502244 89405634 "MetaT" "DiAMT1"
"5441" 80 "5-20" "DCM" 2014766217.45771 89832571 "MetaT" "DiAMT1"
"5442" 80 "5-20" "DCM" 4135047930.88036 90451474 "MetaT" "DiAMT1"
"5443" 80 "5-20" "DCM" 1447666683.73181 90589841 "MetaT" "DiAMT1"
"5444" 80 "5-20" "DCM" 3309867000.50567 97019216 "MetaT" "DiAMT1"
"5445" 80 "5-20" "DCM" 250608965.5079 97435943 "MetaT" "DiAMT1"
"5446" 80 "5-20" "DCM" 1198948619.1259 97456617 "MetaT" "DiAMT1"
"5447" 80 "5-20" "DCM" 339141852.388262 103565001 "MetaT" "DiAMT1"
"5448" 80 "5-20" "DCM" 347921171.67348 103565002 "MetaT" "DiAMT1"
"5449" 81 "0.8-5" "SRF" 292025422.962805 1060015 "MetaT" "DiAMT1"
"5450" 81 "0.8-5" "SRF" 703043619.191231 2916795 "MetaT" "DiAMT1"
"5451" 81 "0.8-5" "SRF" 201474321711.312 4054759 "MetaT" "DiAMT1"
"5452" 81 "0.8-5" "SRF" 278744177.991674 5277762 "MetaT" "DiAMT1"
"5453" 81 "0.8-5" "SRF" 115614389.905449 18651505 "MetaT" "DiAMT1"
"5454" 81 "0.8-5" "SRF" 4013267477.10805 37473201 "MetaT" "DiAMT1"
"5455" 81 "0.8-5" "SRF" 175602988.441295 45049339 "MetaT" "DiAMT1"
"5456" 81 "0.8-5" "SRF" 206566277.401968 45083269 "MetaT" "DiAMT1"
"5457" 81 "0.8-5" "SRF" 4297638406.80601 51655435 "MetaT" "DiAMT1"
"5458" 81 "0.8-5" "SRF" 8851086457.57161 53439714 "MetaT" "DiAMT1"
"5459" 81 "0.8-5" "SRF" 950647704.134277 64610942 "MetaT" "DiAMT1"
"5460" 81 "0.8-5" "SRF" 91294414.6991804 64634096 "MetaT" "DiAMT1"
"5461" 81 "0.8-5" "SRF" 623543117.765494 64855579 "MetaT" "DiAMT1"
"5462" 81 "0.8-5" "SRF" 97682362.0833796 75565275 "MetaT" "DiAMT1"
"5463" 81 "0.8-5" "SRF" 221447787.142096 84448539 "MetaT" "DiAMT1"
"5464" 81 "0.8-5" "SRF" 1916764885.27455 89382447 "MetaT" "DiAMT1"
"5465" 81 "0.8-5" "SRF" 202325182.334536 93179891 "MetaT" "DiAMT1"
"5466" 81 "0.8-5" "SRF" 90958404093.7041 95414910 "MetaT" "DiAMT1"
"5467" 81 "0.8-5" "SRF" 85472066.8229571 97435944 "MetaT" "DiAMT1"
"5468" 81 "0.8-5" "SRF" 184499175.080391 97456617 "MetaT" "DiAMT1"
"5469" 81 "0.8-5" "SRF" 15398983842.3656 97504342 "MetaT" "DiAMT1"
"5470" 81 "0.8-5" "SRF" 104377103.409966 103565001 "MetaT" "DiAMT1"
"5471" 81 "0.8-5" "SRF" 366308857.812674 112129879 "MetaT" "DiAMT1"
"5472" 81 "0.8-5" "SRF" 549263117.944249 112314137 "MetaT" "DiAMT1"
"5473" 81 "0.8-5" "SRF" 1192881181.82819 112327191 "MetaT" "DiAMT1"
"5474" 81 "0.8-5" "SRF" 57301860124.7015 112368268 "MetaT" "DiAMT1"
"5475" 81 "180-2000" "DCM" 959853525.05073 14724 "MetaT" "DiAMT1"
"5476" 81 "180-2000" "DCM" 7609684522.96904 17029 "MetaT" "DiAMT1"
"5477" 81 "180-2000" "DCM" 5136124021.92925 45666 "MetaT" "DiAMT1"
"5478" 81 "180-2000" "DCM" 329231235.465653 55339 "MetaT" "DiAMT1"
"5479" 81 "180-2000" "DCM" 344681700.622082 87850 "MetaT" "DiAMT1"
"5480" 81 "180-2000" "DCM" 636639622.946329 89240 "MetaT" "DiAMT1"
"5481" 81 "180-2000" "DCM" 3273147390.67993 100068 "MetaT" "DiAMT1"
"5482" 81 "180-2000" "DCM" 1294734372.52468 120582 "MetaT" "DiAMT1"
"5483" 81 "180-2000" "DCM" 442377133.925062 134256 "MetaT" "DiAMT1"
"5484" 81 "180-2000" "DCM" 326433845.883266 142708 "MetaT" "DiAMT1"
"5485" 81 "180-2000" "DCM" 30353843652.1873 147745 "MetaT" "DiAMT1"
"5486" 81 "180-2000" "DCM" 383597376.498769 171374 "MetaT" "DiAMT1"
"5487" 81 "180-2000" "DCM" 170342354.775374 176534 "MetaT" "DiAMT1"
"5488" 81 "180-2000" "DCM" 953136992.750756 191203 "MetaT" "DiAMT1"
"5489" 81 "180-2000" "DCM" 305844325.9041 1073905 "MetaT" "DiAMT1"
"5490" 81 "180-2000" "DCM" 12469013764.2619 2635567 "MetaT" "DiAMT1"
"5491" 81 "180-2000" "DCM" 7934808322.14448 2916795 "MetaT" "DiAMT1"
"5492" 81 "180-2000" "DCM" 1103133703.37139 4054759 "MetaT" "DiAMT1"
"5493" 81 "180-2000" "DCM" 70253208125.3378 4543080 "MetaT" "DiAMT1"
"5494" 81 "180-2000" "DCM" 50603710148.4584 4577629 "MetaT" "DiAMT1"
"5495" 81 "180-2000" "DCM" 1662042543.09949 5277762 "MetaT" "DiAMT1"
"5496" 81 "180-2000" "DCM" 138657352.637811 5351206 "MetaT" "DiAMT1"
"5497" 81 "180-2000" "DCM" 162157072.792661 5419828 "MetaT" "DiAMT1"
"5498" 81 "180-2000" "DCM" 9729424367.55968 6207084 "MetaT" "DiAMT1"
"5499" 81 "180-2000" "DCM" 149265924.746383 18655925 "MetaT" "DiAMT1"
"5500" 81 "180-2000" "DCM" 263697879.726186 19779111 "MetaT" "DiAMT1"
"5501" 81 "180-2000" "DCM" 176606712.942502 25188231 "MetaT" "DiAMT1"
"5502" 81 "180-2000" "DCM" 95277333.8804648 44076892 "MetaT" "DiAMT1"
"5503" 81 "180-2000" "DCM" 3820714383.42562 44308660 "MetaT" "DiAMT1"
"5504" 81 "180-2000" "DCM" 1539592429.7207 45083269 "MetaT" "DiAMT1"
"5505" 81 "180-2000" "DCM" 1145513266.51696 46640776 "MetaT" "DiAMT1"
"5506" 81 "180-2000" "DCM" 862384432.513511 51655435 "MetaT" "DiAMT1"
"5507" 81 "180-2000" "DCM" 549745497.194713 53439714 "MetaT" "DiAMT1"
"5508" 81 "180-2000" "DCM" 663712670.035078 64294557 "MetaT" "DiAMT1"
"5509" 81 "180-2000" "DCM" 272176449.156074 64634096 "MetaT" "DiAMT1"
"5510" 81 "180-2000" "DCM" 2148500726.21382 64635275 "MetaT" "DiAMT1"
"5511" 81 "180-2000" "DCM" 406713179.317099 64664623 "MetaT" "DiAMT1"
"5512" 81 "180-2000" "DCM" 168617077.71823 64674224 "MetaT" "DiAMT1"
"5513" 81 "180-2000" "DCM" 1794408805.514 76117824 "MetaT" "DiAMT1"
"5514" 81 "180-2000" "DCM" 280902015.861303 76132506 "MetaT" "DiAMT1"
"5515" 81 "180-2000" "DCM" 306972209.097356 78692801 "MetaT" "DiAMT1"
"5516" 81 "180-2000" "DCM" 627441939.951502 89826269 "MetaT" "DiAMT1"
"5517" 81 "180-2000" "DCM" 2003499420.8652 90457030 "MetaT" "DiAMT1"
"5518" 81 "180-2000" "DCM" 4919893993.62569 93168828 "MetaT" "DiAMT1"
"5519" 81 "180-2000" "DCM" 1024049938.31569 93170627 "MetaT" "DiAMT1"
"5520" 81 "180-2000" "DCM" 327719018.504853 93171123 "MetaT" "DiAMT1"
"5521" 81 "180-2000" "DCM" 3769956100.55401 93179891 "MetaT" "DiAMT1"
"5522" 81 "180-2000" "DCM" 304724700.549967 93193720 "MetaT" "DiAMT1"
"5523" 81 "180-2000" "DCM" 560857702.640534 95414910 "MetaT" "DiAMT1"
"5524" 81 "180-2000" "DCM" 11988990135.982 97504342 "MetaT" "DiAMT1"
"5525" 81 "180-2000" "DCM" 1235635289.95892 101139722 "MetaT" "DiAMT1"
"5526" 81 "180-2000" "DCM" 153015865.257781 103764379 "MetaT" "DiAMT1"
"5527" 81 "180-2000" "DCM" 348530205.304533 109172928 "MetaT" "DiAMT1"
"5528" 81 "180-2000" "DCM" 554116624.483797 110432408 "MetaT" "DiAMT1"
"5529" 81 "180-2000" "DCM" 545840201.313002 112314137 "MetaT" "DiAMT1"
"5530" 81 "180-2000" "DCM" 5596755319.22589 112368268 "MetaT" "DiAMT1"
"5531" 81 "180-2000" "DCM" 260126970.938228 112815555 "MetaT" "DiAMT1"
"5532" 81 "180-2000" "DCM" 168276207.615026 112844909 "MetaT" "DiAMT1"
"5533" 81 "180-2000" "DCM" 520796438.166211 112850843 "MetaT" "DiAMT1"
"5534" 81 "180-2000" "DCM" 1712378688.6905 116410207 "MetaT" "DiAMT1"
"5535" 81 "180-2000" "DCM" 97509524.4438494 116661768 "MetaT" "DiAMT1"
"5536" 81 "20-180" "DCM" 267524899.353305 17029 "MetaT" "DiAMT1"
"5537" 81 "20-180" "DCM" 457638338.46821 45666 "MetaT" "DiAMT1"
"5538" 81 "20-180" "DCM" 1335962851.42893 87850 "MetaT" "DiAMT1"
"5539" 81 "20-180" "DCM" 278794580.790743 120582 "MetaT" "DiAMT1"
"5540" 81 "20-180" "DCM" 565282573.140756 147745 "MetaT" "DiAMT1"
"5541" 81 "20-180" "DCM" 440156928.540364 176534 "MetaT" "DiAMT1"
"5542" 81 "20-180" "DCM" 656763417.038346 191203 "MetaT" "DiAMT1"
"5543" 81 "20-180" "DCM" 47078526748.0291 2635567 "MetaT" "DiAMT1"
"5544" 81 "20-180" "DCM" 10960822315.2308 2916795 "MetaT" "DiAMT1"
"5545" 81 "20-180" "DCM" 869401855.618667 4543080 "MetaT" "DiAMT1"
"5546" 81 "20-180" "DCM" 657265146.157548 6207084 "MetaT" "DiAMT1"
"5547" 81 "20-180" "DCM" 514261850.759255 18655925 "MetaT" "DiAMT1"
"5548" 81 "20-180" "DCM" 145823741.749192 18732284 "MetaT" "DiAMT1"
"5549" 81 "20-180" "DCM" 567819480.147988 19779111 "MetaT" "DiAMT1"
"5550" 81 "20-180" "DCM" 370844860.482858 19843360 "MetaT" "DiAMT1"
"5551" 81 "20-180" "DCM" 456343746.280179 25188231 "MetaT" "DiAMT1"
"5552" 81 "20-180" "DCM" 1316340386.04687 44308660 "MetaT" "DiAMT1"
"5553" 81 "20-180" "DCM" 493325731.834996 46640776 "MetaT" "DiAMT1"
"5554" 81 "20-180" "DCM" 937722154.027501 64634096 "MetaT" "DiAMT1"
"5555" 81 "20-180" "DCM" 1287964186.10813 76117824 "MetaT" "DiAMT1"
"5556" 81 "20-180" "DCM" 967784112.846155 76132506 "MetaT" "DiAMT1"
"5557" 81 "20-180" "DCM" 345526135.068367 84067383 "MetaT" "DiAMT1"
"5558" 81 "20-180" "DCM" 270213591.809119 89826269 "MetaT" "DiAMT1"
"5559" 81 "20-180" "DCM" 122908582.331462 90372587 "MetaT" "DiAMT1"
"5560" 81 "20-180" "DCM" 1725650582.87726 90457030 "MetaT" "DiAMT1"
"5561" 81 "20-180" "DCM" 3723946598.99802 93168828 "MetaT" "DiAMT1"
"5562" 81 "20-180" "DCM" 2646098653.00599 93170627 "MetaT" "DiAMT1"
"5563" 81 "20-180" "DCM" 282270366.246795 93171123 "MetaT" "DiAMT1"
"5564" 81 "20-180" "DCM" 6883919692.77963 93179891 "MetaT" "DiAMT1"
"5565" 81 "20-180" "DCM" 1188999552.68136 97019216 "MetaT" "DiAMT1"
"5566" 81 "20-180" "DCM" 1183981756.40399 97037270 "MetaT" "DiAMT1"
"5567" 81 "20-180" "DCM" 2014894792.31904 97504342 "MetaT" "DiAMT1"
"5568" 81 "20-180" "DCM" 1064275205.74002 101139722 "MetaT" "DiAMT1"
"5569" 81 "20-180" "DCM" 263590709.656934 103764379 "MetaT" "DiAMT1"
"5570" 81 "20-180" "DCM" 159090250.798859 110432408 "MetaT" "DiAMT1"
"5571" 81 "20-180" "DCM" 2180741922.36984 112368268 "MetaT" "DiAMT1"
"5572" 81 "20-180" "DCM" 579757463.827649 112844909 "MetaT" "DiAMT1"
"5573" 81 "20-180" "DCM" 336428601.272249 112850843 "MetaT" "DiAMT1"
"5574" 81 "20-180" "DCM" 132444593.029592 116417850 "MetaT" "DiAMT1"
"5575" 81 "20-180" "SRF" 6129629672.39445 147745 "MetaT" "DiAMT1"
"5576" 81 "20-180" "SRF" 3072423688.95973 2635567 "MetaT" "DiAMT1"
"5577" 81 "20-180" "SRF" 21958109385.9743 2916795 "MetaT" "DiAMT1"
"5578" 81 "20-180" "SRF" 29954793315.2819 4054759 "MetaT" "DiAMT1"
"5579" 81 "20-180" "SRF" 19553002943.1092 4543080 "MetaT" "DiAMT1"
"5580" 81 "20-180" "SRF" 10947469144.272 4577629 "MetaT" "DiAMT1"
"5581" 81 "20-180" "SRF" 527928945.555518 6207084 "MetaT" "DiAMT1"
"5582" 81 "20-180" "SRF" 364867470.819521 19779111 "MetaT" "DiAMT1"
"5583" 81 "20-180" "SRF" 485635270.366952 35196938 "MetaT" "DiAMT1"
"5584" 81 "20-180" "SRF" 3311028698.23765 37473201 "MetaT" "DiAMT1"
"5585" 81 "20-180" "SRF" 3383397746.54674 44308660 "MetaT" "DiAMT1"
"5586" 81 "20-180" "SRF" 241629017.388871 44352049 "MetaT" "DiAMT1"
"5587" 81 "20-180" "SRF" 5563442125.5034 45036002 "MetaT" "DiAMT1"
"5588" 81 "20-180" "SRF" 5113904709.41421 51655435 "MetaT" "DiAMT1"
"5589" 81 "20-180" "SRF" 859526106.632056 61360101 "MetaT" "DiAMT1"
"5590" 81 "20-180" "SRF" 213950151.619868 63314904 "MetaT" "DiAMT1"
"5591" 81 "20-180" "SRF" 2614346745.51894 64610942 "MetaT" "DiAMT1"
"5592" 81 "20-180" "SRF" 7720277541.96705 64634096 "MetaT" "DiAMT1"
"5593" 81 "20-180" "SRF" 1241423334.84821 76117824 "MetaT" "DiAMT1"
"5594" 81 "20-180" "SRF" 395342671.471494 89382447 "MetaT" "DiAMT1"
"5595" 81 "20-180" "SRF" 436274614.729906 89580511 "MetaT" "DiAMT1"
"5596" 81 "20-180" "SRF" 1184672553.82658 90372587 "MetaT" "DiAMT1"
"5597" 81 "20-180" "SRF" 792044687.372119 90457030 "MetaT" "DiAMT1"
"5598" 81 "20-180" "SRF" 1444003859.14185 93168828 "MetaT" "DiAMT1"
"5599" 81 "20-180" "SRF" 607257460.221591 93170627 "MetaT" "DiAMT1"
"5600" 81 "20-180" "SRF" 2086530766.09955 93179891 "MetaT" "DiAMT1"
"5601" 81 "20-180" "SRF" 793408713.814204 93189783 "MetaT" "DiAMT1"
"5602" 81 "20-180" "SRF" 22505009210.8175 95414910 "MetaT" "DiAMT1"
"5603" 81 "20-180" "SRF" 8371860007.76859 97456617 "MetaT" "DiAMT1"
"5604" 81 "20-180" "SRF" 9103528846.00345 97504342 "MetaT" "DiAMT1"
"5605" 81 "20-180" "SRF" 215283174.371393 103565001 "MetaT" "DiAMT1"
"5606" 81 "20-180" "SRF" 207774801.482914 112354799 "MetaT" "DiAMT1"
"5607" 81 "20-180" "SRF" 856861735.563758 112359763 "MetaT" "DiAMT1"
"5608" 81 "20-180" "SRF" 5900183476.90223 112368268 "MetaT" "DiAMT1"
"5609" 81 "20-180" "SRF" 881452793.025732 112761293 "MetaT" "DiAMT1"
"5610" 81 "20-180" "SRF" 1264132298.29056 112833568 "MetaT" "DiAMT1"
"5611" 81 "20-180" "SRF" 179402645.309494 113641718 "MetaT" "DiAMT1"
"5612" 81 "20-180" "SRF" 2390455624.85972 113645395 "MetaT" "DiAMT1"
"5613" 81 "20-180" "SRF" 440164961.612848 115092503 "MetaT" "DiAMT1"
"5614" 81 "20-180" "SRF" 197445425.637763 116410207 "MetaT" "DiAMT1"
"5615" 81 "20-180" "SRF" 404759267.707247 116661768 "MetaT" "DiAMT1"
"5616" 81 "5-20" "DCM" 204421969.188623 17029 "MetaT" "DiAMT1"
"5617" 81 "5-20" "DCM" 126719555.30274 100068 "MetaT" "DiAMT1"
"5618" 81 "5-20" "DCM" 376386098.994626 191203 "MetaT" "DiAMT1"
"5619" 81 "5-20" "DCM" 190999724.843293 1060015 "MetaT" "DiAMT1"
"5620" 81 "5-20" "DCM" 786926704.920366 2635567 "MetaT" "DiAMT1"
"5621" 81 "5-20" "DCM" 137948062661.1 2916795 "MetaT" "DiAMT1"
"5622" 81 "5-20" "DCM" 726030980.574948 4054759 "MetaT" "DiAMT1"
"5623" 81 "5-20" "DCM" 265732034.321187 4543080 "MetaT" "DiAMT1"
"5624" 81 "5-20" "DCM" 106724196.901074 5419828 "MetaT" "DiAMT1"
"5625" 81 "5-20" "DCM" 1928253605.84549 18651505 "MetaT" "DiAMT1"
"5626" 81 "5-20" "DCM" 196479693.039634 18655925 "MetaT" "DiAMT1"
"5627" 81 "5-20" "DCM" 449980186.797135 37473201 "MetaT" "DiAMT1"
"5628" 81 "5-20" "DCM" 402338465.673571 44308660 "MetaT" "DiAMT1"
"5629" 81 "5-20" "DCM" 138579479.955863 44382750 "MetaT" "DiAMT1"
"5630" 81 "5-20" "DCM" 324332043.863154 51655435 "MetaT" "DiAMT1"
"5631" 81 "5-20" "DCM" 396753803.808457 62535558 "MetaT" "DiAMT1"
"5632" 81 "5-20" "DCM" 1343503514.12251 64634096 "MetaT" "DiAMT1"
"5633" 81 "5-20" "DCM" 94893339.0459894 64875348 "MetaT" "DiAMT1"
"5634" 81 "5-20" "DCM" 264024519.241211 84067383 "MetaT" "DiAMT1"
"5635" 81 "5-20" "DCM" 6300466138.27092 84448539 "MetaT" "DiAMT1"
"5636" 81 "5-20" "DCM" 604617767.851577 89405634 "MetaT" "DiAMT1"
"5637" 81 "5-20" "DCM" 3108151109.74933 90457030 "MetaT" "DiAMT1"
"5638" 81 "5-20" "DCM" 7359190890.79047 93168828 "MetaT" "DiAMT1"
"5639" 81 "5-20" "DCM" 3562474949.86713 93170627 "MetaT" "DiAMT1"
"5640" 81 "5-20" "DCM" 6351894231.02043 93179891 "MetaT" "DiAMT1"
"5641" 81 "5-20" "DCM" 200555537.800675 93193720 "MetaT" "DiAMT1"
"5642" 81 "5-20" "DCM" 553695440.407591 95414910 "MetaT" "DiAMT1"
"5643" 81 "5-20" "DCM" 363416834.11311 97019216 "MetaT" "DiAMT1"
"5644" 81 "5-20" "DCM" 904707870.977909 97037270 "MetaT" "DiAMT1"
"5645" 81 "5-20" "DCM" 4041522866.25377 97504342 "MetaT" "DiAMT1"
"5646" 81 "5-20" "DCM" 1138532253.92734 101139722 "MetaT" "DiAMT1"
"5647" 81 "5-20" "DCM" 100707881.87969 103764379 "MetaT" "DiAMT1"
"5648" 81 "5-20" "DCM" 344079406.617558 109172928 "MetaT" "DiAMT1"
"5649" 81 "5-20" "DCM" 1403246644.41967 112368268 "MetaT" "DiAMT1"
"5650" 81 "5-20" "DCM" 209636815.341394 112761293 "MetaT" "DiAMT1"
"5651" 81 "5-20" "DCM" 289018634.046284 112767088 "MetaT" "DiAMT1"
"5652" 81 "5-20" "DCM" 749909946.285872 112767649 "MetaT" "DiAMT1"
"5653" 81 "5-20" "DCM" 2653652687.52982 112815555 "MetaT" "DiAMT1"
"5654" 81 "5-20" "DCM" 171381922.030922 112850843 "MetaT" "DiAMT1"
"5655" 81 "5-20" "DCM" 206736180.160571 113645395 "MetaT" "DiAMT1"
"5656" 81 "5-20" "DCM" 93917293.2729449 116410207 "MetaT" "DiAMT1"
"5657" 81 "5-20" "DCM" 641762058.678851 116661768 "MetaT" "DiAMT1"
"5658" 82 "0.8-5" "SRF" 17733527013.6904 4054759 "MetaT" "DiAMT1"
"5659" 82 "0.8-5" "SRF" 182339280.20095 44306779 "MetaT" "DiAMT1"
"5660" 82 "0.8-5" "SRF" 341058338.874657 44318793 "MetaT" "DiAMT1"
"5661" 82 "0.8-5" "SRF" 3100871633.57696 53439714 "MetaT" "DiAMT1"
"5662" 82 "0.8-5" "SRF" 1228181745.65872 64634096 "MetaT" "DiAMT1"
"5663" 82 "0.8-5" "SRF" 349521324.950954 64855579 "MetaT" "DiAMT1"
"5664" 82 "0.8-5" "SRF" 17083173663.2962 95414910 "MetaT" "DiAMT1"
"5665" 82 "0.8-5" "SRF" 143731728.525749 97435944 "MetaT" "DiAMT1"
"5666" 82 "0.8-5" "SRF" 329876098.255817 97504342 "MetaT" "DiAMT1"
"5667" 82 "0.8-5" "SRF" 8874158267.51187 109082064 "MetaT" "DiAMT1"
"5668" 82 "0.8-5" "SRF" 1190820842.61671 109119016 "MetaT" "DiAMT1"
"5669" 82 "0.8-5" "SRF" 10929270752.7512 109134128 "MetaT" "DiAMT1"
"5670" 82 "0.8-5" "SRF" 4324991021.65407 109172928 "MetaT" "DiAMT1"
"5671" 82 "0.8-5" "SRF" 1250210893.09379 110432408 "MetaT" "DiAMT1"
"5672" 82 "0.8-5" "SRF" 200223303.418954 110452234 "MetaT" "DiAMT1"
"5673" 82 "0.8-5" "SRF" 2144194638.66281 110506745 "MetaT" "DiAMT1"
"5674" 82 "0.8-5" "SRF" 1096164155.29365 110544041 "MetaT" "DiAMT1"
"5675" 82 "0.8-5" "SRF" 12525193485.8153 112129879 "MetaT" "DiAMT1"
"5676" 82 "0.8-5" "SRF" 1447161924.19761 112305097 "MetaT" "DiAMT1"
"5677" 82 "0.8-5" "SRF" 153942179.186048 112314137 "MetaT" "DiAMT1"
"5678" 82 "0.8-5" "SRF" 7522408221.90836 112327191 "MetaT" "DiAMT1"
"5679" 82 "0.8-5" "SRF" 444694850.687401 112333365 "MetaT" "DiAMT1"
"5680" 82 "0.8-5" "SRF" 1001947319.18365 112341462 "MetaT" "DiAMT1"
"5681" 82 "0.8-5" "SRF" 7335397329.34883 112359763 "MetaT" "DiAMT1"
"5682" 82 "0.8-5" "SRF" 52765037330.0823 112368268 "MetaT" "DiAMT1"
"5683" 82 "0.8-5" "SRF" 1380951901.5219 112418342 "MetaT" "DiAMT1"
"5684" 82 "0.8-5" "SRF" 634015426.655216 112427451 "MetaT" "DiAMT1"
"5685" 82 "0.8-5" "SRF" 345449647.958882 112434053 "MetaT" "DiAMT1"
"5686" 82 "0.8-5" "SRF" 2062097096.19149 112710035 "MetaT" "DiAMT1"
"5687" 82 "0.8-5" "SRF" 330262822.872766 112767088 "MetaT" "DiAMT1"
"5688" 82 "0.8-5" "SRF" 671814438.578224 112810039 "MetaT" "DiAMT1"
"5689" 82 "0.8-5" "SRF" 585076195.037318 113641718 "MetaT" "DiAMT1"
"5690" 82 "0.8-5" "SRF" 287170426.004556 113642303 "MetaT" "DiAMT1"
"5691" 82 "0.8-5" "SRF" 464109041.038664 115662790 "MetaT" "DiAMT1"
"5692" 82 "0.8-5" "SRF" 354803763.111422 115728935 "MetaT" "DiAMT1"
"5693" 82 "0.8-5" "SRF" 335174524.581164 115795598 "MetaT" "DiAMT1"
"5694" 82 "0.8-5" "SRF" 532540997.940394 116115850 "MetaT" "DiAMT1"
"5695" 82 "0.8-5" "SRF" 2439083878.01271 116187669 "MetaT" "DiAMT1"
"5696" 82 "0.8-5" "SRF" 110001635.263752 116661768 "MetaT" "DiAMT1"
"5697" 82 "180-2000" "DCM" 2972385896.42212 63314904 "MetaT" "DiAMT1"
"5698" 82 "180-2000" "DCM" 180093911.938537 64618471 "MetaT" "DiAMT1"
"5699" 82 "180-2000" "DCM" 6104054960.77238 64634096 "MetaT" "DiAMT1"
"5700" 82 "180-2000" "DCM" 2749371834.31942 109082064 "MetaT" "DiAMT1"
"5701" 82 "180-2000" "DCM" 459478652.569678 109099713 "MetaT" "DiAMT1"
"5702" 82 "180-2000" "DCM" 15195254362.6011 109134128 "MetaT" "DiAMT1"
"5703" 82 "180-2000" "DCM" 9379713205.59722 109172928 "MetaT" "DiAMT1"
"5704" 82 "180-2000" "DCM" 547991235.470516 112305097 "MetaT" "DiAMT1"
"5705" 82 "180-2000" "DCM" 9325023825.91116 112359763 "MetaT" "DiAMT1"
"5706" 82 "180-2000" "DCM" 784379611.555835 112418342 "MetaT" "DiAMT1"
"5707" 82 "180-2000" "DCM" 1125534167.10943 112767088 "MetaT" "DiAMT1"
"5708" 82 "180-2000" "DCM" 4324687588.03758 112810039 "MetaT" "DiAMT1"
"5709" 82 "180-2000" "DCM" 3568374852.5709 112948999 "MetaT" "DiAMT1"
"5710" 82 "180-2000" "DCM" 664645652.159463 113641718 "MetaT" "DiAMT1"
"5711" 82 "180-2000" "DCM" 17713665028.4934 115119869 "MetaT" "DiAMT1"
"5712" 82 "180-2000" "DCM" 26416837730.5837 116115850 "MetaT" "DiAMT1"
"5713" 82 "180-2000" "DCM" 22021142329.3129 116115851 "MetaT" "DiAMT1"
"5714" 82 "180-2000" "DCM" 3925663079.91466 116146246 "MetaT" "DiAMT1"
"5715" 82 "180-2000" "DCM" 1343844133.53537 116191157 "MetaT" "DiAMT1"
"5716" 82 "180-2000" "DCM" 548617511.168195 116410207 "MetaT" "DiAMT1"
"5717" 82 "180-2000" "SRF" 774077319.084367 2916795 "MetaT" "DiAMT1"
"5718" 82 "180-2000" "SRF" 913126568.7643 25188231 "MetaT" "DiAMT1"
"5719" 82 "180-2000" "SRF" 399740237.842949 63314904 "MetaT" "DiAMT1"
"5720" 82 "180-2000" "SRF" 3166334799.4808 64634096 "MetaT" "DiAMT1"
"5721" 82 "180-2000" "SRF" 1577151019.82825 64664623 "MetaT" "DiAMT1"
"5722" 82 "180-2000" "SRF" 1449928094.59037 95414910 "MetaT" "DiAMT1"
"5723" 82 "180-2000" "SRF" 4485793751.82186 109134128 "MetaT" "DiAMT1"
"5724" 82 "180-2000" "SRF" 901019517.259401 109172928 "MetaT" "DiAMT1"
"5725" 82 "180-2000" "SRF" 1432501074.2227 110432408 "MetaT" "DiAMT1"
"5726" 82 "180-2000" "SRF" 917669487.01686 110452234 "MetaT" "DiAMT1"
"5727" 82 "180-2000" "SRF" 2210892068.89165 112305097 "MetaT" "DiAMT1"
"5728" 82 "180-2000" "SRF" 8805189491.97769 112359763 "MetaT" "DiAMT1"
"5729" 82 "180-2000" "SRF" 2905838638.18318 112427451 "MetaT" "DiAMT1"
"5730" 82 "180-2000" "SRF" 727005049.680591 112710035 "MetaT" "DiAMT1"
"5731" 82 "180-2000" "SRF" 11803140806.579 112810039 "MetaT" "DiAMT1"
"5732" 82 "180-2000" "SRF" 9528863234.18984 115119869 "MetaT" "DiAMT1"
"5733" 82 "180-2000" "SRF" 489446917.449858 116102353 "MetaT" "DiAMT1"
"5734" 82 "180-2000" "SRF" 39052127583.5985 116115850 "MetaT" "DiAMT1"
"5735" 82 "180-2000" "SRF" 17436900535.6188 116115851 "MetaT" "DiAMT1"
"5736" 82 "180-2000" "SRF" 354714551.712287 116178374 "MetaT" "DiAMT1"
"5737" 82 "180-2000" "SRF" 798491631.560125 116187669 "MetaT" "DiAMT1"
"5738" 82 "180-2000" "SRF" 16652645961.0099 116191157 "MetaT" "DiAMT1"
"5739" 82 "180-2000" "SRF" 15325352738.6673 116210960 "MetaT" "DiAMT1"
"5740" 82 "180-2000" "SRF" 1991303158.90303 116390561 "MetaT" "DiAMT1"
"5741" 82 "180-2000" "SRF" 779216033.936465 116390562 "MetaT" "DiAMT1"
"5742" 82 "180-2000" "SRF" 368903133.780778 116410207 "MetaT" "DiAMT1"
"5743" 82 "180-2000" "SRF" 353549005.540177 116439153 "MetaT" "DiAMT1"
"5744" 82 "20-180" "SRF" 681276762.811949 89240 "MetaT" "DiAMT1"
"5745" 82 "20-180" "SRF" 104991161646.429 2916795 "MetaT" "DiAMT1"
"5746" 82 "20-180" "SRF" 212975341.871279 18655925 "MetaT" "DiAMT1"
"5747" 82 "20-180" "SRF" 1133935545.45822 25188231 "MetaT" "DiAMT1"
"5748" 82 "20-180" "SRF" 817219603.097818 46640776 "MetaT" "DiAMT1"
"5749" 82 "20-180" "SRF" 429286442.109216 84067383 "MetaT" "DiAMT1"
"5750" 82 "20-180" "SRF" 527082465.903326 110432408 "MetaT" "DiAMT1"
"5751" 82 "20-180" "SRF" 1460277651.43709 110506745 "MetaT" "DiAMT1"
"5752" 82 "20-180" "SRF" 215944089.060999 112421585 "MetaT" "DiAMT1"
"5753" 82 "20-180" "SRF" 3474869250.08135 112427451 "MetaT" "DiAMT1"
"5754" 82 "20-180" "SRF" 200623731.391132 112710035 "MetaT" "DiAMT1"
"5755" 82 "20-180" "SRF" 681711250.543334 112761293 "MetaT" "DiAMT1"
"5756" 82 "20-180" "SRF" 92788475.7683981 112815555 "MetaT" "DiAMT1"
"5757" 82 "20-180" "SRF" 257820366.823915 112831612 "MetaT" "DiAMT1"
"5758" 82 "20-180" "SRF" 1764819393.13408 112850843 "MetaT" "DiAMT1"
"5759" 82 "20-180" "SRF" 62840872.4780685 116102352 "MetaT" "DiAMT1"
"5760" 82 "20-180" "SRF" 135067379.435424 116102353 "MetaT" "DiAMT1"
"5761" 82 "20-180" "SRF" 137411394.890339 116102354 "MetaT" "DiAMT1"
"5762" 82 "20-180" "SRF" 785807885.52443 116115850 "MetaT" "DiAMT1"
"5763" 82 "20-180" "SRF" 1145684073.7963 116115851 "MetaT" "DiAMT1"
"5764" 82 "20-180" "SRF" 534354749.476077 116191157 "MetaT" "DiAMT1"
"5765" 82 "5-20" "SRF" 6798244667.30079 2916795 "MetaT" "DiAMT1"
"5766" 82 "5-20" "SRF" 37241357.9115549 18655925 "MetaT" "DiAMT1"
"5767" 82 "5-20" "SRF" 2886113056.56651 25188231 "MetaT" "DiAMT1"
"5768" 82 "5-20" "SRF" 148952712.603217 25369696 "MetaT" "DiAMT1"
"5769" 82 "5-20" "SRF" 83406682.4444862 25369697 "MetaT" "DiAMT1"
"5770" 82 "5-20" "SRF" 3891529066.24727 44306779 "MetaT" "DiAMT1"
"5771" 82 "5-20" "SRF" 4148624150.40161 44318793 "MetaT" "DiAMT1"
"5772" 82 "5-20" "SRF" 38578818.4433631 63314904 "MetaT" "DiAMT1"
"5773" 82 "5-20" "SRF" 6841643348.71133 64634096 "MetaT" "DiAMT1"
"5774" 82 "5-20" "SRF" 410604645.008229 90457030 "MetaT" "DiAMT1"
"5775" 82 "5-20" "SRF" 18598445.3092631 93168828 "MetaT" "DiAMT1"
"5776" 82 "5-20" "SRF" 675242324.570345 93170627 "MetaT" "DiAMT1"
"5777" 82 "5-20" "SRF" 285474418.263603 109082064 "MetaT" "DiAMT1"
"5778" 82 "5-20" "SRF" 6060516358.22488 109099713 "MetaT" "DiAMT1"
"5779" 82 "5-20" "SRF" 225741999.224751 109119016 "MetaT" "DiAMT1"
"5780" 82 "5-20" "SRF" 14484871975.7334 109134128 "MetaT" "DiAMT1"
"5781" 82 "5-20" "SRF" 934789269.643875 109172928 "MetaT" "DiAMT1"
"5782" 82 "5-20" "SRF" 15184488826.5513 110432408 "MetaT" "DiAMT1"
"5783" 82 "5-20" "SRF" 15233012348.5393 110452234 "MetaT" "DiAMT1"
"5784" 82 "5-20" "SRF" 18932193756.9966 110506745 "MetaT" "DiAMT1"
"5785" 82 "5-20" "SRF" 14202421733.3268 110544041 "MetaT" "DiAMT1"
"5786" 82 "5-20" "SRF" 272469934.924335 112129879 "MetaT" "DiAMT1"
"5787" 82 "5-20" "SRF" 1137987064.58505 112305097 "MetaT" "DiAMT1"
"5788" 82 "5-20" "SRF" 24587526.3559713 112333365 "MetaT" "DiAMT1"
"5789" 82 "5-20" "SRF" 5262852892.41818 112341462 "MetaT" "DiAMT1"
"5790" 82 "5-20" "SRF" 198675994.215661 112357778 "MetaT" "DiAMT1"
"5791" 82 "5-20" "SRF" 830473046.125028 112359763 "MetaT" "DiAMT1"
"5792" 82 "5-20" "SRF" 91759634.4418724 112367571 "MetaT" "DiAMT1"
"5793" 82 "5-20" "SRF" 1978193762.68349 112368268 "MetaT" "DiAMT1"
"5794" 82 "5-20" "SRF" 244332516.807966 112418342 "MetaT" "DiAMT1"
"5795" 82 "5-20" "SRF" 138455092.857847 112421585 "MetaT" "DiAMT1"
"5796" 82 "5-20" "SRF" 46740278.9092507 112427451 "MetaT" "DiAMT1"
"5797" 82 "5-20" "SRF" 14523752139.3113 112710035 "MetaT" "DiAMT1"
"5798" 82 "5-20" "SRF" 1337616998.79615 112743374 "MetaT" "DiAMT1"
"5799" 82 "5-20" "SRF" 218543593.637227 112761293 "MetaT" "DiAMT1"
"5800" 82 "5-20" "SRF" 371451461.363461 112810039 "MetaT" "DiAMT1"
"5801" 82 "5-20" "SRF" 974527504.4739 112850843 "MetaT" "DiAMT1"
"5802" 82 "5-20" "SRF" 549938452.940049 113641718 "MetaT" "DiAMT1"
"5803" 82 "5-20" "SRF" 349313307.66888 113642303 "MetaT" "DiAMT1"
"5804" 82 "5-20" "SRF" 39185403.6390135 113645395 "MetaT" "DiAMT1"
"5805" 82 "5-20" "SRF" 297634355.665754 115092503 "MetaT" "DiAMT1"
"5806" 82 "5-20" "SRF" 57476745.1900657 115119869 "MetaT" "DiAMT1"
"5807" 82 "5-20" "SRF" 290824124.207175 115662790 "MetaT" "DiAMT1"
"5808" 82 "5-20" "SRF" 890068454.086162 116102352 "MetaT" "DiAMT1"
"5809" 82 "5-20" "SRF" 507791138.513901 116102353 "MetaT" "DiAMT1"
"5810" 82 "5-20" "SRF" 768898317.451985 116102354 "MetaT" "DiAMT1"
"5811" 82 "5-20" "SRF" 776492010.726207 116102355 "MetaT" "DiAMT1"
"5812" 82 "5-20" "SRF" 706670606.268786 116115850 "MetaT" "DiAMT1"
"5813" 82 "5-20" "SRF" 240404341.296584 116115851 "MetaT" "DiAMT1"
"5814" 82 "5-20" "SRF" 8284186910.32573 116187669 "MetaT" "DiAMT1"
"5815" 82 "5-20" "SRF" 205564699.953912 116191157 "MetaT" "DiAMT1"
"5816" 82 "5-20" "SRF" 591618200.93561 116210960 "MetaT" "DiAMT1"
"5817" 83 "0.8-5" "SRF" 11654083231.4358 4054759 "MetaT" "DiAMT1"
"5818" 83 "0.8-5" "SRF" 66384679756.2317 5277762 "MetaT" "DiAMT1"
"5819" 83 "0.8-5" "SRF" 20152913440.3746 5328328 "MetaT" "DiAMT1"
"5820" 83 "0.8-5" "SRF" 27214072225.9487 5351206 "MetaT" "DiAMT1"
"5821" 83 "0.8-5" "SRF" 20352458245.8087 5419828 "MetaT" "DiAMT1"
"5822" 83 "0.8-5" "SRF" 857058381.189476 6207084 "MetaT" "DiAMT1"
"5823" 83 "0.8-5" "SRF" 49588464.5057028 25188231 "MetaT" "DiAMT1"
"5824" 83 "0.8-5" "SRF" 53484430.82461 36519165 "MetaT" "DiAMT1"
"5825" 83 "0.8-5" "SRF" 2782251520.92737 44076892 "MetaT" "DiAMT1"
"5826" 83 "0.8-5" "SRF" 86565541.7420542 44305292 "MetaT" "DiAMT1"
"5827" 83 "0.8-5" "SRF" 11282873723.6052 45083269 "MetaT" "DiAMT1"
"5828" 83 "0.8-5" "SRF" 1184856057.15738 62535558 "MetaT" "DiAMT1"
"5829" 83 "0.8-5" "SRF" 191999147.894479 62556214 "MetaT" "DiAMT1"
"5830" 83 "0.8-5" "SRF" 89722442.4965627 64597779 "MetaT" "DiAMT1"
"5831" 83 "0.8-5" "SRF" 840652835.881964 64634096 "MetaT" "DiAMT1"
"5832" 83 "0.8-5" "SRF" 109303334.078042 64637165 "MetaT" "DiAMT1"
"5833" 83 "0.8-5" "SRF" 81390700.8834173 64723745 "MetaT" "DiAMT1"
"5834" 83 "0.8-5" "SRF" 173990294.816535 64855579 "MetaT" "DiAMT1"
"5835" 83 "0.8-5" "SRF" 84683682.1389656 93179891 "MetaT" "DiAMT1"
"5836" 83 "0.8-5" "SRF" 8267714009.16526 95414910 "MetaT" "DiAMT1"
"5837" 83 "0.8-5" "SRF" 7901801230.19108 97454279 "MetaT" "DiAMT1"
"5838" 83 "0.8-5" "SRF" 5482802098.66247 97456617 "MetaT" "DiAMT1"
"5839" 83 "0.8-5" "SRF" 574738432.877572 97504342 "MetaT" "DiAMT1"
"5840" 83 "0.8-5" "SRF" 481911263.30628 109082064 "MetaT" "DiAMT1"
"5841" 83 "0.8-5" "SRF" 4506721400.13207 109134128 "MetaT" "DiAMT1"
"5842" 83 "0.8-5" "SRF" 2104031974.09333 109172928 "MetaT" "DiAMT1"
"5843" 83 "0.8-5" "SRF" 207449966.896638 110432408 "MetaT" "DiAMT1"
"5844" 83 "0.8-5" "SRF" 199340693.137352 110452234 "MetaT" "DiAMT1"
"5845" 83 "0.8-5" "SRF" 90944343.464415 110544041 "MetaT" "DiAMT1"
"5846" 83 "0.8-5" "SRF" 76631791.050343 112314137 "MetaT" "DiAMT1"
"5847" 83 "0.8-5" "SRF" 1248208078.52361 112327191 "MetaT" "DiAMT1"
"5848" 83 "0.8-5" "SRF" 260823640.9587 112359763 "MetaT" "DiAMT1"
"5849" 83 "0.8-5" "SRF" 9204402266.55375 112368268 "MetaT" "DiAMT1"
"5850" 83 "0.8-5" "SRF" 236885435.172513 112710035 "MetaT" "DiAMT1"
"5851" 83 "0.8-5" "SRF" 79229478.882558 112743374 "MetaT" "DiAMT1"
"5852" 83 "0.8-5" "SRF" 72812137.913877 113641718 "MetaT" "DiAMT1"
"5853" 83 "0.8-5" "SRF" 26580018.5030568 116102353 "MetaT" "DiAMT1"
"5854" 83 "0.8-5" "SRF" 173452291.431203 116187669 "MetaT" "DiAMT1"
"5855" 83 "0.8-5" "SRF" 164275100.689723 116661768 "MetaT" "DiAMT1"
"5856" 83 "5-20" "SRF" 277642205.586477 5277762 "MetaT" "DiAMT1"
"5857" 83 "5-20" "SRF" 1044852633.42187 5328328 "MetaT" "DiAMT1"
"5858" 83 "5-20" "SRF" 794585550.273681 5419828 "MetaT" "DiAMT1"
"5859" 83 "5-20" "SRF" 83197781146.3031 6207084 "MetaT" "DiAMT1"
"5860" 83 "5-20" "SRF" 68667887.0606885 44305292 "MetaT" "DiAMT1"
"5861" 83 "5-20" "SRF" 182763379.581022 62556214 "MetaT" "DiAMT1"
"5862" 83 "5-20" "SRF" 597112061.397291 63112813 "MetaT" "DiAMT1"
"5863" 83 "5-20" "SRF" 780341226.30151 64637165 "MetaT" "DiAMT1"
"5864" 83 "5-20" "SRF" 65129963.137187 64697079 "MetaT" "DiAMT1"
"5865" 83 "5-20" "SRF" 193688874.703973 64723745 "MetaT" "DiAMT1"
"5866" 83 "5-20" "SRF" 770729633.059921 64875348 "MetaT" "DiAMT1"
"5867" 83 "5-20" "SRF" 828736791.689456 90457030 "MetaT" "DiAMT1"
"5868" 83 "5-20" "SRF" 1726741136.11713 93168828 "MetaT" "DiAMT1"
"5869" 83 "5-20" "SRF" 1564034826.54925 93170627 "MetaT" "DiAMT1"
"5870" 83 "5-20" "SRF" 218980269.760463 93171123 "MetaT" "DiAMT1"
"5871" 83 "5-20" "SRF" 470225748.350367 93179891 "MetaT" "DiAMT1"
"5872" 83 "5-20" "SRF" 395878921.844538 97454279 "MetaT" "DiAMT1"
"5873" 83 "5-20" "SRF" 6738225481.39575 97456617 "MetaT" "DiAMT1"
"5874" 83 "5-20" "SRF" 521039705.097496 97504342 "MetaT" "DiAMT1"
"5875" 83 "5-20" "SRF" 240436549.794629 97790845 "MetaT" "DiAMT1"
"5876" 83 "5-20" "SRF" 319431376.994444 109099713 "MetaT" "DiAMT1"
"5877" 83 "5-20" "SRF" 2374428538.7047 112368268 "MetaT" "DiAMT1"
"5878" 84 "0.8-5" "SRF" 177073014.175992 53439714 "MetaT" "DiAMT1"
"5879" 84 "0.8-5" "SRF" 42323292.128095 97435943 "MetaT" "DiAMT1"
"5880" 84 "0.8-5" "SRF" 304857264.420635 97435944 "MetaT" "DiAMT1"
"5881" 84 "0.8-5" "SRF" 2744868685.95629 97504342 "MetaT" "DiAMT1"
"5882" 84 "0.8-5" "SRF" 1684786996.60431 109082064 "MetaT" "DiAMT1"
"5883" 84 "0.8-5" "SRF" 388576892.219539 109119016 "MetaT" "DiAMT1"
"5884" 84 "0.8-5" "SRF" 1339365248.96628 110452234 "MetaT" "DiAMT1"
"5885" 84 "0.8-5" "SRF" 59614909.5345153 110544041 "MetaT" "DiAMT1"
"5886" 84 "0.8-5" "SRF" 4087097391.13379 112129879 "MetaT" "DiAMT1"
"5887" 84 "0.8-5" "SRF" 419754294.530696 112305097 "MetaT" "DiAMT1"
"5888" 84 "0.8-5" "SRF" 25041096155.9333 112314137 "MetaT" "DiAMT1"
"5889" 84 "0.8-5" "SRF" 19289363071.5611 112327191 "MetaT" "DiAMT1"
"5890" 84 "0.8-5" "SRF" 36277107.5383671 112333365 "MetaT" "DiAMT1"
"5891" 84 "0.8-5" "SRF" 2070655150.61319 112341462 "MetaT" "DiAMT1"
"5892" 84 "0.8-5" "SRF" 27638662.2075232 112354799 "MetaT" "DiAMT1"
"5893" 84 "0.8-5" "SRF" 762143161.051587 112357778 "MetaT" "DiAMT1"
"5894" 84 "0.8-5" "SRF" 16156897090.7502 112359763 "MetaT" "DiAMT1"
"5895" 84 "0.8-5" "SRF" 1320000526.35739 112367571 "MetaT" "DiAMT1"
"5896" 84 "0.8-5" "SRF" 151820469372.667 112368268 "MetaT" "DiAMT1"
"5897" 84 "0.8-5" "SRF" 1892598039.75164 112418342 "MetaT" "DiAMT1"
"5898" 84 "0.8-5" "SRF" 445702741.828957 112421585 "MetaT" "DiAMT1"
"5899" 84 "0.8-5" "SRF" 1578132025.78923 112434053 "MetaT" "DiAMT1"
"5900" 84 "0.8-5" "SRF" 4684301937.19093 112710035 "MetaT" "DiAMT1"
"5901" 84 "0.8-5" "SRF" 2926587076.8189 112710822 "MetaT" "DiAMT1"
"5902" 84 "0.8-5" "SRF" 415485606.789706 112743374 "MetaT" "DiAMT1"
"5903" 84 "0.8-5" "SRF" 265529146.45356 112743436 "MetaT" "DiAMT1"
"5904" 84 "0.8-5" "SRF" 660811273.578275 112775297 "MetaT" "DiAMT1"
"5905" 84 "0.8-5" "SRF" 56052555.1842819 112833568 "MetaT" "DiAMT1"
"5906" 84 "0.8-5" "SRF" 121595490.082305 113090586 "MetaT" "DiAMT1"
"5907" 84 "0.8-5" "SRF" 1885298299.50041 113641718 "MetaT" "DiAMT1"
"5908" 84 "0.8-5" "SRF" 2389518713.36052 113642303 "MetaT" "DiAMT1"
"5909" 84 "0.8-5" "SRF" 2830110768.02737 113644752 "MetaT" "DiAMT1"
"5910" 84 "0.8-5" "SRF" 16882042532.4836 113645395 "MetaT" "DiAMT1"
"5911" 84 "0.8-5" "SRF" 650666693.815278 113656764 "MetaT" "DiAMT1"
"5912" 84 "0.8-5" "SRF" 151944116.532599 115661039 "MetaT" "DiAMT1"
"5913" 84 "0.8-5" "SRF" 2120208677.15175 115662790 "MetaT" "DiAMT1"
"5914" 84 "0.8-5" "SRF" 318384161.059334 115728935 "MetaT" "DiAMT1"
"5915" 84 "0.8-5" "SRF" 382797937.843877 115795598 "MetaT" "DiAMT1"
"5916" 84 "0.8-5" "SRF" 535020156.362139 116102352 "MetaT" "DiAMT1"
"5917" 84 "0.8-5" "SRF" 383316184.808357 116102353 "MetaT" "DiAMT1"
"5918" 84 "0.8-5" "SRF" 460871761.098686 116102354 "MetaT" "DiAMT1"
"5919" 84 "0.8-5" "SRF" 632676534.334494 116102355 "MetaT" "DiAMT1"
"5920" 84 "0.8-5" "SRF" 1617900952.83911 116146246 "MetaT" "DiAMT1"
"5921" 84 "0.8-5" "SRF" 2103444062.20298 116187669 "MetaT" "DiAMT1"
"5922" 84 "0.8-5" "SRF" 35492737.6456457 116188802 "MetaT" "DiAMT1"
"5923" 84 "0.8-5" "SRF" 303295769.503433 116191157 "MetaT" "DiAMT1"
"5924" 84 "0.8-5" "SRF" 226419188.429119 116417850 "MetaT" "DiAMT1"
"5925" 84 "0.8-5" "SRF" 3607412005.26097 116661768 "MetaT" "DiAMT1"
"5926" 84 "0.8-5" "SRF" 1411642974.54273 116717289 "MetaT" "DiAMT1"
"5927" 84 "180-2000" "SRF" 506805399.031423 109119016 "MetaT" "DiAMT1"
"5928" 84 "180-2000" "SRF" 491375726.461381 110506745 "MetaT" "DiAMT1"
"5929" 84 "180-2000" "SRF" 239517620.090194 112305097 "MetaT" "DiAMT1"
"5930" 84 "180-2000" "SRF" 687926017.045932 112314137 "MetaT" "DiAMT1"
"5931" 84 "180-2000" "SRF" 373506782.730769 112327191 "MetaT" "DiAMT1"
"5932" 84 "180-2000" "SRF" 1040632040.66465 112359763 "MetaT" "DiAMT1"
"5933" 84 "180-2000" "SRF" 1791397525.71193 112368268 "MetaT" "DiAMT1"
"5934" 84 "180-2000" "SRF" 477128903.238226 112710822 "MetaT" "DiAMT1"
"5935" 84 "180-2000" "SRF" 491951782.412685 112767088 "MetaT" "DiAMT1"
"5936" 84 "180-2000" "SRF" 511749841.948803 112833568 "MetaT" "DiAMT1"
"5937" 84 "180-2000" "SRF" 527842604.27424 113645395 "MetaT" "DiAMT1"
"5938" 84 "180-2000" "SRF" 740096773.188748 116102352 "MetaT" "DiAMT1"
"5939" 84 "180-2000" "SRF" 477219337.07129 116102353 "MetaT" "DiAMT1"
"5940" 84 "180-2000" "SRF" 161833733.281149 116102354 "MetaT" "DiAMT1"
"5941" 84 "180-2000" "SRF" 156114163.094501 116102355 "MetaT" "DiAMT1"
"5942" 84 "180-2000" "SRF" 519028905.872626 116187669 "MetaT" "DiAMT1"
"5943" 84 "180-2000" "SRF" 640990127.899217 116388229 "MetaT" "DiAMT1"
"5944" 84 "180-2000" "SRF" 1632820507.38529 116388230 "MetaT" "DiAMT1"
"5945" 84 "180-2000" "SRF" 1795503724.1969 116388231 "MetaT" "DiAMT1"
"5946" 84 "180-2000" "SRF" 18897807241.8602 116390561 "MetaT" "DiAMT1"
"5947" 84 "180-2000" "SRF" 16714484880.066 116390562 "MetaT" "DiAMT1"
"5948" 84 "180-2000" "SRF" 1003431062.64471 116395941 "MetaT" "DiAMT1"
"5949" 84 "180-2000" "SRF" 2012101136.69801 116395942 "MetaT" "DiAMT1"
"5950" 84 "180-2000" "SRF" 516791712.312832 116417850 "MetaT" "DiAMT1"
"5951" 84 "180-2000" "SRF" 12512748862.7773 116434012 "MetaT" "DiAMT1"
"5952" 84 "180-2000" "SRF" 58371991829.7353 116439153 "MetaT" "DiAMT1"
"5953" 84 "20-180" "SRF" 27450856.105082 87850 "MetaT" "DiAMT1"
"5954" 84 "20-180" "SRF" 18088354.0228576 176534 "MetaT" "DiAMT1"
"5955" 84 "20-180" "SRF" 3219304086.92782 2916795 "MetaT" "DiAMT1"
[truncated: 401,312 more chars]
