# Supplementary material for: Meta-Omics Reveals Genetic Flexibility of Diatom Nitrogen Transporters in Response to Environmental Changes
Source: Mol Biol Evol. 2019 Jul 1;36(11):2522–35. doi: 10.1093/molbev/msz157 (PMC6805229; doi:10.1093/molbev/msz157)
Supplement: msz157_Supplementary_Data [file msz157_supplementary_data.zip › Busseni_SM_DataFileS2_Abundance DiNRT2 unigenes.txt]

"st_n" "size_class" "st_depth" "value" "geneID" "data" "gene_family"
"1" 100 "0.8-5" "DCM" 4064854830.82723 64618471 "MetaG" "DiAMT1"
"2" 100 "0.8-5" "SRF" 3288917158.22664 63314904 "MetaG" "DiAMT1"
"3" 100 "0.8-5" "SRF" 32365884153.5709 75498175 "MetaG" "DiAMT1"
"4" 100 "0.8-5" "SRF" 12058118525.6209 75609189 "MetaG" "DiAMT1"
"5" 100 "0.8-5" "SRF" 5888693138.06652 86461834 "MetaG" "DiAMT1"
"6" 100 "180-2000" "SRF" 22107081867.8872 63314904 "MetaG" "DiAMT1"
"7" 100 "180-2000" "SRF" 1674307691.64499 64618471 "MetaG" "DiAMT1"
"8" 100 "180-2000" "SRF" 6754244649.38286 75609189 "MetaG" "DiAMT1"
"9" 100 "180-2000" "SRF" 3311346430.77703 85013213 "MetaG" "DiAMT1"
"10" 100 "20-180" "DCM" 4094213669.90388 19746350 "MetaG" "DiAMT1"
"11" 100 "20-180" "DCM" 765605280.687908 63314904 "MetaG" "DiAMT1"
"12" 100 "20-180" "DCM" 695808963.596494 64618471 "MetaG" "DiAMT1"
"13" 100 "20-180" "DCM" 5613859379.39147 75609189 "MetaG" "DiAMT1"
"14" 100 "20-180" "DCM" 6090899154.24124 78640452 "MetaG" "DiAMT1"
"15" 100 "20-180" "DCM" 2279875590.00179 78692801 "MetaG" "DiAMT1"
"16" 100 "20-180" "DCM" 4128389076.16351 85013213 "MetaG" "DiAMT1"
"17" 100 "20-180" "DCM" 1862127301.67315 89815993 "MetaG" "DiAMT1"
"18" 100 "20-180" "SRF" 576400439.515434 18655925 "MetaG" "DiAMT1"
"19" 100 "20-180" "SRF" 1915863447.63442 19746350 "MetaG" "DiAMT1"
"20" 100 "20-180" "SRF" 2985504443.68211 63314904 "MetaG" "DiAMT1"
"21" 100 "20-180" "SRF" 562284510.384444 75565275 "MetaG" "DiAMT1"
"22" 100 "20-180" "SRF" 2375167328.34809 78640452 "MetaG" "DiAMT1"
"23" 100 "20-180" "SRF" 592696948.561354 78692801 "MetaG" "DiAMT1"
"24" 100 "20-180" "SRF" 6439518766.67327 85013213 "MetaG" "DiAMT1"
"25" 100 "20-180" "SRF" 3609424586.31062 89815992 "MetaG" "DiAMT1"
"26" 100 "20-180" "SRF" 2904572094.30518 89815993 "MetaG" "DiAMT1"
"27" 100 "20-180" "SRF" 533066852.022843 97019216 "MetaG" "DiAMT1"
"28" 100 "5-20" "SRF" 1014370664.85072 18655925 "MetaG" "DiAMT1"
"29" 100 "5-20" "SRF" 3371606865.48726 19746350 "MetaG" "DiAMT1"
"30" 100 "5-20" "SRF" 1050800075.72462 63314904 "MetaG" "DiAMT1"
"31" 100 "5-20" "SRF" 4676038064.82373 72083067 "MetaG" "DiAMT1"
"32" 100 "5-20" "SRF" 1938738144.28248 72159779 "MetaG" "DiAMT1"
"33" 100 "5-20" "SRF" 2297958188.61917 75498175 "MetaG" "DiAMT1"
"34" 100 "5-20" "SRF" 522488338.145092 78640452 "MetaG" "DiAMT1"
"35" 102 "0.8-5" "DCM" 17178018668.2065 75609189 "MetaG" "DiAMT1"
"36" 102 "0.8-5" "SRF" 15608485110.3439 75498175 "MetaG" "DiAMT1"
"37" 102 "0.8-5" "SRF" 13442409625.6431 75565275 "MetaG" "DiAMT1"
"38" 102 "0.8-5" "SRF" 17445124864.1528 75609189 "MetaG" "DiAMT1"
"39" 102 "0.8-5" "SRF" 11359316338.0034 86461834 "MetaG" "DiAMT1"
"40" 102 "20-180" "DCM" 2108913467.53755 76117824 "MetaG" "DiAMT1"
"41" 102 "20-180" "DCM" 2971219480.41708 76132506 "MetaG" "DiAMT1"
"42" 102 "20-180" "DCM" 1946868706.9031 97019216 "MetaG" "DiAMT1"
"43" 102 "20-180" "SRF" 701878776.417503 14724 "MetaG" "DiAMT1"
"44" 102 "20-180" "SRF" 1451169231.77182 19746350 "MetaG" "DiAMT1"
"45" 102 "20-180" "SRF" 1232432812.13467 76132506 "MetaG" "DiAMT1"
"46" 102 "20-180" "SRF" 678410383.893327 79525550 "MetaG" "DiAMT1"
"47" 102 "20-180" "SRF" 868860245.826902 89358250 "MetaG" "DiAMT1"
"48" 102 "20-180" "SRF" 1211313178.53811 97019216 "MetaG" "DiAMT1"
"49" 102 "20-180" "SRF" 1005167678.88782 97037270 "MetaG" "DiAMT1"
"50" 102 "20-180" "SRF" 603322009.905134 97456617 "MetaG" "DiAMT1"
"51" 102 "5-20" "DCM" 3916981700.96001 25188231 "MetaG" "DiAMT1"
"52" 102 "5-20" "DCM" 540457857.646122 25369696 "MetaG" "DiAMT1"
"53" 102 "5-20" "DCM" 529605290.22351 25369697 "MetaG" "DiAMT1"
"54" 102 "5-20" "DCM" 2048492695.3888 44306779 "MetaG" "DiAMT1"
"55" 102 "5-20" "DCM" 909983097.865355 45036002 "MetaG" "DiAMT1"
"56" 102 "5-20" "DCM" 1047987157.07805 64700656 "MetaG" "DiAMT1"
"57" 102 "5-20" "DCM" 670818400.673101 72083067 "MetaG" "DiAMT1"
"58" 102 "5-20" "DCM" 1071401900.60112 75498175 "MetaG" "DiAMT1"
"59" 102 "5-20" "DCM" 3592419085.55697 75609189 "MetaG" "DiAMT1"
"60" 102 "5-20" "DCM" 947581201.908888 76117824 "MetaG" "DiAMT1"
"61" 102 "5-20" "DCM" 974421556.150152 78640452 "MetaG" "DiAMT1"
"62" 102 "5-20" "DCM" 979851769.156563 79525550 "MetaG" "DiAMT1"
"63" 102 "5-20" "DCM" 440306234.609862 85013213 "MetaG" "DiAMT1"
"64" 102 "5-20" "DCM" 1254925144.47887 89358250 "MetaG" "DiAMT1"
"65" 102 "5-20" "DCM" 994007919.087846 89826269 "MetaG" "DiAMT1"
"66" 102 "5-20" "DCM" 513119522.434451 110544041 "MetaG" "DiAMT1"
"67" 102 "5-20" "SRF" 1034182213.66785 18651505 "MetaG" "DiAMT1"
"68" 102 "5-20" "SRF" 1413041044.41746 25188231 "MetaG" "DiAMT1"
"69" 102 "5-20" "SRF" 1364781445.90594 25369696 "MetaG" "DiAMT1"
"70" 102 "5-20" "SRF" 668688097.994076 25369697 "MetaG" "DiAMT1"
"71" 102 "5-20" "SRF" 969922347.964219 44306779 "MetaG" "DiAMT1"
"72" 102 "5-20" "SRF" 907100500.97138 44318793 "MetaG" "DiAMT1"
"73" 102 "5-20" "SRF" 562194720.542007 64618471 "MetaG" "DiAMT1"
"74" 102 "5-20" "SRF" 661602661.194138 64700656 "MetaG" "DiAMT1"
"75" 102 "5-20" "SRF" 5072884318.22858 75498175 "MetaG" "DiAMT1"
"76" 102 "5-20" "SRF" 2038816364.08805 75565275 "MetaG" "DiAMT1"
"77" 102 "5-20" "SRF" 7370749284.4727 75609189 "MetaG" "DiAMT1"
"78" 102 "5-20" "SRF" 1484427961.96604 75811014 "MetaG" "DiAMT1"
"79" 102 "5-20" "SRF" 660290825.117742 84448539 "MetaG" "DiAMT1"
"80" 102 "5-20" "SRF" 555937684.141987 85013213 "MetaG" "DiAMT1"
"81" 102 "5-20" "SRF" 612519937.708858 89405634 "MetaG" "DiAMT1"
"82" 102 "5-20" "SRF" 1104499743.95041 97019216 "MetaG" "DiAMT1"
"83" 102 "5-20" "SRF" 1833064253.95073 97037270 "MetaG" "DiAMT1"
"84" 102 "5-20" "SRF" 288734109.365072 97430732 "MetaG" "DiAMT1"
"85" 102 "5-20" "SRF" 306072309.559788 103764379 "MetaG" "DiAMT1"
"86" 102 "5-20" "SRF" 584906333.959688 110506745 "MetaG" "DiAMT1"
"87" 102 "5-20" "SRF" 1295745808.56439 110544041 "MetaG" "DiAMT1"
"88" 102 "5-20" "SRF" 759711040.61076 112767649 "MetaG" "DiAMT1"
"89" 109 "0.8-5" "DCM" 69364903753.6679 75609189 "MetaG" "DiAMT1"
"90" 109 "0.8-5" "SRF" 5564589587.42652 61360101 "MetaG" "DiAMT1"
"91" 109 "0.8-5" "SRF" 2608705555.85477 75565275 "MetaG" "DiAMT1"
"92" 109 "0.8-5" "SRF" 35547684674.2753 75609189 "MetaG" "DiAMT1"
"93" 109 "0.8-5" "SRF" 4979332251.85415 85013213 "MetaG" "DiAMT1"
"94" 109 "180-2000" "SRF" 25087947053.8964 42882333 "MetaG" "DiAMT1"
"95" 109 "180-2000" "SRF" 10128384816.8053 63314904 "MetaG" "DiAMT1"
"96" 109 "180-2000" "SRF" 92833947100.6838 75609189 "MetaG" "DiAMT1"
"97" 109 "180-2000" "SRF" 8069729392.76786 89404301 "MetaG" "DiAMT1"
"98" 109 "20-180" "DCM" 3546362041.5229 13225965 "MetaG" "DiAMT1"
"99" 109 "20-180" "DCM" 1630448183.17694 63314904 "MetaG" "DiAMT1"
"100" 109 "20-180" "DCM" 32877312115.9346 75609189 "MetaG" "DiAMT1"
"101" 109 "20-180" "DCM" 3153501575.84521 76117824 "MetaG" "DiAMT1"
"102" 109 "20-180" "DCM" 1982811608.30629 89815993 "MetaG" "DiAMT1"
"103" 109 "20-180" "DCM" 3308007306.32005 89826269 "MetaG" "DiAMT1"
"104" 109 "20-180" "SRF" 40818807260.8122 75609189 "MetaG" "DiAMT1"
"105" 109 "20-180" "SRF" 2022574195.54418 76132506 "MetaG" "DiAMT1"
"106" 109 "20-180" "SRF" 13286220146.5919 78640452 "MetaG" "DiAMT1"
"107" 109 "20-180" "SRF" 5415868854.93606 89815993 "MetaG" "DiAMT1"
"108" 109 "5-20" "SRF" 3936552775.99013 19746350 "MetaG" "DiAMT1"
"109" 109 "5-20" "SRF" 7597385853.45743 42882333 "MetaG" "DiAMT1"
"110" 109 "5-20" "SRF" 1226871969.40043 63314904 "MetaG" "DiAMT1"
"111" 109 "5-20" "SRF" 18370579621.2873 64700656 "MetaG" "DiAMT1"
"112" 109 "5-20" "SRF" 51727763113.9376 75609189 "MetaG" "DiAMT1"
"113" 109 "5-20" "SRF" 6100364010.41163 78640452 "MetaG" "DiAMT1"
"114" 11 "20-180" "SRF" 134196194436.883 45666 "MetaG" "DiAMT1"
"115" 110 "0.8-5" "DCM" 35929769039.1601 75609189 "MetaG" "DiAMT1"
"116" 110 "0.8-5" "DCM" 2962205364.35524 95414910 "MetaG" "DiAMT1"
"117" 110 "0.8-5" "DCM" 1592900891.88306 109119016 "MetaG" "DiAMT1"
"118" 110 "0.8-5" "SRF" 925401892.976349 44306779 "MetaG" "DiAMT1"
"119" 110 "0.8-5" "SRF" 3334684372.35793 75565275 "MetaG" "DiAMT1"
"120" 110 "0.8-5" "SRF" 68160418655.2046 75609189 "MetaG" "DiAMT1"
"121" 110 "0.8-5" "SRF" 2636286277.77836 78692801 "MetaG" "DiAMT1"
"122" 110 "0.8-5" "SRF" 795629340.371986 85013213 "MetaG" "DiAMT1"
"123" 110 "0.8-5" "SRF" 1585084173.66791 86461834 "MetaG" "DiAMT1"
"124" 110 "20-180" "SRF" 1315222598.56013 63314904 "MetaG" "DiAMT1"
"125" 110 "20-180" "SRF" 2630445197.12027 79525550 "MetaG" "DiAMT1"
"126" 110 "20-180" "SRF" 2650136614.69071 89815992 "MetaG" "DiAMT1"
"127" 110 "20-180" "SRF" 1955878910.38178 97435943 "MetaG" "DiAMT1"
"128" 110 "20-180" "SRF" 2565319440.42826 109119016 "MetaG" "DiAMT1"
"129" 110 "5-20" "SRF" 648300704.227933 87850 "MetaG" "DiAMT1"
"130" 110 "5-20" "SRF" 2488444292.51994 19746350 "MetaG" "DiAMT1"
"131" 110 "5-20" "SRF" 664347751.362287 25188231 "MetaG" "DiAMT1"
"132" 110 "5-20" "SRF" 1095495883.87903 75565275 "MetaG" "DiAMT1"
"133" 110 "5-20" "SRF" 22391761780.876 75609189 "MetaG" "DiAMT1"
"134" 110 "5-20" "SRF" 5205966430.93379 78640452 "MetaG" "DiAMT1"
"135" 110 "5-20" "SRF" 2309496546.83779 78692801 "MetaG" "DiAMT1"
"136" 110 "5-20" "SRF" 2082899601.83209 86461834 "MetaG" "DiAMT1"
"137" 110 "5-20" "SRF" 1172037081.00595 89815992 "MetaG" "DiAMT1"
"138" 110 "5-20" "SRF" 707370271.405327 89815993 "MetaG" "DiAMT1"
"139" 110 "5-20" "SRF" 2360270654.33737 89826269 "MetaG" "DiAMT1"
"140" 110 "5-20" "SRF" 1389626805.36431 110432408 "MetaG" "DiAMT1"
"141" 110 "5-20" "SRF" 978528875.444039 112815555 "MetaG" "DiAMT1"
"142" 111 "0.8-5" "DCM" 35108039303.743 75609189 "MetaG" "DiAMT1"
"143" 111 "20-180" "DCM" 2976833440.36861 85013213 "MetaG" "DiAMT1"
"144" 111 "20-180" "SRF" 2979397275.00562 76132506 "MetaG" "DiAMT1"
"145" 111 "20-180" "SRF" 11416742144.3103 78640452 "MetaG" "DiAMT1"
"146" 111 "20-180" "SRF" 1473947789.36004 85013213 "MetaG" "DiAMT1"
"147" 111 "20-180" "SRF" 1464170357.9215 97019216 "MetaG" "DiAMT1"
"148" 111 "20-180" "SRF" 9719941935.7064 97037270 "MetaG" "DiAMT1"
"149" 111 "5-20" "DCM" 14307153901.3331 75609189 "MetaG" "DiAMT1"
"150" 111 "5-20" "DCM" 11642182192.4949 78640452 "MetaG" "DiAMT1"
"151" 111 "5-20" "DCM" 7747143569.19148 78692801 "MetaG" "DiAMT1"
"152" 122 "0.8-5" "SRF" 29975602809.1801 75609189 "MetaG" "DiAMT1"
"153" 122 "0.8-5" "SRF" 3673971351.54254 85013213 "MetaG" "DiAMT1"
"154" 122 "20-180" "SRF" 632221140.774687 55339 "MetaG" "DiAMT1"
"155" 122 "20-180" "SRF" 635151967.255101 19746350 "MetaG" "DiAMT1"
"156" 122 "20-180" "SRF" 296928628.654861 63314904 "MetaG" "DiAMT1"
"157" 122 "20-180" "SRF" 2177251919.53508 75609189 "MetaG" "DiAMT1"
"158" 122 "20-180" "SRF" 574299084.16479 76117824 "MetaG" "DiAMT1"
"159" 122 "20-180" "SRF" 2966781264.3721 76132506 "MetaG" "DiAMT1"
"160" 122 "20-180" "SRF" 885849264.675371 78640452 "MetaG" "DiAMT1"
"161" 122 "20-180" "SRF" 2357908962.6434 78692801 "MetaG" "DiAMT1"
"162" 122 "20-180" "SRF" 593857257.309723 79525550 "MetaG" "DiAMT1"
"163" 122 "20-180" "SRF" 770344956.26924 84067383 "MetaG" "DiAMT1"
"164" 122 "20-180" "SRF" 4536547300.90106 85013213 "MetaG" "DiAMT1"
"165" 122 "20-180" "SRF" 1140855833.33291 89358250 "MetaG" "DiAMT1"
"166" 122 "20-180" "SRF" 598302851.250903 89815992 "MetaG" "DiAMT1"
"167" 122 "20-180" "SRF" 530171072.722608 97019216 "MetaG" "DiAMT1"
"168" 122 "5-20" "SRF" 1101695692.01503 18651505 "MetaG" "DiAMT1"
"169" 122 "5-20" "SRF" 1590313865.04261 18655925 "MetaG" "DiAMT1"
"170" 122 "5-20" "SRF" 360758657.114073 18732284 "MetaG" "DiAMT1"
"171" 122 "5-20" "SRF" 676709223.285197 72083067 "MetaG" "DiAMT1"
"172" 122 "5-20" "SRF" 1207988692.94724 75609189 "MetaG" "DiAMT1"
"173" 122 "5-20" "SRF" 637268286.518872 76117824 "MetaG" "DiAMT1"
"174" 122 "5-20" "SRF" 1310637978.43167 78640452 "MetaG" "DiAMT1"
"175" 122 "5-20" "SRF" 658970921.66348 79525550 "MetaG" "DiAMT1"
"176" 122 "5-20" "SRF" 351697963.809159 84448539 "MetaG" "DiAMT1"
"177" 122 "5-20" "SRF" 1480576013.47595 85013213 "MetaG" "DiAMT1"
"178" 123 "0.8-5" "SRF" 991153674.886148 62556214 "MetaG" "DiAMT1"
"179" 123 "0.8-5" "SRF" 262601075.209243 64723745 "MetaG" "DiAMT1"
"180" 123 "0.8-5" "SRF" 7658457220.47268 75498175 "MetaG" "DiAMT1"
"181" 123 "0.8-5" "SRF" 29273909418.1327 75609189 "MetaG" "DiAMT1"
"182" 123 "0.8-5" "SRF" 28592366072.4778 86461834 "MetaG" "DiAMT1"
"183" 123 "0.8-5" "SRF" 31580090637.532 88121816 "MetaG" "DiAMT1"
"184" 123 "0.8-5" "SRF" 1092902542.47712 88142097 "MetaG" "DiAMT1"
"185" 123 "0.8-5" "SRF" 230847781.931391 97435944 "MetaG" "DiAMT1"
"186" 123 "0.8-5" "SRF" 199410159.799703 97446353 "MetaG" "DiAMT1"
"187" 123 "180-2000" "SRF" 3003760364.38583 45083269 "MetaG" "DiAMT1"
"188" 123 "180-2000" "SRF" 21605761911.4582 86461834 "MetaG" "DiAMT1"
"189" 123 "180-2000" "SRF" 18055957916.1229 88121816 "MetaG" "DiAMT1"
"190" 123 "180-2000" "SRF" 5632484752.64026 97430732 "MetaG" "DiAMT1"
"191" 123 "180-2000" "SRF" 2222673043.35485 97446354 "MetaG" "DiAMT1"
"192" 123 "20-180" "SRF" 505695048.342867 18655925 "MetaG" "DiAMT1"
"193" 123 "20-180" "SRF" 573578180.256011 18732284 "MetaG" "DiAMT1"
"194" 123 "20-180" "SRF" 1120566643.54651 19746350 "MetaG" "DiAMT1"
"195" 123 "20-180" "SRF" 2291206001.02266 75498175 "MetaG" "DiAMT1"
"196" 123 "20-180" "SRF" 5761823944.68298 75609189 "MetaG" "DiAMT1"
"197" 123 "20-180" "SRF" 506603482.561447 76117824 "MetaG" "DiAMT1"
"198" 123 "20-180" "SRF" 1041906177.18918 78640452 "MetaG" "DiAMT1"
"199" 123 "20-180" "SRF" 1571568698.22468 79525550 "MetaG" "DiAMT1"
"200" 123 "20-180" "SRF" 13182403363.7024 85013213 "MetaG" "DiAMT1"
"201" 123 "20-180" "SRF" 3751786323.18234 86461834 "MetaG" "DiAMT1"
"202" 123 "20-180" "SRF" 5225619616.29164 88121816 "MetaG" "DiAMT1"
"203" 123 "20-180" "SRF" 978066839.164875 97430732 "MetaG" "DiAMT1"
"204" 123 "20-180" "SRF" 431646844.835519 97435944 "MetaG" "DiAMT1"
"205" 123 "20-180" "SRF" 518399396.983834 103764379 "MetaG" "DiAMT1"
"206" 123 "5-20" "SRF" 374025070.570842 18655925 "MetaG" "DiAMT1"
"207" 123 "5-20" "SRF" 414399962.294715 19746350 "MetaG" "DiAMT1"
"208" 123 "5-20" "SRF" 192892707.479969 45083269 "MetaG" "DiAMT1"
"209" 123 "5-20" "SRF" 179399066.245705 46640776 "MetaG" "DiAMT1"
"210" 123 "5-20" "SRF" 171342810.258767 62556214 "MetaG" "DiAMT1"
"211" 123 "5-20" "SRF" 176067513.524203 64618471 "MetaG" "DiAMT1"
"212" 123 "5-20" "SRF" 211829364.612396 75498175 "MetaG" "DiAMT1"
"213" 123 "5-20" "SRF" 1775663856.59767 75609189 "MetaG" "DiAMT1"
"214" 123 "5-20" "SRF" 770620619.538201 78640452 "MetaG" "DiAMT1"
"215" 123 "5-20" "SRF" 9699856637.22158 83940408 "MetaG" "DiAMT1"
"216" 123 "5-20" "SRF" 8559361270.09776 83959189 "MetaG" "DiAMT1"
"217" 123 "5-20" "SRF" 6750007549.09786 84040335 "MetaG" "DiAMT1"
"218" 123 "5-20" "SRF" 11839340046.8618 85013213 "MetaG" "DiAMT1"
"219" 123 "5-20" "SRF" 2081188280.70405 86461834 "MetaG" "DiAMT1"
"220" 123 "5-20" "SRF" 1546001094.66342 88121816 "MetaG" "DiAMT1"
"221" 123 "5-20" "SRF" 390358043.084851 89815992 "MetaG" "DiAMT1"
"222" 123 "5-20" "SRF" 357567967.465724 90372587 "MetaG" "DiAMT1"
"223" 123 "5-20" "SRF" 542552551.790477 97430732 "MetaG" "DiAMT1"
"224" 123 "5-20" "SRF" 4609531808.95041 97435943 "MetaG" "DiAMT1"
"225" 123 "5-20" "SRF" 4948485264.03457 97435944 "MetaG" "DiAMT1"
"226" 123 "5-20" "SRF" 1930457294.60341 97446353 "MetaG" "DiAMT1"
"227" 123 "5-20" "SRF" 1855536327.51944 97446354 "MetaG" "DiAMT1"
"228" 123 "5-20" "SRF" 188932349.959245 109119016 "MetaG" "DiAMT1"
"229" 124 "0.8-5" "SRF" 1129452316.39544 75498175 "MetaG" "DiAMT1"
"230" 124 "0.8-5" "SRF" 70060657932.684 75609189 "MetaG" "DiAMT1"
"231" 124 "0.8-5" "SRF" 20343915503.8545 86461834 "MetaG" "DiAMT1"
"232" 124 "0.8-5" "SRF" 15455846862.1007 88121816 "MetaG" "DiAMT1"
"233" 124 "0.8-5" "SRF" 1928556151.81049 97430732 "MetaG" "DiAMT1"
"234" 124 "20-180" "SRF" 688726408.322785 64618471 "MetaG" "DiAMT1"
"235" 124 "20-180" "SRF" 5556716583.83469 75609189 "MetaG" "DiAMT1"
"236" 124 "20-180" "SRF" 921586466.558425 89815993 "MetaG" "DiAMT1"
"237" 124 "20-180" "SRF" 1537521140.18793 89826269 "MetaG" "DiAMT1"
"238" 124 "20-180" "SRF" 1353086597.66676 97019216 "MetaG" "DiAMT1"
"239" 124 "20-180" "SRF" 5614068016.466 97037270 "MetaG" "DiAMT1"
"240" 124 "5-20" "SRF" 3874203035.18965 19746350 "MetaG" "DiAMT1"
"241" 124 "5-20" "SRF" 1207439955.23971 63314904 "MetaG" "DiAMT1"
"242" 124 "5-20" "SRF" 1290546345.27606 64635275 "MetaG" "DiAMT1"
"243" 124 "5-20" "SRF" 23240820704.855 75609189 "MetaG" "DiAMT1"
"244" 124 "5-20" "SRF" 600374238.827625 78640452 "MetaG" "DiAMT1"
"245" 124 "5-20" "SRF" 2572579851.86296 83940408 "MetaG" "DiAMT1"
"246" 124 "5-20" "SRF" 5107724024.85714 83959189 "MetaG" "DiAMT1"
"247" 124 "5-20" "SRF" 4548141172.50641 84040335 "MetaG" "DiAMT1"
"248" 124 "5-20" "SRF" 3613370341.6531 88121816 "MetaG" "DiAMT1"
"249" 124 "5-20" "SRF" 1177545608.52181 88142097 "MetaG" "DiAMT1"
"250" 124 "5-20" "SRF" 2988987626.78131 89405634 "MetaG" "DiAMT1"
"251" 124 "5-20" "SRF" 1216478807.05684 89815992 "MetaG" "DiAMT1"
"252" 124 "5-20" "SRF" 563588302.806973 97430732 "MetaG" "DiAMT1"
"253" 124 "5-20" "SRF" 3591188817.14941 97435943 "MetaG" "DiAMT1"
"254" 124 "5-20" "SRF" 1492358822.22867 97435944 "MetaG" "DiAMT1"
"255" 124 "5-20" "SRF" 2578248824.65243 97446353 "MetaG" "DiAMT1"
"256" 124 "5-20" "SRF" 1779211247.91253 97446354 "MetaG" "DiAMT1"
"257" 124 "5-20" "SRF" 571516860.408009 112767088 "MetaG" "DiAMT1"
"258" 125 "0.8-5" "SRF" 38210900246.5171 75609189 "MetaG" "DiAMT1"
"259" 125 "180-2000" "SRF" 54472235098.0231 75609189 "MetaG" "DiAMT1"
"260" 125 "20-180" "SRF" 513351499.255112 18655925 "MetaG" "DiAMT1"
"261" 125 "20-180" "SRF" 1137532527.48848 19746350 "MetaG" "DiAMT1"
"262" 125 "20-180" "SRF" 1068205296.33557 61360101 "MetaG" "DiAMT1"
"263" 125 "20-180" "SRF" 1949686851.8815 75609189 "MetaG" "DiAMT1"
"264" 125 "20-180" "SRF" 2415177329.17267 76132506 "MetaG" "DiAMT1"
"265" 125 "20-180" "SRF" 1057681106.2239 78640452 "MetaG" "DiAMT1"
"266" 125 "20-180" "SRF" 1055730864.47917 78692801 "MetaG" "DiAMT1"
"267" 125 "20-180" "SRF" 531787652.169538 79525550 "MetaG" "DiAMT1"
"268" 125 "20-180" "SRF" 3449144812.26427 84067383 "MetaG" "DiAMT1"
"269" 125 "20-180" "SRF" 423698598.053184 89404301 "MetaG" "DiAMT1"
"270" 125 "20-180" "SRF" 535768595.292454 89815992 "MetaG" "DiAMT1"
"271" 125 "5-20" "SRF" 114764609.965452 2916795 "MetaG" "DiAMT1"
"272" 125 "5-20" "SRF" 1321099857.98739 18651505 "MetaG" "DiAMT1"
"273" 125 "5-20" "SRF" 457686477.997306 18655925 "MetaG" "DiAMT1"
"274" 125 "5-20" "SRF" 259562534.809998 18732284 "MetaG" "DiAMT1"
"275" 125 "5-20" "SRF" 760638553.996184 19746350 "MetaG" "DiAMT1"
"276" 125 "5-20" "SRF" 161405876.410096 44382750 "MetaG" "DiAMT1"
"277" 125 "5-20" "SRF" 237061757.798605 63314904 "MetaG" "DiAMT1"
"278" 125 "5-20" "SRF" 405738383.684555 72083067 "MetaG" "DiAMT1"
"279" 125 "5-20" "SRF" 2390126065.43259 75609189 "MetaG" "DiAMT1"
"280" 125 "5-20" "SRF" 1414487951.39685 78640452 "MetaG" "DiAMT1"
"281" 125 "5-20" "SRF" 768784616.154109 84067383 "MetaG" "DiAMT1"
"282" 125 "5-20" "SRF" 632608623.338974 84448539 "MetaG" "DiAMT1"
"283" 125 "5-20" "SRF" 469472395.885649 89405634 "MetaG" "DiAMT1"
"284" 125 "5-20" "SRF" 211638882.722358 97019216 "MetaG" "DiAMT1"
"285" 125 "5-20" "SRF" 88134147.9845181 97435943 "MetaG" "DiAMT1"
"286" 125 "5-20" "SRF" 105411547.038752 97456617 "MetaG" "DiAMT1"
"287" 125 "5-20" "SRF" 147820362.488319 116188802 "MetaG" "DiAMT1"
"288" 128 "0.8-5" "DCM" 34079052931.3656 75609189 "MetaG" "DiAMT1"
"289" 128 "0.8-5" "DCM" 1872966040.70699 89815992 "MetaG" "DiAMT1"
"290" 128 "0.8-5" "SRF" 14298310967.4908 61360101 "MetaG" "DiAMT1"
"291" 128 "0.8-5" "SRF" 1581815207.13624 63314904 "MetaG" "DiAMT1"
"292" 128 "0.8-5" "SRF" 11598781201.0217 75609189 "MetaG" "DiAMT1"
"293" 128 "180-2000" "DCM" 96794123236.268 75609189 "MetaG" "DiAMT1"
"294" 128 "180-2000" "SRF" 90137475054.3128 75609189 "MetaG" "DiAMT1"
"295" 128 "20-180" "DCM" 4107865239.38601 18732284 "MetaG" "DiAMT1"
"296" 128 "20-180" "DCM" 6877526933.13776 75609189 "MetaG" "DiAMT1"
"297" 128 "20-180" "DCM" 3730973662.61969 78640452 "MetaG" "DiAMT1"
"298" 128 "20-180" "SRF" 6514341778.56315 19746350 "MetaG" "DiAMT1"
"299" 128 "20-180" "SRF" 6090808721.75255 63314904 "MetaG" "DiAMT1"
"300" 128 "20-180" "SRF" 11165330403.6667 75609189 "MetaG" "DiAMT1"
"301" 128 "20-180" "SRF" 5532427494.73024 76132506 "MetaG" "DiAMT1"
"302" 128 "5-20" "DCM" 362969766.13012 18651505 "MetaG" "DiAMT1"
"303" 128 "5-20" "DCM" 2514970429.75514 18655925 "MetaG" "DiAMT1"
"304" 128 "5-20" "DCM" 356571654.998335 18732284 "MetaG" "DiAMT1"
"305" 128 "5-20" "DCM" 8011055229.01888 19746350 "MetaG" "DiAMT1"
"306" 128 "5-20" "DCM" 743908332.563709 25188231 "MetaG" "DiAMT1"
"307" 128 "5-20" "DCM" 718501627.216587 25369696 "MetaG" "DiAMT1"
"308" 128 "5-20" "DCM" 327079098.956806 61360101 "MetaG" "DiAMT1"
"309" 128 "5-20" "DCM" 651322837.303461 63314904 "MetaG" "DiAMT1"
"310" 128 "5-20" "DCM" 20894451406.6845 75609189 "MetaG" "DiAMT1"
"311" 128 "5-20" "DCM" 629872085.176698 76117824 "MetaG" "DiAMT1"
"312" 128 "5-20" "DCM" 10363412632.9565 78640452 "MetaG" "DiAMT1"
"313" 128 "5-20" "DCM" 3232594905.48583 78692801 "MetaG" "DiAMT1"
"314" 128 "5-20" "DCM" 1689777320.87564 84067383 "MetaG" "DiAMT1"
"315" 128 "5-20" "DCM" 347616121.032745 84448539 "MetaG" "DiAMT1"
"316" 128 "5-20" "DCM" 878035377.500075 85013213 "MetaG" "DiAMT1"
"317" 128 "5-20" "DCM" 834168423.667796 89358250 "MetaG" "DiAMT1"
"318" 128 "5-20" "DCM" 644933404.196866 89405634 "MetaG" "DiAMT1"
"319" 128 "5-20" "DCM" 5577688240.22662 89815992 "MetaG" "DiAMT1"
"320" 128 "5-20" "DCM" 2772290917.0616 89815993 "MetaG" "DiAMT1"
"321" 128 "5-20" "DCM" 317598545.363855 109119016 "MetaG" "DiAMT1"
"322" 128 "5-20" "SRF" 661700344.998232 18651505 "MetaG" "DiAMT1"
"323" 128 "5-20" "SRF" 286552241.453208 18655925 "MetaG" "DiAMT1"
"324" 128 "5-20" "SRF" 650036474.510126 18732284 "MetaG" "DiAMT1"
"325" 128 "5-20" "SRF" 3809816423.45339 19746350 "MetaG" "DiAMT1"
"326" 128 "5-20" "SRF" 339039533.204539 25188231 "MetaG" "DiAMT1"
"327" 128 "5-20" "SRF" 404217453.584501 44382750 "MetaG" "DiAMT1"
"328" 128 "5-20" "SRF" 1187373126.81416 63314904 "MetaG" "DiAMT1"
"329" 128 "5-20" "SRF" 269781598.17176 64618471 "MetaG" "DiAMT1"
"330" 128 "5-20" "SRF" 952454105.863348 64700656 "MetaG" "DiAMT1"
"331" 128 "5-20" "SRF" 8162347899.28294 75609189 "MetaG" "DiAMT1"
"332" 128 "5-20" "SRF" 574134011.917625 76117824 "MetaG" "DiAMT1"
"333" 128 "5-20" "SRF" 9446342856.18161 78640452 "MetaG" "DiAMT1"
"334" 128 "5-20" "SRF" 2651885125.72893 78692801 "MetaG" "DiAMT1"
"335" 128 "5-20" "SRF" 1155185301.08727 84067383 "MetaG" "DiAMT1"
"336" 128 "5-20" "SRF" 1267420753.34096 84448539 "MetaG" "DiAMT1"
"337" 128 "5-20" "SRF" 266779020.562725 85013213 "MetaG" "DiAMT1"
"338" 128 "5-20" "SRF" 380175971.412544 89358250 "MetaG" "DiAMT1"
"339" 128 "5-20" "SRF" 302652714.615668 89580511 "MetaG" "DiAMT1"
"340" 128 "5-20" "SRF" 3289719837.46937 89815992 "MetaG" "DiAMT1"
"341" 128 "5-20" "SRF" 2887963252.71818 89815993 "MetaG" "DiAMT1"
"342" 128 "5-20" "SRF" 220719106.791537 97435943 "MetaG" "DiAMT1"
"343" 128 "5-20" "SRF" 363458604.966807 102887753 "MetaG" "DiAMT1"
"344" 128 "5-20" "SRF" 280680269.292282 110506745 "MetaG" "DiAMT1"
"345" 128 "5-20" "SRF" 621792347.53725 110544041 "MetaG" "DiAMT1"
"346" 131 "0.8-5" "SRF" 10940180930.9851 61360101 "MetaG" "DiAMT1"
"347" 131 "20-180" "DCM" 11405326481.2752 22666208 "MetaG" "DiAMT1"
"348" 131 "20-180" "DCM" 5340927139.55241 61360101 "MetaG" "DiAMT1"
"349" 131 "20-180" "DCM" 5687556847.9472 64700656 "MetaG" "DiAMT1"
"350" 131 "20-180" "SRF" 4747783967.9887 22666208 "MetaG" "DiAMT1"
"351" 131 "5-20" "DCM" 22205069241.8024 42882333 "MetaG" "DiAMT1"
"352" 131 "5-20" "DCM" 18007095952.3074 61360101 "MetaG" "DiAMT1"
"353" 131 "5-20" "DCM" 19175768404.8414 64700656 "MetaG" "DiAMT1"
"354" 131 "5-20" "DCM" 22962260342.0385 89358250 "MetaG" "DiAMT1"
"355" 131 "5-20" "DCM" 25829982418.6534 90584416 "MetaG" "DiAMT1"
"356" 131 "5-20" "DCM" 15080942860.0576 112815555 "MetaG" "DiAMT1"
"357" 132 "0.8-5" "DCM" 5552504775.30644 45036002 "MetaG" "DiAMT1"
"358" 132 "0.8-5" "DCM" 3002427177.94088 61360101 "MetaG" "DiAMT1"
"359" 132 "0.8-5" "DCM" 6016078382.7152 103565001 "MetaG" "DiAMT1"
"360" 132 "0.8-5" "DCM" 6171815790.51319 103565002 "MetaG" "DiAMT1"
"361" 132 "0.8-5" "SRF" 9450278569.20484 61360101 "MetaG" "DiAMT1"
"362" 132 "20-180" "SRF" 23335429240.9139 22666208 "MetaG" "DiAMT1"
"363" 132 "20-180" "SRF" 25993458902.9706 22831865 "MetaG" "DiAMT1"
"364" 132 "5-20" "DCM" 9198879529.53134 45036002 "MetaG" "DiAMT1"
"365" 135 "0.8-5" "DCM" 25346719529.6243 4054759 "MetaG" "DiAMT1"
"366" 135 "0.8-5" "DCM" 4399358737.603 45036002 "MetaG" "DiAMT1"
"367" 135 "0.8-5" "DCM" 2756434820.64191 64610942 "MetaG" "DiAMT1"
"368" 135 "0.8-5" "DCM" 1240552107.13339 75609189 "MetaG" "DiAMT1"
"369" 135 "0.8-5" "DCM" 33137577734.2863 95414910 "MetaG" "DiAMT1"
"370" 135 "0.8-5" "DCM" 680951032.015276 103565001 "MetaG" "DiAMT1"
"371" 135 "0.8-5" "DCM" 698578719.325355 103565002 "MetaG" "DiAMT1"
"372" 135 "0.8-5" "SRF" 21918430365.3836 4054759 "MetaG" "DiAMT1"
"373" 135 "0.8-5" "SRF" 37658417243.195 95414910 "MetaG" "DiAMT1"
"374" 135 "0.8-5" "SRF" 791195483.191345 97430732 "MetaG" "DiAMT1"
"375" 135 "20-180" "DCM" 17565733579.6027 17029 "MetaG" "DiAMT1"
"376" 135 "20-180" "DCM" 17742273615.5787 89826269 "MetaG" "DiAMT1"
"377" 135 "20-180" "DCM" 4513534611.05803 103565002 "MetaG" "DiAMT1"
"378" 135 "20-180" "DCM" 17307413968.1379 103764379 "MetaG" "DiAMT1"
"379" 135 "20-180" "SRF" 20672803503.1404 17029 "MetaG" "DiAMT1"
"380" 135 "20-180" "SRF" 9177765884.33181 4054759 "MetaG" "DiAMT1"
"381" 135 "20-180" "SRF" 11192548159.276 13225965 "MetaG" "DiAMT1"
"382" 135 "20-180" "SRF" 11574466585.3237 25189412 "MetaG" "DiAMT1"
"383" 135 "20-180" "SRF" 11353097005.8229 25369696 "MetaG" "DiAMT1"
"384" 135 "20-180" "SRF" 4778876945.52181 45036002 "MetaG" "DiAMT1"
"385" 135 "20-180" "SRF" 22014482141.0925 64700656 "MetaG" "DiAMT1"
"386" 135 "20-180" "SRF" 18865986397.8715 75609189 "MetaG" "DiAMT1"
"387" 135 "20-180" "SRF" 23330901202.3089 95414910 "MetaG" "DiAMT1"
"388" 135 "5-20" "DCM" 2979104150.39525 55339 "MetaG" "DiAMT1"
"389" 135 "5-20" "DCM" 3118910280.29648 87850 "MetaG" "DiAMT1"
"390" 135 "5-20" "DCM" 3082742835.02701 176534 "MetaG" "DiAMT1"
"391" 135 "5-20" "DCM" 4990945329.81735 4054759 "MetaG" "DiAMT1"
"392" 135 "5-20" "DCM" 2622925708.73453 25150521 "MetaG" "DiAMT1"
"393" 135 "5-20" "DCM" 12784444119.2351 25188231 "MetaG" "DiAMT1"
"394" 135 "5-20" "DCM" 5962138517.34777 35231157 "MetaG" "DiAMT1"
"395" 135 "5-20" "DCM" 23943316535.8919 64700656 "MetaG" "DiAMT1"
"396" 135 "5-20" "DCM" 16125962519.7131 90584416 "MetaG" "DiAMT1"
"397" 135 "5-20" "DCM" 25375075778.493 95414910 "MetaG" "DiAMT1"
"398" 135 "5-20" "DCM" 2930804796.46537 110544041 "MetaG" "DiAMT1"
"399" 135 "5-20" "SRF" 6757941111.69771 55339 "MetaG" "DiAMT1"
"400" 135 "5-20" "SRF" 5660848518.19187 4054759 "MetaG" "DiAMT1"
"401" 135 "5-20" "SRF" 7250209806.53848 25188231 "MetaG" "DiAMT1"
"402" 135 "5-20" "SRF" 3430989513.53596 25369697 "MetaG" "DiAMT1"
"403" 135 "5-20" "SRF" 5895225225.09803 45036002 "MetaG" "DiAMT1"
"404" 135 "5-20" "SRF" 3392388043.16527 64635275 "MetaG" "DiAMT1"
"405" 135 "5-20" "SRF" 3394634657.76339 64700656 "MetaG" "DiAMT1"
"406" 135 "5-20" "SRF" 3808245418.44184 75811014 "MetaG" "DiAMT1"
"407" 135 "5-20" "SRF" 6312682676.38266 78640452 "MetaG" "DiAMT1"
"408" 135 "5-20" "SRF" 7089762563.2403 93180663 "MetaG" "DiAMT1"
"409" 135 "5-20" "SRF" 9972564850.62784 110544041 "MetaG" "DiAMT1"
"410" 136 "0.8-5" "SRF" 8183576758.75347 75565275 "MetaG" "DiAMT1"
"411" 136 "0.8-5" "SRF" 10620381491.6853 75609189 "MetaG" "DiAMT1"
"412" 136 "5-20" "SRF" 7849741122.85273 18655925 "MetaG" "DiAMT1"
"413" 136 "5-20" "SRF" 10071025228.936 42882333 "MetaG" "DiAMT1"
"414" 136 "5-20" "SRF" 4250037831.24032 44306779 "MetaG" "DiAMT1"
"415" 136 "5-20" "SRF" 4348548641.89821 64700656 "MetaG" "DiAMT1"
"416" 136 "5-20" "SRF" 9756773327.29021 75811014 "MetaG" "DiAMT1"
"417" 136 "5-20" "SRF" 10548286665.4881 84067383 "MetaG" "DiAMT1"
"418" 136 "5-20" "SRF" 9082031050.16089 93180663 "MetaG" "DiAMT1"
"419" 136 "5-20" "SRF" 4258306387.33223 110544041 "MetaG" "DiAMT1"
"420" 137 "0.8-5" "SRF" 6600717025.48333 61360101 "MetaG" "DiAMT1"
"421" 137 "0.8-5" "SRF" 18071429586.2268 75609189 "MetaG" "DiAMT1"
"422" 137 "20-180" "DCM" 35379297198.3692 75609189 "MetaG" "DiAMT1"
"423" 137 "20-180" "DCM" 12358905960.2551 89358250 "MetaG" "DiAMT1"
"424" 137 "20-180" "SRF" 8485172381.75169 18732284 "MetaG" "DiAMT1"
"425" 137 "20-180" "SRF" 20721240501.7943 19746350 "MetaG" "DiAMT1"
"426" 137 "20-180" "SRF" 7749615642.77633 63314904 "MetaG" "DiAMT1"
"427" 137 "20-180" "SRF" 14206162614.17 75609189 "MetaG" "DiAMT1"
"428" 137 "20-180" "SRF" 11560002398.1685 78640452 "MetaG" "DiAMT1"
"429" 137 "20-180" "SRF" 7692458059.67042 78692801 "MetaG" "DiAMT1"
"430" 137 "5-20" "DCM" 3756419775.47026 48475338 "MetaG" "DiAMT1"
"431" 137 "5-20" "DCM" 1469395546.49925 61360101 "MetaG" "DiAMT1"
"432" 137 "5-20" "DCM" 3004817344.77 72083067 "MetaG" "DiAMT1"
"433" 137 "5-20" "DCM" 5363877500.04721 75609189 "MetaG" "DiAMT1"
"434" 137 "5-20" "DCM" 1463026649.39369 79525550 "MetaG" "DiAMT1"
"435" 137 "5-20" "DCM" 1897821717.88819 84067383 "MetaG" "DiAMT1"
"436" 137 "5-20" "DCM" 1087839796.8558 97435943 "MetaG" "DiAMT1"
"437" 137 "5-20" "DCM" 1205504101.41367 97435944 "MetaG" "DiAMT1"
"438" 137 "5-20" "DCM" 1472142080.23103 103565001 "MetaG" "DiAMT1"
"439" 137 "5-20" "SRF" 9092883498.89368 18732284 "MetaG" "DiAMT1"
"440" 137 "5-20" "SRF" 25372688537.3972 75609189 "MetaG" "DiAMT1"
"441" 138 "0.8-5" "DCM" 4473723535.15131 2916795 "MetaG" "DiAMT1"
"442" 138 "0.8-5" "DCM" 30037490509.7336 45036002 "MetaG" "DiAMT1"
"443" 138 "0.8-5" "DCM" 2297466396.74643 78640452 "MetaG" "DiAMT1"
"444" 138 "0.8-5" "DCM" 2809552280.35858 89815993 "MetaG" "DiAMT1"
"445" 138 "0.8-5" "DCM" 4189876954.875 95414910 "MetaG" "DiAMT1"
"446" 138 "0.8-5" "DCM" 4649327636.5311 103565001 "MetaG" "DiAMT1"
"447" 138 "0.8-5" "DCM" 2384842076.26475 103565002 "MetaG" "DiAMT1"
"448" 138 "20-180" "SRF" 10801038676.07 22666208 "MetaG" "DiAMT1"
"449" 138 "5-20" "DCM" 9261540247.45691 78640452 "MetaG" "DiAMT1"
"450" 138 "5-20" "DCM" 11325859459.2395 89815993 "MetaG" "DiAMT1"
"451" 138 "5-20" "DCM" 3462417440.57781 97435943 "MetaG" "DiAMT1"
"452" 139 "0.8-5" "SRF" 1849909805.12123 75565275 "MetaG" "DiAMT1"
"453" 139 "0.8-5" "SRF" 21606778541.0868 75609189 "MetaG" "DiAMT1"
"454" 139 "5-20" "SRF" 3700581266.6624 64700656 "MetaG" "DiAMT1"
"455" 139 "5-20" "SRF" 6342653476.34531 75609189 "MetaG" "DiAMT1"
"456" 139 "5-20" "SRF" 1383823108.63304 75811014 "MetaG" "DiAMT1"
"457" 139 "5-20" "SRF" 1047596121.60859 76132506 "MetaG" "DiAMT1"
"458" 139 "5-20" "SRF" 2293874266.28088 78640452 "MetaG" "DiAMT1"
"459" 139 "5-20" "SRF" 1231081232.13488 84448539 "MetaG" "DiAMT1"
"460" 139 "5-20" "SRF" 1036519701.84756 85013213 "MetaG" "DiAMT1"
"461" 139 "5-20" "SRF" 2284029312.34834 89405634 "MetaG" "DiAMT1"
"462" 142 "0.8-5" "DCM" 2161742800.10747 103565001 "MetaG" "DiAMT1"
"463" 142 "0.8-5" "DCM" 1108851771.86721 103565002 "MetaG" "DiAMT1"
"464" 142 "0.8-5" "SRF" 2511951330.40754 51655435 "MetaG" "DiAMT1"
"465" 142 "20-180" "DCM" 2075362438.40603 14724 "MetaG" "DiAMT1"
"466" 142 "20-180" "DCM" 2014701969.12426 17029 "MetaG" "DiAMT1"
"467" 142 "20-180" "DCM" 1152077086.18486 26034 "MetaG" "DiAMT1"
"468" 142 "20-180" "DCM" 4595235129.57704 45666 "MetaG" "DiAMT1"
"469" 142 "20-180" "DCM" 21231261768.6896 100068 "MetaG" "DiAMT1"
"470" 142 "20-180" "DCM" 29643771718.2519 142708 "MetaG" "DiAMT1"
"471" 142 "20-180" "DCM" 1743617204.71034 33053762 "MetaG" "DiAMT1"
"472" 142 "20-180" "DCM" 1842799070.73483 36536679 "MetaG" "DiAMT1"
"473" 142 "20-180" "DCM" 27698005285.4653 41203164 "MetaG" "DiAMT1"
"474" 142 "20-180" "DCM" 15704629753.7831 41865190 "MetaG" "DiAMT1"
"475" 142 "20-180" "DCM" 869468804.710634 63112813 "MetaG" "DiAMT1"
"476" 142 "20-180" "DCM" 2569104493.53833 89358250 "MetaG" "DiAMT1"
"477" 142 "20-180" "DCM" 1817980228.03133 94714676 "MetaG" "DiAMT1"
"478" 142 "20-180" "SRF" 37606912057.1548 142708 "MetaG" "DiAMT1"
"479" 142 "20-180" "SRF" 18071160630.4796 89826269 "MetaG" "DiAMT1"
"480" 143 "20-180" "DCM" 15658454763.2035 1069928 "MetaG" "DiAMT1"
"481" 143 "20-180" "DCM" 5814246669.67017 97435943 "MetaG" "DiAMT1"
"482" 143 "20-180" "SRF" 21971543693.7767 5849 "MetaG" "DiAMT1"
"483" 143 "20-180" "SRF" 48725450753.7363 17029 "MetaG" "DiAMT1"
"484" 143 "20-180" "SRF" 12181362688.4341 61360101 "MetaG" "DiAMT1"
"485" 143 "5-20" "DCM" 9008344873.93472 5849 "MetaG" "DiAMT1"
"486" 143 "5-20" "DCM" 18476087703.4805 42882333 "MetaG" "DiAMT1"
"487" 143 "5-20" "DCM" 7164085151.75096 90584416 "MetaG" "DiAMT1"
"488" 143 "5-20" "DCM" 13830550152.3183 93189783 "MetaG" "DiAMT1"
"489" 143 "5-20" "DCM" 9013400061.85503 94714676 "MetaG" "DiAMT1"
"490" 143 "5-20" "DCM" 8844646976.99647 97456617 "MetaG" "DiAMT1"
"491" 143 "5-20" "DCM" 2501850297.54294 103565001 "MetaG" "DiAMT1"
"492" 143 "5-20" "DCM" 5133230715.95579 103565002 "MetaG" "DiAMT1"
"493" 143 "5-20" "SRF" 15774588789.9569 5849 "MetaG" "DiAMT1"
"494" 143 "5-20" "SRF" 17437130695.904 1069928 "MetaG" "DiAMT1"
"495" 144 "20-180" "SRF" 17938727346.7107 5849 "MetaG" "DiAMT1"
"496" 144 "20-180" "SRF" 9945507107.95552 17029 "MetaG" "DiAMT1"
"497" 144 "20-180" "SRF" 6165140874.93929 100068 "MetaG" "DiAMT1"
"498" 144 "20-180" "SRF" 5619246461.55746 35196938 "MetaG" "DiAMT1"
"499" 144 "20-180" "SRF" 5274530154.8788 35208005 "MetaG" "DiAMT1"
"500" 144 "20-180" "SRF" 9096914351.30408 36536679 "MetaG" "DiAMT1"
"501" 144 "20-180" "SRF" 16612578354.8399 41865190 "MetaG" "DiAMT1"
"502" 144 "20-180" "SRF" 8974396986.30333 94714676 "MetaG" "DiAMT1"
"503" 144 "20-180" "SRF" 4403187067.61909 97456617 "MetaG" "DiAMT1"
"504" 145 "0.8-5" "SRF" 8182233110.0716 4054759 "MetaG" "DiAMT1"
"505" 145 "0.8-5" "SRF" 601356445.044425 5277762 "MetaG" "DiAMT1"
"506" 145 "0.8-5" "SRF" 1304385870.38647 5351206 "MetaG" "DiAMT1"
"507" 145 "0.8-5" "SRF" 1760139075.34918 5419828 "MetaG" "DiAMT1"
"508" 145 "0.8-5" "SRF" 1647476802.15019 44062560 "MetaG" "DiAMT1"
"509" 145 "0.8-5" "SRF" 45366504586.8709 44076892 "MetaG" "DiAMT1"
"510" 145 "0.8-5" "SRF" 2597866758.70973 45036002 "MetaG" "DiAMT1"
"511" 145 "0.8-5" "SRF" 2746604161.60358 45049339 "MetaG" "DiAMT1"
"512" 145 "0.8-5" "SRF" 35094264917.8745 45083269 "MetaG" "DiAMT1"
"513" 145 "0.8-5" "SRF" 244695479.669397 75498175 "MetaG" "DiAMT1"
"514" 145 "0.8-5" "SRF" 200341032.966573 86461834 "MetaG" "DiAMT1"
"515" 145 "0.8-5" "SRF" 15828403947.6656 95414910 "MetaG" "DiAMT1"
"516" 145 "0.8-5" "SRF" 1351084947.55775 103565001 "MetaG" "DiAMT1"
"517" 145 "0.8-5" "SRF" 693030150.473056 103565002 "MetaG" "DiAMT1"
"518" 145 "180-2000" "SRF" 6510308994.365 5277762 "MetaG" "DiAMT1"
"519" 145 "180-2000" "SRF" 4345025769.69835 5351206 "MetaG" "DiAMT1"
"520" 145 "180-2000" "SRF" 2540711497.15153 5419828 "MetaG" "DiAMT1"
"521" 145 "180-2000" "SRF" 2229456242.51474 44062560 "MetaG" "DiAMT1"
"522" 145 "180-2000" "SRF" 22392382901.2592 44076892 "MetaG" "DiAMT1"
"523" 145 "180-2000" "SRF" 8999875113.54424 45036002 "MetaG" "DiAMT1"
"524" 145 "180-2000" "SRF" 4824532312.71684 45083269 "MetaG" "DiAMT1"
"525" 145 "180-2000" "SRF" 2437816639.01144 103565001 "MetaG" "DiAMT1"
"526" 145 "180-2000" "SRF" 5001848137.56902 103565002 "MetaG" "DiAMT1"
"527" 145 "20-180" "SRF" 1812913201.72763 5351206 "MetaG" "DiAMT1"
"528" 145 "20-180" "SRF" 2120166672.92952 5419828 "MetaG" "DiAMT1"
"529" 145 "20-180" "SRF" 12457293690.6199 44076892 "MetaG" "DiAMT1"
"530" 145 "20-180" "SRF" 12092802504.8573 44305292 "MetaG" "DiAMT1"
"531" 145 "20-180" "SRF" 5632645215.0284 45036002 "MetaG" "DiAMT1"
"532" 145 "20-180" "SRF" 1017151612.55809 103565001 "MetaG" "DiAMT1"
"533" 145 "5-20" "SRF" 2505233360.43862 5277762 "MetaG" "DiAMT1"
"534" 145 "5-20" "SRF" 3344020543.30618 5351206 "MetaG" "DiAMT1"
"535" 145 "5-20" "SRF" 11732300646.4177 5419828 "MetaG" "DiAMT1"
"536" 145 "5-20" "SRF" 3023384035.38877 25369697 "MetaG" "DiAMT1"
"537" 145 "5-20" "SRF" 8616817529.32243 44076892 "MetaG" "DiAMT1"
"538" 145 "5-20" "SRF" 1603456069.8867 44301824 "MetaG" "DiAMT1"
"539" 145 "5-20" "SRF" 10223517127.0739 44305292 "MetaG" "DiAMT1"
"540" 145 "5-20" "SRF" 1822815072.18354 44318793 "MetaG" "DiAMT1"
"541" 145 "5-20" "SRF" 3158696327.88169 44352049 "MetaG" "DiAMT1"
"542" 145 "5-20" "SRF" 2539030775.08196 44382750 "MetaG" "DiAMT1"
"543" 145 "5-20" "SRF" 3542694704.99672 44517800 "MetaG" "DiAMT1"
"544" 145 "5-20" "SRF" 4329054771.77575 45036002 "MetaG" "DiAMT1"
"545" 145 "5-20" "SRF" 5569587853.10829 45083269 "MetaG" "DiAMT1"
"546" 145 "5-20" "SRF" 638255722.604326 72083067 "MetaG" "DiAMT1"
"547" 145 "5-20" "SRF" 3440164317.49492 72159779 "MetaG" "DiAMT1"
"548" 145 "5-20" "SRF" 1669229766.76674 86461834 "MetaG" "DiAMT1"
"549" 145 "5-20" "SRF" 2014241136.62021 98234701 "MetaG" "DiAMT1"
"550" 145 "5-20" "SRF" 1876193457.47491 103565001 "MetaG" "DiAMT1"
"551" 145 "5-20" "SRF" 3690306984.37158 103764379 "MetaG" "DiAMT1"
"552" 145 "5-20" "SRF" 2227285872.22427 110432408 "MetaG" "DiAMT1"
"553" 145 "5-20" "SRF" 881525321.79368 110506745 "MetaG" "DiAMT1"
"554" 146 "0.8-5" "SRF" 2215251662.94143 5419828 "MetaG" "DiAMT1"
"555" 146 "0.8-5" "SRF" 26031953917.8161 44076892 "MetaG" "DiAMT1"
"556" 146 "0.8-5" "SRF" 27342378725.0847 45083269 "MetaG" "DiAMT1"
"557" 146 "0.8-5" "SRF" 4214314466.86818 88121816 "MetaG" "DiAMT1"
"558" 146 "20-180" "SRF" 23070380344.0885 89240 "MetaG" "DiAMT1"
"559" 146 "20-180" "SRF" 10837552922.1182 76117824 "MetaG" "DiAMT1"
"560" 146 "5-20" "SRF" 9459397250.08923 89240 "MetaG" "DiAMT1"
"561" 146 "5-20" "SRF" 8871365382.77946 18655925 "MetaG" "DiAMT1"
"562" 146 "5-20" "SRF" 12794650246.0259 19843360 "MetaG" "DiAMT1"
"563" 146 "5-20" "SRF" 7988048592.78257 33053762 "MetaG" "DiAMT1"
"564" 146 "5-20" "SRF" 11921119907.9438 84067383 "MetaG" "DiAMT1"
"565" 146 "5-20" "SRF" 4684909812.30746 89580511 "MetaG" "DiAMT1"
"566" 146 "5-20" "SRF" 4547118347.23959 103764379 "MetaG" "DiAMT1"
"567" 146 "5-20" "SRF" 5643267789.12169 112767649 "MetaG" "DiAMT1"
"568" 146 "5-20" "SRF" 2617600403.06702 116102352 "MetaG" "DiAMT1"
"569" 147 "0.8-5" "SRF" 2432653276.73224 5419828 "MetaG" "DiAMT1"
"570" 147 "0.8-5" "SRF" 25728023209.0873 44076892 "MetaG" "DiAMT1"
"571" 147 "0.8-5" "SRF" 6929012415.84647 45083269 "MetaG" "DiAMT1"
"572" 147 "20-180" "SRF" 20193765112.5351 89240 "MetaG" "DiAMT1"
"573" 147 "20-180" "SRF" 12088522495.829 44076892 "MetaG" "DiAMT1"
"574" 147 "5-20" "SRF" 6360176983.02326 97435943 "MetaG" "DiAMT1"
"575" 147 "5-20" "SRF" 5236658228.63023 116102353 "MetaG" "DiAMT1"
"576" 148 "20-180" "SRF" 12555436385.7071 94714676 "MetaG" "DiAMT1"
"577" 148 "20-180" "SRF" 6160183821.40144 97456617 "MetaG" "DiAMT1"
"578" 148 "5-20" "SRF" 14341169716.3312 44308660 "MetaG" "DiAMT1"
"579" 148 "5-20" "SRF" 14618509866.8029 89815992 "MetaG" "DiAMT1"
"580" 148 "5-20" "SRF" 13150096137.1971 94714676 "MetaG" "DiAMT1"
"581" 149 "180-2000" "SRF" 22450228506.4974 44382750 "MetaG" "DiAMT1"
"582" 149 "180-2000" "SRF" 6749295566.21189 112767649 "MetaG" "DiAMT1"
"583" 149 "20-180" "SRF" 3626542442.22186 100068 "MetaG" "DiAMT1"
"584" 149 "20-180" "SRF" 3054302303.61153 5419828 "MetaG" "DiAMT1"
"585" 149 "20-180" "SRF" 10767551806.7038 44076892 "MetaG" "DiAMT1"
"586" 149 "20-180" "SRF" 11599569784.3693 45083269 "MetaG" "DiAMT1"
"587" 149 "20-180" "SRF" 3112922268.40619 64635275 "MetaG" "DiAMT1"
"588" 149 "20-180" "SRF" 5633084488.0979 76117824 "MetaG" "DiAMT1"
"589" 149 "5-20" "SRF" 873707300.873167 1060015 "MetaG" "DiAMT1"
"590" 149 "5-20" "SRF" 1660574560.79815 4054759 "MetaG" "DiAMT1"
"591" 149 "5-20" "SRF" 1250956959.07048 5277762 "MetaG" "DiAMT1"
"592" 149 "5-20" "SRF" 1669794852.64045 5351206 "MetaG" "DiAMT1"
"593" 149 "5-20" "SRF" 6884320174.60229 44076892 "MetaG" "DiAMT1"
"594" 149 "5-20" "SRF" 9270346885.34352 45083269 "MetaG" "DiAMT1"
"595" 149 "5-20" "SRF" 9562163846.12223 48475338 "MetaG" "DiAMT1"
"596" 149 "5-20" "SRF" 949873824.891168 54302003 "MetaG" "DiAMT1"
"597" 149 "5-20" "SRF" 1912230095.12852 72083067 "MetaG" "DiAMT1"
"598" 149 "5-20" "SRF" 2384853711.02732 89358250 "MetaG" "DiAMT1"
"599" 149 "5-20" "SRF" 1843838460.82492 89405634 "MetaG" "DiAMT1"
"600" 149 "5-20" "SRF" 1687598501.46209 94714676 "MetaG" "DiAMT1"
"601" 149 "5-20" "SRF" 828001247.138061 97456617 "MetaG" "DiAMT1"
"602" 149 "5-20" "SRF" 1143460277.41652 112767649 "MetaG" "DiAMT1"
"603" 150 "0.8-5" "DCM" 4495139199.14244 4054759 "MetaG" "DiAMT1"
"604" 150 "0.8-5" "DCM" 2755821628.1811 75498175 "MetaG" "DiAMT1"
"605" 150 "0.8-5" "DCM" 6856286150.7414 95414910 "MetaG" "DiAMT1"
"606" 150 "0.8-5" "SRF" 16903942150.2115 4054759 "MetaG" "DiAMT1"
"607" 150 "0.8-5" "SRF" 993349316.439521 45083269 "MetaG" "DiAMT1"
"608" 150 "0.8-5" "SRF" 924921120.129106 93189783 "MetaG" "DiAMT1"
"609" 150 "0.8-5" "SRF" 28044688562.1629 95414910 "MetaG" "DiAMT1"
"610" 150 "20-180" "DCM" 20211955622.2471 42882333 "MetaG" "DiAMT1"
"611" 150 "5-20" "DCM" 4796020193.86601 18732284 "MetaG" "DiAMT1"
"612" 150 "5-20" "DCM" 2699019376.55566 44076892 "MetaG" "DiAMT1"
"613" 150 "5-20" "SRF" 4047203785.08332 4054759 "MetaG" "DiAMT1"
"614" 151 "0.8-5" "SRF" 5547615785.51305 4054759 "MetaG" "DiAMT1"
"615" 151 "0.8-5" "SRF" 4550150447.26637 88142097 "MetaG" "DiAMT1"
"616" 151 "0.8-5" "SRF" 11282124859.7015 95414910 "MetaG" "DiAMT1"
"617" 151 "20-180" "DCM" 11838824609.4218 103565002 "MetaG" "DiAMT1"
"618" 151 "20-180" "SRF" 11508858226.7754 5419828 "MetaG" "DiAMT1"
"619" 151 "5-20" "SRF" 27678883545.749 48475338 "MetaG" "DiAMT1"
"620" 151 "5-20" "SRF" 17178113221.7821 51655435 "MetaG" "DiAMT1"
"621" 152 "0.8-5" "SRF" 8723302082.35682 4054759 "MetaG" "DiAMT1"
"622" 152 "0.8-5" "SRF" 9084473876.45095 45036002 "MetaG" "DiAMT1"
"623" 152 "0.8-5" "SRF" 14489688220.3928 45049339 "MetaG" "DiAMT1"
"624" 152 "0.8-5" "SRF" 17388992923.6634 53439714 "MetaG" "DiAMT1"
"625" 152 "0.8-5" "SRF" 13955742112.3217 54292941 "MetaG" "DiAMT1"
"626" 152 "0.8-5" "SRF" 4624678006.77641 97504342 "MetaG" "DiAMT1"
"627" 152 "0.8-5" "SRF" 6151830245.77421 103565001 "MetaG" "DiAMT1"
"628" 152 "0.8-5" "SRF" 2524432737.47974 103565002 "MetaG" "DiAMT1"
"629" 152 "20-180" "SRF" 11678992876.6207 37473201 "MetaG" "DiAMT1"
"630" 152 "20-180" "SRF" 6541310558.84338 45036002 "MetaG" "DiAMT1"
"631" 152 "20-180" "SRF" 16835726287.8568 51655435 "MetaG" "DiAMT1"
"632" 152 "20-180" "SRF" 3165091558.66126 85013213 "MetaG" "DiAMT1"
"633" 152 "5-20" "SRF" 1182566870.77566 5419828 "MetaG" "DiAMT1"
"634" 152 "5-20" "SRF" 2469359974.22985 18732284 "MetaG" "DiAMT1"
"635" 152 "5-20" "SRF" 5390684699.53976 51655435 "MetaG" "DiAMT1"
"636" 152 "5-20" "SRF" 1002285625.20336 53439714 "MetaG" "DiAMT1"
"637" 152 "5-20" "SRF" 1013440723.98136 85013213 "MetaG" "DiAMT1"
"638" 152 "5-20" "SRF" 2083699062.92278 89382447 "MetaG" "DiAMT1"
"639" 152 "5-20" "SRF" 2836686886.28428 103565001 "MetaG" "DiAMT1"
"640" 152 "5-20" "SRF" 1164047926.49058 103565002 "MetaG" "DiAMT1"
"641" 152 "5-20" "SRF" 4154721629.64528 112767649 "MetaG" "DiAMT1"
"642" 18 "0.8-5" "DCM" 8340841772.39889 33071324 "MetaG" "DiAMT1"
"643" 18 "0.8-5" "SRF" 3358408369.67594 88142097 "MetaG" "DiAMT1"
"644" 18 "20-180" "DCM" 18259916710.3539 1069928 "MetaG" "DiAMT1"
"645" 18 "20-180" "DCM" 20697994134.7863 35196938 "MetaG" "DiAMT1"
"646" 18 "20-180" "DCM" 9714131152.30902 35208005 "MetaG" "DiAMT1"
"647" 18 "20-180" "DCM" 12282421039.9503 35215062 "MetaG" "DiAMT1"
"648" 18 "20-180" "DCM" 10283954488.059 36512011 "MetaG" "DiAMT1"
"649" 18 "20-180" "DCM" 8376918559.10153 36536679 "MetaG" "DiAMT1"
"650" 18 "20-180" "DCM" 9326550238.69562 41203164 "MetaG" "DiAMT1"
"651" 18 "20-180" "SRF" 38693384040.9268 5849 "MetaG" "DiAMT1"
"652" 18 "20-180" "SRF" 21452208875.9242 17029 "MetaG" "DiAMT1"
"653" 18 "20-180" "SRF" 28698129677.6091 5277762 "MetaG" "DiAMT1"
"654" 18 "5-20" "DCM" 27435912237.3959 36512011 "MetaG" "DiAMT1"
"655" 18 "5-20" "SRF" 11411699889.4225 5849 "MetaG" "DiAMT1"
"656" 18 "5-20" "SRF" 7843893948.66627 100068 "MetaG" "DiAMT1"
"657" 18 "5-20" "SRF" 12614420894.5073 1069928 "MetaG" "DiAMT1"
"658" 18 "5-20" "SRF" 10951055383.66 33053762 "MetaG" "DiAMT1"
"659" 18 "5-20" "SRF" 14298707591.5954 35196938 "MetaG" "DiAMT1"
"660" 18 "5-20" "SRF" 11573982311.0582 36536679 "MetaG" "DiAMT1"
"661" 18 "5-20" "SRF" 12886042370.3865 41203164 "MetaG" "DiAMT1"
"662" 18 "5-20" "SRF" 10921664467.4397 63112813 "MetaG" "DiAMT1"
"663" 22 "0.8-5" "DCM" 7703869136.43465 33131299 "MetaG" "DiAMT1"
"664" 22 "0.8-5" "DCM" 3896129469.66426 88142097 "MetaG" "DiAMT1"
"665" 22 "180-2000" "DCM" 12934753462.3315 35197677 "MetaG" "DiAMT1"
"666" 22 "20-180" "DCM" 3025098244.07981 1060015 "MetaG" "DiAMT1"
"667" 22 "20-180" "DCM" 11208168090.5519 33053762 "MetaG" "DiAMT1"
"668" 22 "20-180" "DCM" 27132219290.9391 33087307 "MetaG" "DiAMT1"
"669" 22 "20-180" "DCM" 9324526706.97557 33131299 "MetaG" "DiAMT1"
"670" 22 "20-180" "DCM" 1829302205.92458 35196938 "MetaG" "DiAMT1"
"671" 22 "20-180" "DCM" 7382578102.75291 35197677 "MetaG" "DiAMT1"
"672" 22 "20-180" "DCM" 3434164959.14338 35208005 "MetaG" "DiAMT1"
"673" 22 "20-180" "DCM" 2964803005.7297 36509086 "MetaG" "DiAMT1"
"674" 22 "20-180" "DCM" 3971162530.93925 36519165 "MetaG" "DiAMT1"
"675" 22 "20-180" "DCM" 13326435353.3994 36536679 "MetaG" "DiAMT1"
"676" 22 "20-180" "DCM" 3548871218.85573 36604926 "MetaG" "DiAMT1"
"677" 22 "20-180" "DCM" 3019834152.00774 45159796 "MetaG" "DiAMT1"
"678" 22 "20-180" "DCM" 3117481483.86907 62646621 "MetaG" "DiAMT1"
"679" 22 "20-180" "DCM" 3635610389.70766 62756662 "MetaG" "DiAMT1"
"680" 22 "20-180" "DCM" 2649462635.14574 63104867 "MetaG" "DiAMT1"
"681" 22 "20-180" "DCM" 2794521781.03131 63112813 "MetaG" "DiAMT1"
"682" 22 "20-180" "DCM" 5836540446.25712 63291718 "MetaG" "DiAMT1"
"683" 22 "20-180" "SRF" 4729027659.43575 4577629 "MetaG" "DiAMT1"
"684" 22 "20-180" "SRF" 15424062226.1467 33053762 "MetaG" "DiAMT1"
"685" 22 "20-180" "SRF" 17570758808.204 33087307 "MetaG" "DiAMT1"
"686" 22 "20-180" "SRF" 8554599288.41215 33131299 "MetaG" "DiAMT1"
"687" 22 "20-180" "SRF" 24382791505.5423 35197677 "MetaG" "DiAMT1"
"688" 22 "20-180" "SRF" 10929789327.3 36519165 "MetaG" "DiAMT1"
"689" 22 "20-180" "SRF" 40753566007.0828 36536679 "MetaG" "DiAMT1"
"690" 22 "20-180" "SRF" 24762016949.4648 36685440 "MetaG" "DiAMT1"
"691" 22 "20-180" "SRF" 10938132677.9316 63104867 "MetaG" "DiAMT1"
"692" 22 "20-180" "SRF" 8197341995.47501 89382447 "MetaG" "DiAMT1"
"693" 22 "5-20" "DCM" 54439515253.1083 33053762 "MetaG" "DiAMT1"
"694" 22 "5-20" "DCM" 45290426570.2726 33131299 "MetaG" "DiAMT1"
"695" 22 "5-20" "DCM" 7200214930.25878 36509086 "MetaG" "DiAMT1"
"696" 22 "5-20" "DCM" 19288447624.0037 36519165 "MetaG" "DiAMT1"
"697" 22 "5-20" "DCM" 14384047118.9243 36536679 "MetaG" "DiAMT1"
"698" 22 "5-20" "SRF" 16387951585.4984 33053762 "MetaG" "DiAMT1"
"699" 22 "5-20" "SRF" 24891734351.8137 33087307 "MetaG" "DiAMT1"
"700" 22 "5-20" "SRF" 5779957108.17313 36509086 "MetaG" "DiAMT1"
"701" 22 "5-20" "SRF" 15483760002.9779 36519165 "MetaG" "DiAMT1"
"702" 22 "5-20" "SRF" 11546763005.6337 36536679 "MetaG" "DiAMT1"
"703" 22 "5-20" "SRF" 6222933587.95341 89405634 "MetaG" "DiAMT1"
"704" 23 "0.8-5" "DCM" 2930320191.21155 35193241 "MetaG" "DiAMT1"
"705" 23 "0.8-5" "DCM" 3129553754.15194 63114022 "MetaG" "DiAMT1"
"706" 23 "0.8-5" "SRF" 1785220736.92843 45049339 "MetaG" "DiAMT1"
"707" 23 "180-2000" "DCM" 8844833258.30901 38996 "MetaG" "DiAMT1"
"708" 23 "180-2000" "DCM" 4425331867.53892 55339 "MetaG" "DiAMT1"
"709" 23 "180-2000" "DCM" 4633007897.20949 87850 "MetaG" "DiAMT1"
"710" 23 "180-2000" "DCM" 17550924034.1348 142708 "MetaG" "DiAMT1"
"711" 23 "180-2000" "DCM" 4579282703.31279 176534 "MetaG" "DiAMT1"
"712" 23 "180-2000" "DCM" 7226295417.71425 33053762 "MetaG" "DiAMT1"
"713" 23 "180-2000" "DCM" 8015795155.88842 33131299 "MetaG" "DiAMT1"
"714" 23 "180-2000" "DCM" 9240507148.04755 35194012 "MetaG" "DiAMT1"
"715" 23 "180-2000" "DCM" 9435317558.75832 35196938 "MetaG" "DiAMT1"
"716" 23 "180-2000" "DCM" 114235310999.261 35197677 "MetaG" "DiAMT1"
"717" 23 "180-2000" "DCM" 22141254759.4213 35231157 "MetaG" "DiAMT1"
"718" 23 "180-2000" "DCM" 7646046062.70676 36509086 "MetaG" "DiAMT1"
"719" 23 "180-2000" "DCM" 11456021233.8849 36536679 "MetaG" "DiAMT1"
"720" 23 "180-2000" "DCM" 12559828705.4379 92840560 "MetaG" "DiAMT1"
"721" 23 "180-2000" "SRF" 14223757139.5413 147745 "MetaG" "DiAMT1"
"722" 23 "180-2000" "SRF" 36838159443.6447 35197677 "MetaG" "DiAMT1"
"723" 23 "20-180" "DCM" 1794175390.55996 5849 "MetaG" "DiAMT1"
"724" 23 "20-180" "DCM" 702462608.996136 38996 "MetaG" "DiAMT1"
"725" 23 "20-180" "DCM" 702925669.3844 55339 "MetaG" "DiAMT1"
"726" 23 "20-180" "DCM" 5575624786.69876 142708 "MetaG" "DiAMT1"
"727" 23 "20-180" "DCM" 2644360174.72074 1069928 "MetaG" "DiAMT1"
"728" 23 "20-180" "DCM" 12626179381.0737 33053762 "MetaG" "DiAMT1"
"729" 23 "20-180" "DCM" 3183099225.2422 33131299 "MetaG" "DiAMT1"
"730" 23 "20-180" "DCM" 18893079936.0096 35170100 "MetaG" "DiAMT1"
"731" 23 "20-180" "DCM" 42565463142.7777 35194012 "MetaG" "DiAMT1"
"732" 23 "20-180" "DCM" 67067654617.5857 35196938 "MetaG" "DiAMT1"
"733" 23 "20-180" "DCM" 9979909794.39948 35197677 "MetaG" "DiAMT1"
"734" 23 "20-180" "DCM" 54864368572.2816 35208005 "MetaG" "DiAMT1"
"735" 23 "20-180" "DCM" 27570046250.3255 35215062 "MetaG" "DiAMT1"
"736" 23 "20-180" "DCM" 19694901538.7677 35231157 "MetaG" "DiAMT1"
"737" 23 "20-180" "DCM" 8805184787.36558 36509086 "MetaG" "DiAMT1"
"738" 23 "20-180" "DCM" 813377757.785001 36519165 "MetaG" "DiAMT1"
"739" 23 "20-180" "DCM" 12434547172.5545 36536679 "MetaG" "DiAMT1"
"740" 23 "20-180" "DCM" 618525661.517478 45159796 "MetaG" "DiAMT1"
"741" 23 "20-180" "DCM" 957788838.733055 62646621 "MetaG" "DiAMT1"
"742" 23 "20-180" "DCM" 1924798267.97137 63114022 "MetaG" "DiAMT1"
"743" 23 "20-180" "DCM" 354265196.164829 64294557 "MetaG" "DiAMT1"
"744" 23 "20-180" "DCM" 7421619156.84949 64591408 "MetaG" "DiAMT1"
"745" 23 "20-180" "DCM" 375735814.114213 64593182 "MetaG" "DiAMT1"
"746" 23 "20-180" "DCM" 3029370001.29584 64598208 "MetaG" "DiAMT1"
"747" 23 "20-180" "DCM" 321962029.12323 88142097 "MetaG" "DiAMT1"
"748" 23 "20-180" "DCM" 610033318.33875 89382447 "MetaG" "DiAMT1"
"749" 23 "20-180" "DCM" 609336137.403505 90372587 "MetaG" "DiAMT1"
"750" 23 "20-180" "DCM" 475619197.348857 90584416 "MetaG" "DiAMT1"
"751" 23 "20-180" "DCM" 3990040188.79751 92840560 "MetaG" "DiAMT1"
"752" 23 "20-180" "DCM" 625051723.5968 112767088 "MetaG" "DiAMT1"
"753" 23 "20-180" "SRF" 10422902441.2554 1060015 "MetaG" "DiAMT1"
"754" 23 "20-180" "SRF" 9654367654.14455 33053762 "MetaG" "DiAMT1"
"755" 23 "20-180" "SRF" 5087298667.44203 35197677 "MetaG" "DiAMT1"
"756" 23 "20-180" "SRF" 11832331861.0822 35208005 "MetaG" "DiAMT1"
"757" 23 "20-180" "SRF" 14960646456.5476 35215062 "MetaG" "DiAMT1"
"758" 23 "20-180" "SRF" 11832331861.0822 35231157 "MetaG" "DiAMT1"
"759" 23 "20-180" "SRF" 10203535325.0288 36536679 "MetaG" "DiAMT1"
"760" 25 "20-180" "DCM" 9821826611.00538 33053762 "MetaG" "DiAMT1"
"761" 25 "20-180" "DCM" 10659435656.1028 33071324 "MetaG" "DiAMT1"
"762" 25 "20-180" "DCM" 10392342735.3349 36509086 "MetaG" "DiAMT1"
"763" 25 "20-180" "SRF" 6971007488.92142 5849 "MetaG" "DiAMT1"
"764" 25 "20-180" "SRF" 7705707596.24731 1069928 "MetaG" "DiAMT1"
"765" 25 "20-180" "SRF" 7050088685.61934 35197677 "MetaG" "DiAMT1"
"766" 25 "20-180" "SRF" 7078192683.79665 36509086 "MetaG" "DiAMT1"
"767" 25 "20-180" "SRF" 8679683207.22552 36512011 "MetaG" "DiAMT1"
"768" 25 "5-20" "DCM" 12131881015.5442 35193241 "MetaG" "DiAMT1"
"769" 25 "5-20" "DCM" 12249197271.0984 36536679 "MetaG" "DiAMT1"
"770" 25 "5-20" "SRF" 33404305904.9542 33053762 "MetaG" "DiAMT1"
"771" 26 "20-180" "SRF" 5301908721.20332 17029 "MetaG" "DiAMT1"
"772" 26 "20-180" "SRF" 11144404213.9803 142708 "MetaG" "DiAMT1"
"773" 26 "20-180" "SRF" 10570947580.5269 1069928 "MetaG" "DiAMT1"
"774" 26 "20-180" "SRF" 11982388227.2592 35196938 "MetaG" "DiAMT1"
"775" 26 "20-180" "SRF" 5623660437.79349 35208005 "MetaG" "DiAMT1"
"776" 26 "20-180" "SRF" 11239906689.1166 35277378 "MetaG" "DiAMT1"
"777" 26 "20-180" "SRF" 4855050810.76021 36509086 "MetaG" "DiAMT1"
"778" 26 "20-180" "SRF" 4849527430.99825 36536679 "MetaG" "DiAMT1"
"779" 30 "20-180" "SRF" 7450938805.46498 1069928 "MetaG" "DiAMT1"
"780" 30 "20-180" "SRF" 15855361864.3998 35208005 "MetaG" "DiAMT1"
"781" 30 "20-180" "SRF" 25178137485.7857 36512011 "MetaG" "DiAMT1"
"782" 30 "20-180" "SRF" 14333171488.6285 36536354 "MetaG" "DiAMT1"
"783" 30 "5-20" "SRF" 34983627840.5859 1056264 "MetaG" "DiAMT1"
"784" 30 "5-20" "SRF" 26530879772.9584 36512011 "MetaG" "DiAMT1"
"785" 30 "5-20" "SRF" 45309743392.8162 36536354 "MetaG" "DiAMT1"
"786" 36 "0.8-5" "DCM" 2997370664.20873 1060015 "MetaG" "DiAMT1"
"787" 36 "0.8-5" "DCM" 5783043624.55521 63291718 "MetaG" "DiAMT1"
"788" 36 "0.8-5" "DCM" 64407745793.5707 75609189 "MetaG" "DiAMT1"
"789" 36 "0.8-5" "DCM" 2896392427.346 95414910 "MetaG" "DiAMT1"
"790" 36 "0.8-5" "SRF" 8944848288.03656 64700656 "MetaG" "DiAMT1"
"791" 36 "0.8-5" "SRF" 15331124761.5609 75609189 "MetaG" "DiAMT1"
"792" 36 "180-2000" "SRF" 9314213437.28209 100068 "MetaG" "DiAMT1"
"793" 36 "20-180" "DCM" 26734474906.5403 42882333 "MetaG" "DiAMT1"
"794" 36 "20-180" "DCM" 13190221444.6192 75609189 "MetaG" "DiAMT1"
"795" 36 "20-180" "SRF" 5750799502.79735 1060015 "MetaG" "DiAMT1"
"796" 36 "20-180" "SRF" 35419162377.4028 42882333 "MetaG" "DiAMT1"
"797" 36 "20-180" "SRF" 1678901771.72422 63104867 "MetaG" "DiAMT1"
"798" 36 "20-180" "SRF" 3541644639.22499 63112813 "MetaG" "DiAMT1"
"799" 36 "20-180" "SRF" 5547716336.49901 63291718 "MetaG" "DiAMT1"
"800" 36 "20-180" "SRF" 2324906258.94157 64593182 "MetaG" "DiAMT1"
"801" 36 "20-180" "SRF" 3744656051.57559 75609189 "MetaG" "DiAMT1"
"802" 36 "20-180" "SRF" 5885891135.48277 90584416 "MetaG" "DiAMT1"
"803" 36 "20-180" "SRF" 4042943604.70354 103764379 "MetaG" "DiAMT1"
"804" 38 "0.8-5" "DCM" 2557586735.16799 48475338 "MetaG" "DiAMT1"
"805" 38 "0.8-5" "DCM" 120517202864.658 75609189 "MetaG" "DiAMT1"
"806" 38 "20-180" "DCM" 27439934922.6992 75609189 "MetaG" "DiAMT1"
"807" 39 "0.8-5" "DCM" 9407937165.22179 75609189 "MetaG" "DiAMT1"
"808" 39 "0.8-5" "DCM" 2502534010.43491 88142097 "MetaG" "DiAMT1"
"809" 39 "0.8-5" "SRF" 4470248985.26564 86461834 "MetaG" "DiAMT1"
"810" 39 "0.8-5" "SRF" 2490527847.25734 88121816 "MetaG" "DiAMT1"
"811" 39 "0.8-5" "SRF" 1856429366.80922 97435943 "MetaG" "DiAMT1"
"812" 39 "20-180" "DCM" 13185032978.5256 37540 "MetaG" "DiAMT1"
"813" 39 "20-180" "DCM" 30538040915.5673 100068 "MetaG" "DiAMT1"
"814" 39 "20-180" "DCM" 12943738257.35 142708 "MetaG" "DiAMT1"
"815" 39 "20-180" "DCM" 12557970535.032 152478 "MetaG" "DiAMT1"
"816" 39 "20-180" "DCM" 26671945499.9938 13225965 "MetaG" "DiAMT1"
"817" 39 "20-180" "DCM" 10078330551.5244 63104867 "MetaG" "DiAMT1"
"818" 39 "20-180" "DCM" 6557589249.58458 64700656 "MetaG" "DiAMT1"
"819" 39 "20-180" "SRF" 4143018415.87689 14724 "MetaG" "DiAMT1"
"820" 39 "20-180" "SRF" 8043845456.69627 17029 "MetaG" "DiAMT1"
"821" 39 "20-180" "SRF" 4429624484.37248 1063217 "MetaG" "DiAMT1"
"822" 39 "20-180" "SRF" 56615671860.8684 13225965 "MetaG" "DiAMT1"
"823" 39 "20-180" "SRF" 17177295477.2479 22666208 "MetaG" "DiAMT1"
"824" 39 "20-180" "SRF" 6582444526.39577 63104867 "MetaG" "DiAMT1"
"825" 39 "20-180" "SRF" 3989667950.14425 89832571 "MetaG" "DiAMT1"
"826" 4 "0.8-5" "DCM" 11623184370.4899 4054759 "MetaG" "DiAMT1"
"827" 4 "0.8-5" "DCM" 781060738.217337 5419828 "MetaG" "DiAMT1"
"828" 4 "0.8-5" "DCM" 917843217.744904 44076892 "MetaG" "DiAMT1"
"829" 4 "0.8-5" "DCM" 1383362319.55687 45036002 "MetaG" "DiAMT1"
"830" 4 "0.8-5" "DCM" 741574313.720529 45083269 "MetaG" "DiAMT1"
"831" 4 "0.8-5" "DCM" 988088885.696632 62556214 "MetaG" "DiAMT1"
"832" 4 "0.8-5" "DCM" 2850316438.04431 75498175 "MetaG" "DiAMT1"
"833" 4 "0.8-5" "DCM" 1365304809.14267 75609189 "MetaG" "DiAMT1"
"834" 4 "0.8-5" "DCM" 10668146668.3343 86461834 "MetaG" "DiAMT1"
"835" 4 "0.8-5" "DCM" 8172432924.89297 88121816 "MetaG" "DiAMT1"
"836" 4 "0.8-5" "DCM" 4488184839.01007 93189783 "MetaG" "DiAMT1"
"837" 4 "0.8-5" "DCM" 20598777582.2955 95414910 "MetaG" "DiAMT1"
"838" 4 "0.8-5" "DCM" 6182789208.13162 103565001 "MetaG" "DiAMT1"
"839" 4 "0.8-5" "DCM" 8072708301.03823 103565002 "MetaG" "DiAMT1"
"840" 4 "0.8-5" "SRF" 4243251850.6752 4054759 "MetaG" "DiAMT1"
"841" 4 "0.8-5" "SRF" 1508545171.09792 54292941 "MetaG" "DiAMT1"
"842" 4 "5-20" "DCM" 3433922514.07026 4054759 "MetaG" "DiAMT1"
"843" 4 "5-20" "DCM" 5173738496.6566 5277762 "MetaG" "DiAMT1"
"844" 4 "5-20" "DCM" 3491765116.77777 95414910 "MetaG" "DiAMT1"
"845" 4 "5-20" "DCM" 8717991130.34751 103565001 "MetaG" "DiAMT1"
"846" 4 "5-20" "DCM" 14906120980.3002 103565002 "MetaG" "DiAMT1"
"847" 4 "5-20" "SRF" 7908473936.73879 86461834 "MetaG" "DiAMT1"
"848" 4 "5-20" "SRF" 8189946602.68478 93189783 "MetaG" "DiAMT1"
"849" 4 "5-20" "SRF" 4559567587.68835 103565002 "MetaG" "DiAMT1"
"850" 41 "0.8-5" "DCM" 9661404007.50072 75498175 "MetaG" "DiAMT1"
"851" 41 "0.8-5" "DCM" 2080159434.26801 75565275 "MetaG" "DiAMT1"
"852" 41 "0.8-5" "DCM" 36444109952.2438 75609189 "MetaG" "DiAMT1"
"853" 41 "0.8-5" "SRF" 15293811232.1031 61360101 "MetaG" "DiAMT1"
"854" 41 "20-180" "DCM" 5875115199.97104 13225965 "MetaG" "DiAMT1"
"855" 41 "20-180" "DCM" 11943252665.2389 37473201 "MetaG" "DiAMT1"
"856" 41 "20-180" "DCM" 10885272703.6269 89815992 "MetaG" "DiAMT1"
"857" 41 "20-180" "DCM" 14412796374.3784 97456617 "MetaG" "DiAMT1"
"858" 41 "20-180" "SRF" 11383419961.6212 89832571 "MetaG" "DiAMT1"
"859" 46 "0.8-5" "SRF" 2690045654.94186 36512011 "MetaG" "DiAMT1"
"860" 46 "0.8-5" "SRF" 2374935498.07445 45083269 "MetaG" "DiAMT1"
"861" 46 "0.8-5" "SRF" 83742290823.4076 88142097 "MetaG" "DiAMT1"
"862" 46 "180-2000" "SRF" 5055576286.7693 35231157 "MetaG" "DiAMT1"
"863" 46 "180-2000" "SRF" 4725187207.60929 45083269 "MetaG" "DiAMT1"
"864" 46 "180-2000" "SRF" 5075664669.36574 64700656 "MetaG" "DiAMT1"
"865" 46 "180-2000" "SRF" 46281724944.0958 88142097 "MetaG" "DiAMT1"
"866" 46 "20-180" "SRF" 3614575334.77744 152478 "MetaG" "DiAMT1"
"867" 46 "20-180" "SRF" 3514294268.15291 45083269 "MetaG" "DiAMT1"
"868" 46 "20-180" "SRF" 24094986183.9421 88142097 "MetaG" "DiAMT1"
"869" 46 "20-180" "SRF" 10664518808.1272 92840560 "MetaG" "DiAMT1"
"870" 46 "20-180" "SRF" 8189921412.27587 93180665 "MetaG" "DiAMT1"
"871" 46 "5-20" "SRF" 4470595148.04429 45083269 "MetaG" "DiAMT1"
"872" 46 "5-20" "SRF" 13528554720.3877 61360101 "MetaG" "DiAMT1"
"873" 46 "5-20" "SRF" 48166883231.5256 88142097 "MetaG" "DiAMT1"
"874" 51 "0.8-5" "DCM" 1785150769.96216 103565001 "MetaG" "DiAMT1"
"875" 51 "0.8-5" "DCM" 5494088179.84519 103565002 "MetaG" "DiAMT1"
"876" 51 "0.8-5" "SRF" 11493768109.7336 61360101 "MetaG" "DiAMT1"
"877" 51 "20-180" "SRF" 14611407438.5484 64700656 "MetaG" "DiAMT1"
"878" 51 "20-180" "SRF" 10158022666.7624 97435943 "MetaG" "DiAMT1"
"879" 51 "5-20" "SRF" 6352451285.78517 42882333 "MetaG" "DiAMT1"
"880" 51 "5-20" "SRF" 5151490346.18399 61360101 "MetaG" "DiAMT1"
"881" 51 "5-20" "SRF" 8228738221.85155 64700656 "MetaG" "DiAMT1"
"882" 52 "0.8-5" "DCM" 19235826665.9007 61360101 "MetaG" "DiAMT1"
"883" 52 "0.8-5" "DCM" 30093603968.3168 75609189 "MetaG" "DiAMT1"
"884" 52 "0.8-5" "SRF" 15181735152.5809 61360101 "MetaG" "DiAMT1"
"885" 52 "0.8-5" "SRF" 13854841160.8117 75609189 "MetaG" "DiAMT1"
"886" 52 "0.8-5" "SRF" 1505440930.27566 89404301 "MetaG" "DiAMT1"
"887" 52 "20-180" "DCM" 7730672565.24873 89580511 "MetaG" "DiAMT1"
"888" 52 "20-180" "SRF" 7814010950.50323 147745 "MetaG" "DiAMT1"
"889" 52 "20-180" "SRF" 7323229474.54799 78640452 "MetaG" "DiAMT1"
"890" 52 "20-180" "SRF" 14838333957.1627 89815992 "MetaG" "DiAMT1"
"891" 52 "20-180" "SRF" 17911031124.4968 89815993 "MetaG" "DiAMT1"
"892" 52 "5-20" "SRF" 31936501326.3001 89405634 "MetaG" "DiAMT1"
"893" 64 "0.8-5" "SRF" 1796354640.77168 5351206 "MetaG" "DiAMT1"
"894" 64 "0.8-5" "SRF" 5581198461.23597 45036002 "MetaG" "DiAMT1"
"895" 64 "0.8-5" "SRF" 15117919196.4009 103565001 "MetaG" "DiAMT1"
"896" 64 "0.8-5" "SRF" 2067903296.91901 103565002 "MetaG" "DiAMT1"
"897" 64 "180-2000" "SRF" 68719363572.3603 103565001 "MetaG" "DiAMT1"
"898" 64 "20-180" "DCM" 2329109220.68721 14724 "MetaG" "DiAMT1"
"899" 64 "20-180" "DCM" 11212766363.8943 100068 "MetaG" "DiAMT1"
"900" 64 "20-180" "DCM" 3220318417.61978 134256 "MetaG" "DiAMT1"
"901" 64 "20-180" "DCM" 7344928269.6823 13225965 "MetaG" "DiAMT1"
"902" 64 "20-180" "DCM" 4796490096.95613 35231157 "MetaG" "DiAMT1"
"903" 64 "20-180" "DCM" 6131095267.27273 44382750 "MetaG" "DiAMT1"
"904" 64 "20-180" "DCM" 3700498212.20637 63104867 "MetaG" "DiAMT1"
"905" 64 "20-180" "DCM" 4857367392.77588 64674223 "MetaG" "DiAMT1"
"906" 64 "20-180" "DCM" 2044847859.10728 76132506 "MetaG" "DiAMT1"
"907" 64 "20-180" "DCM" 71772772234.28 89832571 "MetaG" "DiAMT1"
"908" 64 "20-180" "DCM" 122438373962.337 92840560 "MetaG" "DiAMT1"
"909" 64 "20-180" "DCM" 8348425932.24508 93189783 "MetaG" "DiAMT1"
"910" 64 "20-180" "DCM" 4080515705.37906 94714676 "MetaG" "DiAMT1"
"911" 64 "20-180" "DCM" 6795774754.19202 103565001 "MetaG" "DiAMT1"
"912" 64 "20-180" "DCM" 4647797371.03579 103565002 "MetaG" "DiAMT1"
"913" 64 "20-180" "SRF" 10909759789.3803 100068 "MetaG" "DiAMT1"
"914" 64 "20-180" "SRF" 1938350472.16799 1063217 "MetaG" "DiAMT1"
"915" 64 "20-180" "SRF" 3508979156.06356 1141950 "MetaG" "DiAMT1"
"916" 64 "20-180" "SRF" 11434309856.0213 13225965 "MetaG" "DiAMT1"
"917" 64 "20-180" "SRF" 1866749135.46521 35231157 "MetaG" "DiAMT1"
"918" 64 "20-180" "SRF" 6475953522.57497 36519165 "MetaG" "DiAMT1"
"919" 64 "20-180" "SRF" 7200996665.05155 63104867 "MetaG" "DiAMT1"
"920" 64 "20-180" "SRF" 3183342732.69434 76132506 "MetaG" "DiAMT1"
"921" 64 "20-180" "SRF" 1574842342.44032 85013213 "MetaG" "DiAMT1"
"922" 64 "20-180" "SRF" 3530869231.89676 89815992 "MetaG" "DiAMT1"
"923" 64 "20-180" "SRF" 4262035676.75491 89815993 "MetaG" "DiAMT1"
"924" 64 "20-180" "SRF" 24441630876.6895 89832571 "MetaG" "DiAMT1"
"925" 64 "20-180" "SRF" 4330515209.43423 90370870 "MetaG" "DiAMT1"
"926" 64 "20-180" "SRF" 76772459299.8996 92840560 "MetaG" "DiAMT1"
"927" 64 "20-180" "SRF" 1763234697.42384 103565001 "MetaG" "DiAMT1"
"928" 64 "20-180" "SRF" 5426637947.00914 103565002 "MetaG" "DiAMT1"
"929" 64 "5-20" "DCM" 8129122680.2386 93168828 "MetaG" "DiAMT1"
"930" 64 "5-20" "DCM" 3908232057.80702 93189783 "MetaG" "DiAMT1"
"931" 64 "5-20" "DCM" 5895222873.93602 101139722 "MetaG" "DiAMT1"
"932" 64 "5-20" "DCM" 5832518901.2226 103565001 "MetaG" "DiAMT1"
"933" 64 "5-20" "DCM" 1087909914.46146 103565002 "MetaG" "DiAMT1"
"934" 64 "5-20" "SRF" 8820204674.60204 5277762 "MetaG" "DiAMT1"
"935" 64 "5-20" "SRF" 2022488748.354 44076892 "MetaG" "DiAMT1"
"936" 64 "5-20" "SRF" 3048270850.73941 45036002 "MetaG" "DiAMT1"
"937" 64 "5-20" "SRF" 1587108685.45983 62646621 "MetaG" "DiAMT1"
"938" 64 "5-20" "SRF" 1386229866.48426 62817736 "MetaG" "DiAMT1"
"939" 64 "5-20" "SRF" 5395361841.66495 63104867 "MetaG" "DiAMT1"
"940" 64 "5-20" "SRF" 2845380037.27096 63112813 "MetaG" "DiAMT1"
"941" 64 "5-20" "SRF" 3663402217.99296 63121911 "MetaG" "DiAMT1"
"942" 64 "5-20" "SRF" 4457070916.00544 63291718 "MetaG" "DiAMT1"
"943" 64 "5-20" "SRF" 1794496617.9539 75498175 "MetaG" "DiAMT1"
"944" 64 "5-20" "SRF" 3250118338.09677 89405634 "MetaG" "DiAMT1"
"945" 64 "5-20" "SRF" 4556684535.33165 90457030 "MetaG" "DiAMT1"
"946" 64 "5-20" "SRF" 4728762720.28174 90584416 "MetaG" "DiAMT1"
"947" 64 "5-20" "SRF" 7763536920.67343 93170627 "MetaG" "DiAMT1"
"948" 64 "5-20" "SRF" 3478309061.30959 93171123 "MetaG" "DiAMT1"
"949" 64 "5-20" "SRF" 3201052541.92983 93179891 "MetaG" "DiAMT1"
"950" 64 "5-20" "SRF" 21301148717.5951 93189783 "MetaG" "DiAMT1"
"951" 64 "5-20" "SRF" 2983085542.73259 93214282 "MetaG" "DiAMT1"
"952" 64 "5-20" "SRF" 2976385743.64728 95414910 "MetaG" "DiAMT1"
"953" 64 "5-20" "SRF" 3064128907.18834 97430732 "MetaG" "DiAMT1"
"954" 64 "5-20" "SRF" 1220290748.0285 97435943 "MetaG" "DiAMT1"
"955" 64 "5-20" "SRF" 2622930732.03158 101139722 "MetaG" "DiAMT1"
"956" 64 "5-20" "SRF" 14036764978.2568 103565001 "MetaG" "DiAMT1"
"957" 64 "5-20" "SRF" 16094266088.0921 103565002 "MetaG" "DiAMT1"
"958" 65 "0.8-5" "SRF" 1863569296.36993 5351206 "MetaG" "DiAMT1"
"959" 65 "0.8-5" "SRF" 2561074630.11236 44076892 "MetaG" "DiAMT1"
"960" 65 "0.8-5" "SRF" 7206201401.52926 63112813 "MetaG" "DiAMT1"
"961" 65 "0.8-5" "SRF" 37209404686.9427 86461834 "MetaG" "DiAMT1"
"962" 65 "0.8-5" "SRF" 5780060222.8971 93189783 "MetaG" "DiAMT1"
"963" 65 "0.8-5" "SRF" 6273436079.92942 103565001 "MetaG" "DiAMT1"
"964" 65 "0.8-5" "SRF" 12871671343.2876 103565002 "MetaG" "DiAMT1"
"965" 65 "180-2000" "SRF" 38581238362.2105 45083269 "MetaG" "DiAMT1"
"966" 65 "20-180" "SRF" 10158099183.6423 37540 "MetaG" "DiAMT1"
"967" 65 "20-180" "SRF" 8822743816.78727 100068 "MetaG" "DiAMT1"
"968" 65 "20-180" "SRF" 3378535202.35403 134256 "MetaG" "DiAMT1"
"969" 65 "20-180" "SRF" 4729530370.06534 1141950 "MetaG" "DiAMT1"
"970" 65 "20-180" "SRF" 2526070359.90576 19746350 "MetaG" "DiAMT1"
"971" 65 "20-180" "SRF" 2910619033.5427 44076892 "MetaG" "DiAMT1"
"972" 65 "20-180" "SRF" 2193425096.87044 45036002 "MetaG" "DiAMT1"
"973" 65 "20-180" "SRF" 4703287599.82454 45083269 "MetaG" "DiAMT1"
"974" 65 "20-180" "SRF" 4290625695.67796 76132506 "MetaG" "DiAMT1"
"975" 65 "20-180" "SRF" 2344416867.52164 78692801 "MetaG" "DiAMT1"
"976" 65 "20-180" "SRF" 14272651986.7454 92840560 "MetaG" "DiAMT1"
"977" 65 "20-180" "SRF" 6568943013.99145 93189783 "MetaG" "DiAMT1"
"978" 65 "20-180" "SRF" 8561989323.13738 94714676 "MetaG" "DiAMT1"
"979" 65 "20-180" "SRF" 4753104353.21834 103565001 "MetaG" "DiAMT1"
"980" 65 "20-180" "SRF" 9752294646.10468 103565002 "MetaG" "DiAMT1"
"981" 65 "5-20" "SRF" 852188138.265967 101139722 "MetaG" "DiAMT1"
"982" 66 "0.8-5" "DCM" 295782863.475661 14724 "MetaG" "DiAMT1"
"983" 66 "0.8-5" "DCM" 22945629204.6911 4054759 "MetaG" "DiAMT1"
"984" 66 "0.8-5" "DCM" 1152372004.70592 5277762 "MetaG" "DiAMT1"
"985" 66 "0.8-5" "DCM" 1281835230.10968 5351206 "MetaG" "DiAMT1"
"986" 66 "0.8-5" "DCM" 599632532.31884 5419828 "MetaG" "DiAMT1"
"987" 66 "0.8-5" "DCM" 880803223.741905 44076892 "MetaG" "DiAMT1"
"988" 66 "0.8-5" "DCM" 5575651551.23385 45036002 "MetaG" "DiAMT1"
"989" 66 "0.8-5" "DCM" 322428107.461946 62756662 "MetaG" "DiAMT1"
"990" 66 "0.8-5" "DCM" 1048165834.01931 75609189 "MetaG" "DiAMT1"
"991" 66 "0.8-5" "DCM" 1325249856.15817 93189783 "MetaG" "DiAMT1"
"992" 66 "0.8-5" "DCM" 29813285085.2517 95414910 "MetaG" "DiAMT1"
"993" 66 "0.8-5" "DCM" 266888468.141911 97430732 "MetaG" "DiAMT1"
"994" 66 "0.8-5" "DCM" 637730731.886059 97435943 "MetaG" "DiAMT1"
"995" 66 "0.8-5" "DCM" 471139846.821947 97435944 "MetaG" "DiAMT1"
"996" 66 "0.8-5" "DCM" 821560586.984886 97454279 "MetaG" "DiAMT1"
"997" 66 "0.8-5" "DCM" 3020578831.02668 103565001 "MetaG" "DiAMT1"
"998" 66 "0.8-5" "DCM" 2951211568.45962 103565002 "MetaG" "DiAMT1"
"999" 66 "0.8-5" "SRF" 24114797245.8739 4054759 "MetaG" "DiAMT1"
"1000" 66 "0.8-5" "SRF" 2691310643.51252 5277762 "MetaG" "DiAMT1"
"1001" 66 "0.8-5" "SRF" 2694299328.29154 5351206 "MetaG" "DiAMT1"
"1002" 66 "0.8-5" "SRF" 1050310192.69547 5419828 "MetaG" "DiAMT1"
"1003" 66 "0.8-5" "SRF" 8371074911.3049 45036002 "MetaG" "DiAMT1"
"1004" 66 "0.8-5" "SRF" 34511034517.9893 95414910 "MetaG" "DiAMT1"
"1005" 66 "0.8-5" "SRF" 1007774265.88849 103565001 "MetaG" "DiAMT1"
"1006" 66 "0.8-5" "SRF" 6203174292.42962 103565002 "MetaG" "DiAMT1"
"1007" 66 "180-2000" "SRF" 8685506207.84934 44382750 "MetaG" "DiAMT1"
"1008" 66 "180-2000" "SRF" 11847050445.6692 45036002 "MetaG" "DiAMT1"
"1009" 66 "20-180" "SRF" 4218212805.93795 5351206 "MetaG" "DiAMT1"
"1010" 66 "20-180" "SRF" 2466558851.78384 5419828 "MetaG" "DiAMT1"
"1011" 66 "20-180" "SRF" 3202782994.72775 44382750 "MetaG" "DiAMT1"
"1012" 66 "20-180" "SRF" 4368603371.76208 45036002 "MetaG" "DiAMT1"
"1013" 66 "20-180" "SRF" 12598675395.5128 97019216 "MetaG" "DiAMT1"
"1014" 66 "20-180" "SRF" 1439916842.96707 116102353 "MetaG" "DiAMT1"
"1015" 66 "5-20" "SRF" 3183796942.91101 5277762 "MetaG" "DiAMT1"
"1016" 66 "5-20" "SRF" 5868390148.17564 45036002 "MetaG" "DiAMT1"
"1017" 66 "5-20" "SRF" 1432500065.64815 95414910 "MetaG" "DiAMT1"
"1018" 66 "5-20" "SRF" 1170313127.02723 97037270 "MetaG" "DiAMT1"
"1019" 67 "0.8-5" "SRF" 4130524779.58705 4054759 "MetaG" "DiAMT1"
"1020" 67 "0.8-5" "SRF" 1345573661.16511 5277762 "MetaG" "DiAMT1"
"1021" 67 "0.8-5" "SRF" 112255659.405918 5351206 "MetaG" "DiAMT1"
"1022" 67 "0.8-5" "SRF" 131280806.876661 5419828 "MetaG" "DiAMT1"
"1023" 67 "0.8-5" "SRF" 13035918656.1311 44076892 "MetaG" "DiAMT1"
"1024" 67 "0.8-5" "SRF" 9348294201.14323 45083269 "MetaG" "DiAMT1"
"1025" 67 "0.8-5" "SRF" 3449282179.57721 53439714 "MetaG" "DiAMT1"
"1026" 67 "0.8-5" "SRF" 854077910.760654 62535558 "MetaG" "DiAMT1"
"1027" 67 "0.8-5" "SRF" 254946333.65707 64610942 "MetaG" "DiAMT1"
"1028" 67 "0.8-5" "SRF" 330527154.098188 64634096 "MetaG" "DiAMT1"
"1029" 67 "0.8-5" "SRF" 234674918.850909 64723745 "MetaG" "DiAMT1"
"1030" 67 "0.8-5" "SRF" 5902845039.12577 95414910 "MetaG" "DiAMT1"
"1031" 67 "0.8-5" "SRF" 7829799799.73056 97430732 "MetaG" "DiAMT1"
"1032" 67 "0.8-5" "SRF" 6050280280.08921 97435943 "MetaG" "DiAMT1"
"1033" 67 "0.8-5" "SRF" 7942488816.03798 97435944 "MetaG" "DiAMT1"
"1034" 67 "0.8-5" "SRF" 2494856056.6424 97446353 "MetaG" "DiAMT1"
"1035" 67 "0.8-5" "SRF" 4427133779.34433 97446354 "MetaG" "DiAMT1"
"1036" 67 "0.8-5" "SRF" 719474884.662126 97454279 "MetaG" "DiAMT1"
"1037" 67 "0.8-5" "SRF" 2722462634.40943 97504342 "MetaG" "DiAMT1"
"1038" 67 "0.8-5" "SRF" 246551759.256167 97513859 "MetaG" "DiAMT1"
"1039" 67 "0.8-5" "SRF" 125964138.685394 103565001 "MetaG" "DiAMT1"
"1040" 67 "0.8-5" "SRF" 1349615771.62922 112327191 "MetaG" "DiAMT1"
"1041" 67 "0.8-5" "SRF" 2589188165.50767 112368268 "MetaG" "DiAMT1"
"1042" 67 "20-180" "SRF" 3911193101.97397 5351206 "MetaG" "DiAMT1"
"1043" 67 "20-180" "SRF" 14781504491.2641 44076892 "MetaG" "DiAMT1"
"1044" 67 "20-180" "SRF" 19542703141.1516 45083269 "MetaG" "DiAMT1"
"1045" 67 "20-180" "SRF" 4039024527.89857 46640776 "MetaG" "DiAMT1"
"1046" 67 "20-180" "SRF" 8143420551.04636 97430732 "MetaG" "DiAMT1"
"1047" 67 "20-180" "SRF" 8107802459.31758 97435943 "MetaG" "DiAMT1"
"1048" 67 "20-180" "SRF" 1796953769.55487 97435944 "MetaG" "DiAMT1"
"1049" 67 "20-180" "SRF" 1552238602.17168 97446353 "MetaG" "DiAMT1"
"1050" 67 "20-180" "SRF" 3878886991.55015 97456617 "MetaG" "DiAMT1"
"1051" 67 "5-20" "SRF" 371491248.310027 25369696 "MetaG" "DiAMT1"
"1052" 67 "5-20" "SRF" 182015792.344672 25369697 "MetaG" "DiAMT1"
"1053" 67 "5-20" "SRF" 1763768444.85692 44076892 "MetaG" "DiAMT1"
"1054" 67 "5-20" "SRF" 704030016.214734 44306779 "MetaG" "DiAMT1"
"1055" 67 "5-20" "SRF" 917138596.165061 44382750 "MetaG" "DiAMT1"
"1056" 67 "5-20" "SRF" 1676520306.79988 45083269 "MetaG" "DiAMT1"
"1057" 67 "5-20" "SRF" 149659655.345592 53439714 "MetaG" "DiAMT1"
"1058" 67 "5-20" "SRF" 297844023.836737 62556214 "MetaG" "DiAMT1"
"1059" 67 "5-20" "SRF" 167755455.745182 64308437 "MetaG" "DiAMT1"
"1060" 67 "5-20" "SRF" 342914998.440025 64610942 "MetaG" "DiAMT1"
"1061" 67 "5-20" "SRF" 459085414.343737 64618471 "MetaG" "DiAMT1"
"1062" 67 "5-20" "SRF" 301476268.029866 86461834 "MetaG" "DiAMT1"
"1063" 67 "5-20" "SRF" 487041660.470937 93168828 "MetaG" "DiAMT1"
"1064" 67 "5-20" "SRF" 713731217.225566 93171123 "MetaG" "DiAMT1"
"1065" 67 "5-20" "SRF" 5973063909.24377 97430732 "MetaG" "DiAMT1"
"1066" 67 "5-20" "SRF" 4507153487.78354 97435943 "MetaG" "DiAMT1"
"1067" 67 "5-20" "SRF" 5133402535.32082 97435944 "MetaG" "DiAMT1"
"1068" 67 "5-20" "SRF" 1078618044.89487 97446353 "MetaG" "DiAMT1"
"1069" 67 "5-20" "SRF" 1488676608.19128 97446354 "MetaG" "DiAMT1"
"1070" 67 "5-20" "SRF" 9515992901.55012 97454279 "MetaG" "DiAMT1"
"1071" 67 "5-20" "SRF" 299484134.100154 97456617 "MetaG" "DiAMT1"
"1072" 67 "5-20" "SRF" 14917390286.4242 97478323 "MetaG" "DiAMT1"
"1073" 67 "5-20" "SRF" 955263209.940072 97504342 "MetaG" "DiAMT1"
"1074" 67 "5-20" "SRF" 15586323057.1441 97513859 "MetaG" "DiAMT1"
"1075" 67 "5-20" "SRF" 21099708947.4924 98234701 "MetaG" "DiAMT1"
"1076" 67 "5-20" "SRF" 6793294774.38647 98241195 "MetaG" "DiAMT1"
"1077" 67 "5-20" "SRF" 941870933.369907 101139722 "MetaG" "DiAMT1"
"1078" 67 "5-20" "SRF" 390425834.54837 109099713 "MetaG" "DiAMT1"
"1079" 67 "5-20" "SRF" 379527695.412337 109172928 "MetaG" "DiAMT1"
"1080" 67 "5-20" "SRF" 402265671.246953 110432408 "MetaG" "DiAMT1"
"1081" 67 "5-20" "SRF" 318421069.980024 110506745 "MetaG" "DiAMT1"
"1082" 67 "5-20" "SRF" 176349931.104371 110544041 "MetaG" "DiAMT1"
"1083" 67 "5-20" "SRF" 121019845.911411 112327191 "MetaG" "DiAMT1"
"1084" 67 "5-20" "SRF" 870645444.278358 112368268 "MetaG" "DiAMT1"
"1085" 67 "5-20" "SRF" 206792086.511742 112767649 "MetaG" "DiAMT1"
"1086" 68 "0.8-5" "DCM" 25747175219.8288 4054759 "MetaG" "DiAMT1"
"1087" 68 "0.8-5" "DCM" 705610216.444873 45036002 "MetaG" "DiAMT1"
"1088" 68 "0.8-5" "DCM" 4335887513.77256 54292941 "MetaG" "DiAMT1"
"1089" 68 "0.8-5" "DCM" 26869843059.8022 95414910 "MetaG" "DiAMT1"
"1090" 68 "0.8-5" "SRF" 19707432583.9868 4054759 "MetaG" "DiAMT1"
"1091" 68 "0.8-5" "SRF" 907800086.725169 44076892 "MetaG" "DiAMT1"
"1092" 68 "0.8-5" "SRF" 6305682051.16608 54292941 "MetaG" "DiAMT1"
"1093" 68 "0.8-5" "SRF" 1436801948.85668 93179891 "MetaG" "DiAMT1"
"1094" 68 "0.8-5" "SRF" 29391110949.3244 95414910 "MetaG" "DiAMT1"
"1095" 7 "0.8-5" "DCM" 2560880757.49636 5351206 "MetaG" "DiAMT1"
"1096" 7 "0.8-5" "DCM" 2994900158.60451 5419828 "MetaG" "DiAMT1"
"1097" 7 "0.8-5" "DCM" 4550711637.14943 51655435 "MetaG" "DiAMT1"
"1098" 7 "0.8-5" "DCM" 3054401486.25891 64700656 "MetaG" "DiAMT1"
"1099" 7 "0.8-5" "DCM" 2948000156.12077 103565002 "MetaG" "DiAMT1"
"1100" 7 "0.8-5" "SRF" 2328486003.29719 5277762 "MetaG" "DiAMT1"
"1101" 7 "0.8-5" "SRF" 1817428685.6904 5419828 "MetaG" "DiAMT1"
"1102" 7 "0.8-5" "SRF" 1684019359.78533 63114022 "MetaG" "DiAMT1"
"1103" 7 "0.8-5" "SRF" 2577200898.677 97435943 "MetaG" "DiAMT1"
"1104" 7 "20-180" "DCM" 16138446813.0957 5849 "MetaG" "DiAMT1"
"1105" 7 "20-180" "DCM" 11464083931.3743 22666208 "MetaG" "DiAMT1"
"1106" 7 "20-180" "DCM" 32773178437.0724 36509086 "MetaG" "DiAMT1"
"1107" 7 "20-180" "DCM" 4413320654.56282 42882333 "MetaG" "DiAMT1"
"1108" 7 "20-180" "DCM" 5857475962.90071 63104867 "MetaG" "DiAMT1"
"1109" 7 "20-180" "DCM" 11433715497.1191 64700656 "MetaG" "DiAMT1"
"1110" 7 "20-180" "DCM" 5133782456.33356 90584416 "MetaG" "DiAMT1"
"1111" 7 "20-180" "DCM" 3979924020.43563 93180663 "MetaG" "DiAMT1"
"1112" 7 "20-180" "SRF" 8986731156.4146 63112813 "MetaG" "DiAMT1"
"1113" 7 "20-180" "SRF" 5036787047.05188 63114022 "MetaG" "DiAMT1"
"1114" 7 "20-180" "SRF" 9384686179.59669 63291718 "MetaG" "DiAMT1"
"1115" 7 "20-180" "SRF" 5543801372.31803 64700656 "MetaG" "DiAMT1"
"1116" 7 "20-180" "SRF" 33038539998.8169 89404301 "MetaG" "DiAMT1"
"1117" 7 "20-180" "SRF" 7467564738.80484 90584416 "MetaG" "DiAMT1"
"1118" 7 "20-180" "SRF" 5789170174.41233 93180663 "MetaG" "DiAMT1"
"1119" 7 "5-20" "DCM" 2323808951.10872 5419828 "MetaG" "DiAMT1"
"1120" 7 "5-20" "DCM" 4998136570.82044 62756662 "MetaG" "DiAMT1"
"1121" 7 "5-20" "DCM" 3642407923.36636 63104867 "MetaG" "DiAMT1"
"1122" 7 "5-20" "DCM" 3841831223.51843 63112813 "MetaG" "DiAMT1"
"1123" 7 "5-20" "DCM" 4011957157.74377 63291718 "MetaG" "DiAMT1"
"1124" 7 "5-20" "DCM" 3530997320.87561 89404301 "MetaG" "DiAMT1"
"1125" 7 "5-20" "DCM" 6384773924.54494 90584416 "MetaG" "DiAMT1"
"1126" 70 "0.8-5" "SRF" 5492003844.63299 61360101 "MetaG" "DiAMT1"
"1127" 70 "0.8-5" "SRF" 30071993809.8861 75609189 "MetaG" "DiAMT1"
"1128" 70 "0.8-5" "SRF" 2479265070.79446 95414910 "MetaG" "DiAMT1"
"1129" 70 "20-180" "SRF" 15406668966.6345 85013213 "MetaG" "DiAMT1"
"1130" 70 "5-20" "SRF" 1047924394.06101 76117824 "MetaG" "DiAMT1"
"1131" 72 "0.8-5" "DCM" 14401093282.2926 45036002 "MetaG" "DiAMT1"
"1132" 72 "0.8-5" "DCM" 2875258463.59435 93189783 "MetaG" "DiAMT1"
"1133" 72 "0.8-5" "DCM" 17163770305.1074 103565001 "MetaG" "DiAMT1"
"1134" 72 "0.8-5" "DCM" 8003675684.85357 103565002 "MetaG" "DiAMT1"
"1135" 72 "20-180" "SRF" 9097853670.726 14724 "MetaG" "DiAMT1"
"1136" 72 "20-180" "SRF" 8859481958.82925 89815992 "MetaG" "DiAMT1"
"1137" 72 "20-180" "SRF" 8761103997.53442 89832571 "MetaG" "DiAMT1"
"1138" 72 "5-20" "DCM" 33242757824.0942 2916795 "MetaG" "DiAMT1"
"1139" 76 "20-180" "DCM" 22467030563.9522 22666208 "MetaG" "DiAMT1"
"1140" 76 "20-180" "DCM" 22481958823.4632 64294557 "MetaG" "DiAMT1"
"1141" 76 "5-20" "DCM" 37849359230.851 103565002 "MetaG" "DiAMT1"
"1142" 76 "5-20" "SRF" 25176163942.791 103565001 "MetaG" "DiAMT1"
"1143" 78 "20-180" "DCM" 19591674534.1293 93189783 "MetaG" "DiAMT1"
"1144" 78 "20-180" "DCM" 7856514051.20929 97435943 "MetaG" "DiAMT1"
"1145" 78 "20-180" "DCM" 10631992846.8701 103565001 "MetaG" "DiAMT1"
"1146" 78 "20-180" "DCM" 10907221808.3903 103565002 "MetaG" "DiAMT1"
"1147" 78 "20-180" "SRF" 18681991122.0158 5849 "MetaG" "DiAMT1"
"1148" 78 "20-180" "SRF" 44236374728.4919 22666208 "MetaG" "DiAMT1"
"1149" 78 "20-180" "SRF" 10645570524.3063 103565002 "MetaG" "DiAMT1"
"1150" 78 "20-180" "SRF" 12665395502.1119 112767649 "MetaG" "DiAMT1"
"1151" 78 "5-20" "SRF" 13851795005.8759 44076892 "MetaG" "DiAMT1"
"1152" 78 "5-20" "SRF" 6995289924.93273 97430732 "MetaG" "DiAMT1"
"1153" 78 "5-20" "SRF" 10771563480.3148 112327191 "MetaG" "DiAMT1"
"1154" 80 "0.8-5" "DCM" 1461514352.54241 87850 "MetaG" "DiAMT1"
"1155" 80 "0.8-5" "DCM" 1342887949.79959 152478 "MetaG" "DiAMT1"
"1156" 80 "0.8-5" "DCM" 10459466312.0794 1060015 "MetaG" "DiAMT1"
"1157" 80 "0.8-5" "DCM" 656458244.523854 1141950 "MetaG" "DiAMT1"
"1158" 80 "0.8-5" "DCM" 6164168393.11306 1148595 "MetaG" "DiAMT1"
"1159" 80 "0.8-5" "DCM" 1169372886.15901 4054759 "MetaG" "DiAMT1"
"1160" 80 "0.8-5" "DCM" 4404605442.66629 5277762 "MetaG" "DiAMT1"
"1161" 80 "0.8-5" "DCM" 8818993462.66222 5351206 "MetaG" "DiAMT1"
"1162" 80 "0.8-5" "DCM" 4125456422.40381 5419828 "MetaG" "DiAMT1"
"1163" 80 "0.8-5" "DCM" 4443929276.07278 44076892 "MetaG" "DiAMT1"
"1164" 80 "0.8-5" "DCM" 1826682832.2317 45036002 "MetaG" "DiAMT1"
"1165" 80 "0.8-5" "DCM" 9792236267.7279 45083269 "MetaG" "DiAMT1"
"1166" 80 "0.8-5" "DCM" 1278053287.16593 62535558 "MetaG" "DiAMT1"
"1167" 80 "0.8-5" "DCM" 9612620760.76864 62756662 "MetaG" "DiAMT1"
"1168" 80 "0.8-5" "DCM" 7544091642.66548 63104867 "MetaG" "DiAMT1"
"1169" 80 "0.8-5" "DCM" 14209167316.3845 63112813 "MetaG" "DiAMT1"
"1170" 80 "0.8-5" "DCM" 3185520903.78151 63114022 "MetaG" "DiAMT1"
"1171" 80 "0.8-5" "DCM" 4154747779.66303 63291718 "MetaG" "DiAMT1"
"1172" 80 "0.8-5" "DCM" 26037716764.3519 64610942 "MetaG" "DiAMT1"
"1173" 80 "0.8-5" "DCM" 1229097096.24722 64723745 "MetaG" "DiAMT1"
"1174" 80 "0.8-5" "DCM" 1308050831.89249 88121816 "MetaG" "DiAMT1"
"1175" 80 "0.8-5" "DCM" 639412529.237305 88142097 "MetaG" "DiAMT1"
"1176" 80 "0.8-5" "DCM" 7901993644.90281 93189783 "MetaG" "DiAMT1"
"1177" 80 "0.8-5" "DCM" 1189070351.95618 95414910 "MetaG" "DiAMT1"
"1178" 80 "0.8-5" "DCM" 1224123871.00229 97430732 "MetaG" "DiAMT1"
"1179" 80 "0.8-5" "DCM" 6996919482.93156 97456617 "MetaG" "DiAMT1"
"1180" 80 "0.8-5" "DCM" 2968786397.43078 103565001 "MetaG" "DiAMT1"
"1181" 80 "0.8-5" "DCM" 2707234639.60876 103565002 "MetaG" "DiAMT1"
"1182" 80 "0.8-5" "SRF" 1532093105.14954 1056264 "MetaG" "DiAMT1"
"1183" 80 "0.8-5" "SRF" 8701149337.43844 1060015 "MetaG" "DiAMT1"
"1184" 80 "0.8-5" "SRF" 2152461982.13764 1148595 "MetaG" "DiAMT1"
"1185" 80 "0.8-5" "SRF" 9522242152.95153 44076892 "MetaG" "DiAMT1"
"1186" 80 "0.8-5" "SRF" 16412854374.2776 45083269 "MetaG" "DiAMT1"
"1187" 80 "0.8-5" "SRF" 9295268783.19774 62756662 "MetaG" "DiAMT1"
"1188" 80 "0.8-5" "SRF" 1740432125.72426 62817736 "MetaG" "DiAMT1"
"1189" 80 "0.8-5" "SRF" 3386978345.42981 63104867 "MetaG" "DiAMT1"
"1190" 80 "0.8-5" "SRF" 8037937740.05989 63112813 "MetaG" "DiAMT1"
"1191" 80 "0.8-5" "SRF" 1001114989.28544 63114022 "MetaG" "DiAMT1"
"1192" 80 "0.8-5" "SRF" 3730612359.17577 63291718 "MetaG" "DiAMT1"
"1193" 80 "0.8-5" "SRF" 1064525343.69315 64597779 "MetaG" "DiAMT1"
"1194" 80 "0.8-5" "SRF" 14687227976.4776 64610942 "MetaG" "DiAMT1"
"1195" 80 "0.8-5" "SRF" 4581093370.57378 97456617 "MetaG" "DiAMT1"
"1196" 80 "0.8-5" "SRF" 3110005817.18204 103565001 "MetaG" "DiAMT1"
"1197" 80 "0.8-5" "SRF" 1212720927.25393 112129879 "MetaG" "DiAMT1"
"1198" 80 "180-2000" "DCM" 10097051103.0299 4577629 "MetaG" "DiAMT1"
"1199" 80 "180-2000" "SRF" 8505201474.80482 1060015 "MetaG" "DiAMT1"
"1200" 80 "180-2000" "SRF" 22338728329.8574 44076892 "MetaG" "DiAMT1"
"1201" 80 "180-2000" "SRF" 8417166036.88278 45036002 "MetaG" "DiAMT1"
"1202" 80 "180-2000" "SRF" 9024322896.50993 45083269 "MetaG" "DiAMT1"
"1203" 80 "180-2000" "SRF" 8833706540.8202 62535558 "MetaG" "DiAMT1"
"1204" 80 "180-2000" "SRF" 7856925248.59852 63112813 "MetaG" "DiAMT1"
"1205" 80 "20-180" "DCM" 13263886891.9505 5849 "MetaG" "DiAMT1"
"1206" 80 "20-180" "DCM" 14707406920.6143 17029 "MetaG" "DiAMT1"
"1207" 80 "20-180" "DCM" 5612699518.50938 32430 "MetaG" "DiAMT1"
"1208" 80 "20-180" "DCM" 3665738251.31329 38996 "MetaG" "DiAMT1"
"1209" 80 "20-180" "DCM" 3946518202.47772 45666 "MetaG" "DiAMT1"
"1210" 80 "20-180" "DCM" 1072588794.42822 100068 "MetaG" "DiAMT1"
"1211" 80 "20-180" "DCM" 4928778268.81628 134256 "MetaG" "DiAMT1"
"1212" 80 "20-180" "DCM" 8183221566.90233 142708 "MetaG" "DiAMT1"
"1213" 80 "20-180" "DCM" 914026062.006174 147745 "MetaG" "DiAMT1"
"1214" 80 "20-180" "DCM" 15358399570.6535 1060015 "MetaG" "DiAMT1"
"1215" 80 "20-180" "DCM" 1905681734.75808 1063217 "MetaG" "DiAMT1"
"1216" 80 "20-180" "DCM" 6899678444.50538 1069928 "MetaG" "DiAMT1"
"1217" 80 "20-180" "DCM" 3449839222.25268 1141950 "MetaG" "DiAMT1"
"1218" 80 "20-180" "DCM" 23395756355.5681 1148595 "MetaG" "DiAMT1"
"1219" 80 "20-180" "DCM" 2249228239.89232 4543080 "MetaG" "DiAMT1"
"1220" 80 "20-180" "DCM" 1926797321.84681 41865190 "MetaG" "DiAMT1"
"1221" 80 "20-180" "DCM" 7771774672.47707 62756662 "MetaG" "DiAMT1"
"1222" 80 "20-180" "DCM" 22654822047.811 63104867 "MetaG" "DiAMT1"
"1223" 80 "20-180" "DCM" 11947591337.6137 63112813 "MetaG" "DiAMT1"
"1224" 80 "20-180" "DCM" 5458539049.6714 63291718 "MetaG" "DiAMT1"
"1225" 80 "20-180" "DCM" 782863064.92594 64618471 "MetaG" "DiAMT1"
"1226" 80 "20-180" "DCM" 1747672947.70528 89826269 "MetaG" "DiAMT1"
"1227" 80 "20-180" "DCM" 6865626977.78358 89832571 "MetaG" "DiAMT1"
"1228" 80 "20-180" "DCM" 640491559.103773 97435943 "MetaG" "DiAMT1"
"1229" 80 "20-180" "DCM" 10724706679.0901 97456617 "MetaG" "DiAMT1"
"1230" 80 "20-180" "DCM" 444598167.584978 103565002 "MetaG" "DiAMT1"
"1231" 80 "20-180" "SRF" 3445694721.76824 3593 "MetaG" "DiAMT1"
"1232" 80 "20-180" "SRF" 16756937146.6363 5849 "MetaG" "DiAMT1"
"1233" 80 "20-180" "SRF" 5921050125.33738 8404 "MetaG" "DiAMT1"
"1234" 80 "20-180" "SRF" 1980005230.89438 14724 "MetaG" "DiAMT1"
"1235" 80 "20-180" "SRF" 14736344901.4927 17029 "MetaG" "DiAMT1"
"1236" 80 "20-180" "SRF" 2009615192.0846 22633 "MetaG" "DiAMT1"
"1237" 80 "20-180" "SRF" 2198284612.6786 26034 "MetaG" "DiAMT1"
"1238" 80 "20-180" "SRF" 32065813819.9827 32430 "MetaG" "DiAMT1"
"1239" 80 "20-180" "SRF" 4072184671.18065 38996 "MetaG" "DiAMT1"
"1240" 80 "20-180" "SRF" 1461365562.84923 45666 "MetaG" "DiAMT1"
"1241" 80 "20-180" "SRF" 2716579358.75729 55339 "MetaG" "DiAMT1"
"1242" 80 "20-180" "SRF" 3555081855.79263 87850 "MetaG" "DiAMT1"
"1243" 80 "20-180" "SRF" 6354743079.77613 100068 "MetaG" "DiAMT1"
"1244" 80 "20-180" "SRF" 10037989317.8882 134256 "MetaG" "DiAMT1"
"1245" 80 "20-180" "SRF" 6060368951.81591 142708 "MetaG" "DiAMT1"
"1246" 80 "20-180" "SRF" 8122964955.12776 147745 "MetaG" "DiAMT1"
"1247" 80 "20-180" "SRF" 7839665606.66104 152478 "MetaG" "DiAMT1"
"1248" 80 "20-180" "SRF" 3165169652.25409 171374 "MetaG" "DiAMT1"
"1249" 80 "20-180" "SRF" 2811085189.1097 176534 "MetaG" "DiAMT1"
"1250" 80 "20-180" "SRF" 14367405766.0714 1060015 "MetaG" "DiAMT1"
"1251" 80 "20-180" "SRF" 2116978195.49734 1063217 "MetaG" "DiAMT1"
"1252" 80 "20-180" "SRF" 12135766716.9036 1069928 "MetaG" "DiAMT1"
"1253" 80 "20-180" "SRF" 2562842591.56395 1071101 "MetaG" "DiAMT1"
"1254" 80 "20-180" "SRF" 7025970204.5231 1141950 "MetaG" "DiAMT1"
"1255" 80 "20-180" "SRF" 15327323804.3986 1148595 "MetaG" "DiAMT1"
"1256" 80 "20-180" "SRF" 3331488186.93194 4543080 "MetaG" "DiAMT1"
"1257" 80 "20-180" "SRF" 6800414005.33798 4577629 "MetaG" "DiAMT1"
"1258" 80 "20-180" "SRF" 572050373.019825 5351206 "MetaG" "DiAMT1"
"1259" 80 "20-180" "SRF" 3520259869.50582 36509086 "MetaG" "DiAMT1"
"1260" 80 "20-180" "SRF" 2609911898.18545 41203164 "MetaG" "DiAMT1"
"1261" 80 "20-180" "SRF" 4280870035.21622 41865190 "MetaG" "DiAMT1"
"1262" 80 "20-180" "SRF" 10072400911.5376 62756662 "MetaG" "DiAMT1"
"1263" 80 "20-180" "SRF" 7864600929.83744 63104867 "MetaG" "DiAMT1"
"1264" 80 "20-180" "SRF" 6636152797.47958 63112813 "MetaG" "DiAMT1"
"1265" 80 "20-180" "SRF" 2479573337.68641 63114022 "MetaG" "DiAMT1"
"1266" 80 "20-180" "SRF" 8085021359.48536 63291718 "MetaG" "DiAMT1"
"1267" 80 "20-180" "SRF" 672056569.999155 64687395 "MetaG" "DiAMT1"
"1268" 80 "20-180" "SRF" 634398227.71472 78640452 "MetaG" "DiAMT1"
"1269" 80 "20-180" "SRF" 1927526139.96016 92840560 "MetaG" "DiAMT1"
"1270" 80 "20-180" "SRF" 4538602298.71677 97456617 "MetaG" "DiAMT1"
"1271" 80 "20-180" "SRF" 1207810928.26343 112767088 "MetaG" "DiAMT1"
"1272" 80 "5-20" "DCM" 1899649393.07897 32430 "MetaG" "DiAMT1"
"1273" 80 "5-20" "DCM" 5838603537.62978 134256 "MetaG" "DiAMT1"
"1274" 80 "5-20" "DCM" 4086660504.63982 1141950 "MetaG" "DiAMT1"
"1275" 80 "5-20" "DCM" 19186950370.5874 1148595 "MetaG" "DiAMT1"
"1276" 80 "5-20" "DCM" 2140189413.63118 5419828 "MetaG" "DiAMT1"
"1277" 80 "5-20" "DCM" 4564946948.74242 41865190 "MetaG" "DiAMT1"
"1278" 80 "5-20" "DCM" 8127969659.65973 45083269 "MetaG" "DiAMT1"
"1279" 80 "5-20" "DCM" 1989071633.6705 62535558 "MetaG" "DiAMT1"
"1280" 80 "5-20" "DCM" 4603200694.12294 62756662 "MetaG" "DiAMT1"
"1281" 80 "5-20" "DCM" 3447585457.10462 62817736 "MetaG" "DiAMT1"
"1282" 80 "5-20" "DCM" 5031895720.59851 63104867 "MetaG" "DiAMT1"
"1283" 80 "5-20" "DCM" 6234347472.24215 64610942 "MetaG" "DiAMT1"
"1284" 80 "5-20" "DCM" 1990272763.88407 88142097 "MetaG" "DiAMT1"
"1285" 80 "5-20" "DCM" 2033245957.42876 89832571 "MetaG" "DiAMT1"
"1286" 80 "5-20" "DCM" 7568063598.1447 93189783 "MetaG" "DiAMT1"
"1287" 80 "5-20" "DCM" 1452574568.9696 97446353 "MetaG" "DiAMT1"
"1288" 80 "5-20" "DCM" 7259673341.39212 97456617 "MetaG" "DiAMT1"
"1289" 80 "5-20" "DCM" 5133787690.01871 103565001 "MetaG" "DiAMT1"
"1290" 81 "0.8-5" "SRF" 20290984450.2516 4054759 "MetaG" "DiAMT1"
"1291" 81 "0.8-5" "SRF" 1587193689.83777 44076892 "MetaG" "DiAMT1"
"1292" 81 "0.8-5" "SRF" 11829120757.0178 53439714 "MetaG" "DiAMT1"
"1293" 81 "0.8-5" "SRF" 777285997.956801 63291718 "MetaG" "DiAMT1"
"1294" 81 "0.8-5" "SRF" 10511036482.1962 95414910 "MetaG" "DiAMT1"
"1295" 81 "0.8-5" "SRF" 9742469932.23606 97504342 "MetaG" "DiAMT1"
"1296" 81 "0.8-5" "SRF" 967674961.866661 109172928 "MetaG" "DiAMT1"
"1297" 81 "0.8-5" "SRF" 1894369153.49034 112314137 "MetaG" "DiAMT1"
"1298" 81 "0.8-5" "SRF" 7096929031.63406 112327191 "MetaG" "DiAMT1"
"1299" 81 "0.8-5" "SRF" 11839301774.6419 112368268 "MetaG" "DiAMT1"
"1300" 81 "180-2000" "DCM" 3733109805.97725 17029 "MetaG" "DiAMT1"
"1301" 81 "180-2000" "DCM" 3944047679.37675 147745 "MetaG" "DiAMT1"
"1302" 81 "180-2000" "DCM" 9705481920.79454 4543080 "MetaG" "DiAMT1"
"1303" 81 "180-2000" "DCM" 7924542003.97548 4577629 "MetaG" "DiAMT1"
"1304" 81 "180-2000" "DCM" 4994043733.78655 5277762 "MetaG" "DiAMT1"
"1305" 81 "180-2000" "DCM" 1948974210.39332 5419828 "MetaG" "DiAMT1"
"1306" 81 "180-2000" "DCM" 12596575018.7192 44076892 "MetaG" "DiAMT1"
"1307" 81 "180-2000" "DCM" 3700888143.04034 45083269 "MetaG" "DiAMT1"
"1308" 81 "180-2000" "DCM" 3303709723.7267 53439714 "MetaG" "DiAMT1"
"1309" 81 "180-2000" "DCM" 3271302761.85909 64634096 "MetaG" "DiAMT1"
"1310" 81 "180-2000" "DCM" 3370488808.54094 95414910 "MetaG" "DiAMT1"
"1311" 81 "180-2000" "DCM" 3062673759.18952 97435944 "MetaG" "DiAMT1"
"1312" 81 "180-2000" "DCM" 7029087316.17263 97504342 "MetaG" "DiAMT1"
"1313" 81 "180-2000" "DCM" 1839105566.17997 103764379 "MetaG" "DiAMT1"
"1314" 81 "180-2000" "DCM" 11211281743.8847 112368268 "MetaG" "DiAMT1"
"1315" 81 "20-180" "DCM" 13535080512.9826 64634096 "MetaG" "DiAMT1"
"1316" 81 "20-180" "DCM" 9153076374.17466 97019216 "MetaG" "DiAMT1"
"1317" 81 "20-180" "DCM" 4096465898.28847 101139722 "MetaG" "DiAMT1"
"1318" 81 "20-180" "DCM" 25364453371.4492 103764379 "MetaG" "DiAMT1"
"1319" 81 "20-180" "DCM" 5777360488.79345 109172928 "MetaG" "DiAMT1"
"1320" 81 "20-180" "SRF" 7963933801.28606 4054759 "MetaG" "DiAMT1"
"1321" 81 "20-180" "SRF" 2751370491.05858 44076892 "MetaG" "DiAMT1"
"1322" 81 "20-180" "SRF" 4445956878.58479 45083269 "MetaG" "DiAMT1"
"1323" 81 "20-180" "SRF" 7937635725.99289 53439714 "MetaG" "DiAMT1"
"1324" 81 "20-180" "SRF" 1964943339.7996 64634096 "MetaG" "DiAMT1"
"1325" 81 "20-180" "SRF" 12147123060.7488 95414910 "MetaG" "DiAMT1"
"1326" 81 "20-180" "SRF" 1660069534.31504 97435943 "MetaG" "DiAMT1"
"1327" 81 "20-180" "SRF" 8444194446.2114 97504342 "MetaG" "DiAMT1"
"1328" 81 "20-180" "SRF" 2209357247.87516 103764379 "MetaG" "DiAMT1"
"1329" 81 "20-180" "SRF" 5032339188.46093 109172928 "MetaG" "DiAMT1"
"1330" 81 "20-180" "SRF" 8023300018.9859 112327191 "MetaG" "DiAMT1"
"1331" 81 "20-180" "SRF" 26936709925.0009 112368268 "MetaG" "DiAMT1"
"1332" 81 "5-20" "DCM" 6625459656.44031 97019216 "MetaG" "DiAMT1"
"1333" 81 "5-20" "DCM" 4181945749.65128 109172928 "MetaG" "DiAMT1"
"1334" 81 "5-20" "DCM" 3197827246.13142 112368268 "MetaG" "DiAMT1"
"1335" 82 "0.8-5" "SRF" 10525437991.722 4054759 "MetaG" "DiAMT1"
"1336" 82 "0.8-5" "SRF" 2622670363.65005 53439714 "MetaG" "DiAMT1"
"1337" 82 "0.8-5" "SRF" 1731295931.2451 64634096 "MetaG" "DiAMT1"
"1338" 82 "0.8-5" "SRF" 3567577803.29562 95414910 "MetaG" "DiAMT1"
"1339" 82 "0.8-5" "SRF" 4548866027.82755 109082064 "MetaG" "DiAMT1"
"1340" 82 "0.8-5" "SRF" 2216976994.99983 109172928 "MetaG" "DiAMT1"
"1341" 82 "0.8-5" "SRF" 1736026247.99714 112314137 "MetaG" "DiAMT1"
"1342" 82 "0.8-5" "SRF" 7776192339.1594 112327191 "MetaG" "DiAMT1"
"1343" 82 "0.8-5" "SRF" 20680560666.6243 112359763 "MetaG" "DiAMT1"
"1344" 82 "0.8-5" "SRF" 3390531519.56751 112368268 "MetaG" "DiAMT1"
"1345" 82 "0.8-5" "SRF" 2000584404.17807 115728935 "MetaG" "DiAMT1"
"1346" 82 "180-2000" "DCM" 2796867332.39751 53439714 "MetaG" "DiAMT1"
"1347" 82 "180-2000" "DCM" 8731800589.28912 109082064 "MetaG" "DiAMT1"
"1348" 82 "180-2000" "DCM" 7092683800.37162 109172928 "MetaG" "DiAMT1"
"1349" 82 "180-2000" "DCM" 4523282548.25659 112327191 "MetaG" "DiAMT1"
"1350" 82 "180-2000" "DCM" 8135391584.25765 112368268 "MetaG" "DiAMT1"
"1351" 82 "180-2000" "DCM" 1926424542.44363 116102353 "MetaG" "DiAMT1"
"1352" 82 "180-2000" "SRF" 4534748222.80101 64634096 "MetaG" "DiAMT1"
"1353" 82 "180-2000" "SRF" 8158100969.45085 112418342 "MetaG" "DiAMT1"
"1354" 82 "180-2000" "SRF" 2935189766.78654 116102352 "MetaG" "DiAMT1"
"1355" 82 "180-2000" "SRF" 10486783854.8706 116115850 "MetaG" "DiAMT1"
"1356" 82 "20-180" "SRF" 1941788953.63111 2916795 "MetaG" "DiAMT1"
"1357" 82 "20-180" "SRF" 2524476987.26165 64637165 "MetaG" "DiAMT1"
"1358" 82 "20-180" "SRF" 4520452162.81466 109172928 "MetaG" "DiAMT1"
"1359" 82 "20-180" "SRF" 1848689483.25155 112305097 "MetaG" "DiAMT1"
"1360" 82 "20-180" "SRF" 2007999984.28809 112359763 "MetaG" "DiAMT1"
"1361" 82 "20-180" "SRF" 1686929153.46703 112815555 "MetaG" "DiAMT1"
"1362" 82 "20-180" "SRF" 1900765243.34313 112948999 "MetaG" "DiAMT1"
"1363" 82 "20-180" "SRF" 2395639034.50939 115249418 "MetaG" "DiAMT1"
"1364" 82 "20-180" "SRF" 571235268.898888 116102352 "MetaG" "DiAMT1"
"1365" 82 "20-180" "SRF" 12245383647.0953 116115850 "MetaG" "DiAMT1"
"1366" 82 "20-180" "SRF" 6909661812.60096 116146246 "MetaG" "DiAMT1"
"1367" 82 "5-20" "SRF" 4079166290.48736 110432408 "MetaG" "DiAMT1"
"1368" 83 "0.8-5" "SRF" 5521322821.08299 4054759 "MetaG" "DiAMT1"
"1369" 83 "0.8-5" "SRF" 33274927217.9079 5277762 "MetaG" "DiAMT1"
"1370" 83 "0.8-5" "SRF" 1138397635.22301 5328328 "MetaG" "DiAMT1"
"1371" 83 "0.8-5" "SRF" 65614306787.5206 5351206 "MetaG" "DiAMT1"
"1372" 83 "0.8-5" "SRF" 14166397585.3336 5419828 "MetaG" "DiAMT1"
"1373" 83 "0.8-5" "SRF" 15953637367.1791 44076892 "MetaG" "DiAMT1"
"1374" 83 "0.8-5" "SRF" 20735751500.5217 45083269 "MetaG" "DiAMT1"
"1375" 83 "0.8-5" "SRF" 1000561928.15143 53439714 "MetaG" "DiAMT1"
"1376" 83 "0.8-5" "SRF" 548588118.120443 62535558 "MetaG" "DiAMT1"
"1377" 83 "0.8-5" "SRF" 1531179974.83252 95414910 "MetaG" "DiAMT1"
"1378" 83 "0.8-5" "SRF" 3234912853.11592 97454279 "MetaG" "DiAMT1"
"1379" 83 "0.8-5" "SRF" 532207559.558298 97504342 "MetaG" "DiAMT1"
"1380" 83 "0.8-5" "SRF" 1579057055.69006 109134128 "MetaG" "DiAMT1"
"1381" 83 "0.8-5" "SRF" 1268681802.82704 109172928 "MetaG" "DiAMT1"
"1382" 83 "0.8-5" "SRF" 4449984703.59649 112327191 "MetaG" "DiAMT1"
"1383" 83 "0.8-5" "SRF" 3880514457.73991 112368268 "MetaG" "DiAMT1"
"1384" 84 "0.8-5" "SRF" 6064686791.6654 53439714 "MetaG" "DiAMT1"
"1385" 84 "0.8-5" "SRF" 2457797680.48534 97504342 "MetaG" "DiAMT1"
"1386" 84 "0.8-5" "SRF" 300538261.617194 109082064 "MetaG" "DiAMT1"
"1387" 84 "0.8-5" "SRF" 8028805756.25209 112314137 "MetaG" "DiAMT1"
"1388" 84 "0.8-5" "SRF" 32694068833.8704 112327191 "MetaG" "DiAMT1"
"1389" 84 "0.8-5" "SRF" 1951914958.89753 112359763 "MetaG" "DiAMT1"
"1390" 84 "0.8-5" "SRF" 772812672.729927 112367571 "MetaG" "DiAMT1"
"1391" 84 "0.8-5" "SRF" 23520887727.761 112368268 "MetaG" "DiAMT1"
"1392" 84 "0.8-5" "SRF" 534902961.043447 113642303 "MetaG" "DiAMT1"
"1393" 84 "0.8-5" "SRF" 5684182605.9799 113644752 "MetaG" "DiAMT1"
"1394" 84 "0.8-5" "SRF" 5610425585.73683 113645395 "MetaG" "DiAMT1"
"1395" 84 "0.8-5" "SRF" 1485673286.47684 113656764 "MetaG" "DiAMT1"
"1396" 84 "0.8-5" "SRF" 289112840.101168 115661039 "MetaG" "DiAMT1"
"1397" 84 "0.8-5" "SRF" 576320488.504801 115662790 "MetaG" "DiAMT1"
"1398" 84 "0.8-5" "SRF" 1982644098.67867 115728935 "MetaG" "DiAMT1"
"1399" 84 "0.8-5" "SRF" 936477938.340784 115795598 "MetaG" "DiAMT1"
"1400" 84 "0.8-5" "SRF" 313839596.162452 116116593 "MetaG" "DiAMT1"
"1401" 84 "0.8-5" "SRF" 614689345.70514 116661768 "MetaG" "DiAMT1"
"1402" 84 "0.8-5" "SRF" 1289286989.64035 116717289 "MetaG" "DiAMT1"
"1403" 84 "180-2000" "SRF" 12140245458.0484 112368268 "MetaG" "DiAMT1"
"1404" 84 "180-2000" "SRF" 27460253456.1045 116390562 "MetaG" "DiAMT1"
"1405" 84 "180-2000" "SRF" 24918751356.3885 116439153 "MetaG" "DiAMT1"
"1406" 84 "20-180" "SRF" 410048704.751567 2916795 "MetaG" "DiAMT1"
"1407" 84 "20-180" "SRF" 467186639.020227 25369696 "MetaG" "DiAMT1"
"1408" 84 "20-180" "SRF" 204167534.186751 93168828 "MetaG" "DiAMT1"
"1409" 84 "20-180" "SRF" 200222845.294384 97504342 "MetaG" "DiAMT1"
"1410" 84 "20-180" "SRF" 1371056322.07311 109082064 "MetaG" "DiAMT1"
"1411" 84 "20-180" "SRF" 413020072.177302 109119016 "MetaG" "DiAMT1"
"1412" 84 "20-180" "SRF" 396040092.37152 109134128 "MetaG" "DiAMT1"
"1413" 84 "20-180" "SRF" 1458339529.90536 110452234 "MetaG" "DiAMT1"
"1414" 84 "20-180" "SRF" 390388835.345672 112305097 "MetaG" "DiAMT1"
"1415" 84 "20-180" "SRF" 560623966.824273 112314137 "MetaG" "DiAMT1"
"1416" 84 "20-180" "SRF" 1826331747.73195 112327191 "MetaG" "DiAMT1"
"1417" 84 "20-180" "SRF" 269913669.899611 112333365 "MetaG" "DiAMT1"
"1418" 84 "20-180" "SRF" 411281563.154307 112354799 "MetaG" "DiAMT1"
"1419" 84 "20-180" "SRF" 436199770.105621 112357778 "MetaG" "DiAMT1"
"1420" 84 "20-180" "SRF" 5088366320.09137 112359763 "MetaG" "DiAMT1"
"1421" 84 "20-180" "SRF" 1007306685.60474 112367571 "MetaG" "DiAMT1"
"1422" 84 "20-180" "SRF" 2919791844.29291 112368268 "MetaG" "DiAMT1"
"1423" 84 "20-180" "SRF" 2179288263.19436 112418342 "MetaG" "DiAMT1"
"1424" 84 "20-180" "SRF" 276347975.565905 112421585 "MetaG" "DiAMT1"
"1425" 84 "20-180" "SRF" 1467727981.81462 112434053 "MetaG" "DiAMT1"
"1426" 84 "20-180" "SRF" 962783276.359256 112710035 "MetaG" "DiAMT1"
"1427" 84 "20-180" "SRF" 1545675117.57201 112743374 "MetaG" "DiAMT1"
"1428" 84 "20-180" "SRF" 395124921.736345 112743436 "MetaG" "DiAMT1"
"1429" 84 "20-180" "SRF" 407848085.584742 112752831 "MetaG" "DiAMT1"
"1430" 84 "20-180" "SRF" 801830292.527097 112767088 "MetaG" "DiAMT1"
"1431" 84 "20-180" "SRF" 1092589839.49779 112775297 "MetaG" "DiAMT1"
"1432" 84 "20-180" "SRF" 426942097.082156 112788140 "MetaG" "DiAMT1"
"1433" 84 "20-180" "SRF" 1631068138.77332 112810039 "MetaG" "DiAMT1"
"1434" 84 "20-180" "SRF" 6672792580.73769 112833568 "MetaG" "DiAMT1"
"1435" 84 "20-180" "SRF" 1140886137.65741 112837680 "MetaG" "DiAMT1"
"1436" 84 "20-180" "SRF" 4013857039.46956 112948999 "MetaG" "DiAMT1"
"1437" 84 "20-180" "SRF" 1420480248.23596 113641718 "MetaG" "DiAMT1"
"1438" 84 "20-180" "SRF" 6623477854.73328 113642303 "MetaG" "DiAMT1"
"1439" 84 "20-180" "SRF" 2339662164.85387 113644752 "MetaG" "DiAMT1"
"1440" 84 "20-180" "SRF" 2580985809.53062 113645395 "MetaG" "DiAMT1"
"1441" 84 "20-180" "SRF" 387294020.11643 113656764 "MetaG" "DiAMT1"
"1442" 84 "20-180" "SRF" 563394760.729503 115662790 "MetaG" "DiAMT1"
"1443" 84 "20-180" "SRF" 241256169.144838 116102352 "MetaG" "DiAMT1"
"1444" 84 "20-180" "SRF" 388908968.646105 116102353 "MetaG" "DiAMT1"
"1445" 84 "20-180" "SRF" 527544342.094573 116102354 "MetaG" "DiAMT1"
"1446" 84 "20-180" "SRF" 254449865.894946 116102355 "MetaG" "DiAMT1"
"1447" 84 "20-180" "SRF" 215488733.309897 116115850 "MetaG" "DiAMT1"
"1448" 84 "20-180" "SRF" 9301872857.54836 116146246 "MetaG" "DiAMT1"
"1449" 84 "20-180" "SRF" 2960871166.77755 116187669 "MetaG" "DiAMT1"
"1450" 84 "20-180" "SRF" 202955857.425998 116210960 "MetaG" "DiAMT1"
"1451" 84 "20-180" "SRF" 497426356.018627 116434012 "MetaG" "DiAMT1"
"1452" 84 "20-180" "SRF" 267068035.738233 116661768 "MetaG" "DiAMT1"
"1453" 84 "5-20" "SRF" 155444395.598932 97504342 "MetaG" "DiAMT1"
"1454" 84 "5-20" "SRF" 362703589.730842 112314137 "MetaG" "DiAMT1"
"1455" 84 "5-20" "SRF" 236314221.346663 112327191 "MetaG" "DiAMT1"
"1456" 84 "5-20" "SRF" 419098701.946292 112333365 "MetaG" "DiAMT1"
"1457" 84 "5-20" "SRF" 472138164.225803 112341462 "MetaG" "DiAMT1"
"1458" 84 "5-20" "SRF" 1756978859.66676 112418342 "MetaG" "DiAMT1"
"1459" 84 "5-20" "SRF" 3288839306.88372 112710035 "MetaG" "DiAMT1"
"1460" 84 "5-20" "SRF" 1447424605.74832 113641718 "MetaG" "DiAMT1"
"1461" 84 "5-20" "SRF" 2638751804.1886 113642303 "MetaG" "DiAMT1"
"1462" 84 "5-20" "SRF" 454103240.0507 113644752 "MetaG" "DiAMT1"
"1463" 84 "5-20" "SRF" 3423100671.38429 113645395 "MetaG" "DiAMT1"
"1464" 84 "5-20" "SRF" 1127544002.05115 113656764 "MetaG" "DiAMT1"
"1465" 84 "5-20" "SRF" 72899238.7926897 115662790 "MetaG" "DiAMT1"
"1466" 84 "5-20" "SRF" 608727929.431867 116102352 "MetaG" "DiAMT1"
"1467" 84 "5-20" "SRF" 704508413.108731 116102353 "MetaG" "DiAMT1"
"1468" 84 "5-20" "SRF" 460758050.356109 116102354 "MetaG" "DiAMT1"
"1469" 84 "5-20" "SRF" 444473818.665697 116102355 "MetaG" "DiAMT1"
"1470" 84 "5-20" "SRF" 1067250265.88704 116187669 "MetaG" "DiAMT1"
"1471" 85 "0.8-5" "DCM" 1292261704.72355 112314137 "MetaG" "DiAMT1"
"1472" 85 "0.8-5" "DCM" 1052442776.87765 112327191 "MetaG" "DiAMT1"
"1473" 85 "0.8-5" "DCM" 613924953.178631 113641718 "MetaG" "DiAMT1"
"1474" 85 "0.8-5" "DCM" 1487320075.24786 113645395 "MetaG" "DiAMT1"
"1475" 85 "0.8-5" "DCM" 2605883107.04582 115661039 "MetaG" "DiAMT1"
"1476" 85 "0.8-5" "DCM" 20848705840.6909 115728935 "MetaG" "DiAMT1"
"1477" 85 "0.8-5" "DCM" 4220414490.739 115795598 "MetaG" "DiAMT1"
"1478" 85 "0.8-5" "DCM" 896451447.9318 116102353 "MetaG" "DiAMT1"
"1479" 85 "0.8-5" "DCM" 15697876467.7664 116661768 "MetaG" "DiAMT1"
"1480" 85 "0.8-5" "DCM" 34862490215.8834 116717289 "MetaG" "DiAMT1"
"1481" 85 "0.8-5" "SRF" 769484794.738373 109134128 "MetaG" "DiAMT1"
"1482" 85 "0.8-5" "SRF" 591410876.952902 112327191 "MetaG" "DiAMT1"
"1483" 85 "0.8-5" "SRF" 1647737433.99029 112359763 "MetaG" "DiAMT1"
"1484" 85 "0.8-5" "SRF" 978571605.679803 112367571 "MetaG" "DiAMT1"
"1485" 85 "0.8-5" "SRF" 2127374984.81297 112368268 "MetaG" "DiAMT1"
"1486" 85 "0.8-5" "SRF" 651421686.526064 112418342 "MetaG" "DiAMT1"
"1487" 85 "0.8-5" "SRF" 344989678.222526 113641718 "MetaG" "DiAMT1"
"1488" 85 "0.8-5" "SRF" 835786314.788161 113645395 "MetaG" "DiAMT1"
"1489" 85 "0.8-5" "SRF" 4393058646.32453 115661039 "MetaG" "DiAMT1"
"1490" 85 "0.8-5" "SRF" 30963040868.38 115728935 "MetaG" "DiAMT1"
"1491" 85 "0.8-5" "SRF" 2371624462.54581 115795598 "MetaG" "DiAMT1"
"1492" 85 "0.8-5" "SRF" 36063477827.2805 116661768 "MetaG" "DiAMT1"
"1493" 85 "0.8-5" "SRF" 52649917391.3388 116717289 "MetaG" "DiAMT1"
"1494" 85 "180-2000" "DCM" 13246666608.4061 116105555 "MetaG" "DiAMT1"
"1495" 85 "180-2000" "DCM" 29472248674.2049 116116593 "MetaG" "DiAMT1"
"1496" 85 "180-2000" "SRF" 196054223.63374 112359763 "MetaG" "DiAMT1"
"1497" 85 "180-2000" "SRF" 1745014815.75169 112434053 "MetaG" "DiAMT1"
"1498" 85 "180-2000" "SRF" 356121016.577955 112710035 "MetaG" "DiAMT1"
"1499" 85 "180-2000" "SRF" 644720617.16865 113642303 "MetaG" "DiAMT1"
"1500" 85 "180-2000" "SRF" 2163526540.85216 113644752 "MetaG" "DiAMT1"
"1501" 85 "180-2000" "SRF" 994451140.632776 113645395 "MetaG" "DiAMT1"
"1502" 85 "180-2000" "SRF" 358137556.875678 113656764 "MetaG" "DiAMT1"
"1503" 85 "180-2000" "SRF" 170019065.979152 116105555 "MetaG" "DiAMT1"
"1504" 85 "180-2000" "SRF" 5796576709.75767 116388229 "MetaG" "DiAMT1"
"1505" 85 "180-2000" "SRF" 4218816623.29592 116388230 "MetaG" "DiAMT1"
"1506" 85 "180-2000" "SRF" 3092767361.57676 116388231 "MetaG" "DiAMT1"
"1507" 85 "180-2000" "SRF" 21264445056.5166 116390561 "MetaG" "DiAMT1"
"1508" 85 "180-2000" "SRF" 25382810224.4555 116390562 "MetaG" "DiAMT1"
"1509" 85 "180-2000" "SRF" 9225424785.26762 116395941 "MetaG" "DiAMT1"
"1510" 85 "180-2000" "SRF" 9097876924.31862 116395942 "MetaG" "DiAMT1"
"1511" 85 "180-2000" "SRF" 1731848098.14471 116439153 "MetaG" "DiAMT1"
"1512" 85 "180-2000" "SRF" 10001980663.9668 116661768 "MetaG" "DiAMT1"
"1513" 85 "20-180" "DCM" 1821301586.81525 109082064 "MetaG" "DiAMT1"
"1514" 85 "20-180" "DCM" 1130061325.72119 110452234 "MetaG" "DiAMT1"
"1515" 85 "20-180" "DCM" 2957215657.69941 112359763 "MetaG" "DiAMT1"
"1516" 85 "20-180" "DCM" 2341673468.76247 112367571 "MetaG" "DiAMT1"
"1517" 85 "20-180" "DCM" 779409943.769467 112418342 "MetaG" "DiAMT1"
"1518" 85 "20-180" "DCM" 1263908016.92346 112810039 "MetaG" "DiAMT1"
"1519" 85 "20-180" "DCM" 4847549650.27352 112833568 "MetaG" "DiAMT1"
"1520" 85 "20-180" "DCM" 4665482057.77498 112948999 "MetaG" "DiAMT1"
"1521" 85 "20-180" "DCM" 412771621.310932 113641718 "MetaG" "DiAMT1"
"1522" 85 "20-180" "DCM" 2266243280.05945 113644752 "MetaG" "DiAMT1"
"1523" 85 "20-180" "DCM" 2999992991.11267 113645395 "MetaG" "DiAMT1"
"1524" 85 "20-180" "DCM" 1055073845.58043 114933016 "MetaG" "DiAMT1"
"1525" 85 "20-180" "DCM" 1022505649.70399 115075581 "MetaG" "DiAMT1"
"1526" 85 "20-180" "DCM" 935291932.523357 115085569 "MetaG" "DiAMT1"
"1527" 85 "20-180" "DCM" 541183214.870562 115094725 "MetaG" "DiAMT1"
"1528" 85 "20-180" "DCM" 899319165.887843 115108763 "MetaG" "DiAMT1"
"1529" 85 "20-180" "DCM" 922806898.02073 115123273 "MetaG" "DiAMT1"
"1530" 85 "20-180" "DCM" 1100343450.02748 115145104 "MetaG" "DiAMT1"
"1531" 85 "20-180" "DCM" 1356652120.55437 115163774 "MetaG" "DiAMT1"
"1532" 85 "20-180" "DCM" 2352065510.78359 115249418 "MetaG" "DiAMT1"
"1533" 85 "20-180" "DCM" 7008799746.23929 115728935 "MetaG" "DiAMT1"
"1534" 85 "20-180" "DCM" 4256385058.77675 115795598 "MetaG" "DiAMT1"
"1535" 85 "20-180" "DCM" 84126787581.4664 116102352 "MetaG" "DiAMT1"
"1536" 85 "20-180" "DCM" 73532807735.1573 116102353 "MetaG" "DiAMT1"
"1537" 85 "20-180" "DCM" 32192365976.7489 116102354 "MetaG" "DiAMT1"
"1538" 85 "20-180" "DCM" 45546768589.0282 116102355 "MetaG" "DiAMT1"
"1539" 85 "20-180" "DCM" 5129020275.12811 116105555 "MetaG" "DiAMT1"
"1540" 85 "20-180" "DCM" 1001888018.45602 116115850 "MetaG" "DiAMT1"
"1541" 85 "20-180" "DCM" 2068960683.52597 116116592 "MetaG" "DiAMT1"
"1542" 85 "20-180" "DCM" 950954716.082366 116116593 "MetaG" "DiAMT1"
"1543" 85 "20-180" "DCM" 10599975235.2647 116146246 "MetaG" "DiAMT1"
"1544" 85 "20-180" "DCM" 1310436498.86515 116178374 "MetaG" "DiAMT1"
"1545" 85 "20-180" "DCM" 983300114.588564 116187669 "MetaG" "DiAMT1"
"1546" 85 "20-180" "DCM" 476903504.885936 116191157 "MetaG" "DiAMT1"
"1547" 85 "20-180" "DCM" 1439344856.93094 116390562 "MetaG" "DiAMT1"
"1548" 85 "20-180" "DCM" 489530876.012843 116417850 "MetaG" "DiAMT1"
"1549" 85 "20-180" "DCM" 6829347574.45796 116661768 "MetaG" "DiAMT1"
"1550" 85 "20-180" "DCM" 8789905754.05864 116717289 "MetaG" "DiAMT1"
"1551" 85 "20-180" "SRF" 226618206.099502 109082064 "MetaG" "DiAMT1"
"1552" 85 "20-180" "SRF" 477868825.90547 109119016 "MetaG" "DiAMT1"
"1553" 85 "20-180" "SRF" 1406095905.64936 110452234 "MetaG" "DiAMT1"
"1554" 85 "20-180" "SRF" 451684232.705174 112305097 "MetaG" "DiAMT1"
"1555" 85 "20-180" "SRF" 2810638114.16541 112333365 "MetaG" "DiAMT1"
"1556" 85 "20-180" "SRF" 475857351.593181 112354799 "MetaG" "DiAMT1"
"1557" 85 "20-180" "SRF" 2943648266.70599 112359763 "MetaG" "DiAMT1"
"1558" 85 "20-180" "SRF" 1357709664.19025 112418342 "MetaG" "DiAMT1"
"1559" 85 "20-180" "SRF" 242596804.322336 112434053 "MetaG" "DiAMT1"
"1560" 85 "20-180" "SRF" 1336741175.16801 112710035 "MetaG" "DiAMT1"
"1561" 85 "20-180" "SRF" 1117727084.32127 112743374 "MetaG" "DiAMT1"
"1562" 85 "20-180" "SRF" 1179711949.46253 112752831 "MetaG" "DiAMT1"
"1563" 85 "20-180" "SRF" 601787662.128869 112767649 "MetaG" "DiAMT1"
"1564" 85 "20-180" "SRF" 1447592882.37706 112833568 "MetaG" "DiAMT1"
"1565" 85 "20-180" "SRF" 330004493.619458 112837680 "MetaG" "DiAMT1"
"1566" 85 "20-180" "SRF" 2322038661.08997 112948999 "MetaG" "DiAMT1"
"1567" 85 "20-180" "SRF" 410877869.002834 113641718 "MetaG" "DiAMT1"
"1568" 85 "20-180" "SRF" 605008238.302338 113642303 "MetaG" "DiAMT1"
"1569" 85 "20-180" "SRF" 3158184395.60788 113644752 "MetaG" "DiAMT1"
"1570" 85 "20-180" "SRF" 995409780.754038 113645395 "MetaG" "DiAMT1"
"1571" 85 "20-180" "SRF" 232750228.1469 115085569 "MetaG" "DiAMT1"
"1572" 85 "20-180" "SRF" 538700323.825365 115094725 "MetaG" "DiAMT1"
"1573" 85 "20-180" "SRF" 447596592.590191 115108763 "MetaG" "DiAMT1"
"1574" 85 "20-180" "SRF" 486685593.911107 115119869 "MetaG" "DiAMT1"
"1575" 85 "20-180" "SRF" 1097573891.40008 115145012 "MetaG" "DiAMT1"
"1576" 85 "20-180" "SRF" 450142648.29321 115163774 "MetaG" "DiAMT1"
"1577" 85 "20-180" "SRF" 436005937.024498 115661039 "MetaG" "DiAMT1"
"1578" 85 "20-180" "SRF" 1245829306.83165 115728935 "MetaG" "DiAMT1"
"1579" 85 "20-180" "SRF" 470761912.968151 115795598 "MetaG" "DiAMT1"
"1580" 85 "20-180" "SRF" 54291966798.4288 116102352 "MetaG" "DiAMT1"
"1581" 85 "20-180" "SRF" 55646538624.8105 116102353 "MetaG" "DiAMT1"
"1582" 85 "20-180" "SRF" 17243084777.0997 116102354 "MetaG" "DiAMT1"
"1583" 85 "20-180" "SRF" 32236945661.8642 116102355 "MetaG" "DiAMT1"
"1584" 85 "20-180" "SRF" 8296419422.65565 116105555 "MetaG" "DiAMT1"
"1585" 85 "20-180" "SRF" 747968597.069435 116115850 "MetaG" "DiAMT1"
"1586" 85 "20-180" "SRF" 1272268128.13418 116115851 "MetaG" "DiAMT1"
"1587" 85 "20-180" "SRF" 514867127.976228 116116592 "MetaG" "DiAMT1"
"1588" 85 "20-180" "SRF" 1419887755.44162 116116593 "MetaG" "DiAMT1"
"1589" 85 "20-180" "SRF" 671774852.036894 116145605 "MetaG" "DiAMT1"
"1590" 85 "20-180" "SRF" 6963886826.15526 116146246 "MetaG" "DiAMT1"
"1591" 85 "20-180" "SRF" 652212177.774282 116178374 "MetaG" "DiAMT1"
"1592" 85 "20-180" "SRF" 2691669305.10021 116187669 "MetaG" "DiAMT1"
"1593" 85 "20-180" "SRF" 474715522.315213 116191157 "MetaG" "DiAMT1"
"1594" 85 "20-180" "SRF" 241855371.54629 116388231 "MetaG" "DiAMT1"
"1595" 85 "20-180" "SRF" 488186783.281592 116390561 "MetaG" "DiAMT1"
"1596" 85 "20-180" "SRF" 716370647.88726 116390562 "MetaG" "DiAMT1"
"1597" 85 "20-180" "SRF" 2192782321.82733 116417850 "MetaG" "DiAMT1"
"1598" 85 "20-180" "SRF" 1390503120.12791 116661768 "MetaG" "DiAMT1"
"1599" 85 "20-180" "SRF" 729131550.09164 116717289 "MetaG" "DiAMT1"
"1600" 85 "5-20" "DCM" 175961275515.28 113644752 "MetaG" "DiAMT1"
"1601" 85 "5-20" "DCM" 10160791608.0816 113656764 "MetaG" "DiAMT1"
"1602" 85 "5-20" "DCM" 5605297299.45243 116661768 "MetaG" "DiAMT1"
"1603" 9 "0.8-5" "DCM" 7042353874.50005 4054759 "MetaG" "DiAMT1"
"1604" 9 "0.8-5" "DCM" 3536800573.13356 5277762 "MetaG" "DiAMT1"
"1605" 9 "0.8-5" "DCM" 9441941785.46702 5351206 "MetaG" "DiAMT1"
"1606" 9 "0.8-5" "DCM" 4140812619.0648 5419828 "MetaG" "DiAMT1"
"1607" 9 "0.8-5" "DCM" 38927746254.7718 44076892 "MetaG" "DiAMT1"
"1608" 9 "0.8-5" "DCM" 36693760816.7026 45083269 "MetaG" "DiAMT1"
"1609" 9 "0.8-5" "DCM" 2680475591.99654 64610942 "MetaG" "DiAMT1"
"1610" 9 "0.8-5" "DCM" 7160978588.83749 95414910 "MetaG" "DiAMT1"
"1611" 9 "0.8-5" "SRF" 8184072745.88339 64700656 "MetaG" "DiAMT1"
"1612" 9 "5-20" "DCM" 27635714069.1703 5351206 "MetaG" "DiAMT1"
"1613" 9 "5-20" "DCM" 75958673847.5019 44076892 "MetaG" "DiAMT1"
"1614" 9 "5-20" "DCM" 63626616859.7965 103565002 "MetaG" "DiAMT1"
"1615" 92 "0.8-5" "SRF" 16165759817.014 1060015 "MetaG" "DiAMT1"
"1616" 92 "0.8-5" "SRF" 7076503279.93923 44076892 "MetaG" "DiAMT1"
"1617" 92 "0.8-5" "SRF" 5717483075.43796 45083269 "MetaG" "DiAMT1"
"1618" 92 "0.8-5" "SRF" 9794252087.88815 62535558 "MetaG" "DiAMT1"
"1619" 92 "0.8-5" "SRF" 7618092181.01892 62556214 "MetaG" "DiAMT1"
"1620" 92 "0.8-5" "SRF" 15271157639.5156 62646621 "MetaG" "DiAMT1"
"1621" 92 "0.8-5" "SRF" 6476087673.43601 62756662 "MetaG" "DiAMT1"
"1622" 92 "0.8-5" "SRF" 6062864505.98875 62817736 "MetaG" "DiAMT1"
"1623" 92 "0.8-5" "SRF" 15338275843.3441 63104867 "MetaG" "DiAMT1"
"1624" 92 "0.8-5" "SRF" 14933587034.3967 63112813 "MetaG" "DiAMT1"
"1625" 92 "0.8-5" "SRF" 1602238691.83835 63121911 "MetaG" "DiAMT1"
"1626" 92 "0.8-5" "SRF" 5198294589.8881 63291718 "MetaG" "DiAMT1"
"1627" 92 "0.8-5" "SRF" 4306698551.87015 63314904 "MetaG" "DiAMT1"
"1628" 92 "0.8-5" "SRF" 2860505104.36779 64308437 "MetaG" "DiAMT1"
"1629" 92 "0.8-5" "SRF" 2966653086.48764 64597779 "MetaG" "DiAMT1"
"1630" 92 "0.8-5" "SRF" 20465417036.1042 64610942 "MetaG" "DiAMT1"
"1631" 92 "0.8-5" "SRF" 9212341935.45732 64700656 "MetaG" "DiAMT1"
"1632" 92 "0.8-5" "SRF" 9419080504.71889 64723745 "MetaG" "DiAMT1"
"1633" 92 "0.8-5" "SRF" 1438237833.18244 64855579 "MetaG" "DiAMT1"
"1634" 92 "180-2000" "SRF" 287925828.423352 35231157 "MetaG" "DiAMT1"
"1635" 92 "180-2000" "SRF" 249806689.74998 44076892 "MetaG" "DiAMT1"
"1636" 92 "180-2000" "SRF" 1345547336.28175 45083269 "MetaG" "DiAMT1"
"1637" 92 "180-2000" "SRF" 597611659.213854 62556214 "MetaG" "DiAMT1"
"1638" 92 "180-2000" "SRF" 152407666.16264 62756662 "MetaG" "DiAMT1"
"1639" 92 "180-2000" "SRF" 244672396.799216 63291718 "MetaG" "DiAMT1"
"1640" 92 "180-2000" "SRF" 1081103543.9995 63314904 "MetaG" "DiAMT1"
"1641" 92 "180-2000" "SRF" 7395771877.20259 64294557 "MetaG" "DiAMT1"
"1642" 92 "180-2000" "SRF" 55470749237.0752 64308437 "MetaG" "DiAMT1"
"1643" 92 "180-2000" "SRF" 65977982101.8043 64400255 "MetaG" "DiAMT1"
"1644" 92 "180-2000" "SRF" 62948840961.6551 64407481 "MetaG" "DiAMT1"
"1645" 92 "180-2000" "SRF" 9721504585.51893 64591408 "MetaG" "DiAMT1"
"1646" 92 "180-2000" "SRF" 153803930.89845 64593182 "MetaG" "DiAMT1"
"1647" 92 "180-2000" "SRF" 2792677900.76647 64597779 "MetaG" "DiAMT1"
"1648" 92 "180-2000" "SRF" 6820243060.77812 64598208 "MetaG" "DiAMT1"
"1649" 92 "180-2000" "SRF" 368454324.04879 64618471 "MetaG" "DiAMT1"
"1650" 92 "180-2000" "SRF" 252018219.335912 64629365 "MetaG" "DiAMT1"
"1651" 92 "180-2000" "SRF" 5471061463.46889 64634096 "MetaG" "DiAMT1"
"1652" 92 "180-2000" "SRF" 7654832429.8679 64637165 "MetaG" "DiAMT1"
"1653" 92 "180-2000" "SRF" 2665893053.07287 64664623 "MetaG" "DiAMT1"
"1654" 92 "180-2000" "SRF" 437370296.482764 64674223 "MetaG" "DiAMT1"
"1655" 92 "180-2000" "SRF" 722674761.406954 64700656 "MetaG" "DiAMT1"
"1656" 92 "180-2000" "SRF" 253334623.267441 64723745 "MetaG" "DiAMT1"
"1657" 92 "180-2000" "SRF" 270778880.824939 64855579 "MetaG" "DiAMT1"
"1658" 92 "180-2000" "SRF" 4569039314.9665 109172928 "MetaG" "DiAMT1"
"1659" 92 "20-180" "SRF" 10466787124.7773 1060015 "MetaG" "DiAMT1"
"1660" 92 "20-180" "SRF" 1165157868.15924 1148595 "MetaG" "DiAMT1"
"1661" 92 "20-180" "SRF" 1087105651.28194 62535558 "MetaG" "DiAMT1"
"1662" 92 "20-180" "SRF" 8629145217.60087 62646621 "MetaG" "DiAMT1"
"1663" 92 "20-180" "SRF" 12579148492.8365 62756662 "MetaG" "DiAMT1"
"1664" 92 "20-180" "SRF" 9421203264.50931 62817736 "MetaG" "DiAMT1"
"1665" 92 "20-180" "SRF" 10083803921.5857 63104867 "MetaG" "DiAMT1"
"1666" 92 "20-180" "SRF" 6768297610.96042 63112813 "MetaG" "DiAMT1"
"1667" 92 "20-180" "SRF" 4979499831.85675 63121911 "MetaG" "DiAMT1"
"1668" 92 "20-180" "SRF" 10097164036.8508 63291718 "MetaG" "DiAMT1"
"1669" 92 "20-180" "SRF" 9174876387.98395 63294372 "MetaG" "DiAMT1"
"1670" 92 "20-180" "SRF" 3346131388.55886 63314904 "MetaG" "DiAMT1"
"1671" 92 "20-180" "SRF" 2393799420.82948 64294557 "MetaG" "DiAMT1"
"1672" 92 "20-180" "SRF" 2222497303.11435 64308437 "MetaG" "DiAMT1"
"1673" 92 "20-180" "SRF" 27080189160.7477 64591408 "MetaG" "DiAMT1"
"1674" 92 "20-180" "SRF" 17271313825.5337 64598208 "MetaG" "DiAMT1"
"1675" 92 "20-180" "SRF" 2271543586.60047 64610942 "MetaG" "DiAMT1"
"1676" 92 "20-180" "SRF" 1963306881.93371 64634096 "MetaG" "DiAMT1"
"1677" 92 "20-180" "SRF" 14040016088.653 64637165 "MetaG" "DiAMT1"
"1678" 92 "20-180" "SRF" 2020565411.30025 64638102 "MetaG" "DiAMT1"
"1679" 92 "20-180" "SRF" 1466884417.07995 64664623 "MetaG" "DiAMT1"
"1680" 92 "20-180" "SRF" 4177006525.62128 64689648 "MetaG" "DiAMT1"
"1681" 92 "20-180" "SRF" 4771745865.36207 64700656 "MetaG" "DiAMT1"
"1682" 92 "20-180" "SRF" 1074140765.75682 64705243 "MetaG" "DiAMT1"
"1683" 92 "20-180" "SRF" 2514074060.25705 109172928 "MetaG" "DiAMT1"
"1684" 92 "5-20" "SRF" 15745736016.4295 1060015 "MetaG" "DiAMT1"
"1685" 92 "5-20" "SRF" 470474872.118391 33053762 "MetaG" "DiAMT1"
"1686" 92 "5-20" "SRF" 1000544424.71878 44076892 "MetaG" "DiAMT1"
"1687" 92 "5-20" "SRF" 1077857351.90625 45083269 "MetaG" "DiAMT1"
"1688" 92 "5-20" "SRF" 1055090298.60709 62535558 "MetaG" "DiAMT1"
"1689" 92 "5-20" "SRF" 239359888.38882 62556214 "MetaG" "DiAMT1"
"1690" 92 "5-20" "SRF" 2617192552.08375 62646621 "MetaG" "DiAMT1"
"1691" 92 "5-20" "SRF" 21975644725.0384 62756662 "MetaG" "DiAMT1"
"1692" 92 "5-20" "SRF" 7772185831.97256 62817736 "MetaG" "DiAMT1"
"1693" 92 "5-20" "SRF" 17126961337.0203 63104867 "MetaG" "DiAMT1"
"1694" 92 "5-20" "SRF" 16657032791.2276 63112813 "MetaG" "DiAMT1"
"1695" 92 "5-20" "SRF" 1577874210.10103 63114022 "MetaG" "DiAMT1"
"1696" 92 "5-20" "SRF" 4832853143.86163 63121911 "MetaG" "DiAMT1"
"1697" 92 "5-20" "SRF" 11024776922.0344 63291718 "MetaG" "DiAMT1"
"1698" 92 "5-20" "SRF" 2968225169.42605 63294372 "MetaG" "DiAMT1"
"1699" 92 "5-20" "SRF" 7307071961.20473 63314904 "MetaG" "DiAMT1"
"1700" 92 "5-20" "SRF" 580825456.741509 64294557 "MetaG" "DiAMT1"
"1701" 92 "5-20" "SRF" 1617783428.24671 64308437 "MetaG" "DiAMT1"
"1702" 92 "5-20" "SRF" 672417163.381517 64400255 "MetaG" "DiAMT1"
"1703" 92 "5-20" "SRF" 1509744926.41791 64407481 "MetaG" "DiAMT1"
"1704" 92 "5-20" "SRF" 14601486287.2378 64591408 "MetaG" "DiAMT1"
"1705" 92 "5-20" "SRF" 559272112.857307 64597779 "MetaG" "DiAMT1"
"1706" 92 "5-20" "SRF" 6984446743.22064 64598208 "MetaG" "DiAMT1"
"1707" 92 "5-20" "SRF" 1929065632.65189 64610942 "MetaG" "DiAMT1"
"1708" 92 "5-20" "SRF" 491920265.839039 64618471 "MetaG" "DiAMT1"
"1709" 92 "5-20" "SRF" 2381859161.84188 64634096 "MetaG" "DiAMT1"
"1710" 92 "5-20" "SRF" 2384643876.37249 64637165 "MetaG" "DiAMT1"
"1711" 92 "5-20" "SRF" 980529795.172152 64638102 "MetaG" "DiAMT1"
"1712" 92 "5-20" "SRF" 3915132506.65948 64664623 "MetaG" "DiAMT1"
"1713" 92 "5-20" "SRF" 499509892.797697 64678939 "MetaG" "DiAMT1"
"1714" 92 "5-20" "SRF" 285108386.300056 64687395 "MetaG" "DiAMT1"
"1715" 92 "5-20" "SRF" 1266872916.5159 64689648 "MetaG" "DiAMT1"
"1716" 92 "5-20" "SRF" 511792922.948461 64697079 "MetaG" "DiAMT1"
"1717" 92 "5-20" "SRF" 6946826323.67658 64700656 "MetaG" "DiAMT1"
"1718" 92 "5-20" "SRF" 1014674767.72603 64723745 "MetaG" "DiAMT1"
"1719" 92 "5-20" "SRF" 1084543811.90567 64855579 "MetaG" "DiAMT1"
"1720" 92 "5-20" "SRF" 1036942244.83508 97454279 "MetaG" "DiAMT1"
"1721" 92 "5-20" "SRF" 481355898.896459 97456617 "MetaG" "DiAMT1"
"1722" 92 "5-20" "SRF" 1220017184.0837 109172928 "MetaG" "DiAMT1"
"1723" 92 "5-20" "SRF" 550467451.130967 115728935 "MetaG" "DiAMT1"
"1724" 92 "5-20" "SRF" 1365314037.32288 116661768 "MetaG" "DiAMT1"
"1725" 92 "5-20" "SRF" 805413678.497516 116717289 "MetaG" "DiAMT1"
"1726" 93 "0.8-5" "DCM" 5317090183.43868 1060015 "MetaG" "DiAMT1"
"1727" 93 "0.8-5" "DCM" 5137963057.66308 95414910 "MetaG" "DiAMT1"
"1728" 93 "0.8-5" "SRF" 5776140313.59499 4054759 "MetaG" "DiAMT1"
"1729" 93 "0.8-5" "SRF" 3548970350.43955 63104867 "MetaG" "DiAMT1"
"1730" 93 "0.8-5" "SRF" 21985267145.6926 64610942 "MetaG" "DiAMT1"
"1731" 93 "0.8-5" "SRF" 2163066606.26975 64855579 "MetaG" "DiAMT1"
"1732" 93 "0.8-5" "SRF" 3865702183.26699 86461834 "MetaG" "DiAMT1"
"1733" 93 "0.8-5" "SRF" 7831248443.13719 95414910 "MetaG" "DiAMT1"
"1734" 93 "0.8-5" "SRF" 1605369875.37147 97435943 "MetaG" "DiAMT1"
"1735" 93 "180-2000" "DCM" 31374214155.3118 64700656 "MetaG" "DiAMT1"
"1736" 93 "180-2000" "SRF" 3663050836.28011 64618471 "MetaG" "DiAMT1"
"1737" 93 "180-2000" "SRF" 8621511703.40366 64700656 "MetaG" "DiAMT1"
"1738" 93 "5-20" "SRF" 6061164840.31499 44382750 "MetaG" "DiAMT1"
"1739" 93 "5-20" "SRF" 9521247020.68025 64700656 "MetaG" "DiAMT1"
"1740" 98 "20-180" "DCM" 26598872472.5767 76132506 "MetaG" "DiAMT1"
"1741" 98 "20-180" "DCM" 10886923401.5288 97435943 "MetaG" "DiAMT1"
"1742" 98 "20-180" "SRF" 30682732742.3044 22666208 "MetaG" "DiAMT1"
"1743" 98 "20-180" "SRF" 68355318801.6426 22831865 "MetaG" "DiAMT1"
"1744" 100 "0.8-5" "DCM" 16720479246.2499 18807810 "MetaG" "DiNRT2"
"1745" 100 "0.8-5" "DCM" 10418144761.125 58091272 "MetaG" "DiNRT2"
"1746" 100 "0.8-5" "DCM" 4113466420.48974 64895350 "MetaG" "DiNRT2"
"1747" 100 "0.8-5" "SRF" 3512963763.58202 45030496 "MetaG" "DiNRT2"
"1748" 100 "0.8-5" "SRF" 3203619547.97106 64661767 "MetaG" "DiNRT2"
"1749" 100 "0.8-5" "SRF" 22845596604.456 84146250 "MetaG" "DiNRT2"
"1750" 100 "0.8-5" "SRF" 9229541634.29371 90536026 "MetaG" "DiNRT2"
"1751" 100 "180-2000" "SRF" 2817466636.41397 128910 "MetaG" "DiNRT2"
"1752" 100 "180-2000" "SRF" 1760499862.75335 1060068 "MetaG" "DiNRT2"
"1753" 100 "180-2000" "SRF" 4378579496.76696 18635456 "MetaG" "DiNRT2"
"1754" 100 "180-2000" "SRF" 6887140666.78969 18807810 "MetaG" "DiNRT2"
"1755" 100 "180-2000" "SRF" 10337890090.5252 64607746 "MetaG" "DiNRT2"
"1756" 100 "180-2000" "SRF" 3733054916.00144 64807502 "MetaG" "DiNRT2"
"1757" 100 "180-2000" "SRF" 3839025507.16536 84100579 "MetaG" "DiNRT2"
"1758" 100 "180-2000" "SRF" 6398375845.27559 84146250 "MetaG" "DiNRT2"
"1759" 100 "180-2000" "SRF" 3298497525.55781 89374144 "MetaG" "DiNRT2"
"1760" 100 "20-180" "DCM" 8188427339.80775 18635456 "MetaG" "DiNRT2"
"1761" 100 "20-180" "DCM" 1596452586.58614 18673710 "MetaG" "DiNRT2"
"1762" 100 "20-180" "DCM" 2862158630.34946 18807810 "MetaG" "DiNRT2"
"1763" 100 "20-180" "DCM" 1541711381.93388 45889779 "MetaG" "DiNRT2"
"1764" 100 "20-180" "DCM" 2279175167.39349 47480457 "MetaG" "DiNRT2"
"1765" 100 "20-180" "DCM" 7733198578.73436 64607746 "MetaG" "DiNRT2"
"1766" 100 "20-180" "DCM" 795146320.457215 64783947 "MetaG" "DiNRT2"
"1767" 100 "20-180" "DCM" 4654150043.8305 64807502 "MetaG" "DiNRT2"
"1768" 100 "20-180" "DCM" 2430771680.82104 84030424 "MetaG" "DiNRT2"
"1769" 100 "20-180" "DCM" 7179401777.28951 84100579 "MetaG" "DiNRT2"
"1770" 100 "20-180" "DCM" 8292155554.99161 89836305 "MetaG" "DiNRT2"
"1771" 100 "20-180" "DCM" 1146987503.0714 94504159 "MetaG" "DiNRT2"
"1772" 100 "20-180" "DCM" 6056800348.61917 94523697 "MetaG" "DiNRT2"
"1773" 100 "20-180" "DCM" 1032959505.69003 96979164 "MetaG" "DiNRT2"
"1774" 100 "20-180" "DCM" 1448684860.35263 97056927 "MetaG" "DiNRT2"
"1775" 100 "20-180" "DCM" 561003869.469587 116427340 "MetaG" "DiNRT2"
"1776" 100 "20-180" "DCM" 589910557.400272 116427341 "MetaG" "DiNRT2"
"1777" 100 "20-180" "SRF" 544197480.422868 1060069 "MetaG" "DiNRT2"
"1778" 100 "20-180" "SRF" 12772422984.2295 18635456 "MetaG" "DiNRT2"
"1779" 100 "20-180" "SRF" 3235966225.87021 18686219 "MetaG" "DiNRT2"
"1780" 100 "20-180" "SRF" 717498463.771817 18686638 "MetaG" "DiNRT2"
"1781" 100 "20-180" "SRF" 4464434885.69131 18807810 "MetaG" "DiNRT2"
"1782" 100 "20-180" "SRF" 5361044810.61471 64607746 "MetaG" "DiNRT2"
"1783" 100 "20-180" "SRF" 1860420453.97297 64783947 "MetaG" "DiNRT2"
"1784" 100 "20-180" "SRF" 604967337.082386 64807502 "MetaG" "DiNRT2"
"1785" 100 "20-180" "SRF" 3666608119.04685 83020011 "MetaG" "DiNRT2"
"1786" 100 "20-180" "SRF" 2527701009.98511 84030424 "MetaG" "DiNRT2"
"1787" 100 "20-180" "SRF" 6843546637.67907 84100579 "MetaG" "DiNRT2"
"1788" 100 "20-180" "SRF" 14516614079.9253 84146250 "MetaG" "DiNRT2"
"1789" 100 "20-180" "SRF" 6467109849.31737 89836305 "MetaG" "DiNRT2"
"1790" 100 "20-180" "SRF" 1659755482.46011 93205298 "MetaG" "DiNRT2"
"1791" 100 "20-180" "SRF" 4048920652.10352 94523697 "MetaG" "DiNRT2"
"1792" 100 "20-180" "SRF" 1129839408.68111 97056927 "MetaG" "DiNRT2"
"1793" 100 "20-180" "SRF" 1876104932.50841 101134330 "MetaG" "DiNRT2"
"1794" 100 "20-180" "SRF" 1307549742.7923 101913404 "MetaG" "DiNRT2"
"1795" 100 "5-20" "SRF" 624371641.756901 18635456 "MetaG" "DiNRT2"
"1796" 100 "5-20" "SRF" 547786353.226358 18673710 "MetaG" "DiNRT2"
"1797" 100 "5-20" "SRF" 9820845615.13461 18807810 "MetaG" "DiNRT2"
"1798" 100 "5-20" "SRF" 644283265.867599 19793154 "MetaG" "DiNRT2"
"1799" 100 "5-20" "SRF" 2265743821.489 44304960 "MetaG" "DiNRT2"
"1800" 100 "5-20" "SRF" 1064643740.46126 64807502 "MetaG" "DiNRT2"
"1801" 100 "5-20" "SRF" 6714311067.4392 72083981 "MetaG" "DiNRT2"
"1802" 100 "5-20" "SRF" 1012554965.56996 72117461 "MetaG" "DiNRT2"
"1803" 100 "5-20" "SRF" 1642298828.02767 84100579 "MetaG" "DiNRT2"
"1804" 100 "5-20" "SRF" 1264561939.11718 89836305 "MetaG" "DiNRT2"
"1805" 100 "5-20" "SRF" 787125288.634164 94504159 "MetaG" "DiNRT2"
"1806" 100 "5-20" "SRF" 735286881.410423 94505033 "MetaG" "DiNRT2"
"1807" 100 "5-20" "SRF" 593786606.821294 94523697 "MetaG" "DiNRT2"
"1808" 102 "0.8-5" "DCM" 25153187446.0221 24753836 "MetaG" "DiNRT2"
"1809" 102 "0.8-5" "DCM" 12548784781.6666 44146951 "MetaG" "DiNRT2"
"1810" 102 "0.8-5" "DCM" 104287641219.177 58091272 "MetaG" "DiNRT2"
"1811" 102 "0.8-5" "SRF" 1232095158.35487 10557333 "MetaG" "DiNRT2"
"1812" 102 "0.8-5" "SRF" 1353872005.40157 61360936 "MetaG" "DiNRT2"
"1813" 102 "0.8-5" "SRF" 3089898473.12397 64661767 "MetaG" "DiNRT2"
"1814" 102 "0.8-5" "SRF" 1715690444.88933 93181724 "MetaG" "DiNRT2"
"1815" 102 "20-180" "DCM" 1694028615.09751 10557333 "MetaG" "DiNRT2"
"1816" 102 "20-180" "DCM" 4076256355.07837 18807810 "MetaG" "DiNRT2"
"1817" 102 "20-180" "DCM" 7318964029.0684 76122367 "MetaG" "DiNRT2"
"1818" 102 "20-180" "DCM" 10043399688.5581 83020011 "MetaG" "DiNRT2"
"1819" 102 "20-180" "DCM" 2014808633.17375 97101100 "MetaG" "DiNRT2"
"1820" 102 "20-180" "SRF" 563887169.319466 44310038 "MetaG" "DiNRT2"
"1821" 102 "20-180" "SRF" 1366125648.36375 45889779 "MetaG" "DiNRT2"
"1822" 102 "20-180" "SRF" 645629210.364008 63157726 "MetaG" "DiNRT2"
"1823" 102 "20-180" "SRF" 1374696072.75749 64807502 "MetaG" "DiNRT2"
"1824" 102 "20-180" "SRF" 3643001728.96998 76122367 "MetaG" "DiNRT2"
"1825" 102 "20-180" "SRF" 2082952034.19719 83020011 "MetaG" "DiNRT2"
"1826" 102 "20-180" "SRF" 733846463.488092 93181724 "MetaG" "DiNRT2"
"1827" 102 "20-180" "SRF" 942885344.223514 93205298 "MetaG" "DiNRT2"
"1828" 102 "20-180" "SRF" 1016356929.48768 94504159 "MetaG" "DiNRT2"
"1829" 102 "20-180" "SRF" 915315597.316393 96979164 "MetaG" "DiNRT2"
"1830" 102 "20-180" "SRF" 3209234827.14623 97056927 "MetaG" "DiNRT2"
"1831" 102 "20-180" "SRF" 626792202.510139 97101100 "MetaG" "DiNRT2"
"1832" 102 "5-20" "DCM" 936367223.188073 1060068 "MetaG" "DiNRT2"
"1833" 102 "5-20" "DCM" 1766139070.52215 18686638 "MetaG" "DiNRT2"
"1834" 102 "5-20" "DCM" 1062767365.47203 19752944 "MetaG" "DiNRT2"
"1835" 102 "5-20" "DCM" 493285725.43262 45889779 "MetaG" "DiNRT2"
"1836" 102 "5-20" "DCM" 5104711636.08983 47480457 "MetaG" "DiNRT2"
"1837" 102 "5-20" "DCM" 512786975.757565 56497031 "MetaG" "DiNRT2"
"1838" 102 "5-20" "DCM" 1141197553.26046 58091272 "MetaG" "DiNRT2"
"1839" 102 "5-20" "DCM" 4467423295.07234 64807502 "MetaG" "DiNRT2"
"1840" 102 "5-20" "DCM" 1504240120.901 83020011 "MetaG" "DiNRT2"
"1841" 102 "5-20" "DCM" 1020942327.21796 84100579 "MetaG" "DiNRT2"
"1842" 102 "5-20" "DCM" 1701570545.36327 84146250 "MetaG" "DiNRT2"
"1843" 102 "5-20" "DCM" 1055677523.14066 89408130 "MetaG" "DiNRT2"
"1844" 102 "5-20" "DCM" 1438600551.98895 90369077 "MetaG" "DiNRT2"
"1845" 102 "5-20" "DCM" 911030861.938888 90488691 "MetaG" "DiNRT2"
"1846" 102 "5-20" "DCM" 497003959.543921 93173702 "MetaG" "DiNRT2"
"1847" 102 "5-20" "DCM" 905297830.198996 97101100 "MetaG" "DiNRT2"
"1848" 102 "5-20" "DCM" 1298162926.32309 103013144 "MetaG" "DiNRT2"
"1849" 102 "5-20" "SRF" 563781048.76024 1060069 "MetaG" "DiNRT2"
"1850" 102 "5-20" "SRF" 1201322773.45256 10557333 "MetaG" "DiNRT2"
"1851" 102 "5-20" "SRF" 743318466.073771 18686638 "MetaG" "DiNRT2"
"1852" 102 "5-20" "SRF" 1156273169.44808 18807810 "MetaG" "DiNRT2"
"1853" 102 "5-20" "SRF" 3621824840.13225 23837736 "MetaG" "DiNRT2"
"1854" 102 "5-20" "SRF" 2149090389.92687 45103458 "MetaG" "DiNRT2"
"1855" 102 "5-20" "SRF" 1005724850.74143 45121486 "MetaG" "DiNRT2"
"1856" 102 "5-20" "SRF" 971179538.305066 56497031 "MetaG" "DiNRT2"
"1857" 102 "5-20" "SRF" 264011632.770388 61360936 "MetaG" "DiNRT2"
"1858" 102 "5-20" "SRF" 329057977.076136 64605115 "MetaG" "DiNRT2"
"1859" 102 "5-20" "SRF" 316345794.301186 64605116 "MetaG" "DiNRT2"
"1860" 102 "5-20" "SRF" 694246016.958406 64607746 "MetaG" "DiNRT2"
"1861" 102 "5-20" "SRF" 3447057779.93558 64807502 "MetaG" "DiNRT2"
"1862" 102 "5-20" "SRF" 284459002.962172 64895350 "MetaG" "DiNRT2"
"1863" 102 "5-20" "SRF" 596073996.66059 72117461 "MetaG" "DiNRT2"
"1864" 102 "5-20" "SRF" 474819400.381724 83020011 "MetaG" "DiNRT2"
"1865" 102 "5-20" "SRF" 327332902.491202 84030424 "MetaG" "DiNRT2"
"1866" 102 "5-20" "SRF" 1332915301.40513 89408130 "MetaG" "DiNRT2"
"1867" 102 "5-20" "SRF" 859741840.278095 93205298 "MetaG" "DiNRT2"
"1868" 102 "5-20" "SRF" 1023586084.42945 94480336 "MetaG" "DiNRT2"
"1869" 102 "5-20" "SRF" 417301594.988783 96979164 "MetaG" "DiNRT2"
"1870" 102 "5-20" "SRF" 1910694024.26832 102920439 "MetaG" "DiNRT2"
"1871" 102 "5-20" "SRF" 1437438875.40021 113134270 "MetaG" "DiNRT2"
"1872" 109 "0.8-5" "DCM" 9044360114.99336 10557333 "MetaG" "DiNRT2"
"1873" 109 "0.8-5" "DCM" 6533434565.34789 64607746 "MetaG" "DiNRT2"
"1874" 109 "0.8-5" "DCM" 5616255877.85879 64799635 "MetaG" "DiNRT2"
"1875" 109 "0.8-5" "DCM" 5898125683.52297 64807502 "MetaG" "DiNRT2"
"1876" 109 "0.8-5" "DCM" 3287277041.79567 89123109 "MetaG" "DiNRT2"
"1877" 109 "0.8-5" "SRF" 5732133284.16519 1121395 "MetaG" "DiNRT2"
"1878" 109 "0.8-5" "SRF" 10008792009.5994 12864827 "MetaG" "DiNRT2"
"1879" 109 "0.8-5" "SRF" 5499606672.76084 45103458 "MetaG" "DiNRT2"
"1880" 109 "0.8-5" "SRF" 6257244794.8125 89123109 "MetaG" "DiNRT2"
"1881" 109 "180-2000" "SRF" 11992185835.147 90458079 "MetaG" "DiNRT2"
"1882" 109 "180-2000" "SRF" 21079048297.8614 93222087 "MetaG" "DiNRT2"
"1883" 109 "180-2000" "SRF" 7586893079.37868 94504159 "MetaG" "DiNRT2"
"1884" 109 "20-180" "DCM" 2971979476.10694 1060069 "MetaG" "DiNRT2"
"1885" 109 "20-180" "DCM" 5066231487.88984 10557333 "MetaG" "DiNRT2"
"1886" 109 "20-180" "DCM" 3875163820.20713 18635456 "MetaG" "DiNRT2"
"1887" 109 "20-180" "DCM" 6095309758.86746 18807810 "MetaG" "DiNRT2"
"1888" 109 "20-180" "DCM" 3283259121.98349 45889779 "MetaG" "DiNRT2"
"1889" 109 "20-180" "DCM" 4175222752.37433 61360936 "MetaG" "DiNRT2"
"1890" 109 "20-180" "DCM" 3659727332.63481 64607746 "MetaG" "DiNRT2"
"1891" 109 "20-180" "DCM" 11563498563.8741 64807502 "MetaG" "DiNRT2"
"1892" 109 "20-180" "DCM" 5838522873.23892 89374144 "MetaG" "DiNRT2"
"1893" 109 "20-180" "DCM" 1962126539.36718 89836305 "MetaG" "DiNRT2"
"1894" 109 "20-180" "DCM" 1842668870.4204 94523697 "MetaG" "DiNRT2"
"1895" 109 "20-180" "DCM" 3085147997.45842 97056927 "MetaG" "DiNRT2"
"1896" 109 "20-180" "SRF" 16757394779.4853 76284 "MetaG" "DiNRT2"
"1897" 109 "20-180" "SRF" 8117690563.60619 1060069 "MetaG" "DiNRT2"
"1898" 109 "20-180" "SRF" 10584656128.5579 18635456 "MetaG" "DiNRT2"
"1899" 109 "20-180" "SRF" 6033786777.98247 18686219 "MetaG" "DiNRT2"
"1900" 109 "20-180" "SRF" 4483961246.48075 45889779 "MetaG" "DiNRT2"
"1901" 109 "20-180" "SRF" 1900706617.16572 61360936 "MetaG" "DiNRT2"
"1902" 109 "20-180" "SRF" 2240583750.57791 64758040 "MetaG" "DiNRT2"
"1903" 109 "20-180" "SRF" 15792320224.4309 64807502 "MetaG" "DiNRT2"
"1904" 109 "20-180" "SRF" 5359369477.9099 89836305 "MetaG" "DiNRT2"
"1905" 109 "20-180" "SRF" 9623916823.40112 91067175 "MetaG" "DiNRT2"
"1906" 109 "20-180" "SRF" 12357858830.507 93222087 "MetaG" "DiNRT2"
"1907" 109 "20-180" "SRF" 2347347858.79735 93230856 "MetaG" "DiNRT2"
"1908" 109 "20-180" "SRF" 5033081763.01966 94523697 "MetaG" "DiNRT2"
"1909" 109 "5-20" "SRF" 2278778873.58448 5475 "MetaG" "DiNRT2"
"1910" 109 "5-20" "SRF" 4472682236.07606 1060069 "MetaG" "DiNRT2"
"1911" 109 "5-20" "SRF" 1906107003.9266 10557333 "MetaG" "DiNRT2"
"1912" 109 "5-20" "SRF" 8747895057.75583 18635456 "MetaG" "DiNRT2"
"1913" 109 "5-20" "SRF" 4184579156.45554 18848744 "MetaG" "DiNRT2"
"1914" 109 "5-20" "SRF" 2435646257.62963 45103458 "MetaG" "DiNRT2"
"1915" 109 "5-20" "SRF" 2094501300.82632 61360936 "MetaG" "DiNRT2"
"1916" 109 "5-20" "SRF" 1376927192.89903 64607746 "MetaG" "DiNRT2"
"1917" 109 "5-20" "SRF" 13673388040.4007 64807502 "MetaG" "DiNRT2"
"1918" 109 "5-20" "SRF" 3895278303.89587 84030424 "MetaG" "DiNRT2"
"1919" 109 "5-20" "SRF" 13180032575.9315 89374144 "MetaG" "DiNRT2"
"1920" 109 "5-20" "SRF" 7382258683.24029 89836305 "MetaG" "DiNRT2"
"1921" 109 "5-20" "SRF" 5620987888.17502 93218801 "MetaG" "DiNRT2"
"1922" 109 "5-20" "SRF" 15320089411.7142 93222087 "MetaG" "DiNRT2"
"1923" 109 "5-20" "SRF" 3433965737.5766 94505033 "MetaG" "DiNRT2"
"1924" 109 "5-20" "SRF" 1386562792.56942 94523697 "MetaG" "DiNRT2"
"1925" 109 "5-20" "SRF" 3250858458.70665 103013144 "MetaG" "DiNRT2"
"1926" 11 "20-180" "SRF" 54403862609.5476 5475 "MetaG" "DiNRT2"
"1927" 11 "20-180" "SRF" 66067260529.3318 8399 "MetaG" "DiNRT2"
"1928" 110 "0.8-5" "DCM" 1560854365.06411 1060068 "MetaG" "DiNRT2"
"1929" 110 "0.8-5" "DCM" 6344020868.10571 10557333 "MetaG" "DiNRT2"
"1930" 110 "0.8-5" "DCM" 11141895995.6002 18848744 "MetaG" "DiNRT2"
"1931" 110 "0.8-5" "DCM" 38045825148.4377 58091272 "MetaG" "DiNRT2"
"1932" 110 "0.8-5" "DCM" 4182627711.87898 61360936 "MetaG" "DiNRT2"
"1933" 110 "0.8-5" "DCM" 3666218036.07831 64607746 "MetaG" "DiNRT2"
"1934" 110 "0.8-5" "DCM" 3309716282.25639 64807502 "MetaG" "DiNRT2"
"1935" 110 "0.8-5" "DCM" 1465468820.53242 93173701 "MetaG" "DiNRT2"
"1936" 110 "0.8-5" "DCM" 3533615374.35813 93181724 "MetaG" "DiNRT2"
"1937" 110 "0.8-5" "SRF" 5501667819.71509 10557333 "MetaG" "DiNRT2"
"1938" 110 "0.8-5" "SRF" 1654798523.89868 18807810 "MetaG" "DiNRT2"
"1939" 110 "0.8-5" "SRF" 1798422546.72763 54934245 "MetaG" "DiNRT2"
"1940" 110 "0.8-5" "SRF" 2749511393.55472 58091272 "MetaG" "DiNRT2"
"1941" 110 "0.8-5" "SRF" 755679664.190518 61360936 "MetaG" "DiNRT2"
"1942" 110 "0.8-5" "SRF" 2586995038.56778 64661767 "MetaG" "DiNRT2"
"1943" 110 "0.8-5" "SRF" 1844833451.1593 84100579 "MetaG" "DiNRT2"
"1944" 110 "0.8-5" "SRF" 2001043981.31345 94523697 "MetaG" "DiNRT2"
"1945" 110 "20-180" "SRF" 6034330956.46196 128910 "MetaG" "DiNRT2"
"1946" 110 "20-180" "SRF" 1198693282.54775 1060069 "MetaG" "DiNRT2"
"1947" 110 "20-180" "SRF" 2043371329.1723 10557333 "MetaG" "DiNRT2"
"1948" 110 "20-180" "SRF" 6251904331.63976 18635456 "MetaG" "DiNRT2"
"1949" 110 "20-180" "SRF" 4916862260.82085 18807810 "MetaG" "DiNRT2"
"1950" 110 "20-180" "SRF" 2245332448.91608 61360936 "MetaG" "DiNRT2"
"1951" 110 "20-180" "SRF" 2665099744.88658 64807502 "MetaG" "DiNRT2"
"1952" 110 "20-180" "SRF" 3531312546.42495 76122367 "MetaG" "DiNRT2"
"1953" 110 "20-180" "SRF" 1370377094.62878 84100579 "MetaG" "DiNRT2"
"1954" 110 "20-180" "SRF" 2828341540.17924 89806351 "MetaG" "DiNRT2"
"1955" 110 "20-180" "SRF" 1422695577.14307 93181724 "MetaG" "DiNRT2"
"1956" 110 "20-180" "SRF" 3940787563.40372 94504159 "MetaG" "DiNRT2"
"1957" 110 "20-180" "SRF" 2488675450.11671 97056927 "MetaG" "DiNRT2"
"1958" 110 "20-180" "SRF" 1323417131.88449 116107106 "MetaG" "DiNRT2"
"1959" 110 "5-20" "SRF" 6227001934.64386 128910 "MetaG" "DiNRT2"
"1960" 110 "5-20" "SRF" 903691890.741967 10557333 "MetaG" "DiNRT2"
"1961" 110 "5-20" "SRF" 2073703577.09995 18635456 "MetaG" "DiNRT2"
"1962" 110 "5-20" "SRF" 1576153893.33268 18686219 "MetaG" "DiNRT2"
"1963" 110 "5-20" "SRF" 698949196.74574 18686638 "MetaG" "DiNRT2"
"1964" 110 "5-20" "SRF" 1983923379.99213 18848744 "MetaG" "DiNRT2"
"1965" 110 "5-20" "SRF" 2309496546.83779 45103458 "MetaG" "DiNRT2"
"1966" 110 "5-20" "SRF" 1731590268.06686 47480457 "MetaG" "DiNRT2"
"1967" 110 "5-20" "SRF" 682198780.265994 49628448 "MetaG" "DiNRT2"
"1968" 110 "5-20" "SRF" 608806040.457728 56497031 "MetaG" "DiNRT2"
"1969" 110 "5-20" "SRF" 903257423.486803 58091272 "MetaG" "DiNRT2"
"1970" 110 "5-20" "SRF" 1958417763.22364 64607746 "MetaG" "DiNRT2"
"1971" 110 "5-20" "SRF" 566578842.235389 64661767 "MetaG" "DiNRT2"
"1972" 110 "5-20" "SRF" 2357309210.60545 64807502 "MetaG" "DiNRT2"
"1973" 110 "5-20" "SRF" 1785908213.73817 83020011 "MetaG" "DiNRT2"
"1974" 110 "5-20" "SRF" 565215234.913522 84471756 "MetaG" "DiNRT2"
"1975" 110 "5-20" "SRF" 10499862746.9405 89836305 "MetaG" "DiNRT2"
"1976" 110 "5-20" "SRF" 1081620864.04868 90488691 "MetaG" "DiNRT2"
"1977" 110 "5-20" "SRF" 837990829.996677 91067175 "MetaG" "DiNRT2"
"1978" 110 "5-20" "SRF" 814027487.371121 94505033 "MetaG" "DiNRT2"
"1979" 110 "5-20" "SRF" 1972122576.12234 94523697 "MetaG" "DiNRT2"
"1980" 110 "5-20" "SRF" 550315009.037067 97056927 "MetaG" "DiNRT2"
"1981" 110 "5-20" "SRF" 636873030.797474 101913404 "MetaG" "DiNRT2"
"1982" 110 "5-20" "SRF" 2311864775.45432 103013144 "MetaG" "DiNRT2"
"1983" 111 "0.8-5" "DCM" 11901946176.6609 10557333 "MetaG" "DiNRT2"
"1984" 111 "0.8-5" "DCM" 6854334100.07702 24753836 "MetaG" "DiNRT2"
"1985" 111 "0.8-5" "DCM" 7694075280.24813 44146951 "MetaG" "DiNRT2"
"1986" 111 "0.8-5" "DCM" 5948112043.57646 58091272 "MetaG" "DiNRT2"
"1987" 111 "20-180" "DCM" 10169904358.0654 83020011 "MetaG" "DiNRT2"
"1988" 111 "20-180" "DCM" 13804825012.4965 84100579 "MetaG" "DiNRT2"
"1989" 111 "20-180" "DCM" 5752010421.87355 84146250 "MetaG" "DiNRT2"
"1990" 111 "20-180" "DCM" 3743435753.91351 94523697 "MetaG" "DiNRT2"
"1991" 111 "20-180" "SRF" 3897989959.49962 18635456 "MetaG" "DiNRT2"
"1992" 111 "20-180" "SRF" 2222050484.46308 18686219 "MetaG" "DiNRT2"
"1993" 111 "20-180" "SRF" 3065606686.89815 18807810 "MetaG" "DiNRT2"
"1994" 111 "20-180" "SRF" 5696095005.33332 84146250 "MetaG" "DiNRT2"
"1995" 111 "20-180" "SRF" 7894736743.60653 89836305 "MetaG" "DiNRT2"
"1996" 111 "20-180" "SRF" 2212768736.40768 96979164 "MetaG" "DiNRT2"
"1997" 111 "5-20" "DCM" 9274909924.26379 18635456 "MetaG" "DiNRT2"
"1998" 111 "5-20" "DCM" 3791998371.56273 84471756 "MetaG" "DiNRT2"
"1999" 111 "5-20" "DCM" 4410287819.13034 94523697 "MetaG" "DiNRT2"
"2000" 122 "0.8-5" "SRF" 3820675068.70482 18807810 "MetaG" "DiNRT2"
"2001" 122 "0.8-5" "SRF" 4116038976.75931 45889779 "MetaG" "DiNRT2"
"2002" 122 "0.8-5" "SRF" 1611847294.60984 53386804 "MetaG" "DiNRT2"
"2003" 122 "180-2000" "SRF" 18651452364.1963 76122367 "MetaG" "DiNRT2"
"2004" 122 "20-180" "SRF" 454109597.800758 128910 "MetaG" "DiNRT2"
"2005" 122 "20-180" "SRF" 611657825.609183 202827 "MetaG" "DiNRT2"
"2006" 122 "20-180" "SRF" 283751322.649468 1060068 "MetaG" "DiNRT2"
"2007" 122 "20-180" "SRF" 270620618.102483 1060069 "MetaG" "DiNRT2"
"2008" 122 "20-180" "SRF" 282747485.423114 1070323 "MetaG" "DiNRT2"
"2009" 122 "20-180" "SRF" 2470035428.21428 18635456 "MetaG" "DiNRT2"
"2010" 122 "20-180" "SRF" 309580203.536217 18673710 "MetaG" "DiNRT2"
"2011" 122 "20-180" "SRF" 2011492178.17785 18686219 "MetaG" "DiNRT2"
"2012" 122 "20-180" "SRF" 3330137050.53889 18807810 "MetaG" "DiNRT2"
"2013" 122 "20-180" "SRF" 3544644294.5546 18848744 "MetaG" "DiNRT2"
"2014" 122 "20-180" "SRF" 1342496459.34378 36531355 "MetaG" "DiNRT2"
"2015" 122 "20-180" "SRF" 1195859688.97157 45889779 "MetaG" "DiNRT2"
"2016" 122 "20-180" "SRF" 565161738.688979 63157726 "MetaG" "DiNRT2"
"2017" 122 "20-180" "SRF" 999735375.839333 64607746 "MetaG" "DiNRT2"
"2018" 122 "20-180" "SRF" 279941468.346527 64742724 "MetaG" "DiNRT2"
"2019" 122 "20-180" "SRF" 546172819.222779 64895350 "MetaG" "DiNRT2"
"2020" 122 "20-180" "SRF" 942738666.993973 84030424 "MetaG" "DiNRT2"
"2021" 122 "20-180" "SRF" 1546902371.86323 84100579 "MetaG" "DiNRT2"
"2022" 122 "20-180" "SRF" 3609438867.68086 84146250 "MetaG" "DiNRT2"
"2023" 122 "20-180" "SRF" 957802400.687617 89806351 "MetaG" "DiNRT2"
"2024" 122 "20-180" "SRF" 5717314280.5079 89836305 "MetaG" "DiNRT2"
"2025" 122 "20-180" "SRF" 276073537.868509 90488691 "MetaG" "DiNRT2"
"2026" 122 "20-180" "SRF" 648903566.004872 93205542 "MetaG" "DiNRT2"
"2027" 122 "20-180" "SRF" 3930653567.84918 94480336 "MetaG" "DiNRT2"
"2028" 122 "20-180" "SRF" 889684109.976994 94504159 "MetaG" "DiNRT2"
"2029" 122 "20-180" "SRF" 2493274186.88527 94505033 "MetaG" "DiNRT2"
"2030" 122 "20-180" "SRF" 335577141.551855 94523697 "MetaG" "DiNRT2"
"2031" 122 "20-180" "SRF" 400617991.042273 96979164 "MetaG" "DiNRT2"
"2032" 122 "20-180" "SRF" 548672465.992678 97101100 "MetaG" "DiNRT2"
"2033" 122 "20-180" "SRF" 466478341.709728 101134330 "MetaG" "DiNRT2"
"2034" 122 "20-180" "SRF" 325111684.933966 101913404 "MetaG" "DiNRT2"
"2035" 122 "20-180" "SRF" 2753714640.64249 103013144 "MetaG" "DiNRT2"
"2036" 122 "5-20" "SRF" 1717621107.95112 18673710 "MetaG" "DiNRT2"
"2037" 122 "5-20" "SRF" 892817146.381307 18686219 "MetaG" "DiNRT2"
"2038" 122 "5-20" "SRF" 871611825.132284 18799841 "MetaG" "DiNRT2"
"2039" 122 "5-20" "SRF" 3695270966.96707 18807810 "MetaG" "DiNRT2"
"2040" 122 "5-20" "SRF" 6742796442.36441 18848744 "MetaG" "DiNRT2"
"2041" 122 "5-20" "SRF" 465953607.043134 49670395 "MetaG" "DiNRT2"
"2042" 122 "5-20" "SRF" 1479135564.26201 64607746 "MetaG" "DiNRT2"
"2043" 122 "5-20" "SRF" 1269973792.94334 72117461 "MetaG" "DiNRT2"
"2044" 122 "5-20" "SRF" 2059815558.361 84100579 "MetaG" "DiNRT2"
"2045" 122 "5-20" "SRF" 2860854942.16806 84146250 "MetaG" "DiNRT2"
"2046" 122 "5-20" "SRF" 3201678816.14476 84471756 "MetaG" "DiNRT2"
"2047" 122 "5-20" "SRF" 709965335.881599 89408130 "MetaG" "DiNRT2"
"2048" 122 "5-20" "SRF" 1225374828.42432 90488691 "MetaG" "DiNRT2"
"2049" 122 "5-20" "SRF" 830138875.574506 91326368 "MetaG" "DiNRT2"
"2050" 122 "5-20" "SRF" 493616900.967772 94504159 "MetaG" "DiNRT2"
"2051" 122 "5-20" "SRF" 922216671.132164 94505033 "MetaG" "DiNRT2"
"2052" 122 "5-20" "SRF" 1861858009.94842 94523697 "MetaG" "DiNRT2"
"2053" 122 "5-20" "SRF" 623455207.080562 97056927 "MetaG" "DiNRT2"
"2054" 122 "5-20" "SRF" 1170778920.22719 97431128 "MetaG" "DiNRT2"
"2055" 122 "5-20" "SRF" 557192690.307078 98935256 "MetaG" "DiNRT2"
"2056" 122 "5-20" "SRF" 350078302.133723 98949529 "MetaG" "DiNRT2"
"2057" 122 "5-20" "SRF" 1552876515.30134 101134330 "MetaG" "DiNRT2"
"2058" 122 "5-20" "SRF" 360758657.114073 101913404 "MetaG" "DiNRT2"
"2059" 122 "5-20" "SRF" 3492167476.57594 103013144 "MetaG" "DiNRT2"
"2060" 123 "0.8-5" "SRF" 766018599.185426 1060069 "MetaG" "DiNRT2"
"2061" 123 "0.8-5" "SRF" 3890212621.4364 45030496 "MetaG" "DiNRT2"
"2062" 123 "0.8-5" "SRF" 573098989.975331 64605116 "MetaG" "DiNRT2"
"2063" 123 "0.8-5" "SRF" 3820544714.23242 64661767 "MetaG" "DiNRT2"
"2064" 123 "0.8-5" "SRF" 563815143.408757 64758040 "MetaG" "DiNRT2"
"2065" 123 "0.8-5" "SRF" 291910743.603565 84100579 "MetaG" "DiNRT2"
"2066" 123 "0.8-5" "SRF" 3939719680.91884 93181724 "MetaG" "DiNRT2"
"2067" 123 "0.8-5" "SRF" 777425519.906399 93222087 "MetaG" "DiNRT2"
"2068" 123 "0.8-5" "SRF" 518283679.937603 95658877 "MetaG" "DiNRT2"
"2069" 123 "0.8-5" "SRF" 995515187.206877 97431128 "MetaG" "DiNRT2"
"2070" 123 "0.8-5" "SRF" 297672139.858898 98949529 "MetaG" "DiNRT2"
"2071" 123 "180-2000" "SRF" 5498983421.03139 1060069 "MetaG" "DiNRT2"
"2072" 123 "180-2000" "SRF" 3495049720.97118 1085486 "MetaG" "DiNRT2"
"2073" 123 "180-2000" "SRF" 3033685747.84173 64627051 "MetaG" "DiNRT2"
"2074" 123 "180-2000" "SRF" 10477632926.9544 84146250 "MetaG" "DiNRT2"
"2075" 123 "180-2000" "SRF" 8371304658.1337 93222087 "MetaG" "DiNRT2"
"2076" 123 "180-2000" "SRF" 3409446683.71856 94523697 "MetaG" "DiNRT2"
"2077" 123 "180-2000" "SRF" 6410656988.20239 98949529 "MetaG" "DiNRT2"
"2078" 123 "20-180" "SRF" 500608175.075513 1060068 "MetaG" "DiNRT2"
"2079" 123 "20-180" "SRF" 574747157.525555 1072630 "MetaG" "DiNRT2"
"2080" 123 "20-180" "SRF" 1892679677.57856 12864827 "MetaG" "DiNRT2"
"2081" 123 "20-180" "SRF" 2490148096.77003 18635456 "MetaG" "DiNRT2"
"2082" 123 "20-180" "SRF" 1092353538.89944 18673710 "MetaG" "DiNRT2"
"2083" 123 "20-180" "SRF" 1786753571.01926 18848744 "MetaG" "DiNRT2"
"2084" 123 "20-180" "SRF" 559542206.268265 45030496 "MetaG" "DiNRT2"
"2085" 123 "20-180" "SRF" 2637243815.07985 45889779 "MetaG" "DiNRT2"
"2086" 123 "20-180" "SRF" 1559498278.11542 47480457 "MetaG" "DiNRT2"
"2087" 123 "20-180" "SRF" 498543203.227824 63157726 "MetaG" "DiNRT2"
"2088" 123 "20-180" "SRF" 963585211.705713 64895350 "MetaG" "DiNRT2"
"2089" 123 "20-180" "SRF" 1406530034.70925 76122367 "MetaG" "DiNRT2"
"2090" 123 "20-180" "SRF" 7095717165.42517 84100579 "MetaG" "DiNRT2"
"2091" 123 "20-180" "SRF" 20013561235.8146 84146250 "MetaG" "DiNRT2"
"2092" 123 "20-180" "SRF" 1585806590.21109 89383029 "MetaG" "DiNRT2"
"2093" 123 "20-180" "SRF" 1126535041.11533 89806351 "MetaG" "DiNRT2"
"2094" 123 "20-180" "SRF" 1260846223.36455 89836305 "MetaG" "DiNRT2"
"2095" 123 "20-180" "SRF" 10175592287.1878 93222087 "MetaG" "DiNRT2"
"2096" 123 "20-180" "SRF" 1184083717.11353 94523697 "MetaG" "DiNRT2"
"2097" 123 "20-180" "SRF" 2326809174.5809 97431128 "MetaG" "DiNRT2"
"2098" 123 "20-180" "SRF" 534445872.316878 97447332 "MetaG" "DiNRT2"
"2099" 123 "20-180" "SRF" 1771786001.83795 98935256 "MetaG" "DiNRT2"
"2100" 123 "20-180" "SRF" 1113194494.57581 98949529 "MetaG" "DiNRT2"
"2101" 123 "5-20" "SRF" 2221576129.22492 1060068 "MetaG" "DiNRT2"
"2102" 123 "5-20" "SRF" 4943800904.57691 1060069 "MetaG" "DiNRT2"
"2103" 123 "5-20" "SRF" 368952796.618526 1070323 "MetaG" "DiNRT2"
"2104" 123 "5-20" "SRF" 224441873.40926 1085486 "MetaG" "DiNRT2"
"2105" 123 "5-20" "SRF" 403705769.719366 1091105 "MetaG" "DiNRT2"
"2106" 123 "5-20" "SRF" 200430475.036841 1121395 "MetaG" "DiNRT2"
"2107" 123 "5-20" "SRF" 1399874592.98662 12864827 "MetaG" "DiNRT2"
"2108" 123 "5-20" "SRF" 1381333207.64905 18635456 "MetaG" "DiNRT2"
"2109" 123 "5-20" "SRF" 403966393.198849 18673710 "MetaG" "DiNRT2"
"2110" 123 "5-20" "SRF" 465583290.970996 18686638 "MetaG" "DiNRT2"
"2111" 123 "5-20" "SRF" 1086361012.26566 18807810 "MetaG" "DiNRT2"
"2112" 123 "5-20" "SRF" 3303822297.06979 18848744 "MetaG" "DiNRT2"
"2113" 123 "5-20" "SRF" 950256557.425995 19793154 "MetaG" "DiNRT2"
"2114" 123 "5-20" "SRF" 417719588.160892 44304960 "MetaG" "DiNRT2"
"2115" 123 "5-20" "SRF" 206925907.09822 45030496 "MetaG" "DiNRT2"
"2116" 123 "5-20" "SRF" 384599842.080529 45103458 "MetaG" "DiNRT2"
"2117" 123 "5-20" "SRF" 576722528.170524 47480457 "MetaG" "DiNRT2"
"2118" 123 "5-20" "SRF" 389628856.204868 64627051 "MetaG" "DiNRT2"
"2119" 123 "5-20" "SRF" 377408892.077816 64661767 "MetaG" "DiNRT2"
"2120" 123 "5-20" "SRF" 194935807.808417 64758040 "MetaG" "DiNRT2"
"2121" 123 "5-20" "SRF" 392562072.186335 64807502 "MetaG" "DiNRT2"
"2122" 123 "5-20" "SRF" 178173104.517374 64895350 "MetaG" "DiNRT2"
"2123" 123 "5-20" "SRF" 4100550085.6161 84030424 "MetaG" "DiNRT2"
"2124" 123 "5-20" "SRF" 42612010846.759 84042429 "MetaG" "DiNRT2"
"2125" 123 "5-20" "SRF" 12313025976.4407 84100579 "MetaG" "DiNRT2"
"2126" 123 "5-20" "SRF" 17830338162.6054 84146250 "MetaG" "DiNRT2"
"2127" 123 "5-20" "SRF" 586451680.473308 89383029 "MetaG" "DiNRT2"
"2128" 123 "5-20" "SRF" 417440922.658451 89408130 "MetaG" "DiNRT2"
"2129" 123 "5-20" "SRF" 2331385778.93077 89836305 "MetaG" "DiNRT2"
"2130" 123 "5-20" "SRF" 209559257.556938 93181724 "MetaG" "DiNRT2"
"2131" 123 "5-20" "SRF" 4569436010.35453 93222087 "MetaG" "DiNRT2"
"2132" 123 "5-20" "SRF" 290233739.826075 94504159 "MetaG" "DiNRT2"
"2133" 123 "5-20" "SRF" 437889393.327514 94523697 "MetaG" "DiNRT2"
"2134" 123 "5-20" "SRF" 4130323056.53478 97431128 "MetaG" "DiNRT2"
"2135" 123 "5-20" "SRF" 2767029438.6956 97447332 "MetaG" "DiNRT2"
"2136" 123 "5-20" "SRF" 4095182873.46216 98935256 "MetaG" "DiNRT2"
"2137" 123 "5-20" "SRF" 6586778348.05284 98949529 "MetaG" "DiNRT2"
"2138" 123 "5-20" "SRF" 2053302520.31179 103013144 "MetaG" "DiNRT2"
"2139" 124 "0.8-5" "SRF" 1068674613.27103 1121395 "MetaG" "DiNRT2"
"2140" 124 "0.8-5" "SRF" 1113618872.70766 44304960 "MetaG" "DiNRT2"
"2141" 124 "0.8-5" "SRF" 1056492128.76255 64605116 "MetaG" "DiNRT2"
"2142" 124 "0.8-5" "SRF" 2318556040.74506 64607746 "MetaG" "DiNRT2"
"2143" 124 "0.8-5" "SRF" 3018457909.49832 64661767 "MetaG" "DiNRT2"
"2144" 124 "0.8-5" "SRF" 917602349.458785 97431128 "MetaG" "DiNRT2"
"2145" 124 "0.8-5" "SRF" 1746807404.51945 98935256 "MetaG" "DiNRT2"
"2146" 124 "0.8-5" "SRF" 2195001409.62641 98949529 "MetaG" "DiNRT2"
"2147" 124 "180-2000" "SRF" 5679386350.37857 1060069 "MetaG" "DiNRT2"
"2148" 124 "20-180" "SRF" 3453348836.31374 1060069 "MetaG" "DiNRT2"
"2149" 124 "20-180" "SRF" 685255782.524966 36531355 "MetaG" "DiNRT2"
"2150" 124 "20-180" "SRF" 721194359.216021 63157726 "MetaG" "DiNRT2"
"2151" 124 "20-180" "SRF" 850498142.869763 64607746 "MetaG" "DiNRT2"
"2152" 124 "20-180" "SRF" 2507923827.02784 94480336 "MetaG" "DiNRT2"
"2153" 124 "20-180" "SRF" 1135312456.02003 94504159 "MetaG" "DiNRT2"
"2154" 124 "20-180" "SRF" 1433938872.39554 97056927 "MetaG" "DiNRT2"
"2155" 124 "5-20" "SRF" 550230115.042925 1060069 "MetaG" "DiNRT2"
"2156" 124 "5-20" "SRF" 575225819.384107 1110878 "MetaG" "DiNRT2"
"2157" 124 "5-20" "SRF" 7891895071.68262 18635456 "MetaG" "DiNRT2"
"2158" 124 "5-20" "SRF" 1888330078.48172 18673710 "MetaG" "DiNRT2"
"2159" 124 "5-20" "SRF" 1128481208.16674 18807810 "MetaG" "DiNRT2"
"2160" 124 "5-20" "SRF" 1029575252.22393 18848744 "MetaG" "DiNRT2"
"2161" 124 "5-20" "SRF" 644846404.666708 45030496 "MetaG" "DiNRT2"
"2162" 124 "5-20" "SRF" 853772122.465904 49670395 "MetaG" "DiNRT2"
"2163" 124 "5-20" "SRF" 642297604.648263 64605115 "MetaG" "DiNRT2"
"2164" 124 "5-20" "SRF" 617484334.297696 64605116 "MetaG" "DiNRT2"
"2165" 124 "5-20" "SRF" 607481472.807516 64758040 "MetaG" "DiNRT2"
"2166" 124 "5-20" "SRF" 555243601.284774 64895350 "MetaG" "DiNRT2"
"2167" 124 "5-20" "SRF" 638930382.605546 84030424 "MetaG" "DiNRT2"
"2168" 124 "5-20" "SRF" 11963285446.0866 84042429 "MetaG" "DiNRT2"
"2169" 124 "5-20" "SRF" 3145186335.01955 84146250 "MetaG" "DiNRT2"
"2170" 124 "5-20" "SRF" 3526248693.87364 86694497 "MetaG" "DiNRT2"
"2171" 124 "5-20" "SRF" 1827568442.09197 89383029 "MetaG" "DiNRT2"
"2172" 124 "5-20" "SRF" 1298279312.72445 89806351 "MetaG" "DiNRT2"
"2173" 124 "5-20" "SRF" 7265333560.77543 89836305 "MetaG" "DiNRT2"
"2174" 124 "5-20" "SRF" 1675271071.91763 93222087 "MetaG" "DiNRT2"
"2175" 124 "5-20" "SRF" 998983364.606625 94480336 "MetaG" "DiNRT2"
"2176" 124 "5-20" "SRF" 1808919784.51959 94504159 "MetaG" "DiNRT2"
"2177" 124 "5-20" "SRF" 1364601488.9518 94523697 "MetaG" "DiNRT2"
"2178" 124 "5-20" "SRF" 814542826.947421 96979164 "MetaG" "DiNRT2"
"2179" 124 "5-20" "SRF" 8044618513.66388 97431128 "MetaG" "DiNRT2"
"2180" 124 "5-20" "SRF" 2463696181.56933 97447332 "MetaG" "DiNRT2"
"2181" 124 "5-20" "SRF" 6125703228.41506 98935256 "MetaG" "DiNRT2"
"2182" 124 "5-20" "SRF" 5773072285.98985 98949529 "MetaG" "DiNRT2"
"2183" 124 "5-20" "SRF" 1599684600.25605 103013144 "MetaG" "DiNRT2"
"2184" 125 "0.8-5" "SRF" 4048076372.91745 10557333 "MetaG" "DiNRT2"
"2185" 125 "0.8-5" "SRF" 5885280265.24152 89123109 "MetaG" "DiNRT2"
"2186" 125 "180-2000" "SRF" 8454904707.77984 61360936 "MetaG" "DiNRT2"
"2187" 125 "20-180" "SRF" 1848286352.05266 1085486 "MetaG" "DiNRT2"
"2188" 125 "20-180" "SRF" 510301282.38491 2524120 "MetaG" "DiNRT2"
"2189" 125 "20-180" "SRF" 826202076.242235 10557333 "MetaG" "DiNRT2"
"2190" 125 "20-180" "SRF" 554446131.861719 18673710 "MetaG" "DiNRT2"
"2191" 125 "20-180" "SRF" 1988048745.95787 18807810 "MetaG" "DiNRT2"
"2192" 125 "20-180" "SRF" 3748042024.7984 45889779 "MetaG" "DiNRT2"
"2193" 125 "20-180" "SRF" 1583109784.79964 47480457 "MetaG" "DiNRT2"
"2194" 125 "20-180" "SRF" 1790487265.29632 64607746 "MetaG" "DiNRT2"
"2195" 125 "20-180" "SRF" 4283476599.7696 76122367 "MetaG" "DiNRT2"
"2196" 125 "20-180" "SRF" 2287182578.57204 89806351 "MetaG" "DiNRT2"
"2197" 125 "20-180" "SRF" 796694859.233584 94504159 "MetaG" "DiNRT2"
"2198" 125 "20-180" "SRF" 1202011278.17187 94523697 "MetaG" "DiNRT2"
"2199" 125 "20-180" "SRF" 1006253143.82403 97056927 "MetaG" "DiNRT2"
"2200" 125 "20-180" "SRF" 704542295.532242 103013144 "MetaG" "DiNRT2"
"2201" 125 "5-20" "SRF" 216057979.032024 1060069 "MetaG" "DiNRT2"
"2202" 125 "5-20" "SRF" 368306627.075272 10557333 "MetaG" "DiNRT2"
"2203" 125 "5-20" "SRF" 422576974.442326 18635456 "MetaG" "DiNRT2"
"2204" 125 "5-20" "SRF" 123581258.503792 18673710 "MetaG" "DiNRT2"
"2205" 125 "5-20" "SRF" 404281667.206702 18848744 "MetaG" "DiNRT2"
"2206" 125 "5-20" "SRF" 238687493.045354 45889779 "MetaG" "DiNRT2"
"2207" 125 "5-20" "SRF" 1463308591.8319 64607746 "MetaG" "DiNRT2"
"2208" 125 "5-20" "SRF" 123104417.634967 64783947 "MetaG" "DiNRT2"
"2209" 125 "5-20" "SRF" 109013308.327092 64895350 "MetaG" "DiNRT2"
"2210" 125 "5-20" "SRF" 228433615.062498 72117461 "MetaG" "DiNRT2"
"2211" 125 "5-20" "SRF" 159124995.363569 76122367 "MetaG" "DiNRT2"
"2212" 125 "5-20" "SRF" 370504585.978787 84100579 "MetaG" "DiNRT2"
"2213" 125 "5-20" "SRF" 617507643.297978 84146250 "MetaG" "DiNRT2"
"2214" 125 "5-20" "SRF" 1958041684.82572 84471756 "MetaG" "DiNRT2"
"2215" 125 "5-20" "SRF" 255406763.73899 89408130 "MetaG" "DiNRT2"
"2216" 125 "5-20" "SRF" 254896630.389312 89806351 "MetaG" "DiNRT2"
"2217" 125 "5-20" "SRF" 713216726.610928 89836305 "MetaG" "DiNRT2"
"2218" 125 "5-20" "SRF" 174024881.293067 90369077 "MetaG" "DiNRT2"
"2219" 125 "5-20" "SRF" 110205739.448689 90488691 "MetaG" "DiNRT2"
"2220" 125 "5-20" "SRF" 164739560.604452 93205298 "MetaG" "DiNRT2"
"2221" 125 "5-20" "SRF" 710305637.930885 94504159 "MetaG" "DiNRT2"
"2222" 125 "5-20" "SRF" 133958970.90439 94523697 "MetaG" "DiNRT2"
"2223" 125 "5-20" "SRF" 112142571.42494 97056927 "MetaG" "DiNRT2"
"2224" 125 "5-20" "SRF" 219024450.140015 97101100 "MetaG" "DiNRT2"
"2225" 125 "5-20" "SRF" 372426788.75948 101134330 "MetaG" "DiNRT2"
"2226" 125 "5-20" "SRF" 314072796.427192 103013144 "MetaG" "DiNRT2"
"2227" 128 "0.8-5" "DCM" 24550359584.0818 10557333 "MetaG" "DiNRT2"
"2228" 128 "0.8-5" "DCM" 7934367239.04149 61360936 "MetaG" "DiNRT2"
"2229" 128 "0.8-5" "DCM" 4199111277.27735 89123109 "MetaG" "DiNRT2"
"2230" 128 "0.8-5" "DCM" 4474462836.44307 89836305 "MetaG" "DiNRT2"
"2231" 128 "0.8-5" "SRF" 15974127115.8371 10557333 "MetaG" "DiNRT2"
"2232" 128 "0.8-5" "SRF" 3759575510.70644 18635456 "MetaG" "DiNRT2"
"2233" 128 "0.8-5" "SRF" 4050684291.00162 61360936 "MetaG" "DiNRT2"
"2234" 128 "0.8-5" "SRF" 1511616307.41126 64831402 "MetaG" "DiNRT2"
"2235" 128 "180-2000" "DCM" 41476470122.1558 101134330 "MetaG" "DiNRT2"
"2236" 128 "180-2000" "SRF" 19098392381.6377 10557333 "MetaG" "DiNRT2"
"2237" 128 "20-180" "DCM" 2914430605.144 10557333 "MetaG" "DiNRT2"
"2238" 128 "20-180" "DCM" 3661088355.34403 23837736 "MetaG" "DiNRT2"
"2239" 128 "20-180" "DCM" 4210633237.0357 64607746 "MetaG" "DiNRT2"
"2240" 128 "20-180" "DCM" 2810343797.81743 94504159 "MetaG" "DiNRT2"
"2241" 128 "20-180" "SRF" 7318940539.90354 18686638 "MetaG" "DiNRT2"
"2242" 128 "20-180" "SRF" 6835758224.89947 64607746 "MetaG" "DiNRT2"
"2243" 128 "5-20" "DCM" 1011915711.63548 10557333 "MetaG" "DiNRT2"
"2244" 128 "5-20" "DCM" 13158254965.5382 18635456 "MetaG" "DiNRT2"
"2245" 128 "5-20" "DCM" 339537244.107517 18673710 "MetaG" "DiNRT2"
"2246" 128 "5-20" "DCM" 441227509.330993 18686219 "MetaG" "DiNRT2"
"2247" 128 "5-20" "DCM" 391326779.109035 18686638 "MetaG" "DiNRT2"
"2248" 128 "5-20" "DCM" 7304766543.36867 18807810 "MetaG" "DiNRT2"
"2249" 128 "5-20" "DCM" 2221512950.8872 18848744 "MetaG" "DiNRT2"
"2250" 128 "5-20" "DCM" 351096923.312779 44304960 "MetaG" "DiNRT2"
"2251" 128 "5-20" "DCM" 256808198.790305 53386804 "MetaG" "DiNRT2"
"2252" 128 "5-20" "DCM" 1111930636.62271 61360936 "MetaG" "DiNRT2"
"2253" 128 "5-20" "DCM" 2558444988.08742 64607746 "MetaG" "DiNRT2"
"2254" 128 "5-20" "DCM" 874386020.153854 76122367 "MetaG" "DiNRT2"
"2255" 128 "5-20" "DCM" 1723273889.65447 84030424 "MetaG" "DiNRT2"
"2256" 128 "5-20" "DCM" 2035909126.92597 84100579 "MetaG" "DiNRT2"
"2257" 128 "5-20" "DCM" 1131060626.06999 84146250 "MetaG" "DiNRT2"
"2258" 128 "5-20" "DCM" 1400647646.13194 89806351 "MetaG" "DiNRT2"
"2259" 128 "5-20" "DCM" 14892579182.3075 89836305 "MetaG" "DiNRT2"
"2260" 128 "5-20" "DCM" 456944562.226363 90536026 "MetaG" "DiNRT2"
"2261" 128 "5-20" "DCM" 938346460.521935 91067175 "MetaG" "DiNRT2"
"2262" 128 "5-20" "DCM" 911513329.501809 94505033 "MetaG" "DiNRT2"
"2263" 128 "5-20" "DCM" 6992946557.96244 94523697 "MetaG" "DiNRT2"
"2264" 128 "5-20" "DCM" 1023235780.39405 101134330 "MetaG" "DiNRT2"
"2265" 128 "5-20" "DCM" 2588727765.98463 103013144 "MetaG" "DiNRT2"
"2266" 128 "5-20" "SRF" 283669763.284744 1060068 "MetaG" "DiNRT2"
"2267" 128 "5-20" "SRF" 282666214.593879 1070323 "MetaG" "DiNRT2"
"2268" 128 "5-20" "SRF" 922370177.876319 10557333 "MetaG" "DiNRT2"
"2269" 128 "5-20" "SRF" 9877301838.58284 18635456 "MetaG" "DiNRT2"
"2270" 128 "5-20" "SRF" 356697842.225609 18686638 "MetaG" "DiNRT2"
"2271" 128 "5-20" "SRF" 4993769791.15854 18807810 "MetaG" "DiNRT2"
"2272" 128 "5-20" "SRF" 579337643.44558 23837736 "MetaG" "DiNRT2"
"2273" 128 "5-20" "SRF" 294653902.85877 45103458 "MetaG" "DiNRT2"
"2274" 128 "5-20" "SRF" 883690138.158927 47480457 "MetaG" "DiNRT2"
"2275" 128 "5-20" "SRF" 696805087.138397 52893548 "MetaG" "DiNRT2"
"2276" 128 "5-20" "SRF" 1520302008.30196 61360936 "MetaG" "DiNRT2"
"2277" 128 "5-20" "SRF" 1998896038.71251 64607746 "MetaG" "DiNRT2"
"2278" 128 "5-20" "SRF" 902262045.077576 64807502 "MetaG" "DiNRT2"
"2279" 128 "5-20" "SRF" 572078639.559927 72117461 "MetaG" "DiNRT2"
"2280" 128 "5-20" "SRF" 1237166193.4225 84100579 "MetaG" "DiNRT2"
"2281" 128 "5-20" "SRF" 1030971827.85208 84146250 "MetaG" "DiNRT2"
"2282" 128 "5-20" "SRF" 576897593.20243 84471756 "MetaG" "DiNRT2"
"2283" 128 "5-20" "SRF" 449298875.305734 89383029 "MetaG" "DiNRT2"
"2284" 128 "5-20" "SRF" 1276702796.14173 89806351 "MetaG" "DiNRT2"
"2285" 128 "5-20" "SRF" 16075324514.0125 89836305 "MetaG" "DiNRT2"
"2286" 128 "5-20" "SRF" 648717050.001648 93205542 "MetaG" "DiNRT2"
"2287" 128 "5-20" "SRF" 491190471.261496 94480336 "MetaG" "DiNRT2"
"2288" 128 "5-20" "SRF" 444714192.904655 94504159 "MetaG" "DiNRT2"
"2289" 128 "5-20" "SRF" 830852512.913723 94505033 "MetaG" "DiNRT2"
"2290" 128 "5-20" "SRF" 3690287543.36137 94523697 "MetaG" "DiNRT2"
"2291" 128 "5-20" "SRF" 347644597.49907 97025905 "MetaG" "DiNRT2"
"2292" 128 "5-20" "SRF" 261968251.339463 102920439 "MetaG" "DiNRT2"
"2293" 128 "5-20" "SRF" 1573098933.39202 103013144 "MetaG" "DiNRT2"
"2294" 131 "0.8-5" "DCM" 7874664648.12307 10557333 "MetaG" "DiNRT2"
"2295" 131 "0.8-5" "DCM" 57279168523.5135 50465214 "MetaG" "DiNRT2"
"2296" 131 "0.8-5" "DCM" 13956886447.9522 90432403 "MetaG" "DiNRT2"
"2297" 131 "0.8-5" "SRF" 16923339044.7562 10557333 "MetaG" "DiNRT2"
"2298" 131 "0.8-5" "SRF" 83930395691.9088 50465214 "MetaG" "DiNRT2"
"2299" 131 "0.8-5" "SRF" 9297997324.0085 61360936 "MetaG" "DiNRT2"
"2300" 131 "180-2000" "DCM" 35352218355.8089 64807502 "MetaG" "DiNRT2"
"2301" 131 "20-180" "DCM" 10715172601.8718 25331352 "MetaG" "DiNRT2"
"2302" 131 "20-180" "SRF" 9120105428.3048 202827 "MetaG" "DiNRT2"
"2303" 131 "20-180" "SRF" 6878463353.33427 10557333 "MetaG" "DiNRT2"
"2304" 131 "20-180" "SRF" 8971345866.73898 64807502 "MetaG" "DiNRT2"
"2305" 131 "20-180" "SRF" 12191240674.8355 90432403 "MetaG" "DiNRT2"
"2306" 131 "20-180" "SRF" 4554243729.80317 94483323 "MetaG" "DiNRT2"
"2307" 131 "5-20" "DCM" 26133041779.161 62160156 "MetaG" "DiNRT2"
"2308" 131 "5-20" "SRF" 10682283439.8692 10557333 "MetaG" "DiNRT2"
"2309" 132 "0.8-5" "DCM" 16255565327.0335 10557333 "MetaG" "DiNRT2"
"2310" 132 "0.8-5" "DCM" 34052606676.458 23277257 "MetaG" "DiNRT2"
"2311" 132 "0.8-5" "DCM" 66868461248.3233 24753836 "MetaG" "DiNRT2"
"2312" 132 "0.8-5" "DCM" 15012135889.7044 44146951 "MetaG" "DiNRT2"
"2313" 132 "0.8-5" "DCM" 6150194779.78207 45051882 "MetaG" "DiNRT2"
"2314" 132 "0.8-5" "DCM" 183367465994.32 58091272 "MetaG" "DiNRT2"
"2315" 132 "0.8-5" "DCM" 6016078382.7152 64758040 "MetaG" "DiNRT2"
"2316" 132 "0.8-5" "DCM" 5785383945.03166 83291884 "MetaG" "DiNRT2"
"2317" 132 "0.8-5" "DCM" 8778005276.59807 90369077 "MetaG" "DiNRT2"
"2318" 132 "0.8-5" "DCM" 5364336557.92103 93173701 "MetaG" "DiNRT2"
"2319" 132 "0.8-5" "SRF" 32222323874.6425 50465214 "MetaG" "DiNRT2"
"2320" 132 "180-2000" "DCM" 34717343820.1672 58091272 "MetaG" "DiNRT2"
"2321" 132 "20-180" "SRF" 25670676725.2128 22674480 "MetaG" "DiNRT2"
"2322" 132 "20-180" "SRF" 32885049691.3441 25331352 "MetaG" "DiNRT2"
"2323" 132 "5-20" "DCM" 19664230487.8365 45103458 "MetaG" "DiNRT2"
"2324" 132 "5-20" "DCM" 27275109125.0725 90432403 "MetaG" "DiNRT2"
"2325" 132 "5-20" "DCM" 10029373982.3542 94771417 "MetaG" "DiNRT2"
"2326" 135 "0.8-5" "DCM" 561915890.171988 44462 "MetaG" "DiNRT2"
"2327" 135 "0.8-5" "DCM" 15137484852.9712 24753836 "MetaG" "DiNRT2"
"2328" 135 "0.8-5" "DCM" 8835847812.81015 44146951 "MetaG" "DiNRT2"
"2329" 135 "0.8-5" "DCM" 39696708732.6679 45044202 "MetaG" "DiNRT2"
"2330" 135 "0.8-5" "DCM" 52209860177.6043 45051882 "MetaG" "DiNRT2"
"2331" 135 "0.8-5" "DCM" 8935876278.61555 54934245 "MetaG" "DiNRT2"
"2332" 135 "0.8-5" "DCM" 1371300384.42223 64807502 "MetaG" "DiNRT2"
"2333" 135 "0.8-5" "DCM" 62864550636.8566 83291884 "MetaG" "DiNRT2"
"2334" 135 "0.8-5" "DCM" 1628802394.01567 89836305 "MetaG" "DiNRT2"
"2335" 135 "0.8-5" "DCM" 607181336.880288 93173701 "MetaG" "DiNRT2"
"2336" 135 "0.8-5" "DCM" 2746046247.19728 93173702 "MetaG" "DiNRT2"
"2337" 135 "0.8-5" "SRF" 3791601623.04993 24753836 "MetaG" "DiNRT2"
"2338" 135 "0.8-5" "SRF" 2770785801.45957 44109064 "MetaG" "DiNRT2"
"2339" 135 "0.8-5" "SRF" 3404895984.87818 44146951 "MetaG" "DiNRT2"
"2340" 135 "0.8-5" "SRF" 38080104090.5387 45044202 "MetaG" "DiNRT2"
"2341" 135 "0.8-5" "SRF" 48822304720.75 45051882 "MetaG" "DiNRT2"
"2342" 135 "0.8-5" "SRF" 860860494.289954 54934245 "MetaG" "DiNRT2"
"2343" 135 "0.8-5" "SRF" 1717400484.2171 64807502 "MetaG" "DiNRT2"
"2344" 135 "0.8-5" "SRF" 50026877975.5438 83291884 "MetaG" "DiNRT2"
"2345" 135 "0.8-5" "SRF" 760426769.956127 93173701 "MetaG" "DiNRT2"
"2346" 135 "0.8-5" "SRF" 3439116045.0277 93173702 "MetaG" "DiNRT2"
"2347" 135 "180-2000" "SRF" 27527093505.0667 83291884 "MetaG" "DiNRT2"
"2348" 135 "20-180" "DCM" 16364831747.3935 219741 "MetaG" "DiNRT2"
"2349" 135 "20-180" "DCM" 44051309413.6013 25331352 "MetaG" "DiNRT2"
"2350" 135 "20-180" "DCM" 35981782924.8422 45051882 "MetaG" "DiNRT2"
"2351" 135 "20-180" "DCM" 33847453080.8882 83291884 "MetaG" "DiNRT2"
"2352" 135 "20-180" "SRF" 6183383190.67145 14872 "MetaG" "DiNRT2"
"2353" 135 "20-180" "SRF" 9988542077.23852 34053 "MetaG" "DiNRT2"
"2354" 135 "20-180" "SRF" 15519079380.5087 56517 "MetaG" "DiNRT2"
"2355" 135 "20-180" "SRF" 7869760424.49093 128910 "MetaG" "DiNRT2"
"2356" 135 "20-180" "SRF" 10368642555.5364 25331352 "MetaG" "DiNRT2"
"2357" 135 "20-180" "SRF" 12844616705.197 45044202 "MetaG" "DiNRT2"
"2358" 135 "20-180" "SRF" 21173164352.2609 45051882 "MetaG" "DiNRT2"
"2359" 135 "20-180" "SRF" 4392424422.97168 61360936 "MetaG" "DiNRT2"
"2360" 135 "20-180" "SRF" 9497676580.87132 64297456 "MetaG" "DiNRT2"
"2361" 135 "20-180" "SRF" 9680217831.40644 64365087 "MetaG" "DiNRT2"
"2362" 135 "20-180" "SRF" 5177861064.33796 64758040 "MetaG" "DiNRT2"
"2363" 135 "20-180" "SRF" 46922335680.2772 64807502 "MetaG" "DiNRT2"
"2364" 135 "20-180" "SRF" 4979309172.11649 83291884 "MetaG" "DiNRT2"
"2365" 135 "20-180" "SRF" 9213378057.94056 89374144 "MetaG" "DiNRT2"
"2366" 135 "20-180" "SRF" 4616926115.70135 93173701 "MetaG" "DiNRT2"
"2367" 135 "20-180" "SRF" 10440285186.2594 93173702 "MetaG" "DiNRT2"
"2368" 135 "20-180" "SRF" 10420648286.2225 94771417 "MetaG" "DiNRT2"
"2369" 135 "5-20" "DCM" 2491345642.86086 16182 "MetaG" "DiNRT2"
"2370" 135 "5-20" "DCM" 2323548069.99979 44462 "MetaG" "DiNRT2"
"2371" 135 "5-20" "DCM" 4211836902.28294 76284 "MetaG" "DiNRT2"
"2372" 135 "5-20" "DCM" 4279641094.83863 128910 "MetaG" "DiNRT2"
"2373" 135 "5-20" "DCM" 5236733483.37149 219741 "MetaG" "DiNRT2"
"2374" 135 "5-20" "DCM" 2674142601.27195 1060068 "MetaG" "DiNRT2"
"2375" 135 "5-20" "DCM" 38229736523.3198 23837736 "MetaG" "DiNRT2"
"2376" 135 "5-20" "DCM" 3492504633.80958 45044202 "MetaG" "DiNRT2"
"2377" 135 "5-20" "DCM" 2698090146.95498 45846523 "MetaG" "DiNRT2"
"2378" 135 "5-20" "DCM" 5684655341.06869 54934245 "MetaG" "DiNRT2"
"2379" 135 "5-20" "DCM" 9421753292.87615 64607746 "MetaG" "DiNRT2"
"2380" 135 "5-20" "DCM" 2494095472.48874 64640209 "MetaG" "DiNRT2"
"2381" 135 "5-20" "DCM" 2427121909.85478 64640210 "MetaG" "DiNRT2"
"2382" 135 "5-20" "DCM" 8447291581.58802 64758040 "MetaG" "DiNRT2"
"2383" 135 "5-20" "DCM" 22681560833.875 64807502 "MetaG" "DiNRT2"
"2384" 135 "5-20" "DCM" 21662317536.9663 83291884 "MetaG" "DiNRT2"
"2385" 135 "5-20" "DCM" 6626541050.07273 90458079 "MetaG" "DiNRT2"
"2386" 135 "5-20" "DCM" 4492346914.66162 92863408 "MetaG" "DiNRT2"
"2387" 135 "5-20" "DCM" 4592785565.1927 92863409 "MetaG" "DiNRT2"
"2388" 135 "5-20" "DCM" 2469563385.8741 102920439 "MetaG" "DiNRT2"
"2389" 135 "5-20" "DCM" 6502591361.36633 113134270 "MetaG" "DiNRT2"
"2390" 135 "5-20" "SRF" 5895225225.09803 5475 "MetaG" "DiNRT2"
"2391" 135 "5-20" "SRF" 6160935496.66194 34053 "MetaG" "DiNRT2"
"2392" 135 "5-20" "SRF" 15486097683.4523 23837736 "MetaG" "DiNRT2"
"2393" 135 "5-20" "SRF" 9593072364.10991 25331352 "MetaG" "DiNRT2"
"2394" 135 "5-20" "SRF" 6529806793.91428 45051882 "MetaG" "DiNRT2"
"2395" 135 "5-20" "SRF" 9662390826.05601 62160157 "MetaG" "DiNRT2"
"2396" 135 "5-20" "SRF" 6308797948.5818 64365088 "MetaG" "DiNRT2"
"2397" 135 "5-20" "SRF" 12774824506.4741 64758040 "MetaG" "DiNRT2"
"2398" 135 "5-20" "SRF" 41804691550.7499 64807502 "MetaG" "DiNRT2"
"2399" 135 "5-20" "SRF" 30712392649.6269 83291884 "MetaG" "DiNRT2"
"2400" 135 "5-20" "SRF" 5095326374.97288 92863408 "MetaG" "DiNRT2"
"2401" 135 "5-20" "SRF" 5209246273.60035 92863409 "MetaG" "DiNRT2"
"2402" 135 "5-20" "SRF" 6427458725.04418 94771417 "MetaG" "DiNRT2"
"2403" 136 "0.8-5" "SRF" 5993950092.36054 1121395 "MetaG" "DiNRT2"
"2404" 136 "0.8-5" "SRF" 18002031927.2243 10557333 "MetaG" "DiNRT2"
"2405" 136 "0.8-5" "SRF" 9890651262.34123 61360936 "MetaG" "DiNRT2"
"2406" 136 "0.8-5" "SRF" 8304635586.54567 64831402 "MetaG" "DiNRT2"
"2407" 136 "5-20" "SRF" 14822366702.6327 1060069 "MetaG" "DiNRT2"
"2408" 136 "5-20" "SRF" 4460807370.42548 1072630 "MetaG" "DiNRT2"
"2409" 136 "5-20" "SRF" 4236328031.78471 1091105 "MetaG" "DiNRT2"
"2410" 136 "5-20" "SRF" 34742372747.4408 10557333 "MetaG" "DiNRT2"
"2411" 136 "5-20" "SRF" 9663441426.44047 18635456 "MetaG" "DiNRT2"
"2412" 136 "5-20" "SRF" 13867599681.6606 18848744 "MetaG" "DiNRT2"
"2413" 136 "5-20" "SRF" 3470564719.48536 61360936 "MetaG" "DiNRT2"
"2414" 136 "5-20" "SRF" 9126210492.37845 64607746 "MetaG" "DiNRT2"
"2415" 136 "5-20" "SRF" 4088610491.44851 64627051 "MetaG" "DiNRT2"
"2416" 136 "5-20" "SRF" 16477561980.593 64807502 "MetaG" "DiNRT2"
"2417" 136 "5-20" "SRF" 4302954422.84817 84030424 "MetaG" "DiNRT2"
"2418" 136 "5-20" "SRF" 9785854618.87675 89836305 "MetaG" "DiNRT2"
"2419" 136 "5-20" "SRF" 9628018254.05618 90458079 "MetaG" "DiNRT2"
"2420" 137 "0.8-5" "SRF" 15315949461.7276 10557333 "MetaG" "DiNRT2"
"2421" 137 "0.8-5" "SRF" 5102862008.16213 58091272 "MetaG" "DiNRT2"
"2422" 137 "0.8-5" "SRF" 8414867582.17008 61360936 "MetaG" "DiNRT2"
"2423" 137 "20-180" "DCM" 14524306072.5831 76284 "MetaG" "DiNRT2"
"2424" 137 "20-180" "DCM" 11238880107.6069 58091272 "MetaG" "DiNRT2"
"2425" 137 "20-180" "DCM" 11612951129.569 89836305 "MetaG" "DiNRT2"
"2426" 137 "20-180" "SRF" 15050059238.9175 10557333 "MetaG" "DiNRT2"
"2427" 137 "20-180" "SRF" 6615026037.57069 61360936 "MetaG" "DiNRT2"
"2428" 137 "20-180" "SRF" 16403183831.0403 84030424 "MetaG" "DiNRT2"
"2429" 137 "20-180" "SRF" 9326102282.4767 89836305 "MetaG" "DiNRT2"
"2430" 137 "5-20" "DCM" 2796198862.45065 1060068 "MetaG" "DiNRT2"
"2431" 137 "5-20" "DCM" 2666803655.49751 1060069 "MetaG" "DiNRT2"
"2432" 137 "5-20" "DCM" 2273004366.30188 10557333 "MetaG" "DiNRT2"
"2433" 137 "5-20" "DCM" 3964409461.02484 18686219 "MetaG" "DiNRT2"
"2434" 137 "5-20" "DCM" 1995598005.71858 48491804 "MetaG" "DiNRT2"
"2435" 137 "5-20" "DCM" 2972060426.1268 54934245 "MetaG" "DiNRT2"
"2436" 137 "5-20" "DCM" 24991027333.1527 58091272 "MetaG" "DiNRT2"
"2437" 137 "5-20" "DCM" 2497661774.59915 61360936 "MetaG" "DiNRT2"
"2438" 137 "5-20" "DCM" 9290123350.34392 84030424 "MetaG" "DiNRT2"
"2439" 137 "5-20" "SRF" 6451179971.55754 10557333 "MetaG" "DiNRT2"
"2440" 137 "5-20" "SRF" 6652779345.66873 18686638 "MetaG" "DiNRT2"
"2441" 137 "5-20" "SRF" 20697535742.0805 18807810 "MetaG" "DiNRT2"
"2442" 137 "5-20" "SRF" 2362932198.88445 61360936 "MetaG" "DiNRT2"
"2443" 137 "5-20" "SRF" 3331347034.49283 89836305 "MetaG" "DiNRT2"
"2444" 138 "0.8-5" "DCM" 3589307771.34795 10557333 "MetaG" "DiNRT2"
"2445" 138 "0.8-5" "DCM" 5848096282.62728 23277257 "MetaG" "DiNRT2"
"2446" 138 "0.8-5" "DCM" 37207500116.1726 24753836 "MetaG" "DiNRT2"
"2447" 138 "0.8-5" "DCM" 34804901383.5466 44146951 "MetaG" "DiNRT2"
"2448" 138 "0.8-5" "DCM" 7039783827.0117 54934245 "MetaG" "DiNRT2"
"2449" 138 "0.8-5" "DCM" 179379107130.586 58091272 "MetaG" "DiNRT2"
"2450" 138 "0.8-5" "DCM" 2072825237.95344 93173701 "MetaG" "DiNRT2"
"2451" 138 "0.8-5" "DCM" 4687293251.65353 93173702 "MetaG" "DiNRT2"
"2452" 138 "0.8-5" "DCM" 2610976506.86928 94523697 "MetaG" "DiNRT2"
"2453" 138 "0.8-5" "DCM" 7017715539.15273 94771417 "MetaG" "DiNRT2"
"2454" 138 "180-2000" "DCM" 41129979091.9632 58091272 "MetaG" "DiNRT2"
"2455" 138 "5-20" "DCM" 11787414860.3997 23277257 "MetaG" "DiNRT2"
"2456" 138 "5-20" "DCM" 9459585762.18244 54934245 "MetaG" "DiNRT2"
"2457" 138 "5-20" "DCM" 47002316755.8438 58091272 "MetaG" "DiNRT2"
"2458" 138 "5-20" "DCM" 3974825941.29757 61360936 "MetaG" "DiNRT2"
"2459" 138 "5-20" "DCM" 6836700619.03183 90369077 "MetaG" "DiNRT2"
"2460" 139 "0.8-5" "SRF" 3052039745.8229 10557333 "MetaG" "DiNRT2"
"2461" 139 "0.8-5" "SRF" 4575858628.53303 58091272 "MetaG" "DiNRT2"
"2462" 139 "0.8-5" "SRF" 1676847418.48991 61360936 "MetaG" "DiNRT2"
"2463" 139 "5-20" "SRF" 3527700576.17437 128910 "MetaG" "DiNRT2"
"2464" 139 "5-20" "SRF" 2102286573.61182 1060069 "MetaG" "DiNRT2"
"2465" 139 "5-20" "SRF" 2687771867.56143 10557333 "MetaG" "DiNRT2"
"2466" 139 "5-20" "SRF" 4311634037.54645 18807810 "MetaG" "DiNRT2"
"2467" 139 "5-20" "SRF" 1968949158.795 61360936 "MetaG" "DiNRT2"
"2468" 139 "5-20" "SRF" 2337046303.91477 64807502 "MetaG" "DiNRT2"
"2469" 139 "5-20" "SRF" 1220593646.2779 84030424 "MetaG" "DiNRT2"
"2470" 139 "5-20" "SRF" 1201694131.75489 84100579 "MetaG" "DiNRT2"
"2471" 139 "5-20" "SRF" 1727853343.43235 94504159 "MetaG" "DiNRT2"
"2472" 139 "5-20" "SRF" 1017828362.96179 102920439 "MetaG" "DiNRT2"
"2473" 139 "5-20" "SRF" 3055989998.72039 103013144 "MetaG" "DiNRT2"
"2474" 142 "0.8-5" "DCM" 48898871410.503 1121395 "MetaG" "DiNRT2"
"2475" 142 "0.8-5" "DCM" 94906284573.4205 50465214 "MetaG" "DiNRT2"
"2476" 142 "0.8-5" "DCM" 3855107993.52499 93173701 "MetaG" "DiNRT2"
"2477" 142 "0.8-5" "SRF" 61974876097.3643 1121395 "MetaG" "DiNRT2"
"2478" 142 "0.8-5" "SRF" 3007516448.16069 41232559 "MetaG" "DiNRT2"
"2479" 142 "0.8-5" "SRF" 139277474497.234 50465214 "MetaG" "DiNRT2"
"2480" 142 "0.8-5" "SRF" 13123003470.9693 93222087 "MetaG" "DiNRT2"
"2481" 142 "0.8-5" "SRF" 1596152146.31225 94771417 "MetaG" "DiNRT2"
"2482" 142 "20-180" "DCM" 25508982412.2191 2134 "MetaG" "DiNRT2"
"2483" 142 "20-180" "DCM" 1862933160.63935 5475 "MetaG" "DiNRT2"
"2484" 142 "20-180" "DCM" 6825085884.16817 8398 "MetaG" "DiNRT2"
"2485" 142 "20-180" "DCM" 2262318970.91608 8399 "MetaG" "DiNRT2"
"2486" 142 "20-180" "DCM" 82900525648.4509 31990 "MetaG" "DiNRT2"
"2487" 142 "20-180" "DCM" 8383199222.87705 62029 "MetaG" "DiNRT2"
"2488" 142 "20-180" "DCM" 924555013.22826 68485 "MetaG" "DiNRT2"
"2489" 142 "20-180" "DCM" 78178499953.1635 1056943 "MetaG" "DiNRT2"
"2490" 142 "20-180" "DCM" 44251763962.239 1066763 "MetaG" "DiNRT2"
"2491" 142 "20-180" "DCM" 2075362438.40603 1121395 "MetaG" "DiNRT2"
"2492" 142 "20-180" "DCM" 3151401523.68854 1132491 "MetaG" "DiNRT2"
"2493" 142 "20-180" "DCM" 1393993445.07393 1429526 "MetaG" "DiNRT2"
"2494" 142 "20-180" "DCM" 8949283884.94978 2410193 "MetaG" "DiNRT2"
"2495" 142 "20-180" "DCM" 3079506431.89337 2410194 "MetaG" "DiNRT2"
"2496" 142 "20-180" "DCM" 68072680859.3506 2410195 "MetaG" "DiNRT2"
"2497" 142 "20-180" "DCM" 1558268766.88399 10557333 "MetaG" "DiNRT2"
"2498" 142 "20-180" "DCM" 1812893545.80404 35183197 "MetaG" "DiNRT2"
"2499" 142 "20-180" "DCM" 78455564926.4174 41232559 "MetaG" "DiNRT2"
"2500" 142 "20-180" "DCM" 5472366159.37808 48491804 "MetaG" "DiNRT2"
"2501" 142 "20-180" "DCM" 10304200910.7882 50465214 "MetaG" "DiNRT2"
"2502" 142 "20-180" "DCM" 1461931753.76887 62160156 "MetaG" "DiNRT2"
"2503" 142 "20-180" "DCM" 3773606017.88214 64365087 "MetaG" "DiNRT2"
"2504" 142 "20-180" "DCM" 2990437630.47861 64365088 "MetaG" "DiNRT2"
"2505" 142 "20-180" "DCM" 1816960609.28313 64635187 "MetaG" "DiNRT2"
"2506" 142 "20-180" "DCM" 2681821826.45019 64640209 "MetaG" "DiNRT2"
"2507" 142 "20-180" "DCM" 2609807276.86773 64640210 "MetaG" "DiNRT2"
"2508" 142 "20-180" "DCM" 5191731997.35869 64684990 "MetaG" "DiNRT2"
"2509" 142 "20-180" "DCM" 2945127969.41075 90369077 "MetaG" "DiNRT2"
"2510" 142 "20-180" "SRF" 50339961021.3885 2134 "MetaG" "DiNRT2"
"2511" 142 "20-180" "SRF" 9173880013.94242 202827 "MetaG" "DiNRT2"
"2512" 142 "20-180" "SRF" 25399606583.6287 1056943 "MetaG" "DiNRT2"
"2513" 142 "20-180" "SRF" 18277819392.4545 1066763 "MetaG" "DiNRT2"
"2514" 142 "20-180" "SRF" 54955659453.1489 2410195 "MetaG" "DiNRT2"
"2515" 142 "20-180" "SRF" 13838041233.1522 10557333 "MetaG" "DiNRT2"
"2516" 142 "20-180" "SRF" 16562629662.4775 90488691 "MetaG" "DiNRT2"
"2517" 142 "20-180" "SRF" 20132461668.106 94523697 "MetaG" "DiNRT2"
"2518" 142 "5-20" "DCM" 61100575982.9298 97056927 "MetaG" "DiNRT2"
"2519" 143 "180-2000" "SRF" 23739252059.7111 90488691 "MetaG" "DiNRT2"
"2520" 143 "20-180" "DCM" 15288793906.2029 1755 "MetaG" "DiNRT2"
"2521" 143 "20-180" "DCM" 15835164597.5218 18872 "MetaG" "DiNRT2"
"2522" 143 "20-180" "DCM" 14865854934.1067 1056943 "MetaG" "DiNRT2"
"2523" 143 "20-180" "DCM" 24069651397.4402 1066763 "MetaG" "DiNRT2"
"2524" 143 "20-180" "DCM" 24569151296.7385 1132491 "MetaG" "DiNRT2"
"2525" 143 "20-180" "SRF" 74666955030.503 1066763 "MetaG" "DiNRT2"
"2526" 143 "20-180" "SRF" 12113562896.1051 1081835 "MetaG" "DiNRT2"
"2527" 143 "20-180" "SRF" 20705741229.389 61360936 "MetaG" "DiNRT2"
"2528" 143 "20-180" "SRF" 32646052005.0033 93173701 "MetaG" "DiNRT2"
"2529" 143 "20-180" "SRF" 12303788444.0967 93173702 "MetaG" "DiNRT2"
"2530" 143 "5-20" "DCM" 15306746102.5022 1066763 "MetaG" "DiNRT2"
"2531" 143 "5-20" "DCM" 15340858557.9997 2410195 "MetaG" "DiNRT2"
"2532" 143 "5-20" "DCM" 7725771481.59002 10557333 "MetaG" "DiNRT2"
"2533" 143 "5-20" "DCM" 12587679396.7286 23277257 "MetaG" "DiNRT2"
"2534" 143 "5-20" "DCM" 11672877114.9895 52893548 "MetaG" "DiNRT2"
"2535" 143 "5-20" "DCM" 8489365174.53787 61360936 "MetaG" "DiNRT2"
"2536" 143 "5-20" "DCM" 6726079945.65564 62525634 "MetaG" "DiNRT2"
"2537" 143 "5-20" "DCM" 7526653659.89956 89383029 "MetaG" "DiNRT2"
"2538" 143 "5-20" "DCM" 14601708100.2052 90369077 "MetaG" "DiNRT2"
"2539" 143 "5-20" "DCM" 23551142097.105 90458079 "MetaG" "DiNRT2"
"2540" 143 "5-20" "DCM" 20178239836.9669 93173702 "MetaG" "DiNRT2"
"2541" 143 "5-20" "DCM" 27597730086.2984 93222087 "MetaG" "DiNRT2"
"2542" 143 "5-20" "SRF" 7752506012.26384 16182 "MetaG" "DiNRT2"
"2543" 143 "5-20" "SRF" 35738363167.0816 1066763 "MetaG" "DiNRT2"
"2544" 143 "5-20" "SRF" 9553699664.56971 1072630 "MetaG" "DiNRT2"
"2545" 143 "5-20" "SRF" 26509040351.0774 62160157 "MetaG" "DiNRT2"
"2546" 144 "180-2000" "SRF" 34076822262.6585 50465214 "MetaG" "DiNRT2"
"2547" 144 "20-180" "SRF" 29041844000.4706 1755 "MetaG" "DiNRT2"
"2548" 144 "20-180" "SRF" 34978948883.6232 2134 "MetaG" "DiNRT2"
"2549" 144 "20-180" "SRF" 8816083478.27589 16182 "MetaG" "DiNRT2"
"2550" 144 "20-180" "SRF" 20398438047.9497 202827 "MetaG" "DiNRT2"
"2551" 144 "20-180" "SRF" 60962041027.6716 1066763 "MetaG" "DiNRT2"
"2552" 144 "20-180" "SRF" 10864385482.0601 1072630 "MetaG" "DiNRT2"
"2553" 144 "20-180" "SRF" 31113570874.6936 1132491 "MetaG" "DiNRT2"
"2554" 144 "20-180" "SRF" 17898573508.2177 35183197 "MetaG" "DiNRT2"
"2555" 144 "20-180" "SRF" 4917704621.64592 36514495 "MetaG" "DiNRT2"
"2556" 144 "20-180" "SRF" 4773843411.81866 45846523 "MetaG" "DiNRT2"
"2557" 144 "20-180" "SRF" 10173266812.7179 50465214 "MetaG" "DiNRT2"
"2558" 144 "20-180" "SRF" 4920730901.41308 64365088 "MetaG" "DiNRT2"
"2559" 144 "20-180" "SRF" 7494084081.34607 89383029 "MetaG" "DiNRT2"
"2560" 144 "20-180" "SRF" 16252414054.4639 92863409 "MetaG" "DiNRT2"
"2561" 144 "20-180" "SRF" 10820281075.5024 93205542 "MetaG" "DiNRT2"
"2562" 144 "20-180" "SRF" 5832376159.58881 94470505 "MetaG" "DiNRT2"
"2563" 144 "20-180" "SRF" 7417613835.61805 94504159 "MetaG" "DiNRT2"
"2564" 144 "20-180" "SRF" 10549060309.7576 94505348 "MetaG" "DiNRT2"
"2565" 144 "5-20" "SRF" 5304008379.1611 1429526 "MetaG" "DiNRT2"
"2566" 144 "5-20" "SRF" 11552498100.4409 89383029 "MetaG" "DiNRT2"
"2567" 144 "5-20" "SRF" 4495446926.75798 94470505 "MetaG" "DiNRT2"
"2568" 144 "5-20" "SRF" 8130946882.03853 94505348 "MetaG" "DiNRT2"
"2569" 144 "5-20" "SRF" 3950806241.40076 97567333 "MetaG" "DiNRT2"
"2570" 145 "0.8-5" "SRF" 849722312.237536 23277257 "MetaG" "DiNRT2"
"2571" 145 "0.8-5" "SRF" 1401610284.9318 24753836 "MetaG" "DiNRT2"
"2572" 145 "0.8-5" "SRF" 3650658822.94645 44063915 "MetaG" "DiNRT2"
"2573" 145 "0.8-5" "SRF" 40589709712.9755 44067762 "MetaG" "DiNRT2"
"2574" 145 "0.8-5" "SRF" 1097414646.16913 44109064 "MetaG" "DiNRT2"
"2575" 145 "0.8-5" "SRF" 1348564266.68544 44146951 "MetaG" "DiNRT2"
"2576" 145 "0.8-5" "SRF" 1165855559.58613 45027507 "MetaG" "DiNRT2"
"2577" 145 "0.8-5" "SRF" 29047282257.3854 45044202 "MetaG" "DiNRT2"
"2578" 145 "0.8-5" "SRF" 17840560394.3036 45051882 "MetaG" "DiNRT2"
"2579" 145 "0.8-5" "SRF" 257052079.282858 45112029 "MetaG" "DiNRT2"
"2580" 145 "0.8-5" "SRF" 1305110529.20336 45127212 "MetaG" "DiNRT2"
"2581" 145 "0.8-5" "SRF" 2614009477.93995 54934245 "MetaG" "DiNRT2"
"2582" 145 "0.8-5" "SRF" 17756769517.4831 83291884 "MetaG" "DiNRT2"
"2583" 145 "0.8-5" "SRF" 1204717411.57233 93173701 "MetaG" "DiNRT2"
"2584" 145 "0.8-5" "SRF" 2383705933.70152 93173702 "MetaG" "DiNRT2"
"2585" 145 "0.8-5" "SRF" 2832407707.45846 94771417 "MetaG" "DiNRT2"
"2586" 145 "0.8-5" "SRF" 260010952.137913 113134270 "MetaG" "DiNRT2"
"2587" 145 "180-2000" "SRF" 9631250967.66365 44067762 "MetaG" "DiNRT2"
"2588" 145 "180-2000" "SRF" 2364166589.49448 44363861 "MetaG" "DiNRT2"
"2589" 145 "180-2000" "SRF" 5825353407.86107 45027507 "MetaG" "DiNRT2"
"2590" 145 "180-2000" "SRF" 1511860782.6945 45044202 "MetaG" "DiNRT2"
"2591" 145 "180-2000" "SRF" 9843259636.76316 54934245 "MetaG" "DiNRT2"
"2592" 145 "180-2000" "SRF" 6521159509.35561 93173701 "MetaG" "DiNRT2"
"2593" 145 "180-2000" "SRF" 4915446866.34846 93173702 "MetaG" "DiNRT2"
"2594" 145 "180-2000" "SRF" 2453100755.87045 94771417 "MetaG" "DiNRT2"
"2595" 145 "20-180" "SRF" 8431392321.01088 44061330 "MetaG" "DiNRT2"
"2596" 145 "20-180" "SRF" 8037062587.8436 44067762 "MetaG" "DiNRT2"
"2597" 145 "20-180" "SRF" 3438711612.75562 44279947 "MetaG" "DiNRT2"
"2598" 145 "20-180" "SRF" 8402101585.97905 44310038 "MetaG" "DiNRT2"
"2599" 145 "20-180" "SRF" 6455870837.9861 44310039 "MetaG" "DiNRT2"
"2600" 145 "20-180" "SRF" 9864219565.89568 44363861 "MetaG" "DiNRT2"
"2601" 145 "20-180" "SRF" 3627840751.45718 45127212 "MetaG" "DiNRT2"
"2602" 145 "5-20" "SRF" 900505532.071535 4991 "MetaG" "DiNRT2"
"2603" 145 "5-20" "SRF" 1744664252.17104 219741 "MetaG" "DiNRT2"
"2604" 145 "5-20" "SRF" 1448432178.57009 10557333 "MetaG" "DiNRT2"
"2605" 145 "5-20" "SRF" 26382907697.3321 23837736 "MetaG" "DiNRT2"
"2606" 145 "5-20" "SRF" 17496200447.5306 44061330 "MetaG" "DiNRT2"
"2607" 145 "5-20" "SRF" 9265509228.45295 44067762 "MetaG" "DiNRT2"
"2608" 145 "5-20" "SRF" 3171448656.39517 44279947 "MetaG" "DiNRT2"
"2609" 145 "5-20" "SRF" 6691756664.9938 44280757 "MetaG" "DiNRT2"
"2610" 145 "5-20" "SRF" 3099629952.905 44310038 "MetaG" "DiNRT2"
"2611" 145 "5-20" "SRF" 2232790780.46012 44310039 "MetaG" "DiNRT2"
"2612" 145 "5-20" "SRF" 16375597881.1027 44363861 "MetaG" "DiNRT2"
"2613" 145 "5-20" "SRF" 1163558925.52056 45044202 "MetaG" "DiNRT2"
"2614" 145 "5-20" "SRF" 1850823908.57235 45103458 "MetaG" "DiNRT2"
"2615" 145 "5-20" "SRF" 4042000670.13048 45121486 "MetaG" "DiNRT2"
"2616" 145 "5-20" "SRF" 5855287081.86958 45127212 "MetaG" "DiNRT2"
"2617" 145 "5-20" "SRF" 5681680187.25889 54934245 "MetaG" "DiNRT2"
"2618" 145 "5-20" "SRF" 975790829.308882 56497031 "MetaG" "DiNRT2"
"2619" 145 "5-20" "SRF" 2509408749.37268 93173701 "MetaG" "DiNRT2"
"2620" 145 "5-20" "SRF" 1891514132.69298 93173702 "MetaG" "DiNRT2"
"2621" 145 "5-20" "SRF" 943978212.930161 94771417 "MetaG" "DiNRT2"
"2622" 145 "5-20" "SRF" 2166396042.62389 113134270 "MetaG" "DiNRT2"
"2623" 146 "0.8-5" "SRF" 4370900142.12659 1121395 "MetaG" "DiNRT2"
"2624" 146 "0.8-5" "SRF" 29391277448.0106 44067762 "MetaG" "DiNRT2"
"2625" 146 "0.8-5" "SRF" 33969292925.3323 45112029 "MetaG" "DiNRT2"
"2626" 146 "0.8-5" "SRF" 4318338684.72128 50479391 "MetaG" "DiNRT2"
"2627" 146 "0.8-5" "SRF" 4291179321.92429 54934245 "MetaG" "DiNRT2"
"2628" 146 "0.8-5" "SRF" 2057592015.03607 64661767 "MetaG" "DiNRT2"
"2629" 146 "0.8-5" "SRF" 4227369963.97745 64742696 "MetaG" "DiNRT2"
"2630" 146 "0.8-5" "SRF" 3197270441.35876 89383029 "MetaG" "DiNRT2"
"2631" 146 "0.8-5" "SRF" 3790541734.36644 93173701 "MetaG" "DiNRT2"
"2632" 146 "0.8-5" "SRF" 4285788393.12791 93173702 "MetaG" "DiNRT2"
"2633" 146 "0.8-5" "SRF" 5861662475.82439 93222087 "MetaG" "DiNRT2"
"2634" 146 "20-180" "SRF" 32629891910.9449 34053 "MetaG" "DiNRT2"
"2635" 146 "20-180" "SRF" 52429644785.4502 219741 "MetaG" "DiNRT2"
"2636" 146 "20-180" "SRF" 5596386326.51126 1081835 "MetaG" "DiNRT2"
"2637" 146 "20-180" "SRF" 16680841824.8271 47480457 "MetaG" "DiNRT2"
"2638" 146 "20-180" "SRF" 10054840766.6319 93173701 "MetaG" "DiNRT2"
"2639" 146 "20-180" "SRF" 6600551925.57893 94470505 "MetaG" "DiNRT2"
"2640" 146 "20-180" "SRF" 8394579489.76689 94504159 "MetaG" "DiNRT2"
"2641" 146 "20-180" "SRF" 11938465290.1962 94505348 "MetaG" "DiNRT2"
"2642" 146 "5-20" "SRF" 8876671223.31941 4991 "MetaG" "DiNRT2"
"2643" 146 "5-20" "SRF" 5521500850.2195 14872 "MetaG" "DiNRT2"
"2644" 146 "5-20" "SRF" 8919347527.27768 34053 "MetaG" "DiNRT2"
"2645" 146 "5-20" "SRF" 30096338353.9195 219741 "MetaG" "DiNRT2"
"2646" 146 "5-20" "SRF" 18357197631.8986 1081835 "MetaG" "DiNRT2"
"2647" 146 "5-20" "SRF" 10556041454.7582 45112029 "MetaG" "DiNRT2"
"2648" 146 "5-20" "SRF" 9195659408.54401 64742696 "MetaG" "DiNRT2"
"2649" 146 "5-20" "SRF" 9305200178.92795 94771417 "MetaG" "DiNRT2"
"2650" 147 "0.8-5" "SRF" 21599342995.2011 1121395 "MetaG" "DiNRT2"
"2651" 147 "0.8-5" "SRF" 6916220392.92492 44067762 "MetaG" "DiNRT2"
"2652" 147 "0.8-5" "SRF" 26644993215.9862 45112029 "MetaG" "DiNRT2"
"2653" 147 "0.8-5" "SRF" 4162540051.29739 45127212 "MetaG" "DiNRT2"
"2654" 147 "0.8-5" "SRF" 2383133617.155 50465214 "MetaG" "DiNRT2"
"2655" 147 "0.8-5" "SRF" 7113201353.48289 50479391 "MetaG" "DiNRT2"
"2656" 147 "0.8-5" "SRF" 2353194752.61787 93173702 "MetaG" "DiNRT2"
"2657" 147 "0.8-5" "SRF" 5018467576.91581 93181724 "MetaG" "DiNRT2"
"2658" 147 "20-180" "SRF" 9520437939.17297 34053 "MetaG" "DiNRT2"
"2659" 147 "20-180" "SRF" 36713809341.3298 219741 "MetaG" "DiNRT2"
"2660" 147 "20-180" "SRF" 18915831320.3389 45846523 "MetaG" "DiNRT2"
"2661" 147 "5-20" "SRF" 16524287568.3332 4991 "MetaG" "DiNRT2"
"2662" 147 "5-20" "SRF" 20557000605.8431 14872 "MetaG" "DiNRT2"
"2663" 147 "5-20" "SRF" 18224675998.8477 94505348 "MetaG" "DiNRT2"
"2664" 148 "180-2000" "SRF" 55823920621.1496 94504159 "MetaG" "DiNRT2"
"2665" 148 "20-180" "SRF" 6918301681.92023 1081835 "MetaG" "DiNRT2"
"2666" 148 "20-180" "SRF" 12548394637.8744 64635187 "MetaG" "DiNRT2"
"2667" 148 "20-180" "SRF" 7053526998.52776 64742695 "MetaG" "DiNRT2"
"2668" 148 "20-180" "SRF" 20968873139.016 89383029 "MetaG" "DiNRT2"
"2669" 148 "20-180" "SRF" 7447998548.37884 89806351 "MetaG" "DiNRT2"
"2670" 148 "5-20" "SRF" 14015234040.96 4991 "MetaG" "DiNRT2"
"2671" 148 "5-20" "SRF" 17435618539.0515 14872 "MetaG" "DiNRT2"
"2672" 148 "5-20" "SRF" 7916713282.59634 14873 "MetaG" "DiNRT2"
"2673" 148 "5-20" "SRF" 12571604783.5221 1081834 "MetaG" "DiNRT2"
"2674" 148 "5-20" "SRF" 28983885363.618 1081835 "MetaG" "DiNRT2"
"2675" 148 "5-20" "SRF" 12230413004.4286 36508572 "MetaG" "DiNRT2"
"2676" 148 "5-20" "SRF" 7205864488.46407 36514495 "MetaG" "DiNRT2"
"2677" 148 "5-20" "SRF" 19791783206.4908 48491804 "MetaG" "DiNRT2"
"2678" 148 "5-20" "SRF" 43556638134.7308 64742696 "MetaG" "DiNRT2"
"2679" 148 "5-20" "SRF" 10651577871.1296 90369077 "MetaG" "DiNRT2"
"2680" 148 "5-20" "SRF" 51276742486.8384 94470505 "MetaG" "DiNRT2"
"2681" 148 "5-20" "SRF" 21737914022.7134 94504159 "MetaG" "DiNRT2"
"2682" 148 "5-20" "SRF" 15457434905.3332 94505348 "MetaG" "DiNRT2"
"2683" 149 "180-2000" "SRF" 115263943760.632 94504159 "MetaG" "DiNRT2"
"2684" 149 "180-2000" "SRF" 6436057773.43628 97025905 "MetaG" "DiNRT2"
"2685" 149 "20-180" "SRF" 6748386725.33969 1085486 "MetaG" "DiNRT2"
"2686" 149 "20-180" "SRF" 17367232790.9972 44067762 "MetaG" "DiNRT2"
"2687" 149 "20-180" "SRF" 5226250608.40194 45127212 "MetaG" "DiNRT2"
"2688" 149 "20-180" "SRF" 5953956389.31869 50479391 "MetaG" "DiNRT2"
"2689" 149 "20-180" "SRF" 2894538798.49954 64365088 "MetaG" "DiNRT2"
"2690" 149 "20-180" "SRF" 5828532277.0282 64742696 "MetaG" "DiNRT2"
"2691" 149 "20-180" "SRF" 7819826346.73607 76122367 "MetaG" "DiNRT2"
"2692" 149 "20-180" "SRF" 3131574931.79877 89806351 "MetaG" "DiNRT2"
"2693" 149 "20-180" "SRF" 5415803739.27664 90488691 "MetaG" "DiNRT2"
"2694" 149 "5-20" "SRF" 773084969.050241 44462 "MetaG" "DiNRT2"
"2695" 149 "5-20" "SRF" 5338403306.99191 1060068 "MetaG" "DiNRT2"
"2696" 149 "5-20" "SRF" 5091366585.11079 1060069 "MetaG" "DiNRT2"
"2697" 149 "5-20" "SRF" 2043003077.1776 1072630 "MetaG" "DiNRT2"
"2698" 149 "5-20" "SRF" 5393293632.72137 1085486 "MetaG" "DiNRT2"
"2699" 149 "5-20" "SRF" 6742826299.56377 1121395 "MetaG" "DiNRT2"
"2700" 149 "5-20" "SRF" 3480671909.26555 18807810 "MetaG" "DiNRT2"
"2701" 149 "5-20" "SRF" 16655818317.8148 44067762 "MetaG" "DiNRT2"
"2702" 149 "5-20" "SRF" 1848371560.913 45103458 "MetaG" "DiNRT2"
"2703" 149 "5-20" "SRF" 13969723743.9442 48491804 "MetaG" "DiNRT2"
"2704" 149 "5-20" "SRF" 1896154180.07909 64742695 "MetaG" "DiNRT2"
"2705" 149 "5-20" "SRF" 3726518624.04639 64742696 "MetaG" "DiNRT2"
"2706" 149 "5-20" "SRF" 877787661.881331 64742724 "MetaG" "DiNRT2"
"2707" 149 "5-20" "SRF" 2974580147.97768 72083981 "MetaG" "DiNRT2"
"2708" 149 "5-20" "SRF" 970096945.034013 84100579 "MetaG" "DiNRT2"
"2709" 149 "5-20" "SRF" 3618893537.43133 84471756 "MetaG" "DiNRT2"
"2710" 149 "5-20" "SRF" 1409231738.33432 89383029 "MetaG" "DiNRT2"
"2711" 149 "5-20" "SRF" 2605979661.70315 90908756 "MetaG" "DiNRT2"
"2712" 149 "5-20" "SRF" 1670722516.44746 93173701 "MetaG" "DiNRT2"
"2713" 149 "5-20" "SRF" 9042570320.97854 93222087 "MetaG" "DiNRT2"
"2714" 149 "5-20" "SRF" 13948518226.3703 94504159 "MetaG" "DiNRT2"
"2715" 149 "5-20" "SRF" 1983707473.35452 94505348 "MetaG" "DiNRT2"
"2716" 149 "5-20" "SRF" 1722394346.85306 95658877 "MetaG" "DiNRT2"
"2717" 149 "5-20" "SRF" 1090391780.1325 97025905 "MetaG" "DiNRT2"
"2718" 150 "0.8-5" "DCM" 5215052587.8584 1121395 "MetaG" "DiNRT2"
"2719" 150 "0.8-5" "DCM" 2255040745.05456 24753836 "MetaG" "DiNRT2"
"2720" 150 "0.8-5" "DCM" 8239571953.08398 44109064 "MetaG" "DiNRT2"
"2721" 150 "0.8-5" "DCM" 3796966926.1413 44146951 "MetaG" "DiNRT2"
"2722" 150 "0.8-5" "DCM" 1346014730.43105 45030496 "MetaG" "DiNRT2"
"2723" 150 "0.8-5" "DCM" 21232498205.2229 45044202 "MetaG" "DiNRT2"
"2724" 150 "0.8-5" "DCM" 28518365600.6741 45051882 "MetaG" "DiNRT2"
"2725" 150 "0.8-5" "DCM" 24598162325.5871 50465214 "MetaG" "DiNRT2"
"2726" 150 "0.8-5" "DCM" 2576169965.07816 50479391 "MetaG" "DiNRT2"
"2727" 150 "0.8-5" "DCM" 41459511840.6227 83291884 "MetaG" "DiNRT2"
"2728" 150 "0.8-5" "DCM" 3814759648.3819 89383029 "MetaG" "DiNRT2"
"2729" 150 "0.8-5" "DCM" 2556751598.50722 93173702 "MetaG" "DiNRT2"
"2730" 150 "0.8-5" "DCM" 3775833529.52085 94504159 "MetaG" "DiNRT2"
"2731" 150 "0.8-5" "SRF" 1039491994.36445 1091105 "MetaG" "DiNRT2"
"2732" 150 "0.8-5" "SRF" 4128667754.68264 1121395 "MetaG" "DiNRT2"
"2733" 150 "0.8-5" "SRF" 3570554218.86959 24753836 "MetaG" "DiNRT2"
"2734" 150 "0.8-5" "SRF" 1630781974.96447 44109064 "MetaG" "DiNRT2"
"2735" 150 "0.8-5" "SRF" 7013985160.97905 44146951 "MetaG" "DiNRT2"
"2736" 150 "0.8-5" "SRF" 35486521523.2223 45044202 "MetaG" "DiNRT2"
"2737" 150 "0.8-5" "SRF" 36945002092.6984 45051882 "MetaG" "DiNRT2"
"2738" 150 "0.8-5" "SRF" 15374165947.1842 50465214 "MetaG" "DiNRT2"
"2739" 150 "0.8-5" "SRF" 37649665104.4525 83291884 "MetaG" "DiNRT2"
"2740" 150 "0.8-5" "SRF" 2685354318.77484 93173701 "MetaG" "DiNRT2"
"2741" 150 "0.8-5" "SRF" 2020329268.04377 94771417 "MetaG" "DiNRT2"
"2742" 150 "20-180" "DCM" 16787509637.8409 45051882 "MetaG" "DiNRT2"
"2743" 150 "5-20" "DCM" 5543988860.46425 23277257 "MetaG" "DiNRT2"
"2744" 150 "5-20" "DCM" 3281136264.35639 94504159 "MetaG" "DiNRT2"
"2745" 150 "5-20" "DCM" 2217595544.1857 94771417 "MetaG" "DiNRT2"
"2746" 150 "5-20" "SRF" 1762743158.91916 10557333 "MetaG" "DiNRT2"
"2747" 150 "5-20" "SRF" 4662522935.61443 50465214 "MetaG" "DiNRT2"
"2748" 150 "5-20" "SRF" 4541193342.49434 64742696 "MetaG" "DiNRT2"
"2749" 150 "5-20" "SRF" 4391543472.01069 83291884 "MetaG" "DiNRT2"
"2750" 150 "5-20" "SRF" 2205019872.07758 84471756 "MetaG" "DiNRT2"
"2751" 150 "5-20" "SRF" 9994753711.07165 90369077 "MetaG" "DiNRT2"
"2752" 150 "5-20" "SRF" 4219623520.31426 90488691 "MetaG" "DiNRT2"
"2753" 150 "5-20" "SRF" 4603948526.87556 93173702 "MetaG" "DiNRT2"
"2754" 150 "5-20" "SRF" 2315061925.0745 97447332 "MetaG" "DiNRT2"
"2755" 151 "0.8-5" "SRF" 1391514153.40224 24753836 "MetaG" "DiNRT2"
"2756" 151 "0.8-5" "SRF" 21351246921.0212 45044202 "MetaG" "DiNRT2"
"2757" 151 "0.8-5" "SRF" 4799394357.11664 45051882 "MetaG" "DiNRT2"
"2758" 151 "0.8-5" "SRF" 54323933584.1573 50465214 "MetaG" "DiNRT2"
"2759" 151 "0.8-5" "SRF" 6358691257.95198 50479391 "MetaG" "DiNRT2"
"2760" 151 "0.8-5" "SRF" 1575710819.88145 64807502 "MetaG" "DiNRT2"
"2761" 151 "0.8-5" "SRF" 31602962243.6858 83291884 "MetaG" "DiNRT2"
"2762" 151 "0.8-5" "SRF" 4541922327.10857 86694497 "MetaG" "DiNRT2"
"2763" 151 "180-2000" "DCM" 48049961086.1267 50465214 "MetaG" "DiNRT2"
"2764" 151 "180-2000" "SRF" 27521454293.6353 50479391 "MetaG" "DiNRT2"
"2765" 151 "20-180" "DCM" 20579823446.0449 45127212 "MetaG" "DiNRT2"
"2766" 151 "20-180" "DCM" 22195136131.1449 83291884 "MetaG" "DiNRT2"
"2767" 151 "20-180" "DCM" 17181670780.557 94504159 "MetaG" "DiNRT2"
"2768" 151 "20-180" "SRF" 10689771814.9784 64661767 "MetaG" "DiNRT2"
"2769" 151 "5-20" "SRF" 109611864115.065 50770291 "MetaG" "DiNRT2"
"2770" 151 "5-20" "SRF" 43798786793.1475 54934245 "MetaG" "DiNRT2"
"2771" 151 "5-20" "SRF" 24503895496.5181 93201482 "MetaG" "DiNRT2"
"2772" 151 "5-20" "SRF" 44987125969.7057 93252982 "MetaG" "DiNRT2"
"2773" 152 "0.8-5" "SRF" 2188074802.09809 24753836 "MetaG" "DiNRT2"
"2774" 152 "0.8-5" "SRF" 17097294449.2946 44063915 "MetaG" "DiNRT2"
"2775" 152 "0.8-5" "SRF" 4061156830.62936 53390245 "MetaG" "DiNRT2"
"2776" 152 "0.8-5" "SRF" 4124778086.46167 53462545 "MetaG" "DiNRT2"
"2777" 152 "0.8-5" "SRF" 3701476117.88852 89383029 "MetaG" "DiNRT2"
"2778" 152 "0.8-5" "SRF" 6582458362.97843 93173701 "MetaG" "DiNRT2"
"2779" 152 "0.8-5" "SRF" 4961652032.39581 93173702 "MetaG" "DiNRT2"
"2780" 152 "0.8-5" "SRF" 4952319771.51983 94771417 "MetaG" "DiNRT2"
"2781" 152 "0.8-5" "SRF" 13729345368.9005 97672400 "MetaG" "DiNRT2"
"2782" 152 "180-2000" "SRF" 51095532387.6736 93173701 "MetaG" "DiNRT2"
"2783" 152 "20-180" "SRF" 5745120738.29726 52390910 "MetaG" "DiNRT2"
"2784" 152 "20-180" "SRF" 6319632812.12698 93173701 "MetaG" "DiNRT2"
"2785" 152 "20-180" "SRF" 15828393870.819 94504159 "MetaG" "DiNRT2"
"2786" 152 "5-20" "SRF" 2110258378.90442 219741 "MetaG" "DiNRT2"
"2787" 152 "5-20" "SRF" 3970537022.5171 52893548 "MetaG" "DiNRT2"
"2788" 152 "5-20" "SRF" 6872275399.9793 54934245 "MetaG" "DiNRT2"
"2789" 152 "5-20" "SRF" 4721070592.33833 56497031 "MetaG" "DiNRT2"
"2790" 152 "5-20" "SRF" 1073160271.65263 63157726 "MetaG" "DiNRT2"
"2791" 152 "5-20" "SRF" 1706797545.4494 89383029 "MetaG" "DiNRT2"
"2792" 152 "5-20" "SRF" 2429823857.23084 89408130 "MetaG" "DiNRT2"
"2793" 152 "5-20" "SRF" 3311187238.17184 90369077 "MetaG" "DiNRT2"
"2794" 152 "5-20" "SRF" 1011751656.10806 93173701 "MetaG" "DiNRT2"
"2795" 152 "5-20" "SRF" 2287880629.3901 93173702 "MetaG" "DiNRT2"
"2796" 152 "5-20" "SRF" 1689381243.96522 94504159 "MetaG" "DiNRT2"
"2797" 18 "0.8-5" "DCM" 36590701125.8088 1121395 "MetaG" "DiNRT2"
"2798" 18 "0.8-5" "DCM" 13625497246.5142 50465214 "MetaG" "DiNRT2"
"2799" 18 "0.8-5" "SRF" 28502366483.9634 1121395 "MetaG" "DiNRT2"
"2800" 18 "0.8-5" "SRF" 7075730610.92031 50465214 "MetaG" "DiNRT2"
"2801" 18 "20-180" "DCM" 8914420597.39733 1755 "MetaG" "DiNRT2"
"2802" 18 "20-180" "DCM" 4234221629.35608 31990 "MetaG" "DiNRT2"
"2803" 18 "20-180" "DCM" 14034265718.1389 1066763 "MetaG" "DiNRT2"
"2804" 18 "20-180" "DCM" 9256205422.31333 1073729 "MetaG" "DiNRT2"
"2805" 18 "20-180" "DCM" 9434095340.74339 1121395 "MetaG" "DiNRT2"
"2806" 18 "20-180" "DCM" 13560426175.7831 2410193 "MetaG" "DiNRT2"
"2807" 18 "20-180" "DCM" 9186913803.43131 25331352 "MetaG" "DiNRT2"
"2808" 18 "20-180" "DCM" 20602438202.1551 35183197 "MetaG" "DiNRT2"
"2809" 18 "20-180" "DCM" 10749359727.6646 35213166 "MetaG" "DiNRT2"
"2810" 18 "20-180" "DCM" 8941483197.87518 36510493 "MetaG" "DiNRT2"
"2811" 18 "20-180" "DCM" 67927227061.3489 36514495 "MetaG" "DiNRT2"
"2812" 18 "20-180" "DCM" 8698536814.47158 41232559 "MetaG" "DiNRT2"
"2813" 18 "20-180" "DCM" 13879946113.9495 62160157 "MetaG" "DiNRT2"
"2814" 18 "20-180" "DCM" 3083463740.9758 62525634 "MetaG" "DiNRT2"
"2815" 18 "20-180" "DCM" 18977606735.6965 93222087 "MetaG" "DiNRT2"
"2816" 18 "20-180" "SRF" 20880842537.8245 1755 "MetaG" "DiNRT2"
"2817" 18 "20-180" "SRF" 43831196788.4196 1066763 "MetaG" "DiNRT2"
"2818" 18 "20-180" "SRF" 254576766586.613 36514495 "MetaG" "DiNRT2"
"2819" 18 "20-180" "SRF" 19314194777.4278 36531355 "MetaG" "DiNRT2"
"2820" 18 "20-180" "SRF" 10613892883.8419 64365088 "MetaG" "DiNRT2"
"2821" 18 "5-20" "DCM" 12081250407.119 36514495 "MetaG" "DiNRT2"
"2822" 18 "5-20" "DCM" 35522808611.1672 86694497 "MetaG" "DiNRT2"
"2823" 18 "5-20" "DCM" 26582020516.8815 93205542 "MetaG" "DiNRT2"
"2824" 18 "5-20" "DCM" 16876385877.9857 93222087 "MetaG" "DiNRT2"
"2825" 18 "5-20" "SRF" 8900726554.17336 2134 "MetaG" "DiNRT2"
"2826" 18 "5-20" "SRF" 12169294798.3495 4991 "MetaG" "DiNRT2"
"2827" 18 "5-20" "SRF" 25853952862.5671 1066763 "MetaG" "DiNRT2"
"2828" 18 "5-20" "SRF" 9716839017.59327 2410195 "MetaG" "DiNRT2"
"2829" 18 "5-20" "SRF" 100108540727.382 36514495 "MetaG" "DiNRT2"
"2830" 18 "5-20" "SRF" 48073386657.6262 41232559 "MetaG" "DiNRT2"
"2831" 18 "5-20" "SRF" 4132221954.27301 63164773 "MetaG" "DiNRT2"
"2832" 18 "5-20" "SRF" 52440878615.5678 93222087 "MetaG" "DiNRT2"
"2833" 20 "5-20" "SRF" 75038860523.4853 35183197 "MetaG" "DiNRT2"
"2834" 22 "0.8-5" "DCM" 3574509917.8748 24753836 "MetaG" "DiNRT2"
"2835" 22 "0.8-5" "DCM" 10102281422.3863 36508572 "MetaG" "DiNRT2"
"2836" 22 "0.8-5" "DCM" 12037295525.6791 44146951 "MetaG" "DiNRT2"
"2837" 22 "0.8-5" "DCM" 9412093948.59809 94470505 "MetaG" "DiNRT2"
"2838" 22 "0.8-5" "DCM" 8511860688.34304 94505348 "MetaG" "DiNRT2"
"2839" 22 "0.8-5" "SRF" 7431040273.22746 1121395 "MetaG" "DiNRT2"
"2840" 22 "0.8-5" "SRF" 4184651466.99425 44063915 "MetaG" "DiNRT2"
"2841" 22 "0.8-5" "SRF" 4982755097.29728 93222087 "MetaG" "DiNRT2"
"2842" 22 "180-2000" "DCM" 22466965866.0989 1132490 "MetaG" "DiNRT2"
"2843" 22 "20-180" "DCM" 2465054014.2336 128910 "MetaG" "DiNRT2"
"2844" 22 "20-180" "DCM" 4667836890.07293 1055820 "MetaG" "DiNRT2"
"2845" 22 "20-180" "DCM" 3307620125.83313 1066763 "MetaG" "DiNRT2"
"2846" 22 "20-180" "DCM" 2793022574.06726 1081834 "MetaG" "DiNRT2"
"2847" 22 "20-180" "DCM" 3219662385.93775 1081835 "MetaG" "DiNRT2"
"2848" 22 "20-180" "DCM" 10258510498.6431 1132490 "MetaG" "DiNRT2"
"2849" 22 "20-180" "DCM" 20257564506.0753 1132491 "MetaG" "DiNRT2"
"2850" 22 "20-180" "DCM" 2240186780.57718 1429526 "MetaG" "DiNRT2"
"2851" 22 "20-180" "DCM" 18157303379.415 5980671 "MetaG" "DiNRT2"
"2852" 22 "20-180" "DCM" 2913371056.55363 35183197 "MetaG" "DiNRT2"
"2853" 22 "20-180" "DCM" 3800141662.81851 35213166 "MetaG" "DiNRT2"
"2854" 22 "20-180" "DCM" 3590478674.52508 35222760 "MetaG" "DiNRT2"
"2855" 22 "20-180" "DCM" 2747331967.31469 36508573 "MetaG" "DiNRT2"
"2856" 22 "20-180" "DCM" 20546606865.4516 36510493 "MetaG" "DiNRT2"
"2857" 22 "20-180" "DCM" 24013810323.1612 36514495 "MetaG" "DiNRT2"
"2858" 22 "20-180" "DCM" 11660009133.3961 36531355 "MetaG" "DiNRT2"
"2859" 22 "20-180" "DCM" 4989962375.13867 36537692 "MetaG" "DiNRT2"
"2860" 22 "20-180" "DCM" 39414899208.4961 36544487 "MetaG" "DiNRT2"
"2861" 22 "20-180" "DCM" 3702840738.30821 45112029 "MetaG" "DiNRT2"
"2862" 22 "20-180" "DCM" 1090074136.94752 62525634 "MetaG" "DiNRT2"
"2863" 22 "20-180" "DCM" 3229648931.79986 63112011 "MetaG" "DiNRT2"
"2864" 22 "20-180" "DCM" 2114619852.98999 63164773 "MetaG" "DiNRT2"
"2865" 22 "20-180" "DCM" 1614824465.89992 64603376 "MetaG" "DiNRT2"
"2866" 22 "20-180" "DCM" 6565187992.51117 64742695 "MetaG" "DiNRT2"
"2867" 22 "20-180" "DCM" 8064117221.28462 64742696 "MetaG" "DiNRT2"
"2868" 22 "20-180" "DCM" 4472675324.79497 93222087 "MetaG" "DiNRT2"
"2869" 22 "20-180" "DCM" 1717082479.57169 94505348 "MetaG" "DiNRT2"
"2870" 22 "20-180" "SRF" 8673700852.35489 1755 "MetaG" "DiNRT2"
"2871" 22 "20-180" "SRF" 8569948449.81481 4991 "MetaG" "DiNRT2"
"2872" 22 "20-180" "SRF" 9103528467.65585 1066763 "MetaG" "DiNRT2"
"2873" 22 "20-180" "SRF" 4224337797.19644 1070323 "MetaG" "DiNRT2"
"2874" 22 "20-180" "SRF" 13938671019.5431 1132491 "MetaG" "DiNRT2"
"2875" 22 "20-180" "SRF" 6165642774.56555 1429526 "MetaG" "DiNRT2"
"2876" 22 "20-180" "SRF" 4543105202.31146 5980671 "MetaG" "DiNRT2"
"2877" 22 "20-180" "SRF" 19764074218.0556 35222760 "MetaG" "DiNRT2"
"2878" 22 "20-180" "SRF" 8700032670.36449 36510493 "MetaG" "DiNRT2"
"2879" 22 "20-180" "SRF" 61686763011.459 36514495 "MetaG" "DiNRT2"
"2880" 22 "20-180" "SRF" 40114652318.282 36531355 "MetaG" "DiNRT2"
"2881" 22 "20-180" "SRF" 18311762055.0675 36537692 "MetaG" "DiNRT2"
"2882" 22 "20-180" "SRF" 4716574657.04092 36544487 "MetaG" "DiNRT2"
"2883" 22 "20-180" "SRF" 3000199708.56163 62525634 "MetaG" "DiNRT2"
"2884" 22 "20-180" "SRF" 4438957189.61906 64742696 "MetaG" "DiNRT2"
"2885" 22 "20-180" "SRF" 24620195546.547 93222087 "MetaG" "DiNRT2"
"2886" 22 "20-180" "SRF" 5225730783.40275 94470505 "MetaG" "DiNRT2"
"2887" 22 "20-180" "SRF" 6695772807.51884 98302011 "MetaG" "DiNRT2"
"2888" 22 "5-20" "DCM" 20349105285.7314 1081834 "MetaG" "DiNRT2"
"2889" 22 "5-20" "DCM" 7819157339.22969 1081835 "MetaG" "DiNRT2"
"2890" 22 "5-20" "DCM" 12299199822.5043 1132491 "MetaG" "DiNRT2"
"2891" 22 "5-20" "DCM" 21761751148.9405 1429526 "MetaG" "DiNRT2"
"2892" 22 "5-20" "DCM" 17439417127.6337 35222760 "MetaG" "DiNRT2"
"2893" 22 "5-20" "DCM" 13197888744.8167 36508572 "MetaG" "DiNRT2"
"2894" 22 "5-20" "DCM" 15353463773.5694 36510493 "MetaG" "DiNRT2"
"2895" 22 "5-20" "DCM" 16157926412.1846 36537692 "MetaG" "DiNRT2"
"2896" 22 "5-20" "DCM" 10589260818.7055 62525634 "MetaG" "DiNRT2"
"2897" 22 "5-20" "DCM" 7843410308.64418 64603376 "MetaG" "DiNRT2"
"2898" 22 "5-20" "SRF" 12133418627.5577 1055820 "MetaG" "DiNRT2"
"2899" 22 "5-20" "SRF" 10890133778.9185 1081834 "MetaG" "DiNRT2"
"2900" 22 "5-20" "SRF" 6276811800.83612 1081835 "MetaG" "DiNRT2"
"2901" 22 "5-20" "SRF" 8734599554.17558 1429526 "MetaG" "DiNRT2"
"2902" 22 "5-20" "SRF" 15891865368.4009 36508572 "MetaG" "DiNRT2"
"2903" 22 "5-20" "SRF" 32135951499.5842 36508573 "MetaG" "DiNRT2"
"2904" 22 "5-20" "SRF" 12324960148.0899 36510493 "MetaG" "DiNRT2"
"2905" 22 "5-20" "SRF" 14437560002.7767 45112029 "MetaG" "DiNRT2"
"2906" 22 "5-20" "SRF" 25185123280.2779 63112011 "MetaG" "DiNRT2"
"2907" 22 "5-20" "SRF" 5692431117.19125 64635187 "MetaG" "DiNRT2"
"2908" 22 "5-20" "SRF" 25597994153.7251 64742695 "MetaG" "DiNRT2"
"2909" 22 "5-20" "SRF" 6288478737.26891 64742696 "MetaG" "DiNRT2"
"2910" 22 "5-20" "SRF" 34878366604.6461 93222087 "MetaG" "DiNRT2"
"2911" 22 "5-20" "SRF" 14806133744.6419 94470505 "MetaG" "DiNRT2"
"2912" 23 "0.8-5" "DCM" 1533407529.3044 1070323 "MetaG" "DiNRT2"
"2913" 23 "0.8-5" "DCM" 38318488727.1657 1121395 "MetaG" "DiNRT2"
"2914" 23 "0.8-5" "DCM" 2909014731.20833 12864827 "MetaG" "DiNRT2"
"2915" 23 "0.8-5" "DCM" 20171317659.725 24753836 "MetaG" "DiNRT2"
"2916" 23 "0.8-5" "DCM" 2714675542.48461 36508572 "MetaG" "DiNRT2"
"2917" 23 "0.8-5" "DCM" 3198842767.15898 36514495 "MetaG" "DiNRT2"
"2918" 23 "0.8-5" "DCM" 25877205668.6593 44146951 "MetaG" "DiNRT2"
"2919" 23 "0.8-5" "DCM" 4874712595.50189 89383029 "MetaG" "DiNRT2"
"2920" 23 "0.8-5" "DCM" 11171216364.6918 93222087 "MetaG" "DiNRT2"
"2921" 23 "0.8-5" "SRF" 1827361140.58983 1081834 "MetaG" "DiNRT2"
"2922" 23 "0.8-5" "SRF" 2106494227.6187 1081835 "MetaG" "DiNRT2"
"2923" 23 "0.8-5" "SRF" 5661276176.27606 24753836 "MetaG" "DiNRT2"
"2924" 23 "0.8-5" "SRF" 3555533576.26247 36508572 "MetaG" "DiNRT2"
"2925" 23 "0.8-5" "SRF" 12709705843.5054 44146951 "MetaG" "DiNRT2"
"2926" 23 "0.8-5" "SRF" 4845236367.08312 45112029 "MetaG" "DiNRT2"
"2927" 23 "0.8-5" "SRF" 4295335644.46334 64742695 "MetaG" "DiNRT2"
"2928" 23 "180-2000" "DCM" 5873340720.08447 2134 "MetaG" "DiNRT2"
"2929" 23 "180-2000" "DCM" 11581187653.3465 5475 "MetaG" "DiNRT2"
"2930" 23 "180-2000" "DCM" 9428691633.50637 8398 "MetaG" "DiNRT2"
"2931" 23 "180-2000" "DCM" 37504069514.2824 8399 "MetaG" "DiNRT2"
"2932" 23 "180-2000" "DCM" 46324750613.3861 31990 "MetaG" "DiNRT2"
"2933" 23 "180-2000" "DCM" 19071671713.2288 128910 "MetaG" "DiNRT2"
"2934" 23 "180-2000" "DCM" 8562791381.44966 202827 "MetaG" "DiNRT2"
"2935" 23 "180-2000" "DCM" 27658975339.2559 1056943 "MetaG" "DiNRT2"
"2936" 23 "180-2000" "DCM" 8530150499.43651 1066763 "MetaG" "DiNRT2"
"2937" 23 "180-2000" "DCM" 19842054511.4972 1132490 "MetaG" "DiNRT2"
"2938" 23 "180-2000" "DCM" 13060755725.7909 1132491 "MetaG" "DiNRT2"
"2939" 23 "180-2000" "DCM" 12762791716.8376 2410194 "MetaG" "DiNRT2"
"2940" 23 "180-2000" "DCM" 12823741056.4595 2410195 "MetaG" "DiNRT2"
"2941" 23 "180-2000" "DCM" 33810327916.9048 35183197 "MetaG" "DiNRT2"
"2942" 23 "180-2000" "DCM" 68602334454.5926 35213166 "MetaG" "DiNRT2"
"2943" 23 "180-2000" "DCM" 97226067106.3365 35222760 "MetaG" "DiNRT2"
"2944" 23 "180-2000" "DCM" 7007545347.65819 36508572 "MetaG" "DiNRT2"
"2945" 23 "180-2000" "DCM" 7085201523.0148 36508573 "MetaG" "DiNRT2"
"2946" 23 "180-2000" "DCM" 8257353558.49513 36514495 "MetaG" "DiNRT2"
"2947" 23 "180-2000" "DCM" 97728969495.7841 36531355 "MetaG" "DiNRT2"
"2948" 23 "180-2000" "DCM" 3965285554.07947 41232559 "MetaG" "DiNRT2"
"2949" 23 "180-2000" "DCM" 4232804819.07727 64742695 "MetaG" "DiNRT2"
"2950" 23 "180-2000" "SRF" 15117708356.4119 8399 "MetaG" "DiNRT2"
"2951" 23 "180-2000" "SRF" 12939963159.8218 1055820 "MetaG" "DiNRT2"
"2952" 23 "180-2000" "SRF" 21328628932.3958 1132490 "MetaG" "DiNRT2"
"2953" 23 "180-2000" "SRF" 10289238767.2917 2410194 "MetaG" "DiNRT2"
"2954" 23 "180-2000" "SRF" 44790120758.0314 35222760 "MetaG" "DiNRT2"
"2955" 23 "180-2000" "SRF" 13313996535.2902 36514495 "MetaG" "DiNRT2"
"2956" 23 "180-2000" "SRF" 66666893065.5655 36531355 "MetaG" "DiNRT2"
"2957" 23 "180-2000" "SRF" 27897626760.8014 93222087 "MetaG" "DiNRT2"
"2958" 23 "180-2000" "SRF" 14280051692.864 94505348 "MetaG" "DiNRT2"
"2959" 23 "20-180" "DCM" 645483196.402017 1755 "MetaG" "DiNRT2"
"2960" 23 "20-180" "DCM" 919785716.32214 5475 "MetaG" "DiNRT2"
"2961" 23 "20-180" "DCM" 372324804.628539 8399 "MetaG" "DiNRT2"
"2962" 23 "20-180" "DCM" 330750074.583169 18871 "MetaG" "DiNRT2"
"2963" 23 "20-180" "DCM" 11344023834.6398 31990 "MetaG" "DiNRT2"
"2964" 23 "20-180" "DCM" 680062653.352126 202827 "MetaG" "DiNRT2"
"2965" 23 "20-180" "DCM" 7648570762.38709 1055820 "MetaG" "DiNRT2"
"2966" 23 "20-180" "DCM" 9414404712.67923 1056943 "MetaG" "DiNRT2"
"2967" 23 "20-180" "DCM" 8468378656.73551 1066763 "MetaG" "DiNRT2"
"2968" 23 "20-180" "DCM" 628737170.08027 1070323 "MetaG" "DiNRT2"
"2969" 23 "20-180" "DCM" 858104807.234017 1081834 "MetaG" "DiNRT2"
"2970" 23 "20-180" "DCM" 1258216212.92759 1110878 "MetaG" "DiNRT2"
"2971" 23 "20-180" "DCM" 8880459401.62063 1121395 "MetaG" "DiNRT2"
"2972" 23 "20-180" "DCM" 1037294008.22581 1132491 "MetaG" "DiNRT2"
"2973" 23 "20-180" "DCM" 1376512358.59226 1429526 "MetaG" "DiNRT2"
"2974" 23 "20-180" "DCM" 2945685747.1164 2410193 "MetaG" "DiNRT2"
"2975" 23 "20-180" "DCM" 3040888518.41104 2410194 "MetaG" "DiNRT2"
"2976" 23 "20-180" "DCM" 9166231293.31923 2410195 "MetaG" "DiNRT2"
"2977" 23 "20-180" "DCM" 338090754.741958 5980671 "MetaG" "DiNRT2"
"2978" 23 "20-180" "DCM" 512909206.568608 10557333 "MetaG" "DiNRT2"
"2979" 23 "20-180" "DCM" 1995642371.40886 25331352 "MetaG" "DiNRT2"
"2980" 23 "20-180" "DCM" 133665229917.277 35183197 "MetaG" "DiNRT2"
"2981" 23 "20-180" "DCM" 125314201980.612 35213166 "MetaG" "DiNRT2"
"2982" 23 "20-180" "DCM" 8457165355.34175 35222760 "MetaG" "DiNRT2"
"2983" 23 "20-180" "DCM" 1391359917.08786 36508572 "MetaG" "DiNRT2"
"2984" 23 "20-180" "DCM" 3938980307.75354 36508573 "MetaG" "DiNRT2"
"2985" 23 "20-180" "DCM" 5179542151.57808 36510493 "MetaG" "DiNRT2"
"2986" 23 "20-180" "DCM" 11476580078.7099 36514495 "MetaG" "DiNRT2"
"2987" 23 "20-180" "DCM" 10149916062.5724 36531355 "MetaG" "DiNRT2"
"2988" 23 "20-180" "DCM" 1022049431.74709 36537692 "MetaG" "DiNRT2"
"2989" 23 "20-180" "DCM" 2457000554.0464 36544487 "MetaG" "DiNRT2"
"2990" 23 "20-180" "DCM" 1259702587.6623 41232559 "MetaG" "DiNRT2"
"2991" 23 "20-180" "DCM" 3572322413.58839 62525634 "MetaG" "DiNRT2"
"2992" 23 "20-180" "DCM" 433118700.428975 63164773 "MetaG" "DiNRT2"
"2993" 23 "20-180" "DCM" 2528365715.36724 63244599 "MetaG" "DiNRT2"
"2994" 23 "20-180" "DCM" 13606096243.2089 64297455 "MetaG" "DiNRT2"
"2995" 23 "20-180" "DCM" 6702697511.43859 64297456 "MetaG" "DiNRT2"
"2996" 23 "20-180" "DCM" 450692409.32212 64583293 "MetaG" "DiNRT2"
"2997" 23 "20-180" "DCM" 17834882542.8403 64583294 "MetaG" "DiNRT2"
"2998" 23 "20-180" "DCM" 3986311179.27527 64635941 "MetaG" "DiNRT2"
"2999" 23 "20-180" "DCM" 286342169.832475 64640210 "MetaG" "DiNRT2"
"3000" 23 "20-180" "DCM" 672344413.906767 64742695 "MetaG" "DiNRT2"
"3001" 23 "20-180" "DCM" 660680446.379267 64742696 "MetaG" "DiNRT2"
"3002" 23 "20-180" "DCM" 4140500933.67078 64799635 "MetaG" "DiNRT2"
"3003" 23 "20-180" "DCM" 781772903.560219 90458079 "MetaG" "DiNRT2"
"3004" 23 "20-180" "DCM" 1059978370.23473 92863408 "MetaG" "DiNRT2"
"3005" 23 "20-180" "DCM" 2290245361.80442 93222087 "MetaG" "DiNRT2"
"3006" 23 "20-180" "DCM" 1944453392.51666 94470505 "MetaG" "DiNRT2"
"3007" 23 "20-180" "DCM" 351694670.335137 94505348 "MetaG" "DiNRT2"
"3008" 23 "20-180" "SRF" 10315017309.6036 31990 "MetaG" "DiNRT2"
"3009" 23 "20-180" "SRF" 10721945667.3046 1055820 "MetaG" "DiNRT2"
"3010" 23 "20-180" "SRF" 5278933225.8389 1056943 "MetaG" "DiNRT2"
"3011" 23 "20-180" "SRF" 11396324714.994 1066763 "MetaG" "DiNRT2"
"3012" 23 "20-180" "SRF" 17051155039.3542 2410194 "MetaG" "DiNRT2"
"3013" 23 "20-180" "SRF" 11190152901.6847 25331352 "MetaG" "DiNRT2"
"3014" 23 "20-180" "SRF" 20075898266.8166 35183197 "MetaG" "DiNRT2"
"3015" 23 "20-180" "SRF" 26186591388.906 35213166 "MetaG" "DiNRT2"
"3016" 23 "20-180" "SRF" 24741813932.9663 35222760 "MetaG" "DiNRT2"
"3017" 23 "20-180" "SRF" 4732932744.43288 36508573 "MetaG" "DiNRT2"
"3018" 23 "20-180" "SRF" 10891205283.1819 36510493 "MetaG" "DiNRT2"
"3019" 23 "20-180" "SRF" 38611533121.0959 36514495 "MetaG" "DiNRT2"
"3020" 23 "20-180" "SRF" 20087138971.3333 36531355 "MetaG" "DiNRT2"
"3021" 23 "20-180" "SRF" 22255353723.8221 64603376 "MetaG" "DiNRT2"
"3022" 25 "0.8-5" "DCM" 11099626461.5156 1121395 "MetaG" "DiNRT2"
"3023" 25 "0.8-5" "DCM" 71993837561.3262 24753836 "MetaG" "DiNRT2"
"3024" 25 "0.8-5" "DCM" 9143280689.40675 36508573 "MetaG" "DiNRT2"
"3025" 25 "0.8-5" "DCM" 5327957228.29823 36514495 "MetaG" "DiNRT2"
"3026" 25 "0.8-5" "DCM" 43100788324.4424 44146951 "MetaG" "DiNRT2"
"3027" 25 "0.8-5" "DCM" 16238535057.5688 89383029 "MetaG" "DiNRT2"
"3028" 25 "0.8-5" "DCM" 12637867911.3244 94470505 "MetaG" "DiNRT2"
"3029" 25 "0.8-5" "SRF" 7379134264.17961 24753836 "MetaG" "DiNRT2"
"3030" 25 "0.8-5" "SRF" 8283169991.81851 44146951 "MetaG" "DiNRT2"
"3031" 25 "180-2000" "SRF" 24873633391.6635 8398 "MetaG" "DiNRT2"
"3032" 25 "180-2000" "SRF" 24734674545.9 8399 "MetaG" "DiNRT2"
"3033" 25 "20-180" "DCM" 17979264870.1951 1132490 "MetaG" "DiNRT2"
"3034" 25 "20-180" "DCM" 9524506181.23592 36508572 "MetaG" "DiNRT2"
"3035" 25 "20-180" "DCM" 5540058847.37341 36510493 "MetaG" "DiNRT2"
"3036" 25 "20-180" "DCM" 67339313074.716 36514495 "MetaG" "DiNRT2"
"3037" 25 "20-180" "DCM" 10217779307.5297 36531355 "MetaG" "DiNRT2"
"3038" 25 "20-180" "DCM" 12013794498.5175 36544487 "MetaG" "DiNRT2"
"3039" 25 "20-180" "DCM" 16470174948.7798 62160156 "MetaG" "DiNRT2"
"3040" 25 "20-180" "DCM" 17199767995.5212 62160157 "MetaG" "DiNRT2"
"3041" 25 "20-180" "DCM" 11462910705.5578 62525634 "MetaG" "DiNRT2"
"3042" 25 "20-180" "SRF" 10874283773.1819 2134 "MetaG" "DiNRT2"
"3043" 25 "20-180" "SRF" 7147387206.87003 31990 "MetaG" "DiNRT2"
"3044" 25 "20-180" "SRF" 39483184093.8593 1066763 "MetaG" "DiNRT2"
"3045" 25 "20-180" "SRF" 3334041403.63383 1081834 "MetaG" "DiNRT2"
"3046" 25 "20-180" "SRF" 24181529869.1575 1132491 "MetaG" "DiNRT2"
"3047" 25 "20-180" "SRF" 23742705544.8843 2410195 "MetaG" "DiNRT2"
"3048" 25 "20-180" "SRF" 8571935415.68756 35222760 "MetaG" "DiNRT2"
"3049" 25 "20-180" "SRF" 9730667812.69334 36508572 "MetaG" "DiNRT2"
"3050" 25 "20-180" "SRF" 6559000713.8506 36508573 "MetaG" "DiNRT2"
"3051" 25 "20-180" "SRF" 7546634093.95683 36510493 "MetaG" "DiNRT2"
"3052" 25 "20-180" "SRF" 240789145210.042 36514495 "MetaG" "DiNRT2"
"3053" 25 "20-180" "SRF" 20456396235.594 36544487 "MetaG" "DiNRT2"
"3054" 25 "20-180" "SRF" 42712392964.7661 93222087 "MetaG" "DiNRT2"
"3055" 25 "5-20" "DCM" 5776311374.08557 1081834 "MetaG" "DiNRT2"
"3056" 25 "5-20" "DCM" 6537367578.20006 36510493 "MetaG" "DiNRT2"
"3057" 25 "5-20" "DCM" 9788222182.99591 90369077 "MetaG" "DiNRT2"
"3058" 25 "5-20" "SRF" 9595732896.01189 1081835 "MetaG" "DiNRT2"
"3059" 25 "5-20" "SRF" 9939974434.88227 1121395 "MetaG" "DiNRT2"
"3060" 25 "5-20" "SRF" 57255719899.82 36514495 "MetaG" "DiNRT2"
"3061" 25 "5-20" "SRF" 9914568749.42571 36537692 "MetaG" "DiNRT2"
"3062" 25 "5-20" "SRF" 14003880950.2267 62160156 "MetaG" "DiNRT2"
"3063" 26 "20-180" "SRF" 10191834098.8583 1055820 "MetaG" "DiNRT2"
"3064" 26 "20-180" "SRF" 10832870678.1384 1066763 "MetaG" "DiNRT2"
"3065" 26 "20-180" "SRF" 9147499167.05467 1081834 "MetaG" "DiNRT2"
"3066" 26 "20-180" "SRF" 15817197075.5008 1081835 "MetaG" "DiNRT2"
"3067" 26 "20-180" "SRF" 16285519051.9483 2410195 "MetaG" "DiNRT2"
"3068" 26 "20-180" "SRF" 14312483307.8258 35183197 "MetaG" "DiNRT2"
"3069" 26 "20-180" "SRF" 4498928350.2348 36508573 "MetaG" "DiNRT2"
"3070" 26 "20-180" "SRF" 267404016241.354 36514495 "MetaG" "DiNRT2"
"3071" 26 "20-180" "SRF" 9546998010.85656 36531355 "MetaG" "DiNRT2"
"3072" 26 "20-180" "SRF" 16837661402.9525 36544487 "MetaG" "DiNRT2"
"3073" 26 "20-180" "SRF" 14648572549.304 93222087 "MetaG" "DiNRT2"
"3074" 26 "20-180" "SRF" 11247320875.587 94505348 "MetaG" "DiNRT2"
"3075" 30 "20-180" "DCM" 80767123902.6455 35183197 "MetaG" "DiNRT2"
"3076" 30 "20-180" "SRF" 14147574212.1425 1056943 "MetaG" "DiNRT2"
"3077" 30 "20-180" "SRF" 53448888216.3311 1066763 "MetaG" "DiNRT2"
"3078" 30 "20-180" "SRF" 52481940145.0438 25331352 "MetaG" "DiNRT2"
"3079" 30 "20-180" "SRF" 7391367954.00678 36514495 "MetaG" "DiNRT2"
"3080" 30 "5-20" "SRF" 24338385544.4435 1121395 "MetaG" "DiNRT2"
"3081" 30 "5-20" "SRF" 42496890195.611 12864827 "MetaG" "DiNRT2"
"3082" 30 "5-20" "SRF" 47401397173.8944 25331352 "MetaG" "DiNRT2"
"3083" 36 "0.8-5" "DCM" 2726466655.97422 61360936 "MetaG" "DiNRT2"
"3084" 36 "0.8-5" "SRF" 3297539285.87285 53386804 "MetaG" "DiNRT2"
"3085" 36 "0.8-5" "SRF" 10708288251.7985 61360936 "MetaG" "DiNRT2"
"3086" 36 "0.8-5" "SRF" 5486076732.30511 63164773 "MetaG" "DiNRT2"
"3087" 36 "0.8-5" "SRF" 4189429564.18585 64603376 "MetaG" "DiNRT2"
"3088" 36 "180-2000" "DCM" 12578248711.939 36514495 "MetaG" "DiNRT2"
"3089" 36 "180-2000" "SRF" 27025804984.6864 12864827 "MetaG" "DiNRT2"
"3090" 36 "180-2000" "SRF" 7429603215.3474 36514495 "MetaG" "DiNRT2"
"3091" 36 "180-2000" "SRF" 10378466347.2121 93222087 "MetaG" "DiNRT2"
"3092" 36 "20-180" "DCM" 10720096948.994 36514495 "MetaG" "DiNRT2"
"3093" 36 "20-180" "DCM" 9311366260.1839 64684990 "MetaG" "DiNRT2"
"3094" 36 "20-180" "DCM" 5445447559.84514 89383029 "MetaG" "DiNRT2"
"3095" 36 "20-180" "DCM" 11551277428.1407 92863408 "MetaG" "DiNRT2"
"3096" 36 "20-180" "SRF" 3150947451.23027 2410195 "MetaG" "DiNRT2"
"3097" 36 "20-180" "SRF" 7380407117.31114 12864827 "MetaG" "DiNRT2"
"3098" 36 "20-180" "SRF" 12173586647.373 36514495 "MetaG" "DiNRT2"
"3099" 36 "20-180" "SRF" 2046552097.66631 63112011 "MetaG" "DiNRT2"
"3100" 36 "20-180" "SRF" 1921398940.84921 64365087 "MetaG" "DiNRT2"
"3101" 36 "20-180" "SRF" 4060359361.76995 64365088 "MetaG" "DiNRT2"
"3102" 36 "20-180" "SRF" 8186208390.66523 64603376 "MetaG" "DiNRT2"
"3103" 36 "20-180" "SRF" 4243140812.13901 64783947 "MetaG" "DiNRT2"
"3104" 36 "20-180" "SRF" 8278649890.68528 64807502 "MetaG" "DiNRT2"
"3105" 36 "20-180" "SRF" 3091885643.33467 89383029 "MetaG" "DiNRT2"
"3106" 36 "20-180" "SRF" 28342285063.9011 93222087 "MetaG" "DiNRT2"
"3107" 36 "20-180" "SRF" 10767108294.5107 93230856 "MetaG" "DiNRT2"
"3108" 38 "0.8-5" "DCM" 5434871812.23198 48491804 "MetaG" "DiNRT2"
"3109" 38 "0.8-5" "DCM" 1624971774.16229 52390910 "MetaG" "DiNRT2"
"3110" 38 "0.8-5" "DCM" 6187392524.69486 58091272 "MetaG" "DiNRT2"
"3111" 38 "0.8-5" "DCM" 5528254489.41808 93222087 "MetaG" "DiNRT2"
"3112" 38 "0.8-5" "SRF" 13456789425.4414 1121395 "MetaG" "DiNRT2"
"3113" 38 "0.8-5" "SRF" 1768185883.25875 52390910 "MetaG" "DiNRT2"
"3114" 38 "0.8-5" "SRF" 3418953172.70736 53386804 "MetaG" "DiNRT2"
"3115" 38 "0.8-5" "SRF" 3700854174.26251 61360936 "MetaG" "DiNRT2"
"3116" 38 "0.8-5" "SRF" 3007738873.58448 93222087 "MetaG" "DiNRT2"
"3117" 38 "20-180" "DCM" 22529899969.1501 76284 "MetaG" "DiNRT2"
"3118" 38 "20-180" "DCM" 7582993308.31181 64807502 "MetaG" "DiNRT2"
"3119" 38 "20-180" "DCM" 10402144004.6894 93205298 "MetaG" "DiNRT2"
"3120" 39 "0.8-5" "DCM" 5309668573.06881 1121395 "MetaG" "DiNRT2"
"3121" 39 "0.8-5" "DCM" 11960162543.3772 10557333 "MetaG" "DiNRT2"
"3122" 39 "0.8-5" "DCM" 52725144036.644 50465214 "MetaG" "DiNRT2"
"3123" 39 "0.8-5" "DCM" 2023533360.0001 53386804 "MetaG" "DiNRT2"
"3124" 39 "0.8-5" "DCM" 4380757210.65561 61360936 "MetaG" "DiNRT2"
"3125" 39 "0.8-5" "DCM" 5796078771.02127 89123109 "MetaG" "DiNRT2"
"3126" 39 "0.8-5" "SRF" 2377455533.43728 1070323 "MetaG" "DiNRT2"
"3127" 39 "0.8-5" "SRF" 7749195230.06337 1121395 "MetaG" "DiNRT2"
"3128" 39 "0.8-5" "SRF" 35909862713.699 50465214 "MetaG" "DiNRT2"
"3129" 39 "0.8-5" "SRF" 5104005803.42992 50479391 "MetaG" "DiNRT2"
"3130" 39 "0.8-5" "SRF" 4262330427.81145 61360936 "MetaG" "DiNRT2"
"3131" 39 "0.8-5" "SRF" 2529588823.53176 64807502 "MetaG" "DiNRT2"
"3132" 39 "180-2000" "DCM" 26876571982.4443 89836305 "MetaG" "DiNRT2"
"3133" 39 "20-180" "DCM" 8663131904.52556 2134 "MetaG" "DiNRT2"
"3134" 39 "20-180" "DCM" 6953623431.79264 8398 "MetaG" "DiNRT2"
"3135" 39 "20-180" "DCM" 18872858513.7345 1066763 "MetaG" "DiNRT2"
"3136" 39 "20-180" "DCM" 6089766154.28827 36514495 "MetaG" "DiNRT2"
"3137" 39 "20-180" "DCM" 8043834091.69189 63164773 "MetaG" "DiNRT2"
"3138" 39 "20-180" "DCM" 12187027405.3818 64365088 "MetaG" "DiNRT2"
"3139" 39 "20-180" "DCM" 5553538848.49844 64635187 "MetaG" "DiNRT2"
"3140" 39 "20-180" "DCM" 10929315415.9743 64640209 "MetaG" "DiNRT2"
"3141" 39 "20-180" "DCM" 5317916093.91661 64640210 "MetaG" "DiNRT2"
"3142" 39 "20-180" "DCM" 25195826378.8109 92847934 "MetaG" "DiNRT2"
"3143" 39 "20-180" "DCM" 39371609411.0247 92863408 "MetaG" "DiNRT2"
"3144" 39 "20-180" "DCM" 17013676575.3826 93222087 "MetaG" "DiNRT2"
"3145" 39 "20-180" "SRF" 62239518126.8784 2134 "MetaG" "DiNRT2"
"3146" 39 "20-180" "SRF" 3718948675.78138 5475 "MetaG" "DiNRT2"
"3147" 39 "20-180" "SRF" 4541609373.02235 8398 "MetaG" "DiNRT2"
"3148" 39 "20-180" "SRF" 4054703289.77042 18872 "MetaG" "DiNRT2"
"3149" 39 "20-180" "SRF" 6010457014.11136 29088 "MetaG" "DiNRT2"
"3150" 39 "20-180" "SRF" 22313692054.6883 31990 "MetaG" "DiNRT2"
"3151" 39 "20-180" "SRF" 3806504854.13998 1056943 "MetaG" "DiNRT2"
"3152" 39 "20-180" "SRF" 8217600695.27803 1066763 "MetaG" "DiNRT2"
"3153" 39 "20-180" "SRF" 6221502402.29324 10557333 "MetaG" "DiNRT2"
"3154" 39 "20-180" "SRF" 7639990250.66012 41232559 "MetaG" "DiNRT2"
"3155" 39 "20-180" "SRF" 8023885542.41172 63112011 "MetaG" "DiNRT2"
"3156" 39 "20-180" "SRF" 23879083374.2172 64365088 "MetaG" "DiNRT2"
"3157" 39 "20-180" "SRF" 8023885542.41172 64603376 "MetaG" "DiNRT2"
"3158" 39 "20-180" "SRF" 4029440340.9245 64635941 "MetaG" "DiNRT2"
"3159" 39 "20-180" "SRF" 3569123480.78577 64640209 "MetaG" "DiNRT2"
"3160" 39 "20-180" "SRF" 3473282356.16747 64640210 "MetaG" "DiNRT2"
"3161" 39 "20-180" "SRF" 10364185492.2817 64684990 "MetaG" "DiNRT2"
"3162" 39 "20-180" "SRF" 5140899640.05073 64687762 "MetaG" "DiNRT2"
"3163" 39 "20-180" "SRF" 17416297344.3011 92847933 "MetaG" "DiNRT2"
"3164" 39 "20-180" "SRF" 5485370438.66312 92847934 "MetaG" "DiNRT2"
"3165" 39 "20-180" "SRF" 25714718676.6752 92863408 "MetaG" "DiNRT2"
"3166" 4 "0.8-5" "DCM" 942659511.641614 23277257 "MetaG" "DiNRT2"
"3167" 4 "0.8-5" "DCM" 4997923283.32977 24753836 "MetaG" "DiNRT2"
"3168" 4 "0.8-5" "DCM" 740205253.449044 44067762 "MetaG" "DiNRT2"
"3169" 4 "0.8-5" "DCM" 5610231048.76258 44146951 "MetaG" "DiNRT2"
"3170" 4 "0.8-5" "DCM" 397762412.981051 45030496 "MetaG" "DiNRT2"
"3171" 4 "0.8-5" "DCM" 19055709045.9979 45044202 "MetaG" "DiNRT2"
"3172" 4 "0.8-5" "DCM" 31028508434.7868 45051882 "MetaG" "DiNRT2"
"3173" 4 "0.8-5" "DCM" 1670602134.52041 45127212 "MetaG" "DiNRT2"
"3174" 4 "0.8-5" "DCM" 3404245859.02273 54934245 "MetaG" "DiNRT2"
"3175" 4 "0.8-5" "DCM" 725472579.526355 64661767 "MetaG" "DiNRT2"
"3176" 4 "0.8-5" "DCM" 749428994.925048 64758040 "MetaG" "DiNRT2"
"3177" 4 "0.8-5" "DCM" 342492464.935848 64895350 "MetaG" "DiNRT2"
"3178" 4 "0.8-5" "DCM" 34953520993.0814 83291884 "MetaG" "DiNRT2"
"3179" 4 "0.8-5" "DCM" 16371900918.3 93173701 "MetaG" "DiNRT2"
"3180" 4 "0.8-5" "DCM" 14733199729.0619 93173702 "MetaG" "DiNRT2"
"3181" 4 "0.8-5" "DCM" 2014121796.47471 93181724 "MetaG" "DiNRT2"
"3182" 4 "0.8-5" "DCM" 853073430.393404 93218801 "MetaG" "DiNRT2"
"3183" 4 "0.8-5" "DCM" 7918339897.78957 94771417 "MetaG" "DiNRT2"
"3184" 4 "0.8-5" "SRF" 1740156046.55181 1072630 "MetaG" "DiNRT2"
"3185" 4 "0.8-5" "SRF" 3281883024.37446 1121395 "MetaG" "DiNRT2"
"3186" 4 "0.8-5" "SRF" 3185957338.96052 44146951 "MetaG" "DiNRT2"
"3187" 4 "0.8-5" "SRF" 8907877629.33476 45044202 "MetaG" "DiNRT2"
"3188" 4 "0.8-5" "SRF" 17946883252.0808 45051882 "MetaG" "DiNRT2"
"3189" 4 "0.8-5" "SRF" 35848100134.5634 50465214 "MetaG" "DiNRT2"
"3190" 4 "0.8-5" "SRF" 1611012390.26683 54934245 "MetaG" "DiNRT2"
"3191" 4 "0.8-5" "SRF" 26090871724.9325 83291884 "MetaG" "DiNRT2"
"3192" 4 "0.8-5" "SRF" 2200609708.35418 93222087 "MetaG" "DiNRT2"
"3193" 4 "180-2000" "SRF" 18358339665.0209 50465214 "MetaG" "DiNRT2"
"3194" 4 "5-20" "DCM" 11006785261.9137 1110878 "MetaG" "DiNRT2"
"3195" 4 "5-20" "DCM" 7208848925.40327 45044202 "MetaG" "DiNRT2"
"3196" 4 "5-20" "DCM" 3454907596.10068 45127212 "MetaG" "DiNRT2"
"3197" 4 "5-20" "DCM" 5866824219.79361 54934245 "MetaG" "DiNRT2"
"3198" 4 "5-20" "DCM" 9315209216.56864 83291884 "MetaG" "DiNRT2"
"3199" 4 "5-20" "DCM" 1790107562.74647 90488691 "MetaG" "DiNRT2"
"3200" 4 "5-20" "DCM" 8637268990.25171 93173701 "MetaG" "DiNRT2"
"3201" 4 "5-20" "DCM" 11718907675.2159 93173702 "MetaG" "DiNRT2"
"3202" 4 "5-20" "DCM" 3898955280.86598 94771417 "MetaG" "DiNRT2"
"3203" 4 "5-20" "SRF" 9098779962.93164 202827 "MetaG" "DiNRT2"
"3204" 4 "5-20" "SRF" 8900116644.96368 25331352 "MetaG" "DiNRT2"
"3205" 4 "5-20" "SRF" 9087189160.4311 45051882 "MetaG" "DiNRT2"
"3206" 4 "5-20" "SRF" 27226883553.2001 50465214 "MetaG" "DiNRT2"
"3207" 4 "5-20" "SRF" 13275639251.1261 63112011 "MetaG" "DiNRT2"
"3208" 4 "5-20" "SRF" 4228478654.97238 63244599 "MetaG" "DiNRT2"
"3209" 4 "5-20" "SRF" 17096329516.9285 83291884 "MetaG" "DiNRT2"
"3210" 4 "5-20" "SRF" 4826416435.00569 93205542 "MetaG" "DiNRT2"
"3211" 41 "0.8-5" "DCM" 4570753913.86244 1121395 "MetaG" "DiNRT2"
"3212" 41 "0.8-5" "DCM" 3431912871.35126 10557333 "MetaG" "DiNRT2"
"3213" 41 "0.8-5" "DCM" 36310162135.0601 50465214 "MetaG" "DiNRT2"
"3214" 41 "0.8-5" "DCM" 2151672756.19399 64661767 "MetaG" "DiNRT2"
"3215" 41 "0.8-5" "DCM" 2222724878.36115 64758040 "MetaG" "DiNRT2"
"3216" 41 "0.8-5" "DCM" 4337353714.00564 97510271 "MetaG" "DiNRT2"
"3217" 41 "0.8-5" "SRF" 4501226038.47748 1121395 "MetaG" "DiNRT2"
"3218" 41 "0.8-5" "SRF" 23657959077.6544 10557333 "MetaG" "DiNRT2"
"3219" 41 "0.8-5" "SRF" 29053237913.1118 50465214 "MetaG" "DiNRT2"
"3220" 41 "0.8-5" "SRF" 22235486854.6308 50479391 "MetaG" "DiNRT2"
"3221" 41 "0.8-5" "SRF" 27853120425.7268 61360936 "MetaG" "DiNRT2"
"3222" 41 "0.8-5" "SRF" 4913576116.12822 89123109 "MetaG" "DiNRT2"
"3223" 41 "180-2000" "SRF" 11563471118.2133 10557333 "MetaG" "DiNRT2"
"3224" 41 "180-2000" "SRF" 15215478768.8389 50479391 "MetaG" "DiNRT2"
"3225" 41 "180-2000" "SRF" 15081842192.4501 64807502 "MetaG" "DiNRT2"
"3226" 41 "20-180" "DCM" 8393021714.24436 10557333 "MetaG" "DiNRT2"
"3227" 41 "20-180" "DCM" 6419827867.51804 18635456 "MetaG" "DiNRT2"
"3228" 41 "20-180" "DCM" 13002304131.0835 89836305 "MetaG" "DiNRT2"
"3229" 41 "20-180" "DCM" 7782824328.23997 91067175 "MetaG" "DiNRT2"
"3230" 41 "20-180" "DCM" 10575207359.9479 93193777 "MetaG" "DiNRT2"
"3231" 41 "20-180" "DCM" 12210701290.3527 94523697 "MetaG" "DiNRT2"
"3232" 46 "0.8-5" "SRF" 2421210168.37005 1073729 "MetaG" "DiNRT2"
"3233" 46 "0.8-5" "SRF" 2334633562.34954 1083969 "MetaG" "DiNRT2"
"3234" 46 "0.8-5" "SRF" 7411535118.56997 10557333 "MetaG" "DiNRT2"
"3235" 46 "0.8-5" "SRF" 17153319112.6827 50465214 "MetaG" "DiNRT2"
"3236" 46 "0.8-5" "SRF" 111454477479.255 86694497 "MetaG" "DiNRT2"
"3237" 46 "0.8-5" "SRF" 13237612982.3943 93222087 "MetaG" "DiNRT2"
"3238" 46 "180-2000" "SRF" 14451766783.2978 1073729 "MetaG" "DiNRT2"
"3239" 46 "180-2000" "SRF" 4739798176.09293 1081835 "MetaG" "DiNRT2"
"3240" 46 "180-2000" "SRF" 4645002212.57107 1083969 "MetaG" "DiNRT2"
"3241" 46 "180-2000" "SRF" 21992119514.325 1085486 "MetaG" "DiNRT2"
"3242" 46 "180-2000" "SRF" 4000132385.56486 36508572 "MetaG" "DiNRT2"
"3243" 46 "180-2000" "SRF" 4808189241.36905 64807502 "MetaG" "DiNRT2"
"3244" 46 "180-2000" "SRF" 27718819713.3536 86694497 "MetaG" "DiNRT2"
"3245" 46 "180-2000" "SRF" 15237084792.7282 92863408 "MetaG" "DiNRT2"
"3246" 46 "180-2000" "SRF" 31155502645.2937 92863409 "MetaG" "DiNRT2"
"3247" 46 "180-2000" "SRF" 5590265244.8886 94470505 "MetaG" "DiNRT2"
"3248" 46 "180-2000" "SRF" 7109697264.1394 94504159 "MetaG" "DiNRT2"
"3249" 46 "180-2000" "SRF" 4659120760.32965 97510271 "MetaG" "DiNRT2"
"3250" 46 "20-180" "SRF" 3277852388.12192 5475 "MetaG" "DiNRT2"
"3251" 46 "20-180" "SRF" 3372890711.80119 1060068 "MetaG" "DiNRT2"
"3252" 46 "20-180" "SRF" 7744816987.69566 1072630 "MetaG" "DiNRT2"
"3253" 46 "20-180" "SRF" 25079382225.3979 1073729 "MetaG" "DiNRT2"
"3254" 46 "20-180" "SRF" 3058039325.61374 1081834 "MetaG" "DiNRT2"
"3255" 46 "20-180" "SRF" 3525160978.93878 1081835 "MetaG" "DiNRT2"
"3256" 46 "20-180" "SRF" 10363973278.08 1083969 "MetaG" "DiNRT2"
"3257" 46 "20-180" "SRF" 32712684665.3889 1085486 "MetaG" "DiNRT2"
"3258" 46 "20-180" "SRF" 12752092400.3222 12864827 "MetaG" "DiNRT2"
"3259" 46 "20-180" "SRF" 2975044521.36953 36508572 "MetaG" "DiNRT2"
"3260" 46 "20-180" "SRF" 3366913941.49085 41232559 "MetaG" "DiNRT2"
"3261" 46 "20-180" "SRF" 3507806340.27324 44067762 "MetaG" "DiNRT2"
"3262" 46 "20-180" "SRF" 9628691390.10814 48491804 "MetaG" "DiNRT2"
"3263" 46 "20-180" "SRF" 7252144151.32828 50465214 "MetaG" "DiNRT2"
"3264" 46 "20-180" "SRF" 3961212858.19598 64607746 "MetaG" "DiNRT2"
"3265" 46 "20-180" "SRF" 7152051823.01632 64807502 "MetaG" "DiNRT2"
"3266" 46 "20-180" "SRF" 103077491915.805 86694497 "MetaG" "DiNRT2"
"3267" 46 "20-180" "SRF" 6319495901.26828 89374144 "MetaG" "DiNRT2"
"3268" 46 "20-180" "SRF" 5666188173.90061 92863408 "MetaG" "DiNRT2"
"3269" 46 "20-180" "SRF" 23171484971.3171 92863409 "MetaG" "DiNRT2"
"3270" 46 "20-180" "SRF" 69420389345.7322 93205542 "MetaG" "DiNRT2"
"3271" 46 "20-180" "SRF" 39176531291.7115 93222087 "MetaG" "DiNRT2"
"3272" 46 "20-180" "SRF" 5287741468.40818 94504159 "MetaG" "DiNRT2"
"3273" 46 "20-180" "SRF" 13058843763.9038 95658877 "MetaG" "DiNRT2"
"3274" 46 "20-180" "SRF" 3465158238.87174 97510271 "MetaG" "DiNRT2"
"3275" 46 "5-20" "SRF" 10230396910.4512 1060069 "MetaG" "DiNRT2"
"3276" 46 "5-20" "SRF" 4557702910.19979 1073729 "MetaG" "DiNRT2"
"3277" 46 "5-20" "SRF" 4394730503.10777 1083969 "MetaG" "DiNRT2"
"3278" 46 "5-20" "SRF" 2600898611.95403 1085486 "MetaG" "DiNRT2"
"3279" 46 "5-20" "SRF" 2339130751.65414 1091105 "MetaG" "DiNRT2"
"3280" 46 "5-20" "SRF" 5231822027.50925 10557333 "MetaG" "DiNRT2"
"3281" 46 "5-20" "SRF" 24333239362.8451 12864827 "MetaG" "DiNRT2"
"3282" 46 "5-20" "SRF" 6693512612.4257 44067762 "MetaG" "DiNRT2"
"3283" 46 "5-20" "SRF" 13838368950.6256 50465214 "MetaG" "DiNRT2"
"3284" 46 "5-20" "SRF" 1916306905.4249 61360936 "MetaG" "DiNRT2"
"3285" 46 "5-20" "SRF" 65563339332.0782 86694497 "MetaG" "DiNRT2"
"3286" 46 "5-20" "SRF" 5070842888.20129 89123109 "MetaG" "DiNRT2"
"3287" 46 "5-20" "SRF" 10285539475.3586 93218801 "MetaG" "DiNRT2"
"3288" 46 "5-20" "SRF" 90329834438.8775 93222087 "MetaG" "DiNRT2"
"3289" 46 "5-20" "SRF" 16612383345.0809 95658877 "MetaG" "DiNRT2"
"3290" 51 "0.8-5" "DCM" 13781466983.1133 10557333 "MetaG" "DiNRT2"
"3291" 51 "0.8-5" "DCM" 118470645086.706 50465214 "MetaG" "DiNRT2"
"3292" 51 "0.8-5" "DCM" 1801991814.9618 54934245 "MetaG" "DiNRT2"
"3293" 51 "0.8-5" "DCM" 12114870975.8531 61360936 "MetaG" "DiNRT2"
"3294" 51 "0.8-5" "DCM" 10784819268.9683 64807502 "MetaG" "DiNRT2"
"3295" 51 "0.8-5" "DCM" 4775278309.64878 93173701 "MetaG" "DiNRT2"
"3296" 51 "0.8-5" "DCM" 3599456012.29808 93173702 "MetaG" "DiNRT2"
"3297" 51 "0.8-5" "DCM" 3592685875.59783 94771417 "MetaG" "DiNRT2"
"3298" 51 "0.8-5" "SRF" 26669522540.3342 10557333 "MetaG" "DiNRT2"
"3299" 51 "0.8-5" "SRF" 29392460433.2881 50465214 "MetaG" "DiNRT2"
"3300" 51 "0.8-5" "SRF" 41516073605.6655 61360936 "MetaG" "DiNRT2"
"3301" 51 "0.8-5" "SRF" 5797358569.77778 64807502 "MetaG" "DiNRT2"
"3302" 51 "5-20" "SRF" 7968827779.37842 10557333 "MetaG" "DiNRT2"
"3303" 51 "5-20" "SRF" 5269463407.54701 50465214 "MetaG" "DiNRT2"
"3304" 51 "5-20" "SRF" 15323777837.3803 61360936 "MetaG" "DiNRT2"
"3305" 51 "5-20" "SRF" 7476170105.29232 62160156 "MetaG" "DiNRT2"
"3306" 51 "5-20" "SRF" 7807348234.36746 62160157 "MetaG" "DiNRT2"
"3307" 51 "5-20" "SRF" 7795103334.37631 64807502 "MetaG" "DiNRT2"
"3308" 51 "5-20" "SRF" 5526081705.57964 89408130 "MetaG" "DiNRT2"
"3309" 51 "5-20" "SRF" 21185668738.2708 90432403 "MetaG" "DiNRT2"
"3310" 51 "5-20" "SRF" 6073017944.76826 90458079 "MetaG" "DiNRT2"
"3311" 52 "0.8-5" "DCM" 27630435004.7404 10557333 "MetaG" "DiNRT2"
"3312" 52 "0.8-5" "DCM" 6373188725.02092 58091272 "MetaG" "DiNRT2"
"3313" 52 "0.8-5" "DCM" 11677442343.2378 61360936 "MetaG" "DiNRT2"
"3314" 52 "0.8-5" "SRF" 66050406183.3065 10557333 "MetaG" "DiNRT2"
"3315" 52 "0.8-5" "SRF" 24192881334.5832 61360936 "MetaG" "DiNRT2"
"3316" 52 "180-2000" "SRF" 47809045366.7617 61360936 "MetaG" "DiNRT2"
"3317" 52 "20-180" "DCM" 18249456547.4724 89836305 "MetaG" "DiNRT2"
"3318" 52 "20-180" "DCM" 14010738379.1236 97101100 "MetaG" "DiNRT2"
"3319" 52 "20-180" "SRF" 17502464557.2714 18635456 "MetaG" "DiNRT2"
"3320" 52 "20-180" "SRF" 7461056879.96608 64807502 "MetaG" "DiNRT2"
"3321" 52 "20-180" "SRF" 19772110834.0248 76122367 "MetaG" "DiNRT2"
"3322" 52 "20-180" "SRF" 17724179831.0967 89836305 "MetaG" "DiNRT2"
"3323" 52 "20-180" "SRF" 20434578465.0617 93222087 "MetaG" "DiNRT2"
"3324" 64 "0.8-5" "SRF" 1825753221.23577 1060069 "MetaG" "DiNRT2"
"3325" 64 "0.8-5" "SRF" 5070900796.28494 23277257 "MetaG" "DiNRT2"
"3326" 64 "0.8-5" "SRF" 47334858959.7235 50465214 "MetaG" "DiNRT2"
"3327" 64 "0.8-5" "SRF" 38904721172.5101 50479391 "MetaG" "DiNRT2"
"3328" 64 "0.8-5" "SRF" 3419909839.35496 61360936 "MetaG" "DiNRT2"
"3329" 64 "0.8-5" "SRF" 21568231386.8653 93173701 "MetaG" "DiNRT2"
"3330" 64 "0.8-5" "SRF" 28450556477.6489 93173702 "MetaG" "DiNRT2"
"3331" 64 "0.8-5" "SRF" 4056720637.02796 94771417 "MetaG" "DiNRT2"
"3332" 64 "180-2000" "DCM" 29326029233.2956 1132490 "MetaG" "DiNRT2"
"3333" 64 "180-2000" "DCM" 47701794345.8254 64684990 "MetaG" "DiNRT2"
"3334" 64 "180-2000" "DCM" 33073244079.7723 93173701 "MetaG" "DiNRT2"
"3335" 64 "180-2000" "SRF" 62242990143.1364 1060069 "MetaG" "DiNRT2"
"3336" 64 "180-2000" "SRF" 138300411954.405 94771417 "MetaG" "DiNRT2"
"3337" 64 "20-180" "DCM" 6361748895.00041 2134 "MetaG" "DiNRT2"
"3338" 64 "20-180" "DCM" 2090707011.78421 5475 "MetaG" "DiNRT2"
"3339" 64 "20-180" "DCM" 2553187846.55389 8398 "MetaG" "DiNRT2"
"3340" 64 "20-180" "DCM" 2255421522.01783 18871 "MetaG" "DiNRT2"
"3341" 64 "20-180" "DCM" 4181414023.56843 31990 "MetaG" "DiNRT2"
"3342" 64 "20-180" "DCM" 4181414023.56843 62029 "MetaG" "DiNRT2"
"3343" 64 "20-180" "DCM" 2318711411.66629 202827 "MetaG" "DiNRT2"
"3344" 64 "20-180" "DCM" 4279858144.19394 1056943 "MetaG" "DiNRT2"
"3345" 64 "20-180" "DCM" 6155315169.57009 1060069 "MetaG" "DiNRT2"
"3346" 64 "20-180" "DCM" 23098726134.0072 1066763 "MetaG" "DiNRT2"
"3347" 64 "20-180" "DCM" 6039434374.57265 1077182 "MetaG" "DiNRT2"
"3348" 64 "20-180" "DCM" 3582009353.19481 1132490 "MetaG" "DiNRT2"
"3349" 64 "20-180" "DCM" 10610134708.6364 1132491 "MetaG" "DiNRT2"
"3350" 64 "20-180" "DCM" 10417591671.899 2410195 "MetaG" "DiNRT2"
"3351" 64 "20-180" "DCM" 5350609997.7818 18635456 "MetaG" "DiNRT2"
"3352" 64 "20-180" "DCM" 2655762960.91507 22674480 "MetaG" "DiNRT2"
"3353" 64 "20-180" "DCM" 9292624903.49582 36537692 "MetaG" "DiNRT2"
"3354" 64 "20-180" "DCM" 27917668880.9247 41232559 "MetaG" "DiNRT2"
"3355" 64 "20-180" "DCM" 2404589612.09837 45030496 "MetaG" "DiNRT2"
"3356" 64 "20-180" "DCM" 7630093375.64058 50770291 "MetaG" "DiNRT2"
"3357" 64 "20-180" "DCM" 1522503975.49947 62525634 "MetaG" "DiNRT2"
"3358" 64 "20-180" "DCM" 8469981347.68256 64365087 "MetaG" "DiNRT2"
"3359" 64 "20-180" "DCM" 2237378149.84168 64365088 "MetaG" "DiNRT2"
"3360" 64 "20-180" "DCM" 4510843044.03567 64603376 "MetaG" "DiNRT2"
"3361" 64 "20-180" "DCM" 2006478749.16818 64640209 "MetaG" "DiNRT2"
"3362" 64 "20-180" "DCM" 2890094986.87817 64687762 "MetaG" "DiNRT2"
"3363" 64 "20-180" "DCM" 4561781045.78762 64807502 "MetaG" "DiNRT2"
"3364" 64 "20-180" "DCM" 4691276765.79708 84100579 "MetaG" "DiNRT2"
"3365" 64 "20-180" "DCM" 2709194853.57134 89836305 "MetaG" "DiNRT2"
"3366" 64 "20-180" "DCM" 6079831928.91764 90717436 "MetaG" "DiNRT2"
"3367" 64 "20-180" "DCM" 22845759833.4373 92847933 "MetaG" "DiNRT2"
"3368" 64 "20-180" "DCM" 6167497020.34392 92847934 "MetaG" "DiNRT2"
"3369" 64 "20-180" "DCM" 14456220650.0705 92863408 "MetaG" "DiNRT2"
"3370" 64 "20-180" "DCM" 18474286044.1704 92863409 "MetaG" "DiNRT2"
"3371" 64 "20-180" "DCM" 4039710548.32526 93173701 "MetaG" "DiNRT2"
"3372" 64 "20-180" "DCM" 2283755963.24921 93173702 "MetaG" "DiNRT2"
"3373" 64 "20-180" "DCM" 41818383889.9706 93205542 "MetaG" "DiNRT2"
"3374" 64 "20-180" "DCM" 12493950149.4596 93222087 "MetaG" "DiNRT2"
"3375" 64 "20-180" "DCM" 5303777525.15351 94470505 "MetaG" "DiNRT2"
"3376" 64 "20-180" "DCM" 3725142923.66061 94480336 "MetaG" "DiNRT2"
"3377" 64 "20-180" "DCM" 13894545835.0041 94483323 "MetaG" "DiNRT2"
"3378" 64 "20-180" "SRF" 24759332365.4004 2134 "MetaG" "DiNRT2"
"3379" 64 "20-180" "SRF" 8136836369.65286 5475 "MetaG" "DiNRT2"
"3380" 64 "20-180" "SRF" 3120167242.96059 16182 "MetaG" "DiNRT2"
"3381" 64 "20-180" "SRF" 14044623768.5621 18871 "MetaG" "DiNRT2"
"3382" 64 "20-180" "SRF" 17742894604.1709 18872 "MetaG" "DiNRT2"
"3383" 64 "20-180" "SRF" 8136836369.65286 31990 "MetaG" "DiNRT2"
"3384" 64 "20-180" "SRF" 3254734547.86116 62029 "MetaG" "DiNRT2"
"3385" 64 "20-180" "SRF" 2679916372.50498 128910 "MetaG" "DiNRT2"
"3386" 64 "20-180" "SRF" 3609683277.2516 202827 "MetaG" "DiNRT2"
"3387" 64 "20-180" "SRF" 3331361611.96618 1056943 "MetaG" "DiNRT2"
"3388" 64 "20-180" "SRF" 1597060772.77949 1060069 "MetaG" "DiNRT2"
"3389" 64 "20-180" "SRF" 30565348614.4914 1066763 "MetaG" "DiNRT2"
"3390" 64 "20-180" "SRF" 16453440054.4492 1077182 "MetaG" "DiNRT2"
"3391" 64 "20-180" "SRF" 3500298935.51671 1081835 "MetaG" "DiNRT2"
"3392" 64 "20-180" "SRF" 8364507456.252 1132490 "MetaG" "DiNRT2"
"3393" 64 "20-180" "SRF" 5505820407.3254 1132491 "MetaG" "DiNRT2"
"3394" 64 "20-180" "SRF" 5211771066.97101 2410193 "MetaG" "DiNRT2"
"3395" 64 "20-180" "SRF" 2690106168.59816 2410194 "MetaG" "DiNRT2"
"3396" 64 "20-180" "SRF" 29732481932.2043 2410195 "MetaG" "DiNRT2"
"3397" 64 "20-180" "SRF" 4164814848.21966 18635456 "MetaG" "DiNRT2"
"3398" 64 "20-180" "SRF" 1718270606.77915 36510493 "MetaG" "DiNRT2"
"3399" 64 "20-180" "SRF" 7233205595.82176 36537692 "MetaG" "DiNRT2"
"3400" 64 "20-180" "SRF" 16715839866.304 41232559 "MetaG" "DiNRT2"
"3401" 64 "20-180" "SRF" 5216574542.60878 47480457 "MetaG" "DiNRT2"
"3402" 64 "20-180" "SRF" 3582267961.22186 50479391 "MetaG" "DiNRT2"
"3403" 64 "20-180" "SRF" 1779868987.02218 54934245 "MetaG" "DiNRT2"
"3404" 64 "20-180" "SRF" 5266733913.21079 63112011 "MetaG" "DiNRT2"
"3405" 64 "20-180" "SRF" 2298937196.88486 63164773 "MetaG" "DiNRT2"
"3406" 64 "20-180" "SRF" 6592875222.74959 64365087 "MetaG" "DiNRT2"
"3407" 64 "20-180" "SRF" 3511155942.14054 64603376 "MetaG" "DiNRT2"
"3408" 64 "20-180" "SRF" 1561805568.08237 64640209 "MetaG" "DiNRT2"
"3409" 64 "20-180" "SRF" 6079466572.21325 64640210 "MetaG" "DiNRT2"
"3410" 64 "20-180" "SRF" 13605729275.7945 64684990 "MetaG" "DiNRT2"
"3411" 64 "20-180" "SRF" 3651602179.82614 84100579 "MetaG" "DiNRT2"
"3412" 64 "20-180" "SRF" 5304576737.32946 89383029 "MetaG" "DiNRT2"
"3413" 64 "20-180" "SRF" 1884148927.67328 89806351 "MetaG" "DiNRT2"
"3414" 64 "20-180" "SRF" 4732427574.18942 90717436 "MetaG" "DiNRT2"
"3415" 64 "20-180" "SRF" 15242325077.3713 92847933 "MetaG" "DiNRT2"
"3416" 64 "20-180" "SRF" 19202657773.4708 92847934 "MetaG" "DiNRT2"
"3417" 64 "20-180" "SRF" 11252452045.1899 92863408 "MetaG" "DiNRT2"
"3418" 64 "20-180" "SRF" 1572217605.20292 93173701 "MetaG" "DiNRT2"
"3419" 64 "20-180" "SRF" 30635904621.0042 93205542 "MetaG" "DiNRT2"
"3420" 64 "20-180" "SRF" 7293793013.82801 93222087 "MetaG" "DiNRT2"
"3421" 64 "20-180" "SRF" 18025424773.0272 94483323 "MetaG" "DiNRT2"
"3422" 64 "5-20" "DCM" 14058106699.9702 1110878 "MetaG" "DiNRT2"
"3423" 64 "5-20" "DCM" 2092237321.6656 45103458 "MetaG" "DiNRT2"
"3424" 64 "5-20" "DCM" 2875059224.9577 48491804 "MetaG" "DiNRT2"
"3425" 64 "5-20" "DCM" 3026736919.69465 63244599 "MetaG" "DiNRT2"
"3426" 64 "5-20" "DCM" 2776566168.31151 90476064 "MetaG" "DiNRT2"
"3427" 64 "5-20" "DCM" 4627190922.99491 93175834 "MetaG" "DiNRT2"
"3428" 64 "5-20" "DCM" 1097379149.69372 101139376 "MetaG" "DiNRT2"
"3429" 64 "5-20" "SRF" 4704979002.45782 1060068 "MetaG" "DiNRT2"
"3430" 64 "5-20" "SRF" 5401776164.50661 1072630 "MetaG" "DiNRT2"
"3431" 64 "5-20" "SRF" 4561913089.01533 1429526 "MetaG" "DiNRT2"
"3432" 64 "5-20" "SRF" 1631059387.51871 44067762 "MetaG" "DiNRT2"
"3433" 64 "5-20" "SRF" 7011829377.56062 45030496 "MetaG" "DiNRT2"
"3434" 64 "5-20" "SRF" 2048277824.35696 45044202 "MetaG" "DiNRT2"
"3435" 64 "5-20" "SRF" 1688198410.64835 45051882 "MetaG" "DiNRT2"
"3436" 64 "5-20" "SRF" 3258108794.98207 45103458 "MetaG" "DiNRT2"
"3437" 64 "5-20" "SRF" 2944968338.57545 45127212 "MetaG" "DiNRT2"
"3438" 64 "5-20" "SRF" 5032540831.74287 50479391 "MetaG" "DiNRT2"
"3439" 64 "5-20" "SRF" 11124749232.8139 50770291 "MetaG" "DiNRT2"
"3440" 64 "5-20" "SRF" 6667852842.05763 54934245 "MetaG" "DiNRT2"
"3441" 64 "5-20" "SRF" 2801766918.30646 61360936 "MetaG" "DiNRT2"
"3442" 64 "5-20" "SRF" 16442130922.5677 63112011 "MetaG" "DiNRT2"
"3443" 64 "5-20" "SRF" 3288426184.51355 64603376 "MetaG" "DiNRT2"
"3444" 64 "5-20" "SRF" 6651120463.53302 64807502 "MetaG" "DiNRT2"
"3445" 64 "5-20" "SRF" 5699938719.82346 84146250 "MetaG" "DiNRT2"
"3446" 64 "5-20" "SRF" 1768159776.32949 89408130 "MetaG" "DiNRT2"
"3447" 64 "5-20" "SRF" 9038266000.74308 90432403 "MetaG" "DiNRT2"
"3448" 64 "5-20" "SRF" 4323770807.0439 90476064 "MetaG" "DiNRT2"
"3449" 64 "5-20" "SRF" 3051780661.73623 90488691 "MetaG" "DiNRT2"
"3450" 64 "5-20" "SRF" 4432226596.51826 90717436 "MetaG" "DiNRT2"
"3451" 64 "5-20" "SRF" 25032230877.8914 93173701 "MetaG" "DiNRT2"
"3452" 64 "5-20" "SRF" 26637904570.0292 93173702 "MetaG" "DiNRT2"
"3453" 64 "5-20" "SRF" 7205631639.46873 93175834 "MetaG" "DiNRT2"
"3454" 64 "5-20" "SRF" 1775265575.83249 93181724 "MetaG" "DiNRT2"
"3455" 64 "5-20" "SRF" 4691100008.35029 93194347 "MetaG" "DiNRT2"
"3456" 64 "5-20" "SRF" 7460862785.97583 93201482 "MetaG" "DiNRT2"
"3457" 64 "5-20" "SRF" 23312672233.6487 93205542 "MetaG" "DiNRT2"
"3458" 64 "5-20" "SRF" 4554074750.3744 93222087 "MetaG" "DiNRT2"
"3459" 64 "5-20" "SRF" 21602589066.6664 94771417 "MetaG" "DiNRT2"
"3460" 64 "5-20" "SRF" 37595340492.4527 101139376 "MetaG" "DiNRT2"
"3461" 65 "0.8-5" "SRF" 27615030339.183 50479391 "MetaG" "DiNRT2"
"3462" 65 "0.8-5" "SRF" 1363236516.15038 63164773 "MetaG" "DiNRT2"
"3463" 65 "0.8-5" "SRF" 4048598676.43214 64661767 "MetaG" "DiNRT2"
"3464" 65 "0.8-5" "SRF" 13052232288.5199 93173701 "MetaG" "DiNRT2"
"3465" 65 "0.8-5" "SRF" 23190434252.7542 93173702 "MetaG" "DiNRT2"
"3466" 65 "0.8-5" "SRF" 2248016277.80458 93181724 "MetaG" "DiNRT2"
"3467" 65 "0.8-5" "SRF" 10521279945.9631 94771417 "MetaG" "DiNRT2"
"3468" 65 "180-2000" "SRF" 45644616063.8259 94470505 "MetaG" "DiNRT2"
"3469" 65 "20-180" "SRF" 4782904380.51124 18872 "MetaG" "DiNRT2"
"3470" 65 "20-180" "SRF" 4386850193.7409 31990 "MetaG" "DiNRT2"
"3471" 65 "20-180" "SRF" 4846716954.83824 1066763 "MetaG" "DiNRT2"
"3472" 65 "20-180" "SRF" 2358915425.76234 1081835 "MetaG" "DiNRT2"
"3473" 65 "20-180" "SRF" 7515992597.94619 1132490 "MetaG" "DiNRT2"
"3474" 65 "20-180" "SRF" 14572554893.8212 2410195 "MetaG" "DiNRT2"
"3475" 65 "20-180" "SRF" 2806744844.33974 18635456 "MetaG" "DiNRT2"
"3476" 65 "20-180" "SRF" 2630597409.28117 35222760 "MetaG" "DiNRT2"
"3477" 65 "20-180" "SRF" 1990796578.00506 36508572 "MetaG" "DiNRT2"
"3478" 65 "20-180" "SRF" 2012858175.96713 36508573 "MetaG" "DiNRT2"
"3479" 65 "20-180" "SRF" 2315947931.66831 36510493 "MetaG" "DiNRT2"
"3480" 65 "20-180" "SRF" 4506043996.99668 41232559 "MetaG" "DiNRT2"
"3481" 65 "20-180" "SRF" 4732464321.90783 63112011 "MetaG" "DiNRT2"
"3482" 65 "20-180" "SRF" 2347302303.66628 64365088 "MetaG" "DiNRT2"
"3483" 65 "20-180" "SRF" 9169149623.69638 64684990 "MetaG" "DiNRT2"
"3484" 65 "20-180" "SRF" 5684599468.64038 89836305 "MetaG" "DiNRT2"
"3485" 65 "20-180" "SRF" 6848054297.05152 92847933 "MetaG" "DiNRT2"
"3486" 65 "20-180" "SRF" 6470511015.19542 92847934 "MetaG" "DiNRT2"
"3487" 65 "20-180" "SRF" 11374849632.5776 92863408 "MetaG" "DiNRT2"
"3488" 65 "20-180" "SRF" 27134719211.5893 92863409 "MetaG" "DiNRT2"
"3489" 65 "20-180" "SRF" 10595461787.3825 93173701 "MetaG" "DiNRT2"
"3490" 65 "20-180" "SRF" 2395958695.63926 93173702 "MetaG" "DiNRT2"
"3491" 65 "20-180" "SRF" 5161524010.09161 93205542 "MetaG" "DiNRT2"
"3492" 65 "20-180" "SRF" 2782178149.85974 94470505 "MetaG" "DiNRT2"
"3493" 65 "20-180" "SRF" 7816324269.38053 94480336 "MetaG" "DiNRT2"
"3494" 65 "20-180" "SRF" 2429532639.14503 94483323 "MetaG" "DiNRT2"
"3495" 65 "20-180" "SRF" 6610686730.42929 94505033 "MetaG" "DiNRT2"
"3496" 65 "20-180" "SRF" 10064290879.8356 94505348 "MetaG" "DiNRT2"
"3497" 65 "20-180" "SRF" 4782904380.51124 94771417 "MetaG" "DiNRT2"
"3498" 65 "5-20" "SRF" 5090459785.5237 1132490 "MetaG" "DiNRT2"
"3499" 65 "5-20" "SRF" 10052172533.6704 1132491 "MetaG" "DiNRT2"
"3500" 65 "5-20" "SRF" 1003070604.21405 64365087 "MetaG" "DiNRT2"
"3501" 65 "5-20" "SRF" 2774874695.1163 64640210 "MetaG" "DiNRT2"
"3502" 65 "5-20" "SRF" 25051232399.062 90369077 "MetaG" "DiNRT2"
"3503" 65 "5-20" "SRF" 4784089520.65423 93173701 "MetaG" "DiNRT2"
"3504" 65 "5-20" "SRF" 3245487865.77045 93173702 "MetaG" "DiNRT2"
"3505" 65 "5-20" "SRF" 3768648200.07772 94470505 "MetaG" "DiNRT2"
"3506" 65 "5-20" "SRF" 1205228990.50771 94523697 "MetaG" "DiNRT2"
"3507" 65 "5-20" "SRF" 15545977552.6095 101139376 "MetaG" "DiNRT2"
"3508" 66 "0.8-5" "DCM" 887348590.426984 1121395 "MetaG" "DiNRT2"
"3509" 66 "0.8-5" "DCM" 516462024.480431 12864827 "MetaG" "DiNRT2"
"3510" 66 "0.8-5" "DCM" 361847217.77861 23277257 "MetaG" "DiNRT2"
"3511" 66 "0.8-5" "DCM" 5115978392.08317 24753836 "MetaG" "DiNRT2"
"3512" 66 "0.8-5" "DCM" 333129184.621578 44063915 "MetaG" "DiNRT2"
"3513" 66 "0.8-5" "DCM" 284133569.160311 44067762 "MetaG" "DiNRT2"
"3514" 66 "0.8-5" "DCM" 467324949.276826 44109064 "MetaG" "DiNRT2"
"3515" 66 "0.8-5" "DCM" 6317024314.35395 44146951 "MetaG" "DiNRT2"
"3516" 66 "0.8-5" "DCM" 34789344948.8693 45044202 "MetaG" "DiNRT2"
"3517" 66 "0.8-5" "DCM" 27350118241.6255 45051882 "MetaG" "DiNRT2"
"3518" 66 "0.8-5" "DCM" 567568592.360796 45103458 "MetaG" "DiNRT2"
"3519" 66 "0.8-5" "DCM" 769528416.475846 45127212 "MetaG" "DiNRT2"
"3520" 66 "0.8-5" "DCM" 1168903923.76077 50479391 "MetaG" "DiNRT2"
"3521" 66 "0.8-5" "DCM" 237386658.038821 53390245 "MetaG" "DiNRT2"
"3522" 66 "0.8-5" "DCM" 11325135185.8709 54934245 "MetaG" "DiNRT2"
"3523" 66 "0.8-5" "DCM" 2176627223.9741 63157726 "MetaG" "DiNRT2"
"3524" 66 "0.8-5" "DCM" 287674174.383493 64758040 "MetaG" "DiNRT2"
"3525" 66 "0.8-5" "DCM" 48135869790.3404 83291884 "MetaG" "DiNRT2"
"3526" 66 "0.8-5" "DCM" 7182265220.44123 93173701 "MetaG" "DiNRT2"
"3527" 66 "0.8-5" "DCM" 8120651631.15214 93173702 "MetaG" "DiNRT2"
"3528" 66 "0.8-5" "DCM" 4363305454.24448 93222087 "MetaG" "DiNRT2"
"3529" 66 "0.8-5" "DCM" 3763211064.89755 94771417 "MetaG" "DiNRT2"
"3530" 66 "0.8-5" "DCM" 635973897.913921 95612617 "MetaG" "DiNRT2"
"3531" 66 "0.8-5" "DCM" 1586656528.81617 95658877 "MetaG" "DiNRT2"
"3532" 66 "0.8-5" "DCM" 253969774.41447 97431128 "MetaG" "DiNRT2"
"3533" 66 "0.8-5" "DCM" 3994092127.03725 97503575 "MetaG" "DiNRT2"
"3534" 66 "0.8-5" "DCM" 976145982.844623 97507020 "MetaG" "DiNRT2"
"3535" 66 "0.8-5" "SRF" 1036180459.16145 1121395 "MetaG" "DiNRT2"
"3536" 66 "0.8-5" "SRF" 1792219054.57177 24753836 "MetaG" "DiNRT2"
"3537" 66 "0.8-5" "SRF" 2011788180.03858 44146951 "MetaG" "DiNRT2"
"3538" 66 "0.8-5" "SRF" 28749603574.4 45044202 "MetaG" "DiNRT2"
"3539" 66 "0.8-5" "SRF" 36058419991.2648 45051882 "MetaG" "DiNRT2"
"3540" 66 "0.8-5" "SRF" 898598720.417237 45127212 "MetaG" "DiNRT2"
"3541" 66 "0.8-5" "SRF" 2047440122.46966 50479391 "MetaG" "DiNRT2"
"3542" 66 "0.8-5" "SRF" 9155534132.55298 54934245 "MetaG" "DiNRT2"
"3543" 66 "0.8-5" "SRF" 2859418438.56987 63157726 "MetaG" "DiNRT2"
"3544" 66 "0.8-5" "SRF" 64931699030.7481 83291884 "MetaG" "DiNRT2"
"3545" 66 "0.8-5" "SRF" 3031823236.64673 89383029 "MetaG" "DiNRT2"
"3546" 66 "0.8-5" "SRF" 11681783365.4241 93173701 "MetaG" "DiNRT2"
"3547" 66 "0.8-5" "SRF" 9144032205.25076 93173702 "MetaG" "DiNRT2"
"3548" 66 "0.8-5" "SRF" 2028185199.68781 94771417 "MetaG" "DiNRT2"
"3549" 66 "0.8-5" "SRF" 5596808639.27691 97503575 "MetaG" "DiNRT2"
"3550" 66 "0.8-5" "SRF" 4274518226.08621 97507020 "MetaG" "DiNRT2"
"3551" 66 "180-2000" "SRF" 6876508920.23318 44304960 "MetaG" "DiNRT2"
"3552" 66 "180-2000" "SRF" 76445345918.4365 94504159 "MetaG" "DiNRT2"
"3553" 66 "20-180" "SRF" 2110278128.7484 45127212 "MetaG" "DiNRT2"
"3554" 66 "20-180" "SRF" 5660954741.79897 89836305 "MetaG" "DiNRT2"
"3555" 66 "20-180" "SRF" 3523655502.54834 94504159 "MetaG" "DiNRT2"
"3556" 66 "20-180" "SRF" 2381505098.27405 94771417 "MetaG" "DiNRT2"
"3557" 66 "20-180" "SRF" 3173350569.54646 96979164 "MetaG" "DiNRT2"
"3558" 66 "20-180" "SRF" 22252493449.0165 97056927 "MetaG" "DiNRT2"
"3559" 66 "5-20" "DCM" 413781862239.47 45044202 "MetaG" "DiNRT2"
"3560" 66 "5-20" "DCM" 594926366375.415 93173701 "MetaG" "DiNRT2"
"3561" 66 "5-20" "SRF" 1614735833.49327 50479391 "MetaG" "DiNRT2"
"3562" 66 "5-20" "SRF" 12027260421.5409 63157726 "MetaG" "DiNRT2"
"3563" 66 "5-20" "SRF" 38725857574.4443 93175834 "MetaG" "DiNRT2"
"3564" 67 "0.8-5" "SRF" 1016580478.13982 1073729 "MetaG" "DiNRT2"
"3565" 67 "0.8-5" "SRF" 316884706.254009 23277257 "MetaG" "DiNRT2"
"3566" 67 "0.8-5" "SRF" 8584552946.90091 44067762 "MetaG" "DiNRT2"
"3567" 67 "0.8-5" "SRF" 9296182638.41456 45044202 "MetaG" "DiNRT2"
"3568" 67 "0.8-5" "SRF" 12748453386.252 45051882 "MetaG" "DiNRT2"
"3569" 67 "0.8-5" "SRF" 224636047.322286 45127212 "MetaG" "DiNRT2"
"3570" 67 "0.8-5" "SRF" 254304959.232778 54934245 "MetaG" "DiNRT2"
"3571" 67 "0.8-5" "SRF" 238270409.652395 63157726 "MetaG" "DiNRT2"
"3572" 67 "0.8-5" "SRF" 13566994349.9619 83291884 "MetaG" "DiNRT2"
"3573" 67 "0.8-5" "SRF" 112318023.661143 93173701 "MetaG" "DiNRT2"
"3574" 67 "0.8-5" "SRF" 3781002776.71175 97431128 "MetaG" "DiNRT2"
"3575" 67 "0.8-5" "SRF" 5540519959.1235 97438452 "MetaG" "DiNRT2"
"3576" 67 "0.8-5" "SRF" 2043435932.68537 97447332 "MetaG" "DiNRT2"
"3577" 67 "0.8-5" "SRF" 349779312.439545 97503575 "MetaG" "DiNRT2"
"3578" 67 "0.8-5" "SRF" 320569412.140682 97507020 "MetaG" "DiNRT2"
"3579" 67 "0.8-5" "SRF" 491604723.62324 97510271 "MetaG" "DiNRT2"
"3580" 67 "0.8-5" "SRF" 259195439.218022 97567333 "MetaG" "DiNRT2"
"3581" 67 "0.8-5" "SRF" 5739542112.92747 97672400 "MetaG" "DiNRT2"
"3582" 67 "0.8-5" "SRF" 5610020658.25813 98935256 "MetaG" "DiNRT2"
"3583" 67 "0.8-5" "SRF" 7448458411.21265 98949529 "MetaG" "DiNRT2"
"3584" 67 "0.8-5" "SRF" 593316045.752187 98954513 "MetaG" "DiNRT2"
"3585" 67 "0.8-5" "SRF" 216690720.889665 112402826 "MetaG" "DiNRT2"
"3586" 67 "180-2000" "SRF" 59185574972.3848 44067762 "MetaG" "DiNRT2"
"3587" 67 "180-2000" "SRF" 53790021996.7143 97438452 "MetaG" "DiNRT2"
"3588" 67 "180-2000" "SRF" 60755880814.9878 97447332 "MetaG" "DiNRT2"
"3589" 67 "180-2000" "SRF" 63274052190.872 98949529 "MetaG" "DiNRT2"
"3590" 67 "20-180" "SRF" 1954511314.27722 6412 "MetaG" "DiNRT2"
"3591" 67 "20-180" "SRF" 1913106674.81127 6414 "MetaG" "DiNRT2"
"3592" 67 "20-180" "SRF" 18365159035.3117 219741 "MetaG" "DiNRT2"
"3593" 67 "20-180" "SRF" 2128114434.03477 23837736 "MetaG" "DiNRT2"
"3594" 67 "20-180" "SRF" 13004416203.0556 44067762 "MetaG" "DiNRT2"
"3595" 67 "20-180" "SRF" 2721815601.4896 45044202 "MetaG" "DiNRT2"
"3596" 67 "20-180" "SRF" 4205408224.86872 45846523 "MetaG" "DiNRT2"
"3597" 67 "20-180" "SRF" 2224908015.368 97447332 "MetaG" "DiNRT2"
"3598" 67 "20-180" "SRF" 8162292904.58296 97672400 "MetaG" "DiNRT2"
"3599" 67 "20-180" "SRF" 5168054861.8159 98954513 "MetaG" "DiNRT2"
"3600" 67 "5-20" "SRF" 326840857.88815 34053 "MetaG" "DiNRT2"
"3601" 67 "5-20" "SRF" 1260401361.58953 219741 "MetaG" "DiNRT2"
"3602" 67 "5-20" "SRF" 1478782080.88608 23837736 "MetaG" "DiNRT2"
"3603" 67 "5-20" "SRF" 502027557.716199 44067762 "MetaG" "DiNRT2"
"3604" 67 "5-20" "SRF" 181529768.867116 44304960 "MetaG" "DiNRT2"
"3605" 67 "5-20" "SRF" 360651981.117958 44344435 "MetaG" "DiNRT2"
"3606" 67 "5-20" "SRF" 730017701.377021 45121486 "MetaG" "DiNRT2"
"3607" 67 "5-20" "SRF" 324694440.313959 45846523 "MetaG" "DiNRT2"
"3608" 67 "5-20" "SRF" 10415765229.5764 63157726 "MetaG" "DiNRT2"
"3609" 67 "5-20" "SRF" 152513513.047078 64635187 "MetaG" "DiNRT2"
"3610" 67 "5-20" "SRF" 1095867102.0959 64733825 "MetaG" "DiNRT2"
"3611" 67 "5-20" "SRF" 317491644.790356 64742724 "MetaG" "DiNRT2"
"3612" 67 "5-20" "SRF" 1121697793.95438 64797155 "MetaG" "DiNRT2"
"3613" 67 "5-20" "SRF" 4504388362.94441 84042429 "MetaG" "DiNRT2"
"3614" 67 "5-20" "SRF" 443607820.167929 90476064 "MetaG" "DiNRT2"
"3615" 67 "5-20" "SRF" 246426455.607558 93175834 "MetaG" "DiNRT2"
"3616" 67 "5-20" "SRF" 3589856023.27314 97431128 "MetaG" "DiNRT2"
"3617" 67 "5-20" "SRF" 1216696168.9617 97438452 "MetaG" "DiNRT2"
"3618" 67 "5-20" "SRF" 1202477041.27643 97447332 "MetaG" "DiNRT2"
"3619" 67 "5-20" "SRF" 20230205072.3295 97503575 "MetaG" "DiNRT2"
"3620" 67 "5-20" "SRF" 10348348177.0252 97507020 "MetaG" "DiNRT2"
"3621" 67 "5-20" "SRF" 1733051872.1856 97672400 "MetaG" "DiNRT2"
"3622" 67 "5-20" "SRF" 762425029.241889 98302011 "MetaG" "DiNRT2"
"3623" 67 "5-20" "SRF" 2705078681.41145 98935256 "MetaG" "DiNRT2"
"3624" 67 "5-20" "SRF" 2146828371.81269 98949529 "MetaG" "DiNRT2"
"3625" 67 "5-20" "SRF" 51074459283.4284 98954513 "MetaG" "DiNRT2"
"3626" 67 "5-20" "SRF" 783664535.339886 101111138 "MetaG" "DiNRT2"
"3627" 67 "5-20" "SRF" 876633119.803162 101139376 "MetaG" "DiNRT2"
"3628" 67 "5-20" "SRF" 978171200.586116 113134270 "MetaG" "DiNRT2"
"3629" 68 "0.8-5" "DCM" 1359619020.93921 24753836 "MetaG" "DiNRT2"
"3630" 68 "0.8-5" "DCM" 1526189261.68859 44146951 "MetaG" "DiNRT2"
"3631" 68 "0.8-5" "DCM" 33663441968.4049 45044202 "MetaG" "DiNRT2"
"3632" 68 "0.8-5" "DCM" 46893866231.7566 45051882 "MetaG" "DiNRT2"
"3633" 68 "0.8-5" "DCM" 1261754412.74821 53390245 "MetaG" "DiNRT2"
"3634" 68 "0.8-5" "DCM" 5766843601.86878 53462545 "MetaG" "DiNRT2"
"3635" 68 "0.8-5" "DCM" 1179861698.45926 58091272 "MetaG" "DiNRT2"
"3636" 68 "0.8-5" "DCM" 57345944265.4376 83291884 "MetaG" "DiNRT2"
"3637" 68 "0.8-5" "DCM" 957142095.473973 91326368 "MetaG" "DiNRT2"
"3638" 68 "0.8-5" "DCM" 648549770.823274 97507020 "MetaG" "DiNRT2"
"3639" 68 "0.8-5" "SRF" 739845779.635158 44146951 "MetaG" "DiNRT2"
"3640" 68 "0.8-5" "SRF" 48726906277.9186 45044202 "MetaG" "DiNRT2"
"3641" 68 "0.8-5" "SRF" 47738431121.121 45051882 "MetaG" "DiNRT2"
"3642" 68 "0.8-5" "SRF" 611656562.289632 53390245 "MetaG" "DiNRT2"
"3643" 68 "0.8-5" "SRF" 3727431896.56397 53462545 "MetaG" "DiNRT2"
"3644" 68 "0.8-5" "SRF" 53460396059.9161 83291884 "MetaG" "DiNRT2"
"3645" 68 "0.8-5" "SRF" 1321857792.94815 93173701 "MetaG" "DiNRT2"
"3646" 68 "0.8-5" "SRF" 1378530722.6574 97672400 "MetaG" "DiNRT2"
"3647" 68 "20-180" "SRF" 7480219403.8412 44067762 "MetaG" "DiNRT2"
"3648" 68 "20-180" "SRF" 14505198724.6324 72117461 "MetaG" "DiNRT2"
"3649" 68 "5-20" "DCM" 1928607698.92782 53462545 "MetaG" "DiNRT2"
"3650" 7 "0.8-5" "DCM" 2721030232.59643 1110878 "MetaG" "DiNRT2"
"3651" 7 "0.8-5" "DCM" 50228370373.0085 1121395 "MetaG" "DiNRT2"
"3652" 7 "0.8-5" "DCM" 5958845276.81002 45053303 "MetaG" "DiNRT2"
"3653" 7 "0.8-5" "DCM" 5124606938.05661 45127212 "MetaG" "DiNRT2"
"3654" 7 "0.8-5" "DCM" 17603611619.2784 50465214 "MetaG" "DiNRT2"
"3655" 7 "0.8-5" "DCM" 72976997535.6164 50479391 "MetaG" "DiNRT2"
"3656" 7 "0.8-5" "DCM" 3746666323.51824 63164773 "MetaG" "DiNRT2"
"3657" 7 "0.8-5" "DCM" 2733933754.74271 63244599 "MetaG" "DiNRT2"
"3658" 7 "0.8-5" "DCM" 2893441809.44225 64807502 "MetaG" "DiNRT2"
"3659" 7 "0.8-5" "DCM" 5124606938.05661 93173701 "MetaG" "DiNRT2"
"3660" 7 "0.8-5" "DCM" 3962324952.10563 93222087 "MetaG" "DiNRT2"
"3661" 7 "0.8-5" "DCM" 5283099936.14085 95658877 "MetaG" "DiNRT2"
"3662" 7 "0.8-5" "SRF" 1656118447.31551 1060068 "MetaG" "DiNRT2"
"3663" 7 "0.8-5" "SRF" 3302466284.32237 1110878 "MetaG" "DiNRT2"
"3664" 7 "0.8-5" "SRF" 68133200952.3398 1121395 "MetaG" "DiNRT2"
"3665" 7 "0.8-5" "SRF" 3442607842.51318 36514495 "MetaG" "DiNRT2"
"3666" 7 "0.8-5" "SRF" 1722363185.20813 44067762 "MetaG" "DiNRT2"
"3667" 7 "0.8-5" "SRF" 6219644835.47381 45127212 "MetaG" "DiNRT2"
"3668" 7 "0.8-5" "SRF" 62315143866.8655 50465214 "MetaG" "DiNRT2"
"3669" 7 "0.8-5" "SRF" 12399924830.2168 50479391 "MetaG" "DiNRT2"
"3670" 7 "0.8-5" "SRF" 1413555644.42587 52390910 "MetaG" "DiNRT2"
"3671" 7 "0.8-5" "SRF" 4099863539.00862 53386804 "MetaG" "DiNRT2"
"3672" 7 "0.8-5" "SRF" 1659063530.50576 63244599 "MetaG" "DiNRT2"
"3673" 7 "0.8-5" "SRF" 2404501869.38421 93222087 "MetaG" "DiNRT2"
"3674" 7 "20-180" "DCM" 3284800304.53763 68485 "MetaG" "DiNRT2"
"3675" 7 "20-180" "DCM" 3439910420.53193 1055820 "MetaG" "DiNRT2"
"3676" 7 "20-180" "DCM" 114288324240.902 1121395 "MetaG" "DiNRT2"
"3677" 7 "20-180" "DCM" 17950624246.8806 25331352 "MetaG" "DiNRT2"
"3678" 7 "20-180" "DCM" 6988427606.01082 36510493 "MetaG" "DiNRT2"
"3679" 7 "20-180" "DCM" 53090130383.3018 36514495 "MetaG" "DiNRT2"
"3680" 7 "20-180" "DCM" 2409953992.27383 62525634 "MetaG" "DiNRT2"
"3681" 7 "20-180" "DCM" 7140161456.01729 63112011 "MetaG" "DiNRT2"
"3682" 7 "20-180" "DCM" 6822726892.17537 63244599 "MetaG" "DiNRT2"
"3683" 7 "20-180" "DCM" 14441581263.6133 64807502 "MetaG" "DiNRT2"
"3684" 7 "20-180" "DCM" 34608926919.9737 93222087 "MetaG" "DiNRT2"
"3685" 7 "20-180" "SRF" 8607856115.37298 44462 "MetaG" "DiNRT2"
"3686" 7 "20-180" "SRF" 32176066901.4743 1121395 "MetaG" "DiNRT2"
"3687" 7 "20-180" "SRF" 97817749921.1587 36514495 "MetaG" "DiNRT2"
"3688" 7 "20-180" "SRF" 10650305435.3693 50465214 "MetaG" "DiNRT2"
"3689" 7 "20-180" "SRF" 10596379838.2282 50479391 "MetaG" "DiNRT2"
"3690" 7 "20-180" "SRF" 24810729318.91 63244599 "MetaG" "DiNRT2"
"3691" 7 "20-180" "SRF" 31509937536.5127 64807502 "MetaG" "DiNRT2"
"3692" 7 "20-180" "SRF" 12274398932.8449 90458079 "MetaG" "DiNRT2"
"3693" 7 "20-180" "SRF" 11327659096.3467 93205542 "MetaG" "DiNRT2"
"3694" 7 "20-180" "SRF" 14383402185.911 93222087 "MetaG" "DiNRT2"
"3695" 7 "5-20" "DCM" 10166664161.1007 413294 "MetaG" "DiNRT2"
"3696" 7 "5-20" "DCM" 2273612315.57016 1066763 "MetaG" "DiNRT2"
"3697" 7 "5-20" "DCM" 34388204209.2322 1121395 "MetaG" "DiNRT2"
"3698" 7 "5-20" "DCM" 8005963724.17768 12864827 "MetaG" "DiNRT2"
"3699" 7 "5-20" "DCM" 6602704399.8292 36514495 "MetaG" "DiNRT2"
"3700" 7 "5-20" "DCM" 4404511735.02453 44067762 "MetaG" "DiNRT2"
"3701" 7 "5-20" "DCM" 2162335821.57549 44363861 "MetaG" "DiNRT2"
"3702" 7 "5-20" "DCM" 1382792034.27644 45044202 "MetaG" "DiNRT2"
"3703" 7 "5-20" "DCM" 3976295316.34159 45127212 "MetaG" "DiNRT2"
"3704" 7 "5-20" "DCM" 9106019808.41584 50465214 "MetaG" "DiNRT2"
"3705" 7 "5-20" "DCM" 24914761792.2669 50479391 "MetaG" "DiNRT2"
"3706" 7 "5-20" "DCM" 4440031990.95216 63112011 "MetaG" "DiNRT2"
"3707" 7 "5-20" "DCM" 1453560432.45631 63164773 "MetaG" "DiNRT2"
"3708" 7 "5-20" "DCM" 4242638748.91219 63244599 "MetaG" "DiNRT2"
"3709" 7 "5-20" "DCM" 11100079977.3804 64603376 "MetaG" "DiNRT2"
"3710" 7 "5-20" "DCM" 2245085184.88546 64807502 "MetaG" "DiNRT2"
"3711" 7 "5-20" "DCM" 6101731943.23519 90432403 "MetaG" "DiNRT2"
"3712" 7 "5-20" "DCM" 4842578869.69882 93205542 "MetaG" "DiNRT2"
"3713" 7 "5-20" "DCM" 3074455141.50123 93222087 "MetaG" "DiNRT2"
"3714" 70 "0.8-5" "SRF" 4247783637.40734 10557333 "MetaG" "DiNRT2"
"3715" 70 "0.8-5" "SRF" 4667622717.84877 61360936 "MetaG" "DiNRT2"
"3716" 70 "0.8-5" "SRF" 2612763959.22185 64831402 "MetaG" "DiNRT2"
"3717" 70 "20-180" "SRF" 24328457058.9121 97056927 "MetaG" "DiNRT2"
"3718" 70 "5-20" "SRF" 2868907767.34734 102920439 "MetaG" "DiNRT2"
"3719" 70 "5-20" "SRF" 2871261260.18357 103013144 "MetaG" "DiNRT2"
"3720" 72 "0.8-5" "DCM" 26501059489.8484 10557333 "MetaG" "DiNRT2"
"3721" 72 "0.8-5" "DCM" 3613780839.52479 44063915 "MetaG" "DiNRT2"
"3722" 72 "0.8-5" "DCM" 12600503757.4373 54934245 "MetaG" "DiNRT2"
"3723" 72 "0.8-5" "DCM" 4816057926.52053 58091272 "MetaG" "DiNRT2"
"3724" 72 "0.8-5" "DCM" 7941913705.46723 61360936 "MetaG" "DiNRT2"
"3725" 72 "0.8-5" "DCM" 2852334990.64997 64895350 "MetaG" "DiNRT2"
"3726" 72 "0.8-5" "DCM" 36173946203.6431 93173701 "MetaG" "DiNRT2"
"3727" 72 "0.8-5" "DCM" 40900190431.2547 93173702 "MetaG" "DiNRT2"
"3728" 72 "0.8-5" "DCM" 21981756554.9025 94771417 "MetaG" "DiNRT2"
"3729" 72 "180-2000" "DCM" 21488169124.3161 61360936 "MetaG" "DiNRT2"
"3730" 72 "20-180" "DCM" 10644621222.4584 202827 "MetaG" "DiNRT2"
"3731" 72 "20-180" "DCM" 24383880316.7491 22674480 "MetaG" "DiNRT2"
"3732" 72 "20-180" "DCM" 9504992071.07903 64895350 "MetaG" "DiNRT2"
"3733" 72 "20-180" "SRF" 17807836463.954 18872 "MetaG" "DiNRT2"
"3734" 72 "5-20" "DCM" 26670957215.2906 10557333 "MetaG" "DiNRT2"
"3735" 72 "5-20" "DCM" 40503228670.9928 22674480 "MetaG" "DiNRT2"
"3736" 72 "5-20" "DCM" 35272849904.955 50465214 "MetaG" "DiNRT2"
"3737" 72 "5-20" "DCM" 40297180269.3234 52893548 "MetaG" "DiNRT2"
"3738" 72 "5-20" "DCM" 46092202868.3201 76122367 "MetaG" "DiNRT2"
"3739" 76 "5-20" "DCM" 37668780226.887 50465214 "MetaG" "DiNRT2"
"3740" 78 "20-180" "DCM" 16415919691.4157 10557333 "MetaG" "DiNRT2"
"3741" 78 "20-180" "DCM" 10631992846.8701 64758040 "MetaG" "DiNRT2"
"3742" 78 "20-180" "DCM" 14184828361.7844 76122367 "MetaG" "DiNRT2"
"3743" 78 "20-180" "DCM" 15829636845.2937 94504159 "MetaG" "DiNRT2"
"3744" 78 "20-180" "SRF" 16022121294.1579 10557333 "MetaG" "DiNRT2"
"3745" 78 "20-180" "SRF" 9837563547.12177 41232559 "MetaG" "DiNRT2"
"3746" 78 "20-180" "SRF" 13345348626.0234 64684990 "MetaG" "DiNRT2"
"3747" 78 "5-20" "SRF" 7659399727.93267 50479391 "MetaG" "DiNRT2"
"3748" 78 "5-20" "SRF" 13536746722.7445 97438452 "MetaG" "DiNRT2"
"3749" 78 "5-20" "SRF" 12672095884.9567 98935256 "MetaG" "DiNRT2"
"3750" 80 "0.8-5" "DCM" 587606630.642051 6412 "MetaG" "DiNRT2"
"3751" 80 "0.8-5" "DCM" 3571221411.18711 6413 "MetaG" "DiNRT2"
"3752" 80 "0.8-5" "DCM" 583719486.448168 16182 "MetaG" "DiNRT2"
"3753" 80 "0.8-5" "DCM" 2627461906.74188 18871 "MetaG" "DiNRT2"
"3754" 80 "0.8-5" "DCM" 1991599652.19494 18872 "MetaG" "DiNRT2"
"3755" 80 "0.8-5" "DCM" 608894277.410568 62029 "MetaG" "DiNRT2"
"3756" 80 "0.8-5" "DCM" 1737271777.55042 83738 "MetaG" "DiNRT2"
"3757" 80 "0.8-5" "DCM" 1350595852.57267 202827 "MetaG" "DiNRT2"
"3758" 80 "0.8-5" "DCM" 10651326345.0228 1060068 "MetaG" "DiNRT2"
"3759" 80 "0.8-5" "DCM" 5377993417.46772 1060069 "MetaG" "DiNRT2"
"3760" 80 "0.8-5" "DCM" 1345447456.69247 1066763 "MetaG" "DiNRT2"
"3761" 80 "0.8-5" "DCM" 2497328180.22872 1070323 "MetaG" "DiNRT2"
"3762" 80 "0.8-5" "DCM" 9351408240.09558 1072630 "MetaG" "DiNRT2"
"3763" 80 "0.8-5" "DCM" 22628210588.4206 1073729 "MetaG" "DiNRT2"
"3764" 80 "0.8-5" "DCM" 879457764.465927 1077182 "MetaG" "DiNRT2"
"3765" 80 "0.8-5" "DCM" 11551277982.7306 1083969 "MetaG" "DiNRT2"
"3766" 80 "0.8-5" "DCM" 14432192123.3303 1085486 "MetaG" "DiNRT2"
"3767" 80 "0.8-5" "DCM" 1891960360.48298 1090351 "MetaG" "DiNRT2"
"3768" 80 "0.8-5" "DCM" 3391630840.54125 1121395 "MetaG" "DiNRT2"
"3769" 80 "0.8-5" "DCM" 2060052817.93186 1132491 "MetaG" "DiNRT2"
"3770" 80 "0.8-5" "DCM" 586629999.122979 24753836 "MetaG" "DiNRT2"
"3771" 80 "0.8-5" "DCM" 592870743.7945 36531355 "MetaG" "DiNRT2"
"3772" 80 "0.8-5" "DCM" 1250876725.83222 41232559 "MetaG" "DiNRT2"
"3773" 80 "0.8-5" "DCM" 1303221105.74397 44067762 "MetaG" "DiNRT2"
"3774" 80 "0.8-5" "DCM" 818289913.768915 45044202 "MetaG" "DiNRT2"
"3775" 80 "0.8-5" "DCM" 2697750696.60376 45051882 "MetaG" "DiNRT2"
"3776" 80 "0.8-5" "DCM" 10588671484.1698 45127212 "MetaG" "DiNRT2"
"3777" 80 "0.8-5" "DCM" 4715057276.66593 50465214 "MetaG" "DiNRT2"
"3778" 80 "0.8-5" "DCM" 4691183568.93597 50479391 "MetaG" "DiNRT2"
"3779" 80 "0.8-5" "DCM" 2663816725.5773 54934245 "MetaG" "DiNRT2"
"3780" 80 "0.8-5" "DCM" 1119309882.04754 61360936 "MetaG" "DiNRT2"
"3781" 80 "0.8-5" "DCM" 443411703.692201 62525634 "MetaG" "DiNRT2"
"3782" 80 "0.8-5" "DCM" 22990291683.9914 63112011 "MetaG" "DiNRT2"
"3783" 80 "0.8-5" "DCM" 3440673106.14777 63164773 "MetaG" "DiNRT2"
"3784" 80 "0.8-5" "DCM" 3765976817.13211 63244599 "MetaG" "DiNRT2"
"3785" 80 "0.8-5" "DCM" 17078502393.8222 64603376 "MetaG" "DiNRT2"
"3786" 80 "0.8-5" "DCM" 2790163763.9446 64605115 "MetaG" "DiNRT2"
"3787" 80 "0.8-5" "DCM" 2011780522.6415 64605116 "MetaG" "DiNRT2"
"3788" 80 "0.8-5" "DCM" 1335267526.37702 64742695 "MetaG" "DiNRT2"
"3789" 80 "0.8-5" "DCM" 1268864168.2648 83291884 "MetaG" "DiNRT2"
"3790" 80 "0.8-5" "DCM" 1796212295.87273 92847934 "MetaG" "DiNRT2"
"3791" 80 "0.8-5" "DCM" 6470854795.88152 93173701 "MetaG" "DiNRT2"
"3792" 80 "0.8-5" "DCM" 17958173999.5342 93173702 "MetaG" "DiNRT2"
"3793" 80 "0.8-5" "DCM" 1432837819.23813 93205542 "MetaG" "DiNRT2"
"3794" 80 "0.8-5" "DCM" 3638718723.0824 93222087 "MetaG" "DiNRT2"
"3795" 80 "0.8-5" "DCM" 3983199304.38988 94771417 "MetaG" "DiNRT2"
"3796" 80 "0.8-5" "SRF" 2911379023.95869 2134 "MetaG" "DiNRT2"
"3797" 80 "0.8-5" "SRF" 1846673820.41331 6412 "MetaG" "DiNRT2"
"3798" 80 "0.8-5" "SRF" 2711330438.11906 6414 "MetaG" "DiNRT2"
"3799" 80 "0.8-5" "SRF" 7876227750.02318 1060068 "MetaG" "DiNRT2"
"3800" 80 "0.8-5" "SRF" 1877938049.87855 1060069 "MetaG" "DiNRT2"
"3801" 80 "0.8-5" "SRF" 3924181868.3783 1070323 "MetaG" "DiNRT2"
"3802" 80 "0.8-5" "SRF" 12433684941.6551 1072630 "MetaG" "DiNRT2"
"3803" 80 "0.8-5" "SRF" 7058770778.99804 1083969 "MetaG" "DiNRT2"
"3804" 80 "0.8-5" "SRF" 9548654876.28348 1085486 "MetaG" "DiNRT2"
"3805" 80 "0.8-5" "SRF" 1963248509.96153 1110878 "MetaG" "DiNRT2"
"3806" 80 "0.8-5" "SRF" 5119548037.51507 44067762 "MetaG" "DiNRT2"
"3807" 80 "0.8-5" "SRF" 9525876596.52136 50465214 "MetaG" "DiNRT2"
"3808" 80 "0.8-5" "SRF" 32645219289.8509 50479391 "MetaG" "DiNRT2"
"3809" 80 "0.8-5" "SRF" 1624856554.87539 53386804 "MetaG" "DiNRT2"
"3810" 80 "0.8-5" "SRF" 1393511819.25661 62525634 "MetaG" "DiNRT2"
"3811" 80 "0.8-5" "SRF" 13418170259.6161 63112011 "MetaG" "DiNRT2"
"3812" 80 "0.8-5" "SRF" 7433949729.53548 63164773 "MetaG" "DiNRT2"
"3813" 80 "0.8-5" "SRF" 3945117041.3572 63244599 "MetaG" "DiNRT2"
"3814" 80 "0.8-5" "SRF" 21675505803.9952 64603376 "MetaG" "DiNRT2"
"3815" 80 "0.8-5" "SRF" 4984580923.28459 83291884 "MetaG" "DiNRT2"
"3816" 80 "0.8-5" "SRF" 1559374987.99662 89383029 "MetaG" "DiNRT2"
"3817" 80 "0.8-5" "SRF" 1239830933.07928 89836305 "MetaG" "DiNRT2"
"3818" 80 "0.8-5" "SRF" 2858854144.66047 93222087 "MetaG" "DiNRT2"
"3819" 80 "0.8-5" "SRF" 1927987383.76871 97672400 "MetaG" "DiNRT2"
"3820" 80 "180-2000" "DCM" 19461873309.2752 50465214 "MetaG" "DiNRT2"
"3821" 80 "180-2000" "SRF" 12806169499.6842 2134 "MetaG" "DiNRT2"
"3822" 80 "180-2000" "SRF" 8122892196.52556 6412 "MetaG" "DiNRT2"
"3823" 80 "180-2000" "SRF" 12341864871.9554 6413 "MetaG" "DiNRT2"
"3824" 80 "180-2000" "SRF" 7950815718.70671 6414 "MetaG" "DiNRT2"
"3825" 80 "180-2000" "SRF" 10221684174.6782 8399 "MetaG" "DiNRT2"
"3826" 80 "180-2000" "SRF" 8661214046.23614 1060068 "MetaG" "DiNRT2"
"3827" 80 "180-2000" "SRF" 31500972176.7699 1085486 "MetaG" "DiNRT2"
"3828" 80 "180-2000" "SRF" 5342135670.85368 35213166 "MetaG" "DiNRT2"
"3829" 80 "180-2000" "SRF" 4065958816.14975 45127212 "MetaG" "DiNRT2"
"3830" 80 "180-2000" "SRF" 5945350015.4911 63164773 "MetaG" "DiNRT2"
"3831" 80 "180-2000" "SRF" 16263835264.599 93173701 "MetaG" "DiNRT2"
"3832" 80 "180-2000" "SRF" 4597189616.24972 93173702 "MetaG" "DiNRT2"
"3833" 80 "180-2000" "SRF" 9177085729.24084 94771417 "MetaG" "DiNRT2"
"3834" 80 "20-180" "DCM" 1684198143.30919 1755 "MetaG" "DiNRT2"
"3835" 80 "20-180" "DCM" 30427551757.9484 2134 "MetaG" "DiNRT2"
"3836" 80 "20-180" "DCM" 2399909717.72293 5475 "MetaG" "DiNRT2"
"3837" 80 "20-180" "DCM" 1544004069.22685 6412 "MetaG" "DiNRT2"
"3838" 80 "20-180" "DCM" 3127931796.23023 6413 "MetaG" "DiNRT2"
"3839" 80 "20-180" "DCM" 7815436327.94043 8398 "MetaG" "DiNRT2"
"3840" 80 "20-180" "DCM" 2914415502.17891 8399 "MetaG" "DiNRT2"
"3841" 80 "20-180" "DCM" 12944922453.8467 18871 "MetaG" "DiNRT2"
"3842" 80 "20-180" "DCM" 5233157365.66795 18872 "MetaG" "DiNRT2"
"3843" 80 "20-180" "DCM" 1292888165.77453 29088 "MetaG" "DiNRT2"
"3844" 80 "20-180" "DCM" 16799368024.0606 31990 "MetaG" "DiNRT2"
"3845" 80 "20-180" "DCM" 2860972064.52112 44462 "MetaG" "DiNRT2"
"3846" 80 "20-180" "DCM" 1298924058.23846 56517 "MetaG" "DiNRT2"
"3847" 80 "20-180" "DCM" 3199879623.63058 62029 "MetaG" "DiNRT2"
"3848" 80 "20-180" "DCM" 5558238393.04439 68485 "MetaG" "DiNRT2"
"3849" 80 "20-180" "DCM" 6586873420.32857 128910 "MetaG" "DiNRT2"
"3850" 80 "20-180" "DCM" 1774423043.84361 202827 "MetaG" "DiNRT2"
"3851" 80 "20-180" "DCM" 1663057580.84088 1055820 "MetaG" "DiNRT2"
"3852" 80 "20-180" "DCM" 14738468507.7817 1056943 "MetaG" "DiNRT2"
"3853" 80 "20-180" "DCM" 3292657198.51691 1060068 "MetaG" "DiNRT2"
"3854" 80 "20-180" "DCM" 7065648418.37504 1060069 "MetaG" "DiNRT2"
"3855" 80 "20-180" "DCM" 43307646538.943 1066763 "MetaG" "DiNRT2"
"3856" 80 "20-180" "DCM" 1640504323.55354 1070323 "MetaG" "DiNRT2"
"3857" 80 "20-180" "DCM" 21736682287.0843 1072630 "MetaG" "DiNRT2"
"3858" 80 "20-180" "DCM" 9618242822.19193 1073729 "MetaG" "DiNRT2"
"3859" 80 "20-180" "DCM" 2985295421.40214 1081834 "MetaG" "DiNRT2"
"3860" 80 "20-180" "DCM" 1720652648.57563 1081835 "MetaG" "DiNRT2"
"3861" 80 "20-180" "DCM" 24450474136.2597 1083969 "MetaG" "DiNRT2"
"3862" 80 "20-180" "DCM" 1995907699.24448 1085486 "MetaG" "DiNRT2"
"3863" 80 "20-180" "DCM" 8285572759.81772 1090351 "MetaG" "DiNRT2"
"3864" 80 "20-180" "DCM" 1795029246.93341 1091105 "MetaG" "DiNRT2"
"3865" 80 "20-180" "DCM" 1353256484.79902 1132491 "MetaG" "DiNRT2"
"3866" 80 "20-180" "DCM" 5123932472.83019 2410193 "MetaG" "DiNRT2"
"3867" 80 "20-180" "DCM" 3967151139.84809 2410194 "MetaG" "DiNRT2"
"3868" 80 "20-180" "DCM" 7972192930.50657 2410195 "MetaG" "DiNRT2"
"3869" 80 "20-180" "DCM" 4061745011.30919 35213166 "MetaG" "DiNRT2"
"3870" 80 "20-180" "DCM" 1452137438.80313 36508572 "MetaG" "DiNRT2"
"3871" 80 "20-180" "DCM" 3115672265.11399 36531355 "MetaG" "DiNRT2"
"3872" 80 "20-180" "DCM" 1777824493.76793 36537692 "MetaG" "DiNRT2"
"3873" 80 "20-180" "DCM" 7395350854.90878 41232559 "MetaG" "DiNRT2"
"3874" 80 "20-180" "DCM" 772859814.651887 45127212 "MetaG" "DiNRT2"
"3875" 80 "20-180" "DCM" 2912788246.17546 62525634 "MetaG" "DiNRT2"
"3876" 80 "20-180" "DCM" 12944922453.8467 63112011 "MetaG" "DiNRT2"
"3877" 80 "20-180" "DCM" 9605812481.05108 63164773 "MetaG" "DiNRT2"
"3878" 80 "20-180" "DCM" 2473884409.67409 63244599 "MetaG" "DiNRT2"
"3879" 80 "20-180" "DCM" 3240879828.47617 64365087 "MetaG" "DiNRT2"
"3880" 80 "20-180" "DCM" 24163855247.1806 64603376 "MetaG" "DiNRT2"
"3881" 80 "20-180" "DCM" 780228640.70297 64635187 "MetaG" "DiNRT2"
"3882" 80 "20-180" "DCM" 4458806622.99166 64684990 "MetaG" "DiNRT2"
"3883" 80 "20-180" "DCM" 1624223778.60291 64742724 "MetaG" "DiNRT2"
"3884" 80 "20-180" "DCM" 6518967508.77881 89383029 "MetaG" "DiNRT2"
"3885" 80 "20-180" "DCM" 2497572111.98096 92847933 "MetaG" "DiNRT2"
"3886" 80 "20-180" "DCM" 1545719629.30377 93173701 "MetaG" "DiNRT2"
"3887" 80 "20-180" "DCM" 1882473161.53369 93205542 "MetaG" "DiNRT2"
"3888" 80 "20-180" "DCM" 2390288086.55222 93222087 "MetaG" "DiNRT2"
"3889" 80 "20-180" "DCM" 1290489486.43172 94504159 "MetaG" "DiNRT2"
"3890" 80 "20-180" "SRF" 2494582861.52229 1755 "MetaG" "DiNRT2"
"3891" 80 "20-180" "SRF" 45969727744.7454 2134 "MetaG" "DiNRT2"
"3892" 80 "20-180" "SRF" 6516900482.97628 5475 "MetaG" "DiNRT2"
"3893" 80 "20-180" "SRF" 1143465839.96526 6412 "MetaG" "DiNRT2"
"3894" 80 "20-180" "SRF" 4340994614.36252 8398 "MetaG" "DiNRT2"
"3895" 80 "20-180" "SRF" 5755657663.73578 8399 "MetaG" "DiNRT2"
"3896" 80 "20-180" "SRF" 8519261756.96283 16182 "MetaG" "DiNRT2"
"3897" 80 "20-180" "SRF" 10865053517.8337 18871 "MetaG" "DiNRT2"
"3898" 80 "20-180" "SRF" 9043058373.24255 18872 "MetaG" "DiNRT2"
"3899" 80 "20-180" "SRF" 33176947913.3338 31990 "MetaG" "DiNRT2"
"3900" 80 "20-180" "SRF" 2118792229.94078 44462 "MetaG" "DiNRT2"
"3901" 80 "20-180" "SRF" 4739563987.61911 62029 "MetaG" "DiNRT2"
"3902" 80 "20-180" "SRF" 7056593984.99113 68485 "MetaG" "DiNRT2"
"3903" 80 "20-180" "SRF" 3840681162.381 76284 "MetaG" "DiNRT2"
"3904" 80 "20-180" "SRF" 9296874437.97848 83738 "MetaG" "DiNRT2"
"3905" 80 "20-180" "SRF" 7805020619.76292 128910 "MetaG" "DiNRT2"
"3906" 80 "20-180" "SRF" 7884663687.31152 202827 "MetaG" "DiNRT2"
"3907" 80 "20-180" "SRF" 1193815436.62654 219741 "MetaG" "DiNRT2"
"3908" 80 "20-180" "SRF" 3694905158.90749 1055820 "MetaG" "DiNRT2"
"3909" 80 "20-180" "SRF" 24255743891.9059 1056943 "MetaG" "DiNRT2"
"3910" 80 "20-180" "SRF" 3048114561.56421 1060068 "MetaG" "DiNRT2"
"3911" 80 "20-180" "SRF" 2325649484.89549 1060069 "MetaG" "DiNRT2"
"3912" 80 "20-180" "SRF" 82473381796.6307 1066763 "MetaG" "DiNRT2"
"3913" 80 "20-180" "SRF" 3441857645.24066 1071273 "MetaG" "DiNRT2"
"3914" 80 "20-180" "SRF" 14698041547.5427 1072630 "MetaG" "DiNRT2"
"3915" 80 "20-180" "SRF" 1105432104.94496 1081834 "MetaG" "DiNRT2"
"3916" 80 "20-180" "SRF" 637144540.388809 1081835 "MetaG" "DiNRT2"
"3917" 80 "20-180" "SRF" 14361237940.3637 1083969 "MetaG" "DiNRT2"
"3918" 80 "20-180" "SRF" 1478138768.73559 1085486 "MetaG" "DiNRT2"
"3919" 80 "20-180" "SRF" 37430628963.866 1090351 "MetaG" "DiNRT2"
"3920" 80 "20-180" "SRF" 5075185821.71776 1132490 "MetaG" "DiNRT2"
"3921" 80 "20-180" "SRF" 5011005456.26801 1132491 "MetaG" "DiNRT2"
"3922" 80 "20-180" "SRF" 2846029618.25609 2410193 "MetaG" "DiNRT2"
"3923" 80 "20-180" "SRF" 5876023128.18653 2410194 "MetaG" "DiNRT2"
"3924" 80 "20-180" "SRF" 19680281218.8865 2410195 "MetaG" "DiNRT2"
"3925" 80 "20-180" "SRF" 2256049755.78548 35213166 "MetaG" "DiNRT2"
"3926" 80 "20-180" "SRF" 710526015.040486 35222760 "MetaG" "DiNRT2"
"3927" 80 "20-180" "SRF" 1900853730.27436 36514495 "MetaG" "DiNRT2"
"3928" 80 "20-180" "SRF" 3461128964.64291 36531355 "MetaG" "DiNRT2"
"3929" 80 "20-180" "SRF" 15822109135.8691 41232559 "MetaG" "DiNRT2"
"3930" 80 "20-180" "SRF" 615082221.975346 45846523 "MetaG" "DiNRT2"
"3931" 80 "20-180" "SRF" 1859680003.26481 62160156 "MetaG" "DiNRT2"
"3932" 80 "20-180" "SRF" 26843073397.001 63112011 "MetaG" "DiNRT2"
"3933" 80 "20-180" "SRF" 5858520757.64495 63164773 "MetaG" "DiNRT2"
"3934" 80 "20-180" "SRF" 8549898106.2963 63244599 "MetaG" "DiNRT2"
"3935" 80 "20-180" "SRF" 1902023486.41607 64365088 "MetaG" "DiNRT2"
"3936" 80 "20-180" "SRF" 620640193.860666 64599447 "MetaG" "DiNRT2"
"3937" 80 "20-180" "SRF" 26843073397.001 64603376 "MetaG" "DiNRT2"
"3938" 80 "20-180" "SRF" 2213238929.77166 64640210 "MetaG" "DiNRT2"
"3939" 80 "20-180" "SRF" 4953186162.54185 64684990 "MetaG" "DiNRT2"
"3940" 80 "20-180" "SRF" 1637937554.54484 64687762 "MetaG" "DiNRT2"
"3941" 80 "20-180" "SRF" 1931139122.41557 89383029 "MetaG" "DiNRT2"
"3942" 80 "20-180" "SRF" 873844547.759716 92847934 "MetaG" "DiNRT2"
"3943" 80 "20-180" "SRF" 1024118013.72635 92863408 "MetaG" "DiNRT2"
"3944" 80 "20-180" "SRF" 1394130882.01448 93205542 "MetaG" "DiNRT2"
"3945" 80 "20-180" "SRF" 1770210862.21427 93222087 "MetaG" "DiNRT2"
"3946" 80 "20-180" "SRF" 3005872273.69426 94470505 "MetaG" "DiNRT2"
"3947" 80 "5-20" "DCM" 5767089583.53808 2134 "MetaG" "DiNRT2"
"3948" 80 "5-20" "DCM" 3790559743.5216 5475 "MetaG" "DiNRT2"
"3949" 80 "5-20" "DCM" 3658037399.54718 6412 "MetaG" "DiNRT2"
"3950" 80 "5-20" "DCM" 3705330744.22936 6413 "MetaG" "DiNRT2"
"3951" 80 "5-20" "DCM" 4603200694.12294 8399 "MetaG" "DiNRT2"
"3952" 80 "5-20" "DCM" 3633838695.6913 16182 "MetaG" "DiNRT2"
"3953" 80 "5-20" "DCM" 12398338672.0703 18872 "MetaG" "DiNRT2"
"3954" 80 "5-20" "DCM" 3879801879.91999 1056943 "MetaG" "DiNRT2"
"3955" 80 "5-20" "DCM" 7800927093.47222 1060068 "MetaG" "DiNRT2"
"3956" 80 "5-20" "DCM" 8375836587.01912 1066763 "MetaG" "DiNRT2"
"3957" 80 "5-20" "DCM" 4478113718.73915 1072630 "MetaG" "DiNRT2"
"3958" 80 "5-20" "DCM" 39360114546.102 1073729 "MetaG" "DiNRT2"
"3959" 80 "5-20" "DCM" 10949806302.299 1077182 "MetaG" "DiNRT2"
"3960" 80 "5-20" "DCM" 4076551264.05938 1081835 "MetaG" "DiNRT2"
"3961" 80 "5-20" "DCM" 5992530358.16731 1083969 "MetaG" "DiNRT2"
"3962" 80 "5-20" "DCM" 7093023738.14636 1085486 "MetaG" "DiNRT2"
"3963" 80 "5-20" "DCM" 3926017506.83982 1090351 "MetaG" "DiNRT2"
"3964" 80 "5-20" "DCM" 7777915509.12569 1110878 "MetaG" "DiNRT2"
"3965" 80 "5-20" "DCM" 6295877167.12899 2410195 "MetaG" "DiNRT2"
"3966" 80 "5-20" "DCM" 4056482088.60556 44067762 "MetaG" "DiNRT2"
"3967" 80 "5-20" "DCM" 3662101885.54668 45127212 "MetaG" "DiNRT2"
"3968" 80 "5-20" "DCM" 12267586961.5088 63112011 "MetaG" "DiNRT2"
"3969" 80 "5-20" "DCM" 2677409989.433 63164773 "MetaG" "DiNRT2"
"3970" 80 "5-20" "DCM" 7814799518.65328 63244599 "MetaG" "DiNRT2"
"3971" 80 "5-20" "DCM" 8178391307.6725 64603376 "MetaG" "DiNRT2"
"3972" 80 "5-20" "DCM" 1924046524.80562 64742724 "MetaG" "DiNRT2"
"3973" 80 "5-20" "DCM" 5960021151.88431 86694497 "MetaG" "DiNRT2"
"3974" 80 "5-20" "DCM" 6177866348.6261 89383029 "MetaG" "DiNRT2"
"3975" 80 "5-20" "DCM" 9155254713.86673 93173701 "MetaG" "DiNRT2"
"3976" 80 "5-20" "DCM" 24843404751.1961 93173702 "MetaG" "DiNRT2"
"3977" 80 "5-20" "DCM" 4459934637.33697 93205542 "MetaG" "DiNRT2"
"3978" 80 "5-20" "DCM" 8265559114.71352 94771417 "MetaG" "DiNRT2"
"3979" 80 "5-20" "DCM" 1885521565.78491 97101100 "MetaG" "DiNRT2"
"3980" 81 "0.8-5" "SRF" 500244668.237709 44063915 "MetaG" "DiNRT2"
"3981" 81 "0.8-5" "SRF" 862362077.335153 44146951 "MetaG" "DiNRT2"
"3982" 81 "0.8-5" "SRF" 23307767614.1574 45044202 "MetaG" "DiNRT2"
"3983" 81 "0.8-5" "SRF" 22964097916.7059 45051882 "MetaG" "DiNRT2"
"3984" 81 "0.8-5" "SRF" 877644443.262616 50479391 "MetaG" "DiNRT2"
"3985" 81 "0.8-5" "SRF" 29079531283.6564 83291884 "MetaG" "DiNRT2"
"3986" 81 "0.8-5" "SRF" 16674262716.7958 97438452 "MetaG" "DiNRT2"
"3987" 81 "0.8-5" "SRF" 24905576379.4918 97672400 "MetaG" "DiNRT2"
"3988" 81 "0.8-5" "SRF" 1486257470.90561 112402826 "MetaG" "DiNRT2"
"3989" 81 "180-2000" "DCM" 3309173411.25216 16182 "MetaG" "DiNRT2"
"3990" 81 "180-2000" "DCM" 5684508113.64717 128910 "MetaG" "DiNRT2"
"3991" 81 "180-2000" "DCM" 5742513298.48032 202827 "MetaG" "DiNRT2"
"3992" 81 "180-2000" "DCM" 3806493701.97301 5980671 "MetaG" "DiNRT2"
"3993" 81 "180-2000" "DCM" 1443684600.29135 10557333 "MetaG" "DiNRT2"
"3994" 81 "180-2000" "DCM" 4139890046.90445 35222760 "MetaG" "DiNRT2"
"3995" 81 "180-2000" "DCM" 1845891933.58285 36514495 "MetaG" "DiNRT2"
"3996" 81 "180-2000" "DCM" 15124738273.2651 36531355 "MetaG" "DiNRT2"
"3997" 81 "180-2000" "DCM" 1772841278.20775 41232559 "MetaG" "DiNRT2"
"3998" 81 "180-2000" "DCM" 3694055734.16088 44067762 "MetaG" "DiNRT2"
"3999" 81 "180-2000" "DCM" 1159745086.55553 45044202 "MetaG" "DiNRT2"
"4000" 81 "180-2000" "DCM" 5735197994.91539 45051882 "MetaG" "DiNRT2"
"4001" 81 "180-2000" "DCM" 1748060736.17106 64365087 "MetaG" "DiNRT2"
"4002" 81 "180-2000" "DCM" 4989892408.98705 64583296 "MetaG" "DiNRT2"
"4003" 81 "180-2000" "DCM" 3737758759.65842 64627051 "MetaG" "DiNRT2"
"4004" 81 "180-2000" "DCM" 6447734229.87265 64640210 "MetaG" "DiNRT2"
"4005" 81 "180-2000" "DCM" 1798334502.10049 83291884 "MetaG" "DiNRT2"
"4006" 81 "180-2000" "DCM" 8393233456.39182 97438452 "MetaG" "DiNRT2"
"4007" 81 "180-2000" "DCM" 3477891406.72736 97672400 "MetaG" "DiNRT2"
"4008" 81 "20-180" "DCM" 4907503011.52401 63244599 "MetaG" "DiNRT2"
"4009" 81 "20-180" "DCM" 5158229022.08163 64758040 "MetaG" "DiNRT2"
"4010" 81 "20-180" "DCM" 7502453629.76077 93175834 "MetaG" "DiNRT2"
"4011" 81 "20-180" "DCM" 9593230104.79838 97672400 "MetaG" "DiNRT2"
"4012" 81 "20-180" "SRF" 5173129165.75649 1085486 "MetaG" "DiNRT2"
"4013" 81 "20-180" "SRF" 2326239373.24663 1091105 "MetaG" "DiNRT2"
"4014" 81 "20-180" "SRF" 5572907308.3961 45044202 "MetaG" "DiNRT2"
"4015" 81 "20-180" "SRF" 6889817251.9725 45051882 "MetaG" "DiNRT2"
"4016" 81 "20-180" "SRF" 2505678268.61172 64607746 "MetaG" "DiNRT2"
"4017" 81 "20-180" "SRF" 6735375520.29689 64627051 "MetaG" "DiNRT2"
"4018" 81 "20-180" "SRF" 12099567209.8398 97438452 "MetaG" "DiNRT2"
"4019" 81 "20-180" "SRF" 18801297367.7812 97672400 "MetaG" "DiNRT2"
"4020" 81 "5-20" "DCM" 3685564735.08628 36514495 "MetaG" "DiNRT2"
"4021" 81 "5-20" "DCM" 7366598966.50313 45103458 "MetaG" "DiNRT2"
"4022" 81 "5-20" "DCM" 14925848715.4428 64627051 "MetaG" "DiNRT2"
"4023" 81 "5-20" "DCM" 7181220202.81638 83291884 "MetaG" "DiNRT2"
"4024" 81 "5-20" "DCM" 10861310845.9453 93175834 "MetaG" "DiNRT2"
"4025" 81 "5-20" "DCM" 13406550915.5487 97438452 "MetaG" "DiNRT2"
"4026" 82 "0.8-5" "SRF" 1919593978.14789 23837736 "MetaG" "DiNRT2"
"4027" 82 "0.8-5" "SRF" 9820488512.62677 45044202 "MetaG" "DiNRT2"
"4028" 82 "0.8-5" "SRF" 6070563121.97724 45051882 "MetaG" "DiNRT2"
"4029" 82 "0.8-5" "SRF" 802254553.998676 52390910 "MetaG" "DiNRT2"
"4030" 82 "0.8-5" "SRF" 4653703174.56263 53386804 "MetaG" "DiNRT2"
"4031" 82 "0.8-5" "SRF" 1978161913.96934 64627051 "MetaG" "DiNRT2"
"4032" 82 "0.8-5" "SRF" 1979394413.60422 64758040 "MetaG" "DiNRT2"
"4033" 82 "0.8-5" "SRF" 8565713692.1848 83291884 "MetaG" "DiNRT2"
"4034" 82 "0.8-5" "SRF" 888402694.02538 97438452 "MetaG" "DiNRT2"
"4035" 82 "0.8-5" "SRF" 5521891136.44512 97672400 "MetaG" "DiNRT2"
"4036" 82 "0.8-5" "SRF" 9363935791.04565 112402826 "MetaG" "DiNRT2"
"4037" 82 "180-2000" "DCM" 12657304963.8014 64627051 "MetaG" "DiNRT2"
"4038" 82 "180-2000" "DCM" 2894025024.46827 64895350 "MetaG" "DiNRT2"
"4039" 82 "180-2000" "DCM" 5446846669.84596 112402826 "MetaG" "DiNRT2"
"4040" 82 "180-2000" "SRF" 8198288658.95553 1132490 "MetaG" "DiNRT2"
"4041" 82 "180-2000" "SRF" 5181359270.75957 64627051 "MetaG" "DiNRT2"
"4042" 82 "180-2000" "SRF" 5184587531.98746 64758040 "MetaG" "DiNRT2"
"4043" 82 "180-2000" "SRF" 5098813105.90678 112893941 "MetaG" "DiNRT2"
"4044" 82 "180-2000" "SRF" 5986520135.85602 113134270 "MetaG" "DiNRT2"
"4045" 82 "20-180" "SRF" 962241228.35909 2524120 "MetaG" "DiNRT2"
"4046" 82 "20-180" "SRF" 2985164953.60064 47480457 "MetaG" "DiNRT2"
"4047" 82 "20-180" "SRF" 1125400964.09197 64607746 "MetaG" "DiNRT2"
"4048" 82 "20-180" "SRF" 4036017413.90242 64758040 "MetaG" "DiNRT2"
"4049" 82 "20-180" "SRF" 1776688960.31635 112791974 "MetaG" "DiNRT2"
"4050" 82 "20-180" "SRF" 1984622533.49062 112893941 "MetaG" "DiNRT2"
"4051" 82 "20-180" "SRF" 5652537477.58586 116176320 "MetaG" "DiNRT2"
"4052" 82 "5-20" "SRF" 10302053844.4687 64627051 "MetaG" "DiNRT2"
"4053" 83 "0.8-5" "SRF" 1548569866.65345 5983871 "MetaG" "DiNRT2"
"4054" 83 "0.8-5" "SRF" 598426933.328224 36544487 "MetaG" "DiNRT2"
"4055" 83 "0.8-5" "SRF" 20697470113.1362 44067762 "MetaG" "DiNRT2"
"4056" 83 "0.8-5" "SRF" 351240537.761041 45044202 "MetaG" "DiNRT2"
"4057" 83 "0.8-5" "SRF" 505005839.847541 45127212 "MetaG" "DiNRT2"
"4058" 83 "0.8-5" "SRF" 443852788.928503 53386804 "MetaG" "DiNRT2"
"4059" 83 "0.8-5" "SRF" 2142629373.5429 63157726 "MetaG" "DiNRT2"
"4060" 83 "0.8-5" "SRF" 1132018071.88739 64627051 "MetaG" "DiNRT2"
"4061" 83 "0.8-5" "SRF" 1061308244.86348 64742724 "MetaG" "DiNRT2"
"4062" 83 "0.8-5" "SRF" 2178575222.82942 83291884 "MetaG" "DiNRT2"
"4063" 83 "0.8-5" "SRF" 1525185422.35835 97438452 "MetaG" "DiNRT2"
"4064" 83 "0.8-5" "SRF" 1572682546.23801 97503575 "MetaG" "DiNRT2"
"4065" 83 "0.8-5" "SRF" 2402247652.55172 97507020 "MetaG" "DiNRT2"
"4066" 83 "0.8-5" "SRF" 1105179953.46574 97510271 "MetaG" "DiNRT2"
"4067" 83 "0.8-5" "SRF" 1579971920.72812 97672400 "MetaG" "DiNRT2"
"4068" 83 "0.8-5" "SRF" 487143896.959042 112402826 "MetaG" "DiNRT2"
"4069" 84 "0.8-5" "SRF" 361391050.12646 95612617 "MetaG" "DiNRT2"
"4070" 84 "0.8-5" "SRF" 20977431361.57 97672400 "MetaG" "DiNRT2"
"4071" 84 "0.8-5" "SRF" 2606323533.69347 112334355 "MetaG" "DiNRT2"
"4072" 84 "0.8-5" "SRF" 23902938588.7501 112402826 "MetaG" "DiNRT2"
"4073" 84 "0.8-5" "SRF" 534902961.043447 112756656 "MetaG" "DiNRT2"
"4074" 84 "0.8-5" "SRF" 9175778007.14526 113650621 "MetaG" "DiNRT2"
"4075" 84 "0.8-5" "SRF" 293971879.430599 114880142 "MetaG" "DiNRT2"
"4076" 84 "0.8-5" "SRF" 966371647.851969 116662001 "MetaG" "DiNRT2"
"4077" 84 "20-180" "SRF" 647690567.732588 128910 "MetaG" "DiNRT2"
"4078" 84 "20-180" "SRF" 413269631.133302 23837736 "MetaG" "DiNRT2"
"4079" 84 "20-180" "SRF" 224102634.182705 84030424 "MetaG" "DiNRT2"
"4080" 84 "20-180" "SRF" 990673869.533047 97672400 "MetaG" "DiNRT2"
"4081" 84 "20-180" "SRF" 492767463.635169 101111138 "MetaG" "DiNRT2"
"4082" 84 "20-180" "SRF" 377462052.718331 112334355 "MetaG" "DiNRT2"
"4083" 84 "20-180" "SRF" 2199232281.43284 112402826 "MetaG" "DiNRT2"
"4084" 84 "20-180" "SRF" 1231622880.29822 112503548 "MetaG" "DiNRT2"
"4085" 84 "20-180" "SRF" 6274873757.11573 112756656 "MetaG" "DiNRT2"
"4086" 84 "20-180" "SRF" 942095371.247403 112789100 "MetaG" "DiNRT2"
"4087" 84 "20-180" "SRF" 1125553328.89569 112791974 "MetaG" "DiNRT2"
"4088" 84 "20-180" "SRF" 1466828638.68851 112893941 "MetaG" "DiNRT2"
"4089" 84 "20-180" "SRF" 492058445.701881 113134270 "MetaG" "DiNRT2"
"4090" 84 "20-180" "SRF" 2242495867.2971 113650621 "MetaG" "DiNRT2"
"4091" 84 "20-180" "SRF" 852288148.941576 116107106 "MetaG" "DiNRT2"
"4092" 84 "5-20" "SRF" 180447911.882403 93175834 "MetaG" "DiNRT2"
"4093" 84 "5-20" "SRF" 732613211.04574 112334355 "MetaG" "DiNRT2"
"4094" 84 "5-20" "SRF" 142282437.129141 112402826 "MetaG" "DiNRT2"
"4095" 84 "5-20" "SRF" 4262599068.30467 112756656 "MetaG" "DiNRT2"
"4096" 84 "5-20" "SRF" 135723683277.281 113650621 "MetaG" "DiNRT2"
"4097" 84 "5-20" "SRF" 148738951.0829 114880142 "MetaG" "DiNRT2"
"4098" 85 "0.8-5" "DCM" 685063418.205124 97672400 "MetaG" "DiNRT2"
"4099" 85 "0.8-5" "DCM" 39196225187.471 116662001 "MetaG" "DiNRT2"
"4100" 85 "0.8-5" "SRF" 435419475.921747 84030424 "MetaG" "DiNRT2"
"4101" 85 "0.8-5" "SRF" 712165187.842 112402826 "MetaG" "DiNRT2"
"4102" 85 "0.8-5" "SRF" 726174994.815942 113650621 "MetaG" "DiNRT2"
"4103" 85 "0.8-5" "SRF" 33038956255.8523 116662001 "MetaG" "DiNRT2"
"4104" 85 "180-2000" "SRF" 322360308.584327 112756656 "MetaG" "DiNRT2"
"4105" 85 "180-2000" "SRF" 691225055.128358 113650621 "MetaG" "DiNRT2"
"4106" 85 "180-2000" "SRF" 1105718401.12316 116412750 "MetaG" "DiNRT2"
"4107" 85 "180-2000" "SRF" 367715654.327004 116413368 "MetaG" "DiNRT2"
"4108" 85 "180-2000" "SRF" 601780138.384822 116447979 "MetaG" "DiNRT2"
"4109" 85 "180-2000" "SRF" 1147860118.77032 116447980 "MetaG" "DiNRT2"
"4110" 85 "180-2000" "SRF" 600067291.691126 116544465 "MetaG" "DiNRT2"
"4111" 85 "180-2000" "SRF" 5629728925.05554 116662001 "MetaG" "DiNRT2"
"4112" 85 "20-180" "DCM" 651104129.930267 18799841 "MetaG" "DiNRT2"
"4113" 85 "20-180" "DCM" 852088041.419997 112402826 "MetaG" "DiNRT2"
"4114" 85 "20-180" "DCM" 2616559986.7631 112791974 "MetaG" "DiNRT2"
"4115" 85 "20-180" "DCM" 868850429.120063 113650621 "MetaG" "DiNRT2"
"4116" 85 "20-180" "DCM" 1781508442.90164 114880142 "MetaG" "DiNRT2"
"4117" 85 "20-180" "DCM" 1397798932.12283 116106751 "MetaG" "DiNRT2"
"4118" 85 "20-180" "DCM" 4953259455.73119 116107106 "MetaG" "DiNRT2"
"4119" 85 "20-180" "DCM" 5856339908.98605 116662001 "MetaG" "DiNRT2"
"4120" 85 "20-180" "SRF" 368756186.253244 76284 "MetaG" "DiNRT2"
"4121" 85 "20-180" "SRF" 324058466.707396 18799841 "MetaG" "DiNRT2"
"4122" 85 "20-180" "SRF" 218363900.579321 112334355 "MetaG" "DiNRT2"
"4123" 85 "20-180" "SRF" 3025041191.5117 112756656 "MetaG" "DiNRT2"
"4124" 85 "20-180" "SRF" 363338280.853747 112789100 "MetaG" "DiNRT2"
"4125" 85 "20-180" "SRF" 434092581.294275 112791974 "MetaG" "DiNRT2"
"4126" 85 "20-180" "SRF" 727344462.959064 112893941 "MetaG" "DiNRT2"
"4127" 85 "20-180" "SRF" 1297296353.60567 113650621 "MetaG" "DiNRT2"
"4128" 85 "20-180" "SRF" 3683556752.67399 114789721 "MetaG" "DiNRT2"
"4129" 85 "20-180" "SRF" 443333767.898858 114880142 "MetaG" "DiNRT2"
"4130" 85 "20-180" "SRF" 1391385979.2518 116106751 "MetaG" "DiNRT2"
"4131" 85 "20-180" "SRF" 2465267214.01701 116107106 "MetaG" "DiNRT2"
"4132" 85 "20-180" "SRF" 500538125.047096 116544465 "MetaG" "DiNRT2"
"4133" 85 "20-180" "SRF" 2428946518.41455 116662001 "MetaG" "DiNRT2"
"4134" 85 "5-20" "DCM" 15688706430.4893 113650621 "MetaG" "DiNRT2"
"4135" 85 "5-20" "DCM" 660919262610.391 116662001 "MetaG" "DiNRT2"
"4136" 9 "0.8-5" "DCM" 2012895023.1565 128910 "MetaG" "DiNRT2"
"4137" 9 "0.8-5" "DCM" 2399116415.86147 1060069 "MetaG" "DiNRT2"
"4138" 9 "0.8-5" "DCM" 2506623991.10055 1070323 "MetaG" "DiNRT2"
"4139" 9 "0.8-5" "DCM" 1361702206.56839 1121395 "MetaG" "DiNRT2"
"4140" 9 "0.8-5" "DCM" 29440680671.0979 24753836 "MetaG" "DiNRT2"
"4141" 9 "0.8-5" "DCM" 26161441777.8863 44067762 "MetaG" "DiNRT2"
"4142" 9 "0.8-5" "DCM" 33047530230.9275 44146951 "MetaG" "DiNRT2"
"4143" 9 "0.8-5" "DCM" 3285343345.36827 45044202 "MetaG" "DiNRT2"
"4144" 9 "0.8-5" "DCM" 8266288895.09603 45127212 "MetaG" "DiNRT2"
"4145" 9 "0.8-5" "DCM" 2704347512.02706 50465214 "MetaG" "DiNRT2"
"4146" 9 "0.8-5" "DCM" 7641523587.00994 83291884 "MetaG" "DiNRT2"
"4147" 9 "0.8-5" "SRF" 19791719805.0671 1121395 "MetaG" "DiNRT2"
"4148" 9 "0.8-5" "SRF" 11791936876.2251 50465214 "MetaG" "DiNRT2"
"4149" 9 "0.8-5" "SRF" 6241388811.2545 52390910 "MetaG" "DiNRT2"
"4150" 9 "0.8-5" "SRF" 6034155198.38081 53386804 "MetaG" "DiNRT2"
"4151" 9 "0.8-5" "SRF" 7752791622.51185 64807502 "MetaG" "DiNRT2"
"4152" 9 "180-2000" "SRF" 15364151304.7084 1121395 "MetaG" "DiNRT2"
"4153" 9 "5-20" "DCM" 63769277435.7151 1121395 "MetaG" "DiNRT2"
"4154" 9 "5-20" "DCM" 55302134487.3063 45127212 "MetaG" "DiNRT2"
"4155" 9 "5-20" "DCM" 31382043529.9973 64742695 "MetaG" "DiNRT2"
"4156" 9 "5-20" "DCM" 62409932336.7722 94771417 "MetaG" "DiNRT2"
"4157" 92 "0.8-5" "SRF" 1995214618.83829 1429526 "MetaG" "DiNRT2"
"4158" 92 "0.8-5" "SRF" 2815348375.33709 36510493 "MetaG" "DiNRT2"
"4159" 92 "0.8-5" "SRF" 1426731930.51698 44067762 "MetaG" "DiNRT2"
"4160" 92 "0.8-5" "SRF" 3066718765.99218 45030496 "MetaG" "DiNRT2"
"4161" 92 "0.8-5" "SRF" 6796095355.79174 62525634 "MetaG" "DiNRT2"
"4162" 92 "0.8-5" "SRF" 37394183662.7434 63112011 "MetaG" "DiNRT2"
"4163" 92 "0.8-5" "SRF" 7533515473.89144 63164773 "MetaG" "DiNRT2"
"4164" 92 "0.8-5" "SRF" 2748594412.6735 63244599 "MetaG" "DiNRT2"
"4165" 92 "0.8-5" "SRF" 4189950699.56041 64599447 "MetaG" "DiNRT2"
"4166" 92 "0.8-5" "SRF" 12944140498.642 64603376 "MetaG" "DiNRT2"
"4167" 92 "0.8-5" "SRF" 3054597347.94478 64605115 "MetaG" "DiNRT2"
"4168" 92 "0.8-5" "SRF" 2936592003.91398 64605116 "MetaG" "DiNRT2"
"4169" 92 "0.8-5" "SRF" 3222292407.35246 64607746 "MetaG" "DiNRT2"
"4170" 92 "0.8-5" "SRF" 2887222150.79713 64627051 "MetaG" "DiNRT2"
"4171" 92 "0.8-5" "SRF" 2796669948.23895 64661767 "MetaG" "DiNRT2"
"4172" 92 "0.8-5" "SRF" 2889021043.10293 64758040 "MetaG" "DiNRT2"
"4173" 92 "0.8-5" "SRF" 4257923575.92305 64792880 "MetaG" "DiNRT2"
"4174" 92 "0.8-5" "SRF" 29089578257.0902 64807502 "MetaG" "DiNRT2"
"4175" 92 "0.8-5" "SRF" 2778237731.68375 83291884 "MetaG" "DiNRT2"
"4176" 92 "0.8-5" "SRF" 1409385645.64747 97510271 "MetaG" "DiNRT2"
"4177" 92 "180-2000" "SRF" 132271380.572667 1083969 "MetaG" "DiNRT2"
"4178" 92 "180-2000" "SRF" 537225299.556676 44067762 "MetaG" "DiNRT2"
"4179" 92 "180-2000" "SRF" 177293077.12827 63164773 "MetaG" "DiNRT2"
"4180" 92 "180-2000" "SRF" 13470485997.7861 64297455 "MetaG" "DiNRT2"
"4181" 92 "180-2000" "SRF" 4863807622.77206 64297456 "MetaG" "DiNRT2"
"4182" 92 "180-2000" "SRF" 79403457777.9056 64297613 "MetaG" "DiNRT2"
"4183" 92 "180-2000" "SRF" 132267537708.617 64335854 "MetaG" "DiNRT2"
"4184" 92 "180-2000" "SRF" 4703068016.28497 64365087 "MetaG" "DiNRT2"
"4185" 92 "180-2000" "SRF" 5103640345.78843 64365088 "MetaG" "DiNRT2"
"4186" 92 "180-2000" "SRF" 2004572013.27118 64372183 "MetaG" "DiNRT2"
"4187" 92 "180-2000" "SRF" 5719088010.39044 64583293 "MetaG" "DiNRT2"
"4188" 92 "180-2000" "SRF" 12103529938.8457 64583294 "MetaG" "DiNRT2"
"4189" 92 "180-2000" "SRF" 6531105574.41098 64583296 "MetaG" "DiNRT2"
"4190" 92 "180-2000" "SRF" 55620336720.4059 64589107 "MetaG" "DiNRT2"
"4191" 92 "180-2000" "SRF" 3944236950.81144 64599447 "MetaG" "DiNRT2"
"4192" 92 "180-2000" "SRF" 541557761.649875 64603376 "MetaG" "DiNRT2"
"4193" 92 "180-2000" "SRF" 143773239.752899 64605115 "MetaG" "DiNRT2"
"4194" 92 "180-2000" "SRF" 138218985.398923 64605116 "MetaG" "DiNRT2"
"4195" 92 "180-2000" "SRF" 303332561.424461 64607746 "MetaG" "DiNRT2"
"4196" 92 "180-2000" "SRF" 3522397965.54068 64610088 "MetaG" "DiNRT2"
"4197" 92 "180-2000" "SRF" 260128460.005841 64617772 "MetaG" "DiNRT2"
"4198" 92 "180-2000" "SRF" 253629027.245671 64617773 "MetaG" "DiNRT2"
"4199" 92 "180-2000" "SRF" 3397381350.32535 64627051 "MetaG" "DiNRT2"
"4200" 92 "180-2000" "SRF" 6119096577.89439 64635941 "MetaG" "DiNRT2"
"4201" 92 "180-2000" "SRF" 4456494362.00954 64640209 "MetaG" "DiNRT2"
"4202" 92 "180-2000" "SRF" 5157305171.6303 64640210 "MetaG" "DiNRT2"
"4203" 92 "180-2000" "SRF" 3469757995.94435 64687762 "MetaG" "DiNRT2"
"4204" 92 "180-2000" "SRF" 135979923.953209 64758040 "MetaG" "DiNRT2"
"4205" 92 "180-2000" "SRF" 400822365.371718 64792880 "MetaG" "DiNRT2"
"4206" 92 "180-2000" "SRF" 5997250767.90047 64799635 "MetaG" "DiNRT2"
"4207" 92 "180-2000" "SRF" 1369183048.58783 64807502 "MetaG" "DiNRT2"
"4208" 92 "180-2000" "SRF" 497147557.961047 64895350 "MetaG" "DiNRT2"
"4209" 92 "20-180" "SRF" 10851410025.1457 1429526 "MetaG" "DiNRT2"
"4210" 92 "20-180" "SRF" 5468530856.63079 36510493 "MetaG" "DiNRT2"
"4211" 92 "20-180" "SRF" 7543274975.60377 62525634 "MetaG" "DiNRT2"
"4212" 92 "20-180" "SRF" 15644340507.7162 63112011 "MetaG" "DiNRT2"
"4213" 92 "20-180" "SRF" 7316547782.99829 63164773 "MetaG" "DiNRT2"
"4214" 92 "20-180" "SRF" 20311778765.1688 64297455 "MetaG" "DiNRT2"
"4215" 92 "20-180" "SRF" 16469340015.3068 64297456 "MetaG" "DiNRT2"
"4216" 92 "20-180" "SRF" 2459159131.9784 64297613 "MetaG" "DiNRT2"
"4217" 92 "20-180" "SRF" 2098234204.0468 64365087 "MetaG" "DiNRT2"
"4218" 92 "20-180" "SRF" 19794879826.0899 64583293 "MetaG" "DiNRT2"
"4219" 92 "20-180" "SRF" 17442495339.7148 64583294 "MetaG" "DiNRT2"
"4220" 92 "20-180" "SRF" 17968419592.7599 64583296 "MetaG" "DiNRT2"
"4221" 92 "20-180" "SRF" 2409811457.08921 64589107 "MetaG" "DiNRT2"
"4222" 92 "20-180" "SRF" 2170282005.02913 64599447 "MetaG" "DiNRT2"
"4223" 92 "20-180" "SRF" 22349057868.1661 64603376 "MetaG" "DiNRT2"
"4224" 92 "20-180" "SRF" 3755387208.14631 64607746 "MetaG" "DiNRT2"
"4225" 92 "20-180" "SRF" 2093357424.95547 64617773 "MetaG" "DiNRT2"
"4226" 92 "20-180" "SRF" 2243255372.57059 64627051 "MetaG" "DiNRT2"
"4227" 92 "20-180" "SRF" 6142656655.32542 64627975 "MetaG" "DiNRT2"
"4228" 92 "20-180" "SRF" 4041130822.60053 64635187 "MetaG" "DiNRT2"
"4229" 92 "20-180" "SRF" 4489306078.93877 64635941 "MetaG" "DiNRT2"
"4230" 92 "20-180" "SRF" 1988227443.90086 64640209 "MetaG" "DiNRT2"
"4231" 92 "20-180" "SRF" 2886753307.97144 64684990 "MetaG" "DiNRT2"
"4232" 92 "20-180" "SRF" 2863806143.36117 64687762 "MetaG" "DiNRT2"
"4233" 92 "20-180" "SRF" 4029830121.19503 64731070 "MetaG" "DiNRT2"
"4234" 92 "20-180" "SRF" 2232136386.83294 64742696 "MetaG" "DiNRT2"
"4235" 92 "20-180" "SRF" 18293117736.5359 64799635 "MetaG" "DiNRT2"
"4236" 92 "20-180" "SRF" 16951073376.7959 64807502 "MetaG" "DiNRT2"
"4237" 92 "5-20" "SRF" 773577267.607055 1110878 "MetaG" "DiNRT2"
"4238" 92 "5-20" "SRF" 10531835089.1081 1429526 "MetaG" "DiNRT2"
"4239" 92 "5-20" "SRF" 3715237514.73697 36510493 "MetaG" "DiNRT2"
"4240" 92 "5-20" "SRF" 1344834326.76303 44067762 "MetaG" "DiNRT2"
"4241" 92 "5-20" "SRF" 7321124894.43862 62525634 "MetaG" "DiNRT2"
"4242" 92 "5-20" "SRF" 42297208664.3212 63112011 "MetaG" "DiNRT2"
"4243" 92 "5-20" "SRF" 515110378.548007 63157726 "MetaG" "DiNRT2"
"4244" 92 "5-20" "SRF" 10651612255.0281 63164773 "MetaG" "DiNRT2"
"4245" 92 "5-20" "SRF" 1036327578.41846 63244599 "MetaG" "DiNRT2"
"4246" 92 "5-20" "SRF" 14525806971.5651 64297455 "MetaG" "DiNRT2"
"4247" 92 "5-20" "SRF" 7242893445.56664 64297456 "MetaG" "DiNRT2"
"4248" 92 "5-20" "SRF" 1193368344.56788 64297613 "MetaG" "DiNRT2"
"4249" 92 "5-20" "SRF" 1523780904.81576 64335854 "MetaG" "DiNRT2"
"4250" 92 "5-20" "SRF" 2689668653.52606 64365088 "MetaG" "DiNRT2"
"4251" 92 "5-20" "SRF" 4802979738.43941 64583293 "MetaG" "DiNRT2"
"4252" 92 "5-20" "SRF" 17698303860.1297 64583294 "MetaG" "DiNRT2"
"4253" 92 "5-20" "SRF" 4359812031.90011 64583296 "MetaG" "DiNRT2"
"4254" 92 "5-20" "SRF" 2923552884.26746 64589107 "MetaG" "DiNRT2"
"4255" 92 "5-20" "SRF" 4739325790.09864 64599447 "MetaG" "DiNRT2"
"4256" 92 "5-20" "SRF" 46635383911.9438 64603376 "MetaG" "DiNRT2"
"4257" 92 "5-20" "SRF" 575851325.689045 64605115 "MetaG" "DiNRT2"
"4258" 92 "5-20" "SRF" 830407516.525623 64605116 "MetaG" "DiNRT2"
"4259" 92 "5-20" "SRF" 6074651232.77256 64607746 "MetaG" "DiNRT2"
"4260" 92 "5-20" "SRF" 7336249232.5033 64610088 "MetaG" "DiNRT2"
"4261" 92 "5-20" "SRF" 520942975.206183 64617772 "MetaG" "DiNRT2"
"4262" 92 "5-20" "SRF" 1632893485.17305 64627051 "MetaG" "DiNRT2"
"4263" 92 "5-20" "SRF" 2980877450.62565 64627975 "MetaG" "DiNRT2"
"4264" 92 "5-20" "SRF" 4902648975.86074 64635187 "MetaG" "DiNRT2"
"4265" 92 "5-20" "SRF" 8441872798.83961 64635941 "MetaG" "DiNRT2"
"4266" 92 "5-20" "SRF" 2412092473.49882 64640209 "MetaG" "DiNRT2"
"4267" 92 "5-20" "SRF" 938928369.920487 64640210 "MetaG" "DiNRT2"
"4268" 92 "5-20" "SRF" 2101303635.56724 64684990 "MetaG" "DiNRT2"
"4269" 92 "5-20" "SRF" 694866703.017464 64687762 "MetaG" "DiNRT2"
"4270" 92 "5-20" "SRF" 551161609.32911 64742695 "MetaG" "DiNRT2"
"4271" 92 "5-20" "SRF" 812399918.583615 64742696 "MetaG" "DiNRT2"
"4272" 92 "5-20" "SRF" 510299073.20255 64742724 "MetaG" "DiNRT2"
"4273" 92 "5-20" "SRF" 3812458683.34692 64758040 "MetaG" "DiNRT2"
"4274" 92 "5-20" "SRF" 401350923.965093 64792880 "MetaG" "DiNRT2"
"4275" 92 "5-20" "SRF" 10443755225.7583 64799635 "MetaG" "DiNRT2"
"4276" 92 "5-20" "SRF" 21113223981.9604 64807502 "MetaG" "DiNRT2"
"4277" 92 "5-20" "SRF" 1227727966.84827 64820111 "MetaG" "DiNRT2"
"4278" 92 "5-20" "SRF" 746704708.766492 64895350 "MetaG" "DiNRT2"
"4279" 92 "5-20" "SRF" 484557822.835902 89374144 "MetaG" "DiNRT2"
"4280" 92 "5-20" "SRF" 759463346.999108 90536026 "MetaG" "DiNRT2"
"4281" 92 "5-20" "SRF" 396077169.187119 93175834 "MetaG" "DiNRT2"
"4282" 92 "5-20" "SRF" 375490684.018888 93222087 "MetaG" "DiNRT2"
"4283" 92 "5-20" "SRF" 693030374.521117 97507020 "MetaG" "DiNRT2"
"4284" 92 "5-20" "SRF" 1341532093.91647 116662001 "MetaG" "DiNRT2"
"4285" 93 "0.8-5" "DCM" 5069646651.35621 24753836 "MetaG" "DiNRT2"
"4286" 93 "0.8-5" "DCM" 1767911940.82264 45044202 "MetaG" "DiNRT2"
"4287" 93 "0.8-5" "DCM" 23313916447.6381 45051882 "MetaG" "DiNRT2"
"4288" 93 "0.8-5" "DCM" 5755164909.24402 54934245 "MetaG" "DiNRT2"
"4289" 93 "0.8-5" "DCM" 11353240949.9975 63112011 "MetaG" "DiNRT2"
"4290" 93 "0.8-5" "DCM" 5392287687.50614 63157726 "MetaG" "DiNRT2"
"4291" 93 "0.8-5" "DCM" 3179538639.92285 64607746 "MetaG" "DiNRT2"
"4292" 93 "0.8-5" "DCM" 2759563391.34438 64661767 "MetaG" "DiNRT2"
"4293" 93 "0.8-5" "DCM" 34444337035.2495 64807502 "MetaG" "DiNRT2"
"4294" 93 "0.8-5" "DCM" 5482751471.35886 83291884 "MetaG" "DiNRT2"
"4295" 93 "0.8-5" "SRF" 5389278777.90858 45044202 "MetaG" "DiNRT2"
"4296" 93 "0.8-5" "SRF" 13325592494.1663 45051882 "MetaG" "DiNRT2"
"4297" 93 "0.8-5" "SRF" 4374985406.90946 64807502 "MetaG" "DiNRT2"
"4298" 93 "0.8-5" "SRF" 18802738360.5522 83291884 "MetaG" "DiNRT2"
"4299" 93 "180-2000" "DCM" 14860433931.7819 64807502 "MetaG" "DiNRT2"
"4300" 93 "180-2000" "SRF" 8167178589.79892 64807502 "MetaG" "DiNRT2"
"4301" 93 "180-2000" "SRF" 8345181200.08941 97567333 "MetaG" "DiNRT2"
"4302" 93 "5-20" "SRF" 9030831030.92161 1133493 "MetaG" "DiNRT2"
"4303" 93 "5-20" "SRF" 5555287094.75547 45044202 "MetaG" "DiNRT2"
"4304" 93 "5-20" "SRF" 9991023628.37189 64607746 "MetaG" "DiNRT2"
"4305" 93 "5-20" "SRF" 18039000001.5397 64807502 "MetaG" "DiNRT2"
"4306" 93 "5-20" "SRF" 13336811689.45 94504159 "MetaG" "DiNRT2"
"4307" 98 "5-20" "SRF" 11513382726.7651 64807502 "MetaG" "DiNRT2"
