# Supplementary material for: Meta-Omics Reveals Genetic Flexibility of Diatom Nitrogen Transporters in Response to Environmental Changes
Source: Mol Biol Evol. 2019 Jul 1;36(11):2522–35. doi: 10.1093/molbev/msz157 (PMC6805229; doi:10.1093/molbev/msz157)
Supplement: msz157_Supplementary_Data [file msz157_supplementary_data.zip › Busseni_SM_DataFileS3_Taxonomic assignation DiAMT1.xlsx]

## Sheet: Summary
Clades	#Genes	Radial-centric-basal-Coscinodiscophyceae	Polar-centric-Mediophyceae	Raphid Pennate	Araphid-pennate		Radial-centric-basal-Coscinodiscophyceae	Polar-centric-Mediophyceae	Raphid Pennate	Araphid-pennate
Clade 1	84	6	78	0	0		7.14286	92.8571	0	0
Clade 2	22	18	4	0	0		81.8182	18.1818	0	0
Clade 3	50	5	5	36	4		10	10	72	8
Clade 4	37	27	10	0	0		72.973	27.027	0	0
Clade 5	24	3	21	0	0		12.5	87.5	0	0
Clade 6	12	6	0	0	6		50	0	0	50
Clade 7	3	3	0	0	0		100	0	0	0
Clade 8	25	5	13	7	0		20	52	28	0
Clade 9	37	3	21	13	0		8.10811	56.7568	35.1351	0
Clade 10	10	10	0	0	0		100	0	0	0
Clade 11	2	0	2	0	0		0	100	0	0
Singleton	1	0	1	0	0		0	100	0	0
Total	307	86	155	56	10		28.013	50.4886	18.241	3.25733
Clades	Radial-centric-basal-Coscinodiscophyceae	Polar-centric-Mediophyceae	Raphid Pennate	Araphid-pennate
Clade 1	7.14286	92.8571	0	0
Clade 2	81.8182	18.1818	0	0
Clade 3	10	10	72	8
Clade 4	72.973	27.027	0	0
Clade 5	12.5	87.5	0	0
Clade 6	50	0	0	50
Clade 7	100	0	0	0
Clade 8	20	52	28	0
Clade 9	8.10811	56.7568	35.1351	0
Clade 10	100	0	0	0
Clade 11	0	100	0	0
Singleton	0	100	0	0
Total	28.013	50.4886	18.241	3.25733

## Sheet: Clades
Clade 1	Clade 2	Clade 3	Clade 4	Clade 5	Clade 6	Clade 7	Clade 8	Clade 9	Clade 10	Clade 11	Singleton
89826269 2	93203971 1	97037270 5	18655925_5	95414910 2	94714676 6	115094725 6	98241195 1	97504342 4	63291718 2	54292941 1	45049339 1
78692801 3	93193720 6	93234283 2	98234701_1	88121816 5	89405634 1	116417850 1	97435944 1	97446354 2	63121911 6	44062560 1
78640452 2	90589841 2	93214282 3	97478323_3	72159779 5	64635275 6	112427451 5	97435943 1	97446353 2	63114022 2
64687395 5	89382447 6	93180663 5	90457030_2	5277762 1	35193241 1		89404301 3	93171123 4	62817736 6
64674224 2	64697079 5	90584416 1	84040335_5	46640776 6	116439153 3		86461834 5	75609189 3	62756662 6
64637165 1	51655435 1	89358250 1	76117824_5	45083269 2	116390562 5		85013213 1	75498175 3	62646621 4
64593182 2	45159796 6	64700656 1	44308660_3	44382750 3	116390561 5		72083067 1	64723745 5	5328328 6
64407481 6	37473201 4	64634096 1	2635567_5	44301824 3	116102355 3		64638102 4	62556214 1	36536679 3
64308437 5	22831865 4	64610942 3	25369697_4	18732284 5	116102354 3		64598208 1	5419828 6	33053762 1
4577629 1	15250221 6	6207084 2	25188231_5	18651505 4	116102353 6		63112813 2	116434012 3	1060015 1
41865190 1	1056264 3	48475338 2	115085569_5	97454279 6	116102352 3		63104867 3	116395942 1
38996 5	90372587 1	45036002 5	110544041_2	97430732 5	112333365 3		5351206 1	116395941 1
37540 4	89362227 2	42882333 1	110506745_2	89240 1			53439714 6	116178374 4
3593 6	64875348 4	33131299 3	97513859_4	84448539 3			44517800 1	116146246 1
35231157 3	63294372 6	33087307 4	93179891_1	76132506 4			44076892 4	116116593 2
35215062 3	54302003 6	116661768 1	93170627_4	75565275 1			116717289 5	116116592 2
35194012 4	36536354 4	115795598 6	93168828_5	64855579 1			116105555 4	115728935 2
32430 3	33071324 2	112710035 4	89580511_4	64705243 4			115145104 5	115661039 6
26034 6	25150521 3	112368268 3	84067383_2	64689648 1			113644752 4	115249418 5
25189412 5	23258267 1	112341462 1	83959189_6	62535558 1			113641718 2	115121431 1
22666208 1	115092503 3	112305097 1	83940408_3	44352049 1			112948999 3	115119869 3
176534 6	113645395 1	110452234 4	79525550_6	4054759 3			112788140 1	115075581 1
134256 3		109134128 3	44318793_2	112831612 2			112421585 2	114933016 3
116388229 3		103565002 6	44306779_2	112767649 6			112418342 3	113656764 4
116210960 1		97790845 5	2916795_6				112327191 1	113642303 4
116145605 6		97456617 6	25369696_4					113090586 5
116115851 4		97019216 2	19843360_1					112844909 1
1141950 5		93189783 5	19779111_1					112815555 3
112775297 3		93180665 5	191203_1					112743436 6
112354799 5		91003011 6	115163774_2					112743374 1
1071101 2		90451474 2	115123273_4					112710822 3
1069928 1		90370870 6	112850843_4					112357778 3
1063217 2		88142097 2	112761293_3					112314137 5
92840560 6		75811014 6	110432408_1					109172928 5
89832571 1		64678939 1	103764379_1					109119016 4
89815993 1		64618471 3	102887753_2					109099713 2
89815992 1		63314904 3	101139722_2					109082064 5
87850 2		61360101 3
8404 4		44305292 2
64674223 2		36604926 4
64664623 3		36519165 1
64629365 4		36509086 5
64597779 2		116410207 4
64591408 4		116191157 5
64400255 1		116188802 3
64294557 1		116187669 6
5849 1		115662790 4
55339 1		112367571 5
45666 1		112129879 3
4543080 3		103565001 6
41203164 2
36685440 1
36512011 3
35277378 1
35208005 6
35197677 5
35196938 6
35170100 5
22633 4
19746350 1
171374 3
17029 4
152478 4
147745 3
14724 3
142708 6
13225965 3
120582 3
116388231 2
116388230 3
116115850 4
115292516 2
115145012 4
115108763 4
1148595 5
112837680 1
112833568 5
112810039 6
112767088 1
112752831 5
112434053 2
112359763 2
1073905 6
100068 6

## Sheet: Clade 1
Clade 1	Moore Blast	Moore Tax
89832571 1	MMETSP0580-20130426|9108_1	Radial-centric-basal-Coscinodiscophyceae;Dactyliosolen;Dactyliosolen fragilissimus
64629365 4	MMETSP0580-20130426|9108_1	Radial-centric-basal-Coscinodiscophyceae;Dactyliosolen;Dactyliosolen fragilissimus
3593 6	MMETSP0580-20130426|9108_1	Radial-centric-basal-Coscinodiscophyceae;Dactyliosolen;Dactyliosolen fragilissimus
35170100 5	MMETSP0580-20130426|9108_1	Radial-centric-basal-Coscinodiscophyceae;Dactyliosolen;Dactyliosolen fragilissimus
32430 3	MMETSP0580-20130426|9108_1	Radial-centric-basal-Coscinodiscophyceae;Dactyliosolen;Dactyliosolen fragilissimus
1063217 2	MMETSP0580-20130426|9108_1	Radial-centric-basal-Coscinodiscophyceae;Dactyliosolen;Dactyliosolen fragilissimus
64674224 2	MMETSP1336-20130426|35829_1	Polar-centric-Mediophyceae;Chaetoceros;Chaetoceros neogracile, Strain RCC1993
64674223 2	MMETSP1336-20130426|35829_1	Polar-centric-Mediophyceae;Chaetoceros;Chaetoceros neogracile, Strain RCC1993
64664623 3	MMETSP1336-20130426|35829_1	Polar-centric-Mediophyceae;Chaetoceros;Chaetoceros neogracile, Strain RCC1993
64597779 2	MMETSP1336-20130426|35829_1	Polar-centric-Mediophyceae;Chaetoceros;Chaetoceros neogracile, Strain RCC1993
64407481 6	MMETSP1336-20130426|50_1	Polar-centric-Mediophyceae;Chaetoceros;Chaetoceros neogracile, Strain RCC1993
64400255 1	MMETSP1336-20130426|35829_1	Polar-centric-Mediophyceae;Chaetoceros;Chaetoceros neogracile, Strain RCC1993
64308437 5	MMETSP1336-20130426|35829_1	Polar-centric-Mediophyceae;Chaetoceros;Chaetoceros neogracile, Strain RCC1993
37540 4	MMETSP1336-20130426|35829_1	Polar-centric-Mediophyceae;Chaetoceros;Chaetoceros neogracile, Strain RCC1993
25189412 5	MMETSP1336-20130426|35829_1	Polar-centric-Mediophyceae;Chaetoceros;Chaetoceros neogracile, Strain RCC1993
115292516 2	MMETSP1336-20130426|35829_1	Polar-centric-Mediophyceae;Chaetoceros;Chaetoceros neogracile, Strain RCC1993
1148595 5	MMETSP1336-20130426|35829_1	Polar-centric-Mediophyceae;Chaetoceros;Chaetoceros neogracile, Strain RCC1993
89826269 2	MMETSP1447-20131203|727_1	Polar-centric-Mediophyceae;Chaetoceros;Chaetoceros dichaeta, Strain CCMP1751
89815993 1	MMETSP1447-20131203|727_1	Polar-centric-Mediophyceae;Chaetoceros;Chaetoceros dichaeta, Strain CCMP1751
89815992 1	MMETSP1447-20131203|727_1	Polar-centric-Mediophyceae;Chaetoceros;Chaetoceros dichaeta, Strain CCMP1751
87850 2	MMETSP1447-20131203|727_1	Polar-centric-Mediophyceae;Chaetoceros;Chaetoceros dichaeta, Strain CCMP1751
78692801 3	MMETSP1447-20131203|727_1	Polar-centric-Mediophyceae;Chaetoceros;Chaetoceros dichaeta, Strain CCMP1751
78640452 2	MMETSP1447-20131203|727_1	Polar-centric-Mediophyceae;Chaetoceros;Chaetoceros dichaeta, Strain CCMP1751
55339 1	MMETSP1447-20131203|727_1	Polar-centric-Mediophyceae;Chaetoceros;Chaetoceros dichaeta, Strain CCMP1751
4577629 1	MMETSP1447-20131203|727_1	Polar-centric-Mediophyceae;Chaetoceros;Chaetoceros dichaeta, Strain CCMP1751
4543080 3	MMETSP1447-20131203|727_1	Polar-centric-Mediophyceae;Chaetoceros;Chaetoceros dichaeta, Strain CCMP1751
35197677 5	MMETSP1447-20131203|727_1	Polar-centric-Mediophyceae;Chaetoceros;Chaetoceros dichaeta, Strain CCMP1751
22666208 1	MMETSP1447-20131203|727_1	Polar-centric-Mediophyceae;Chaetoceros;Chaetoceros dichaeta, Strain CCMP1751
19746350 1	MMETSP1447-20131203|727_1	Polar-centric-Mediophyceae;Chaetoceros;Chaetoceros dichaeta, Strain CCMP1751
176534 6	MMETSP1447-20131203|727_1	Polar-centric-Mediophyceae;Chaetoceros;Chaetoceros dichaeta, Strain CCMP1751
17029 4	MMETSP1447-20131203|727_1	Polar-centric-Mediophyceae;Chaetoceros;Chaetoceros dichaeta, Strain CCMP1751
147745 3	MMETSP1447-20131203|727_1	Polar-centric-Mediophyceae;Chaetoceros;Chaetoceros dichaeta, Strain CCMP1751
116388231 2	MMETSP1447-20131203|727_1	Polar-centric-Mediophyceae;Chaetoceros;Chaetoceros dichaeta, Strain CCMP1751
116388230 3	MMETSP1447-20131203|727_1	Polar-centric-Mediophyceae;Chaetoceros;Chaetoceros dichaeta, Strain CCMP1751
116388229 3	MMETSP1447-20131203|727_1	Polar-centric-Mediophyceae;Chaetoceros;Chaetoceros dichaeta, Strain CCMP1751
116210960 1	MMETSP1447-20131203|727_1	Polar-centric-Mediophyceae;Chaetoceros;Chaetoceros dichaeta, Strain CCMP1751
116145605 6	MMETSP1447-20131203|727_1	Polar-centric-Mediophyceae;Chaetoceros;Chaetoceros dichaeta, Strain CCMP1751
116115851 4	MMETSP1447-20131203|727_1	Polar-centric-Mediophyceae;Chaetoceros;Chaetoceros dichaeta, Strain CCMP1751
116115850 4	MMETSP1447-20131203|727_1	Polar-centric-Mediophyceae;Chaetoceros;Chaetoceros dichaeta, Strain CCMP1751
115145012 4	MMETSP1447-20131203|727_1	Polar-centric-Mediophyceae;Chaetoceros;Chaetoceros dichaeta, Strain CCMP1751
115108763 4	MMETSP1447-20131203|727_1	Polar-centric-Mediophyceae;Chaetoceros;Chaetoceros dichaeta, Strain CCMP1751
112837680 1	MMETSP1447-20131203|727_1	Polar-centric-Mediophyceae;Chaetoceros;Chaetoceros dichaeta, Strain CCMP1751
112833568 5	MMETSP1447-20131203|727_1	Polar-centric-Mediophyceae;Chaetoceros;Chaetoceros dichaeta, Strain CCMP1751
112810039 6	MMETSP1447-20131203|727_1	Polar-centric-Mediophyceae;Chaetoceros;Chaetoceros dichaeta, Strain CCMP1751
112775297 3	MMETSP1447-20131203|727_1	Polar-centric-Mediophyceae;Chaetoceros;Chaetoceros dichaeta, Strain CCMP1751
112767088 1	MMETSP1447-20131203|727_1	Polar-centric-Mediophyceae;Chaetoceros;Chaetoceros dichaeta, Strain CCMP1751
112752831 5	MMETSP1447-20131203|727_1	Polar-centric-Mediophyceae;Chaetoceros;Chaetoceros dichaeta, Strain CCMP1751
112434053 2	MMETSP1447-20131203|727_1	Polar-centric-Mediophyceae;Chaetoceros;Chaetoceros dichaeta, Strain CCMP1751
112354799 5	MMETSP1447-20131203|727_1	Polar-centric-Mediophyceae;Chaetoceros;Chaetoceros dichaeta, Strain CCMP1751
64637165 1	Chaetoceros-neogracile-CCMP1317-20140214|24609_1	Chaetoceros-neogracile-CCMP1317-20140214|24609_1
36685440 1	Chaetoceros-neogracile-CCMP1317-20140214|24609_1	Chaetoceros-neogracile-CCMP1317-20140214|24609_1
134256 3	Chaetoceros-neogracile-CCMP1317-20140214|24609_1	Chaetoceros-neogracile-CCMP1317-20140214|24609_1
100068 6	Chaetoceros-neogracile-CCMP1317-20140214|24609_1	Chaetoceros-neogracile-CCMP1317-20140214|24609_1
92840560 6	Chaetoceros-neogracile-CCMP1317-20140214|13392_1	Chaetoceros-neogracile-CCMP1317-20140214|13392_1
64687395 5	Chaetoceros-neogracile-CCMP1317-20140214|13392_1	Chaetoceros-neogracile-CCMP1317-20140214|13392_1
64593182 2	Chaetoceros-neogracile-CCMP1317-20140214|13392_1	Chaetoceros-neogracile-CCMP1317-20140214|13392_1
64591408 4	Chaetoceros-neogracile-CCMP1317-20140214|13392_1	Chaetoceros-neogracile-CCMP1317-20140214|13392_1
64294557 1	Chaetoceros-neogracile-CCMP1317-20140214|13392_1	Chaetoceros-neogracile-CCMP1317-20140214|13392_1
36512011 3	Chaetoceros-neogracile-CCMP1317-20140214|13392_1	Chaetoceros-neogracile-CCMP1317-20140214|13392_1
35277378 1	Chaetoceros-neogracile-CCMP1317-20140214|13392_1	Chaetoceros-neogracile-CCMP1317-20140214|13392_1
35194012 4	Chaetoceros-neogracile-CCMP1317-20140214|13392_1	Chaetoceros-neogracile-CCMP1317-20140214|13392_1
152478 4	Chaetoceros-neogracile-CCMP1317-20140214|13392_1	Chaetoceros-neogracile-CCMP1317-20140214|13392_1
14724 3	Chaetoceros-neogracile-CCMP1317-20140214|13392_1	Chaetoceros-neogracile-CCMP1317-20140214|13392_1
112359763 2	Chaetoceros-debilis-MM31A_1-20140214|9962_1	Chaetoceros-debilis-MM31A_1-20140214|9962_1
8404 4	Chaetoceros-affinis-CCMP159-20131123|9403_1	Chaetoceros-affinis-CCMP159-20131123|9403_1
5849 1	Chaetoceros-affinis-CCMP159-20131123|9403_1	Chaetoceros-affinis-CCMP159-20131123|9403_1
45666 1	Chaetoceros-affinis-CCMP159-20131123|9403_1	Chaetoceros-affinis-CCMP159-20131123|9403_1
41865190 1	Chaetoceros-affinis-CCMP159-20131123|9403_1	Chaetoceros-affinis-CCMP159-20131123|9403_1
41203164 2	Chaetoceros-affinis-CCMP159-20131123|9403_1	Chaetoceros-affinis-CCMP159-20131123|9403_1
38996 5	Chaetoceros-affinis-CCMP159-20131123|9403_1	Chaetoceros-affinis-CCMP159-20131123|9403_1
35231157 3	Chaetoceros-affinis-CCMP159-20131123|9403_1	Chaetoceros-affinis-CCMP159-20131123|9403_1
35196938 6	Chaetoceros-affinis-CCMP159-20131123|9403_1	Chaetoceros-affinis-CCMP159-20131123|9403_1
26034 6	Chaetoceros-affinis-CCMP159-20131123|9403_1	Chaetoceros-affinis-CCMP159-20131123|9403_1
22633 4	Chaetoceros-affinis-CCMP159-20131123|9403_1	Chaetoceros-affinis-CCMP159-20131123|9403_1
142708 6	Chaetoceros-affinis-CCMP159-20131123|9403_1	Chaetoceros-affinis-CCMP159-20131123|9403_1
13225965 3	Chaetoceros-affinis-CCMP159-20131123|9403_1	Chaetoceros-affinis-CCMP159-20131123|9403_1
120582 3	Chaetoceros-affinis-CCMP159-20131123|9403_1	Chaetoceros-affinis-CCMP159-20131123|9403_1
1141950 5	Chaetoceros-affinis-CCMP159-20131123|9403_1	Chaetoceros-affinis-CCMP159-20131123|9403_1
1073905 6	Chaetoceros-affinis-CCMP159-20131123|9403_1	Chaetoceros-affinis-CCMP159-20131123|9403_1
1071101 2	Chaetoceros-affinis-CCMP159-20131123|9403_1	Chaetoceros-affinis-CCMP159-20131123|9403_1
1069928 1	Chaetoceros-affinis-CCMP159-20131123|9403_1	Chaetoceros-affinis-CCMP159-20131123|9403_1
35215062 3	Chaetoceros-affinis-CCMP159-20131123|7272_1	Chaetoceros-affinis-CCMP159-20131123|7272_1
35208005 6	Chaetoceros-affinis-CCMP159-20131123|7272_1	Chaetoceros-affinis-CCMP159-20131123|7272_1
171374 3	Chaetoceros-affinis-CCMP159-20131123|7272_1	Chaetoceros-affinis-CCMP159-20131123|7272_1

## Sheet: Clade 2
Clade 2	Moore Blast	Moore Tax
64875348 4	MMETSP1437-20131217|3985_1	Polar-centric-Mediophyceae;Eucampia;Eucampia antarctica
64697079 5	MMETSP1437-20131217|3985_1	Polar-centric-Mediophyceae;Eucampia;Eucampia antarctica
63294372 6	MMETSP1437-20131217|3985_1	Polar-centric-Mediophyceae;Eucampia;Eucampia antarctica
115092503 3	MMETSP1437-20131217|3985_1	Polar-centric-Mediophyceae;Eucampia;Eucampia antarctica
93203971 1	MMETSP0580-20130426|9108_1	Radial-centric-basal-Coscinodiscophyceae;Dactyliosolen;Dactyliosolen fragilissimus
93193720 6	MMETSP0580-20130426|9108_1	Radial-centric-basal-Coscinodiscophyceae;Dactyliosolen;Dactyliosolen fragilissimus
90589841 2	MMETSP0580-20130426|9108_1	Radial-centric-basal-Coscinodiscophyceae;Dactyliosolen;Dactyliosolen fragilissimus
90372587 1	MMETSP0580-20130426|9108_1	Radial-centric-basal-Coscinodiscophyceae;Dactyliosolen;Dactyliosolen fragilissimus
89382447 6	MMETSP0580-20130426|9108_1	Radial-centric-basal-Coscinodiscophyceae;Dactyliosolen;Dactyliosolen fragilissimus
89362227 2	MMETSP0580-20130426|9108_1	Radial-centric-basal-Coscinodiscophyceae;Dactyliosolen;Dactyliosolen fragilissimus
54302003 6	MMETSP0580-20130426|9108_1	Radial-centric-basal-Coscinodiscophyceae;Dactyliosolen;Dactyliosolen fragilissimus
51655435 1	MMETSP0580-20130426|9108_1	Radial-centric-basal-Coscinodiscophyceae;Dactyliosolen;Dactyliosolen fragilissimus
45159796 6	MMETSP0580-20130426|9108_1	Radial-centric-basal-Coscinodiscophyceae;Dactyliosolen;Dactyliosolen fragilissimus
37473201 4	MMETSP0580-20130426|9108_1	Radial-centric-basal-Coscinodiscophyceae;Dactyliosolen;Dactyliosolen fragilissimus
36536354 4	MMETSP0580-20130426|9108_1	Radial-centric-basal-Coscinodiscophyceae;Dactyliosolen;Dactyliosolen fragilissimus
33071324 2	MMETSP0580-20130426|9108_1	Radial-centric-basal-Coscinodiscophyceae;Dactyliosolen;Dactyliosolen fragilissimus
25150521 3	MMETSP0580-20130426|9108_1	Radial-centric-basal-Coscinodiscophyceae;Dactyliosolen;Dactyliosolen fragilissimus
23258267 1	MMETSP0580-20130426|9108_1	Radial-centric-basal-Coscinodiscophyceae;Dactyliosolen;Dactyliosolen fragilissimus
22831865 4	MMETSP0580-20130426|9108_1	Radial-centric-basal-Coscinodiscophyceae;Dactyliosolen;Dactyliosolen fragilissimus
15250221 6	MMETSP0580-20130426|9108_1	Radial-centric-basal-Coscinodiscophyceae;Dactyliosolen;Dactyliosolen fragilissimus
113645395 1	MMETSP0580-20130426|9108_1	Radial-centric-basal-Coscinodiscophyceae;Dactyliosolen;Dactyliosolen fragilissimus
1056264 3	MMETSP0580-20130426|9108_1	Radial-centric-basal-Coscinodiscophyceae;Dactyliosolen;Dactyliosolen fragilissimus

## Sheet: Clade 3
Clade 3	Moore Blast	Moore Tax
112368268 3	Raphid-pennate;Fragilariopsis-kerguelensis-L26_C5-20130909|9064_1	Raphid-pennate;Raphid-pennate;Fragilariopsis-kerguelensis-L26_C5-20130909|9064_1
110452234 4	Raphid-pennate;Fragilariopsis-kerguelensis-L26_C5-20130909|9064_1	Raphid-pennate;Raphid-pennate;Fragilariopsis-kerguelensis-L26_C5-20130909|9064_1
97456617 6	MMETSP1432-20130617|4034_1	Raphid-pennate;Pseudo-nitzschia;Pseudo-nitzschia delicatissima, Strain UNC1205
64634096 1	MMETSP1432-20130617|4034_1	Raphid-pennate;Pseudo-nitzschia;Pseudo-nitzschia delicatissima, Strain UNC1205
116188802 3	MMETSP1432-20130617|4034_1	Raphid-pennate;Pseudo-nitzschia;Pseudo-nitzschia delicatissima, Strain UNC1205
115795598 6	MMETSP1432-20130617|4034_1	Raphid-pennate;Pseudo-nitzschia;Pseudo-nitzschia delicatissima, Strain UNC1205
88142097 2	MMETSP0329-20121206|12220_1	Raphid-pennate;Pseudo-nitzschia;Pseudo-nitzschia arenysensis
64618471 3	MMETSP0329-20121206|12220_1	Raphid-pennate;Pseudo-nitzschia;Pseudo-nitzschia arenysensis
36509086 5	Pseudo_nitzschia-fradulenta-WWA7-20140214|15139_1	Raphid-pennate;Pseudo_nitzschia-fradulenta-WWA7-20140214|15139_1
112367571 5	Pseudo_nitzschia-fradulenta-WWA7-20140214|15139_1	Raphid-pennate;Pseudo_nitzschia-fradulenta-WWA7-20140214|15139_1
109134128 3	Pseudo_nitzschia-fradulenta-WWA7-20140214|15139_1	Raphid-pennate;Pseudo_nitzschia-fradulenta-WWA7-20140214|15139_1
97037270 5	Pseudo_nitzschia-australis-10249_10_AB-20140214|10562_1	Raphid-pennate;Pseudo_nitzschia-australis-10249_10_AB-20140214|10562_1
112305097 1	Pseudo_nitzschia-australis-10249_10_AB-20140214|10562_1	Raphid-pennate;Pseudo_nitzschia-australis-10249_10_AB-20140214|10562_1
112129879 3	Pseudo_nitzschia-australis-10249_10_AB-20140214|10562_1	Raphid-pennate;Pseudo_nitzschia-australis-10249_10_AB-20140214|10562_1
93180665 5	CACOSW_207887_1	Raphid-pennate;Pleurosigma;Pleurosigma sp.
89358250 1	CACOSW_207887_1	Raphid-pennate;Pleurosigma;Pleurosigma sp.
103565002 6	MMETSP0014_2-20120614|42528_1	Raphid-pennate;Nitzschia;Nitzschia MBIC11128
103565001 6	MMETSP0014_2-20120614|42528_1	Raphid-pennate;Nitzschia;Nitzschia MBIC11128
75811014 6	Nitzschia-punctata-CCMP561-20140214|4079_1	Raphid-pennate;Nitzschia-punctata-CCMP561-20140214|4079_1
90451474 2	CADOSW_41522_1	Raphid-pennate;Navicula;Navicula sp.
42882333 1	CADOSW_41522_1	Raphid-pennate;Navicula;Navicula sp.
97019216 2	Raphid-pennate;Fragilariopsis-kerguelensis-L2_C3-20140214|19110_1	Raphid-pennate;Fragilariopsis-kerguelensis-L2_C3-20140214|19110_1
61360101 3	Raphid-pennate;Fragilariopsis-kerguelensis-L2_C3-20140214|19110_1	Raphid-pennate;Fragilariopsis-kerguelensis-L2_C3-20140214|19110_1
116661768 1	Raphid-pennate;Raphid-pennate;Fragilariopsis-kerguelensis-L2_C3-20140214|19110_1	Raphid-pennate;Fragilariopsis-kerguelensis-L2_C3-20140214|19110_1
116187669 6	Raphid-pennate;Fragilariopsis-kerguelensis-L2_C3-20140214|19110_1	Raphid-pennate;Fragilariopsis-kerguelensis-L2_C3-20140214|19110_1
115662790 4	Raphid-pennate;Fragilariopsis-kerguelensis-L2_C3-20140214|19110_1	Raphid-pennate;Fragilariopsis-kerguelensis-L2_C3-20140214|19110_1
112710035 4	Raphid-pennate;Fragilariopsis-kerguelensis-L2_C3-20140214|19110_1	Raphid-pennate;Fragilariopsis-kerguelensis-L2_C3-20140214|19110_1
93234283 2	MMETSP0017_2-20120614|32418_1	Raphid-pennate;Cylindrotheca;Cylindrotheca closterium
93214282 3	MMETSP0017_2-20120614|32418_1	Raphid-pennate;Cylindrotheca;Cylindrotheca closterium
64700656 1	MMETSP0017_2-20120614|9625_1	Raphid-pennate;Cylindrotheca;Cylindrotheca closterium
63314904 3	MMETSP0017_2-20120614|9625_1	Raphid-pennate;Cylindrotheca;Cylindrotheca closterium
90370870 6	MMETSP1442-20131203|59217_1	Raphid-pennate;Craspedostauros;Craspedostauros australis, Strain CCMP3328
91003011 6	MMETSP1065-20121228|5737_1	Raphid-pennate;Amphiprora;Amphiprora paludosa
93180663 5	Amphiprora-sp-20130823|59241_1	Raphid-pennate;Amphiprora-sp-20130823|59241_1
90584416 1	Amphiprora-sp-20130823|59241_1	Raphid-pennate;Amphiprora-sp-20130823|59241_1
33131299 3	Amphiprora-sp-20130823|59241_1	Raphid-pennate;Amphiprora-sp-20130823|59241_1
97790845 5	MMETSP0789-20121207|8434_1	Radial-centric-basal-Coscinodiscophyceae;Rhizosolenia;Rhizosolenia setigera, Strain CCMP 1694
64610942 3	MMETSP0789-20121207|8434_1	Radial-centric-basal-Coscinodiscophyceae;Rhizosolenia;Rhizosolenia setigera, Strain CCMP 1694
48475338 2	MMETSP0789-20121207|8434_1	Radial-centric-basal-Coscinodiscophyceae;Rhizosolenia;Rhizosolenia setigera, Strain CCMP 1694
116410207 4	MMETSP0789-20121207|8434_1	Radial-centric-basal-Coscinodiscophyceae;Rhizosolenia;Rhizosolenia setigera, Strain CCMP 1694
116191157 5	MMETSP0816-20121228|4771_1	Radial-centric-basal-Coscinodiscophyceae;Proboscia;Proboscia inermis
6207084 2	CABOSW_27651_1	Polar-centric-Mediophyceae;Guinardia;Guinardia sp.
44305292 2	CABOSW_27651_1	Polar-centric-Mediophyceae;Guinardia;Guinardia sp.
36604926 4	CABOSW_27651_1	Polar-centric-Mediophyceae;Guinardia;Guinardia sp.
36519165 1	CABOSW_27651_1	Polar-centric-Mediophyceae;Guinardia;Guinardia sp.
112341462 1	CABOSW_27651_1	Polar-centric-Mediophyceae;Guinardia;Guinardia sp.
33087307 4	MMETSP1394-20130617|6153_1	Araphid-pennate;Asterionellopsis;Asterionellopsis glacialis CCMP1581
93189783 5	MMETSP0713-20130426|14399_1	Araphid-pennate;Asterionellopsis;Asterionellopsis glacialis
64678939 1	MMETSP0713-20130426|14399_1	Araphid-pennate;Asterionellopsis;Asterionellopsis glacialis
45036002 5	MMETSP0713-20130426|14399_1	Araphid-pennate;Asterionellopsis;Asterionellopsis glacialis

## Sheet: Clade 4
Clade 4	Moore Blast	Moore Tax
98234701_1	MMETSP0580-20130426|9108_1	Radial-centric-basal-Coscinodiscophyceae;Dactyliosolen;Dactyliosolen fragilissimus
97478323_3	MMETSP0580-20130426|9108_1	Radial-centric-basal-Coscinodiscophyceae;Dactyliosolen;Dactyliosolen fragilissimus
93179891_1	MMETSP0580-20130426|9108_1	Radial-centric-basal-Coscinodiscophyceae;Dactyliosolen;Dactyliosolen fragilissimus
93170627_4	MMETSP0580-20130426|9108_1	Radial-centric-basal-Coscinodiscophyceae;Dactyliosolen;Dactyliosolen fragilissimus
93168828_5	MMETSP0580-20130426|9108_1	Radial-centric-basal-Coscinodiscophyceae;Dactyliosolen;Dactyliosolen fragilissimus
90457030_2	MMETSP0580-20130426|9108_1	Radial-centric-basal-Coscinodiscophyceae;Dactyliosolen;Dactyliosolen fragilissimus
89580511_4	MMETSP0580-20130426|9108_1	Radial-centric-basal-Coscinodiscophyceae;Dactyliosolen;Dactyliosolen fragilissimus
83959189_6	MMETSP0580-20130426|9108_1	Radial-centric-basal-Coscinodiscophyceae;Dactyliosolen;Dactyliosolen fragilissimus
83940408_3	MMETSP0580-20130426|9108_1	Radial-centric-basal-Coscinodiscophyceae;Dactyliosolen;Dactyliosolen fragilissimus
79525550_6	MMETSP0580-20130426|9108_1	Radial-centric-basal-Coscinodiscophyceae;Dactyliosolen;Dactyliosolen fragilissimus
44318793_2	MMETSP0580-20130426|9108_1	Radial-centric-basal-Coscinodiscophyceae;Dactyliosolen;Dactyliosolen fragilissimus
44308660_3	MMETSP0580-20130426|9108_1	Radial-centric-basal-Coscinodiscophyceae;Dactyliosolen;Dactyliosolen fragilissimus
2916795_6	MMETSP0580-20130426|9108_1	Radial-centric-basal-Coscinodiscophyceae;Dactyliosolen;Dactyliosolen fragilissimus
2635567_5	MMETSP0580-20130426|9108_1	Radial-centric-basal-Coscinodiscophyceae;Dactyliosolen;Dactyliosolen fragilissimus
25188231_5	MMETSP0580-20130426|9108_1	Radial-centric-basal-Coscinodiscophyceae;Dactyliosolen;Dactyliosolen fragilissimus
19843360_1	MMETSP0580-20130426|9108_1	Radial-centric-basal-Coscinodiscophyceae;Dactyliosolen;Dactyliosolen fragilissimus
19779111_1	MMETSP0580-20130426|9108_1	Radial-centric-basal-Coscinodiscophyceae;Dactyliosolen;Dactyliosolen fragilissimus
191203_1	MMETSP0580-20130426|9108_1	Radial-centric-basal-Coscinodiscophyceae;Dactyliosolen;Dactyliosolen fragilissimus
18655925_5	MMETSP0580-20130426|9108_1	Radial-centric-basal-Coscinodiscophyceae;Dactyliosolen;Dactyliosolen fragilissimus
115163774_2	MMETSP0580-20130426|9108_1	Radial-centric-basal-Coscinodiscophyceae;Dactyliosolen;Dactyliosolen fragilissimus
115123273_4	MMETSP0580-20130426|9108_1	Radial-centric-basal-Coscinodiscophyceae;Dactyliosolen;Dactyliosolen fragilissimus
112850843_4	MMETSP0580-20130426|9108_1	Radial-centric-basal-Coscinodiscophyceae;Dactyliosolen;Dactyliosolen fragilissimus
110506745_2	MMETSP0580-20130426|9108_1	Radial-centric-basal-Coscinodiscophyceae;Dactyliosolen;Dactyliosolen fragilissimus
110432408_1	MMETSP0580-20130426|9108_1	Radial-centric-basal-Coscinodiscophyceae;Dactyliosolen;Dactyliosolen fragilissimus
102887753_2	MMETSP0580-20130426|9108_1	Radial-centric-basal-Coscinodiscophyceae;Dactyliosolen;Dactyliosolen fragilissimus
84067383_2	MMETSP0580-20130426|732_1	Radial-centric-basal-Coscinodiscophyceae;Dactyliosolen;Dactyliosolen fragilissimus
101139722_2	MMETSP0580-20130426|732_1	Radial-centric-basal-Coscinodiscophyceae;Dactyliosolen;Dactyliosolen fragilissimus
84040335_5	MMETSP1070-20121207|16888_1	Polar-centric-Mediophyceae;Minutocellus;Minutocellus polymorphus NH13
97513859_4	Polar-centric-Mediophyceae;Extubocellulus-spinifer-CCMP396-20140214|13567_1	Polar-centric-Mediophyceae;Extubocellulus-spinifer-CCMP396-20140214|13567_1
76117824_5	Polar-centric-Mediophyceae;Extubocellulus-spinifer-CCMP396-20140214|13567_1	Polar-centric-Mediophyceae;Extubocellulus-spinifer-CCMP396-20140214|13567_1
44306779_2	Polar-centric-Mediophyceae;Extubocellulus-spinifer-CCMP396-20140214|13567_1	Polar-centric-Mediophyceae;Extubocellulus-spinifer-CCMP396-20140214|13567_1
25369697_4	Polar-centric-Mediophyceae;Extubocellulus-spinifer-CCMP396-20140214|13567_1	Polar-centric-Mediophyceae;Extubocellulus-spinifer-CCMP396-20140214|13567_1
25369696_4	Polar-centric-Mediophyceae;Extubocellulus-spinifer-CCMP396-20140214|13567_1	Polar-centric-Mediophyceae;Extubocellulus-spinifer-CCMP396-20140214|13567_1
115085569_5	Polar-centric-Mediophyceae;Extubocellulus-spinifer-CCMP396-20140214|13567_1	Polar-centric-Mediophyceae;Extubocellulus-spinifer-CCMP396-20140214|13567_1
112761293_3	Polar-centric-Mediophyceae;Extubocellulus-spinifer-CCMP396-20140214|13567_1	Polar-centric-Mediophyceae;Extubocellulus-spinifer-CCMP396-20140214|13567_1
110544041_2	Polar-centric-Mediophyceae;Extubocellulus-spinifer-CCMP396-20140214|13567_1	Polar-centric-Mediophyceae;Extubocellulus-spinifer-CCMP396-20140214|13567_1
103764379_1	Polar-centric-Mediophyceae;Extubocellulus-spinifer-CCMP396-20140214|13567_1	Polar-centric-Mediophyceae;Extubocellulus-spinifer-CCMP396-20140214|13567_1

## Sheet: Clade 5
Clade 5	Moore Blast	Moore Tax
64705243 4	MMETSP0794_2-20130614|6497_1	Radial-centric-basal-Coscinodiscophyceae;Stephanopyxis;Stephanopyxis turris, Strain CCMP 815
89240 1	MMETSP1066-20121228|93737_1	Radial-centric-basal-Coscinodiscophyceae;Coscinodiscus;Coscinodiscus wailesii, Strain CCMP2513
46640776 6	MMETSP1066-20121228|93737_1	Radial-centric-basal-Coscinodiscophyceae;Coscinodiscus;Coscinodiscus wailesii, Strain CCMP2513
88121816 5	Polar-centric-Mediophyceae;Thalassiosira-oceanica-CCMP1005-20130912|8949_1	Polar-centric-Mediophyceae;Thalassiosira-oceanica-CCMP1005-20130912|8949_1
75565275 1	Polar-centric-Mediophyceae;Thalassiosira-oceanica-CCMP1005-20130912|8949_1	Polar-centric-Mediophyceae;Thalassiosira-oceanica-CCMP1005-20130912|8949_1
64855579 1	Polar-centric-Mediophyceae;Thalassiosira-oceanica-CCMP1005-20130912|8949_1	Polar-centric-Mediophyceae;Thalassiosira-oceanica-CCMP1005-20130912|8949_1
62535558 1	Polar-centric-Mediophyceae;Thalassiosira-oceanica-CCMP1005-20130912|8949_1	Polar-centric-Mediophyceae;Thalassiosira-oceanica-CCMP1005-20130912|8949_1
18732284 5	Polar-centric-Mediophyceae;Thalassiosira-oceanica-CCMP1005-20130912|8949_1	Polar-centric-Mediophyceae;Thalassiosira-oceanica-CCMP1005-20130912|8949_1
97430732 5	CAAOSW_2547_1	Polar-centric-Mediophyceae;Shionodiscus;Shionodiscus sp.
72159779 5	CAAOSW_2547_1	Polar-centric-Mediophyceae;Shionodiscus;Shionodiscus sp.
112767649 6	CAAOSW_2547_1	Polar-centric-Mediophyceae;Shionodiscus;Shionodiscus sp.
97454279 6	MMETSP1071-20121207|12544_1	Polar-centric-Mediophyceae;Polar-centric-Mediophyceae;Thalassiosira;Polar-centric-Mediophyceae;Thalassiosira, Strain NH16
84448539 3	MMETSP1059-20121228|8048_1	Polar-centric-Mediophyceae;Polar-centric-Mediophyceae;Thalassiosira;Polar-centric-Mediophyceae;Thalassiosira sp. FW
45083269 2	MMETSP1322-20130828|32325_1	Polar-centric-Mediophyceae;Minutocellus;Minutocellus polymorphus RCC2270
95414910 2	MMETSP1070-20121207|27906_1	Polar-centric-Mediophyceae;Minutocellus;Minutocellus polymorphus NH13
4054759 3	MMETSP1070-20121207|16888_1	Polar-centric-Mediophyceae;Minutocellus;Minutocellus polymorphus NH13
76132506 4	MMETSP1058-20130122|1307_1	Polar-centric-Mediophyceae;Detonula;Detonula confervacea, Strain CCMP 353
64689648 1	MMETSP1058-20130122|1307_1	Polar-centric-Mediophyceae;Detonula;Detonula confervacea, Strain CCMP 353
5277762 1	MMETSP1058-20130122|1307_1	Polar-centric-Mediophyceae;Detonula;Detonula confervacea, Strain CCMP 353
44382750 3	MMETSP1058-20130122|1307_1	Polar-centric-Mediophyceae;Detonula;Detonula confervacea, Strain CCMP 353
44352049 1	MMETSP1058-20130122|1307_1	Polar-centric-Mediophyceae;Detonula;Detonula confervacea, Strain CCMP 353
44301824 3	MMETSP1058-20130122|1307_1	Polar-centric-Mediophyceae;Detonula;Detonula confervacea, Strain CCMP 353
18651505 4	MMETSP1058-20130122|1307_1	Polar-centric-Mediophyceae;Detonula;Detonula confervacea, Strain CCMP 353
112831612 2	MMETSP1058-20130122|1307_1	Polar-centric-Mediophyceae;Detonula;Detonula confervacea, Strain CCMP 353

## Sheet: Clade 6
Clade 6	Moore Blast	Moore Tax
89405634 1	MMETSP0580-20130426|9108_1	Radial-centric-basal-Coscinodiscophyceae;Dactyliosolen;Dactyliosolen fragilissimus
116102355 3	MMETSP0580-20130426|9108_1	Radial-centric-basal-Coscinodiscophyceae;Dactyliosolen;Dactyliosolen fragilissimus
116102354 3	MMETSP0580-20130426|9108_1	Radial-centric-basal-Coscinodiscophyceae;Dactyliosolen;Dactyliosolen fragilissimus
116102353 6	MMETSP0580-20130426|9108_1	Radial-centric-basal-Coscinodiscophyceae;Dactyliosolen;Dactyliosolen fragilissimus
116102352 3	MMETSP0580-20130426|9108_1	Radial-centric-basal-Coscinodiscophyceae;Dactyliosolen;Dactyliosolen fragilissimus
112333365 3	MMETSP0580-20130426|9108_1	Radial-centric-basal-Coscinodiscophyceae;Dactyliosolen;Dactyliosolen fragilissimus
116390562 5	Thalassiothrix-antarctica-L6_D1-20140214|6900_1	Araphid-pennate;Thalassiothrix-antarctica-L6_D1-20140214|6900_1
116390561 5	Thalassiothrix-antarctica-L6_D1-20140214|6900_1	Araphid-pennate;Thalassiothrix-antarctica-L6_D1-20140214|6900_1
64635275 6	Thalassiothrix-antarctica-L6_D1-20140214|6530_1	Araphid-pennate;Thalassiothrix-antarctica-L6_D1-20140214|6530_1
116439153 3	Thalassiothrix-antarctica-L6_D1-20140214|6530_1	Araphid-pennate;Thalassiothrix-antarctica-L6_D1-20140214|6530_1
94714676 6	MMETSP0786-20121207|19292_1	Araphid-pennate;Thalassionema;Thalassionema frauenfeldii
35193241 1	MMETSP0786-20121207|19292_1	Araphid-pennate;Thalassionema;Thalassionema frauenfeldii

## Sheet: Clade 7
Clade 7	Moore Blast	Moore Tax
115094725 6	Corethron-pennatum-L29A3-20140214|82355_1	Radial-centric-basal-Coscinodiscophyceae;Corethron-pennatum-L29A3-20140214|82355_1
116417850 1	Corethron-pennatum-L29A3-20140214|118207_1	Radial-centric-basal-Coscinodiscophyceae;Corethron-pennatum-L29A3-20140214|118207_1
112427451 5	MMETSP0010_2-20120614|5520_1	Radial-centric-basal-Coscinodiscophyceae;Corethron;Corethron hystrix

## Sheet: Clade 8
Clade	Moore Blast	Moore Tax
113641718 2	Fragilariopsis-kerguelensis-L2_C3-20140214|6635_1	Raphid-pennate;Fragilariopsis-kerguelensis-L2_C3-20140214|6635_1
112418342 3	Fragilariopsis-kerguelensis-L2_C3-20140214|6635_1	Raphid-pennateFragilariopsis-kerguelensis-L2_C3-20140214|6635_1
112327191 1	MMETSP1060-20121228|4087_1	Raphid-pennate;Pseudo-nitzschia;Pseudo-nitzschia pungens cf. Cingulata
85013213 1	MMETSP1423-20130617|1238_1	Raphid-pennate;Pseudo-nitzschia;Pseudo-nitzschia heimii, Strain UNC1101
53439714 6	MMETSP0329-20121206|20425_1	Raphid-pennate;Pseudo-nitzschia;Pseudo-nitzschia arenysensis
89404301 3	CACOSW_11081_1	Raphid-pennate;Pleurosigma;Pleurosigma sp.
116717289 5	Fragilariopsis-kerguelensis-L2_C3-20140214|6635_1	Raphid-pennate;Fragilariopsis-kerguelensis-L2_C3-20140214|6635_1
63112813 2	MMETSP0322-20121206|8183_1	Radial-centric-basal-Coscinodiscophyceae;Leptocylindrus;Leptocylindrus danicus var. apora
63104867 3	MMETSP0322-20121206|9582_1	Radial-centric-basal-Coscinodiscophyceae;Leptocylindrus;Leptocylindrus danicus var. apora
64638102 4	MMETSP0580-20130426|5430_1	Radial-centric-basal-Coscinodiscophyceae;Dactyliosolen;Dactyliosolen fragilissimus
113644752 4	MMETSP0580-20130426|5430_1	Radial-centric-basal-Coscinodiscophyceae;Dactyliosolen;Dactyliosolen fragilissimus
116105555 4	Corethron-pennatum-L29A3-20140214|23995_1	Radial-centric-basal-Coscinodiscophyceae;Corethron-pennatum-L29A3-20140214|23995_1
44517800 1	MMETSP1071-20121207|27672_1	Polar-centric-Mediophyceae;Thalassiosira;Thalassiosira, Strain NH16
5351206 1	MMETSP1067-20121228|136369_1	Polar-centric-Mediophyceae;Thalassiosira;Thalassiosira punctigera
86461834 5	Thalassiosira-oceanica-CCMP1005-20130912|134371_1	Polar-centric-Mediophyceae;Thalassiosira-oceanica-CCMP1005-20130912|134371_1
97435944 1	Thalassiosira-antarctica-CCMP982-20140214|14607_1	Polar-centric-Mediophyceae;Thalassiosira-antarctica-CCMP982-20140214|14607_1
97435943 1	Thalassiosira-antarctica-CCMP982-20140214|14607_1	Polar-centric-Mediophyceae;Thalassiosira-antarctica-CCMP982-20140214|14607_1
72083067 1	Thalassiosira-antarctica-CCMP982-20140214|14607_1	Polar-centric-Mediophyceae;Thalassiosira-antarctica-CCMP982-20140214|14607_1
112421585 2	CABOSW_75732_1	Polar-centric-Mediophyceae;Guinardia;Guinardia sp.
98241195 1	Extubocellulus-spinifer-CCMP396-20140214|50132_1	Polar-centric-Mediophyceae;Extubocellulus-spinifer-CCMP396-20140214|50132_1
44076892 4	Extubocellulus-spinifer-CCMP396-20140214|50132_1	Polar-centric-Mediophyceae;Extubocellulus-spinifer-CCMP396-20140214|50132_1
115145104 5	Extubocellulus-spinifer-CCMP396-20140214|50132_1	Polar-centric-Mediophyceae;Extubocellulus-spinifer-CCMP396-20140214|50132_1
64598208 1	MMETSP1336-20130426|18693_1	Polar-centric-Mediophyceae;Chaetoceros;Chaetoceros neogracile, Strain RCC1993
112948999 3	MMETSP1447-20131203|66880_1	Polar-centric-Mediophyceae;Chaetoceros;Chaetoceros dichaeta, Strain CCMP1751
112788140 1	MMETSP1447-20131203|66880_1	Polar-centric-Mediophyceae;Chaetoceros;Chaetoceros dichaeta, Strain CCMP1751

[truncated: 4 more sheets: Clade 9, Clade 10, Clade 11, Singleton]
