# Supplementary material for: Meta-Omics Reveals Genetic Flexibility of Diatom Nitrogen Transporters in Response to Environmental Changes
Source: Mol Biol Evol. 2019 Jul 1;36(11):2522–35. doi: 10.1093/molbev/msz157 (PMC6805229; doi:10.1093/molbev/msz157)
Supplement: msz157_Supplementary_Data [file msz157_supplementary_data.zip › Busseni_SM_DataFileS4_Taxonomic assignation DiNRT2.xlsx]

## Sheet: Summary
Clades	#Genes	Radial-centric-basal-Coscinodiscophyceae	Polar-centric-Mediophyceae	Raphid Pennate	Araphid-pennate		Radial-centric-basal-Coscinodiscophyceae	Polar-centric-Mediophyceae	Raphid Pennate	Araphid-pennate
Clade 1	42	0	4	36	2		0	9.52381	85.7143	4.7619	100
Clade 2	107	9	91	6	1		8.41121	85.0467	5.60748	0.934579	100
Clade 3	2	0	0	2	0		0	0	100	0	100
Clade 4	9	0	5	0	4		0	55.5556	0	44.4444	100
Clade 5	44	0	23	3	18		0	52.2727	6.81818	40.9091	100
Clade 6	46	4	16	19	7		8.69565	34.7826	41.3043	15.2174	100
Clade 7	7	0	2	1	4		0	28.5714	14.2857	57.1429	100
Clade 8	2	0	0	2	0		0	0	100	0	100
Clade 9	7	1	6	0	0		14.2857	85.7143	0	0	100
Clade 10	7	0	4	0	3		0	57.1429	0	42.8571	100
Clade 11	3	0	1	2	0		0	33.3333	66.6667	0	100
Clade 12	4	2	2	0	0		50	50	0	0	100
Singleton	1	0	1	0	0		0	100	0	0	100
Total	281	16	155	71	39		5.69395	55.1601	25.2669	13.879	100
Clades	Radial-centric-basal-Coscinodiscophyceae	Polar-centric-Mediophyceae	Raphid Pennate	Araphid-pennate
Clade 1	0	9.52381	85.7143	4.7619
Clade 2	8.41121	85.0467	5.60748	0.934579
Clade 3	0	0	100	0
Clade 4	0	55.5556	0	44.4444
Clade 5	0	52.2727	6.81818	40.9091
Clade 6	8.69565	34.7826	41.3043	15.2174
Clade 7	0	28.5714	14.2857	57.1429
Clade 8	0	0	100	0
Clade 9	14.2857	85.7143	0	0
Clade 10	0	57.1429	0	42.8571
Clade 11	0	33.3333	66.6667	0
Clade 12	50	50	0	0
Singleton	0	100	0	0
Total	5.69395	55.1601	25.2669	13.879

## Sheet: All clades
Clade 1	Clade 2	Clade 3	Clade 4	Clade 5	Clade 6	Clade 7	Clade 8	Clade 9	Clade 10	Clade 11	Clade 12	Singleton
93239050 5	97431128_4	93194347 2	98302011 6	98954513 6	97672400 6	12864827 2	72848512 1	1755 3	114880142 5	24753836 1	98949529 2	116413368 4
93222087 3	94523697_3	90458079 1	97567333 6	94505348 4	97507020 3	53390245 4	72883992 1	95658877 1	116447980 1	44146951 3	72083981 2
93173701 3	94504159_3		5980671 1	94470505 2	97447332 5	52390910 6		64687762 2	112893941 5	44109064 3	93201482 4
90908756 6	94483323_4		52893548 4	93252982 1	97438452 1	91326368 2		62525634 2	112909489 1		93175834 3
86694497 6	93205542_5		48491804 1	93193777 5	97101100 6	45027507 2		63164773 3	112334355 3
84146250 1	93205298_6		44363861 5	90476064 3	96979164 4	53386804 1		62029 5	116447979 1
64831402 1	93181724_4		44061330 6	90432403 1	95612617 1	53462545 2		64799635 4	112789100 5
64758040 2	92863408_5		36544487 6	90369077 3	94771417 1
64627051 2	92847934_2		36537692 6	89806351 1	94480336 5
45112029 5	91067175_4			84042429 2	92606813 2
45044202 3	89383029_3			76122367 2	90717436 3
44067762 4	8399_3			64617773 6	90488691 1
1133493 5	83738_2			64617772 5	84471756 6
1083969 4	76284_2			6414 3	84100579 5
1072630 1	64797155_6			6413 3	84030424 3
1071273 5	64792880_1			6412 3	83020011 3
1070323 1	64713503_6			63442104 6	72117461 1
1060069 5	64661767_6			50770291 2	64742696 3
1060068 4	64640210_6			4991 1	64742695 3
10557333 2	64635941_1			49670395 3	5983871 6
103013144 6	64635187_1			47480457 1	58091272 1
97510271 3	64627975_5			45889779 1	56497031 4
97056927 3	64605115_1			45846523 4	54934245 1
93218801 6	64603376_6			45121486 3	45053303 4
93173702 3	64599447_5			44460299 3	45051882 1
89374144 6	64589107_1			44334880 1	45030496 1
89123109 3	64583296_1			36508573 5	44344435 4
83291884 3	64583294_1			36508572 5	44279947 2
64895350 5	64372183_2			2524120 3	44063915 3
64807502 1	64365087_4			23837736 1	23277257 2
64783947 5	64335854_4			22674480 3	18848744 3
64742724 5	63244599_3			219741 5	18799841 6
64607746 6	63157726_4			19793154 1	116662001 1
61360936 3	62160156_3			19752944 5	116544465 1
50479391 5	56517_3			18686219 1	116427341 3
50465214 4	49628448_2			18673710 1	116427340 3
112503548 4	45127212_4			14873 5	116412750 2
1121395 4	45103458_2			14872 4	116176320 1
1091105 6	44462_5			113134270 6	116107106 2
1085486 6	44322110_5			1081835 5	116106751 5
1055820 6	44310038_6			1081834 6	114789721 3
101913404 1	44304960_1			101139376 2	113650621 4
	413294_4			101134330 2	112791974 1
	41232559_1			101111138 6	112756656 5
	36531355_3				112402826 6
	36514495_1				1077182 1
	34053_3
	29088_2
	2410195_3
	2410193_3
	18872_1
	18635456_1
	16182_6
	1429526_1
	128910_4
	1132490_1
	1073729_2
	1066763_1
	102920439_6
	98935256_5
	97503575_1
	97025905_3
	94505033_1
	93230856_3
	92863409_4
	92847933_2
	90536026_6
	90356653_3
	89836305_6
	89408130_3
	8398_1
	68485_2
	64820111_2
	64733825_1
	64731070_2
	64684990_6
	64640209_4
	64610088_4
	64605116_2
	64583293_1
	64365088 5
	64297613 6
	64297456 2
	64297455 2
	63112011 3
	62160157 3
	5475 3
	44322109 5
	44310039 5
	44280757 3
	43009982 1
	36510493 4
	35222760 5
	35213166 3
	35183197 4
	31990 6
	25331352 5
	2410194 3
	2134 1
	202827 1
	18871 1
	18807810 3
	18686638 5
	1132491 1
	1110878 4
	1090351 6
	1056943 4

## Sheet: Clade 1
Clade 1	Moore Blast	Moore Tax
97510271 3	MMETSP0329-20121206|8830_1	Raphid-pennate;Pseudo-nitzschia;Pseudo-nitzschia arenysensis
97056927 3	MMETSP1060-20121228|36849_1	Raphid-pennate;Pseudo-nitzschia;Pseudo-nitzschia pungens cf. cingulata
93239050 5	MMETSP0017_2-20120614|7059_1	Raphid-pennate;Cylindrotheca;Cylindrotheca closterium
93222087 3	MMETSP0418-20121206|14673_1	Araphid-pennate;Cyclophora;Cyclophora radiata, Strain 13vi08-1A
93218801 6	MMETSP0017_2-20120614|7045_1	Raphid-pennate;Cylindrotheca;Cylindrotheca closterium
93173702 3	CADOSW_13009_1	Raphid-pennate;Navicula;Navicula sp.
93173701 3	MMETSP1060-20121228|36849_1	Raphid-pennate;Pseudo-nitzschia;Pseudo-nitzschia pungens cf. cingulata
90908756 6	CADOSW_9746_1	Raphid-pennate;Navicula;Navicula sp.
89374144 6	MMETSP0017_2-20120614|7045_1	Raphid-pennate;Cylindrotheca;Cylindrotheca closterium
89123109 3	Pseudo_nitzschia-australis-10249_10_AB-20140214|124890_1	Raphid-pennate;Pseudo-nitzschia;Pseudo-nitzschia fraudulenta, Strain WWA7
86694497 6	MMETSP0327-20121206|11833_1	Raphid-pennate;Pseudo-nitzschia;Pseudo-nitzschia delicatissima B596
84146250 1	MMETSP1423-20130617|2027_1	Raphid-pennate;Pseudo-nitzschia;Pseudo-nitzschia heimii, Strain UNC1101
83291884 3	MMETSP1070-20121207|23199_1	Polar-centric-Mediophyceae;Minutocellus;Minutocellus polymorphus NH13
64895350 5	MMETSP1432-20130617|5154_1	Raphid-pennate;Pseudo-nitzschia;Pseudo-nitzschia delicatissima, Strain UNC1205
64831402 1	MMETSP1061-20121228|4551_1	Raphid-pennate;Pseudo-nitzschia;Pseudo-nitzschia pungens
64807502 1	MMETSP0017_2-20120614|28062_1	Raphid-pennate;Cylindrotheca;Cylindrotheca closterium
64783947 5	MMETSP1423-20130617|2027_1	Raphid-pennate;Pseudo-nitzschia;Pseudo-nitzschia heimii, Strain UNC1101
64758040 2	MMETSP0017_2-20120614|28062_1	Raphid-pennate;Cylindrotheca;Cylindrotheca closterium
64742724 5	MMETSP1432-20130617|5154_1	Raphid-pennate;Pseudo-nitzschia;Pseudo-nitzschia delicatissima, Strain UNC1205
64627051 2	MMETSP0327-20121206|11833_1	Raphid-pennate;Pseudo-nitzschia;Pseudo-nitzschia delicatissima B596
64607746 6	MMETSP0017_2-20120614|7059_1	Raphid-pennate;Cylindrotheca;Cylindrotheca closterium
61360936 3	MMETSP1061-20121228|4551_1	Raphid-pennate;Pseudo-nitzschia;Pseudo-nitzschia pungens
50479391 5	MMETSP0017_2-20120614|7059_1	Raphid-pennate;Cylindrotheca;Cylindrotheca closterium
50465214 4	CAFOSW_7102_1	Raphid-pennate;Haslea;Haslea sp.
45112029 5	Extubocellulus-spinifer-CCMP396-20140214|18444_1	Polar-centric-Mediophyceae;Extubocellulus;Extubocellulus spinifer, Strain CCMP396
45044202 3	Extubocellulus-spinifer-CCMP396-20140214|18444_1	Polar-centric-Mediophyceae;Extubocellulus;Extubocellulus spinifer, Strain CCMP396
44067762 4	MMETSP1070-20121207|23199_1	Polar-centric-Mediophyceae;Minutocellus;Minutocellus polymorphus NH13
1133493 5	Pseudo_nitzschia-fradulenta-WWA7-20140214|72682_1	Raphid-pennate;Pseudo-nitzschia;Pseudo-nitzschia fraudulenta, Strain WWA7
112503548 4	MMETSP1061-20121228|4551_1	Raphid-pennate;Pseudo-nitzschia;Pseudo-nitzschia pungens
1121395 4	MMETSP0418-20121206|14673_1	Araphid-pennate;Cyclophora;Cyclophora radiata, Strain 13vi08-1A
1091105 6	MMETSP1432-20130617|5154_1	Raphid-pennate;Pseudo-nitzschia;Pseudo-nitzschia delicatissima, Strain UNC1205
1085486 6	MMETSP0329-20121206|8830_1	Raphid-pennate;Pseudo-nitzschia;Pseudo-nitzschia arenysensis
1083969 4	MMETSP0327-20121206|11833_1	Raphid-pennate;Pseudo-nitzschia;Pseudo-nitzschia delicatissima B596
1072630 1	MMETSP1432-20130617|5154_1	Raphid-pennate;Pseudo-nitzschia;Pseudo-nitzschia delicatissima, Strain UNC1205
1071273 5	MMETSP1061-20121228|4551_1	Raphid-pennate;Pseudo-nitzschia;Pseudo-nitzschia pungens
1070323 1	MMETSP1432-20130617|5154_1	Raphid-pennate;Pseudo-nitzschia;Pseudo-nitzschia delicatissima, Strain UNC1205
1060069 5	MMETSP1432-20130617|5154_1	Raphid-pennate;Pseudo-nitzschia;Pseudo-nitzschia delicatissima, Strain UNC1205
1060068 4	MMETSP1432-20130617|5154_1	Raphid-pennate;Pseudo-nitzschia;Pseudo-nitzschia delicatissima, Strain UNC1205
1055820 6	MMETSP1061-20121228|4551_1	Raphid-pennate;Pseudo-nitzschia;Pseudo-nitzschia pungens
10557333 2	MMETSP1061-20121228|4551_1	Raphid-pennate;Pseudo-nitzschia;Pseudo-nitzschia pungens
103013144 6	Pseudo_nitzschia-australis-10249_10_AB-20140214|107528_1	Raphid-pennate;Pseudo-nitzschia;Pseudo-nitzschia fraudulenta, Strain WWA7
101913404 1	MMETSP0329-20121206|8830_1	Raphid-pennate;Pseudo-nitzschia;Pseudo-nitzschia arenysensis

## Sheet: Clade 2
Clade 2	Moore Blast	Moore Tax
98935256 5	Thalassiosira-rotula-GSO102-20130909|85241_1	Polar-centric-Mediophyceae;Thalassiosira;Thalassiosira rotula GSO102
97503575 1	MMETSP1071-20121207|12212_1	Polar-centric-Mediophyceae;Thalassiosira;Thalassiosira, Strain NH16
97431128 4	Thalassiosira-gravida-GMp14c1-20140214|10540_1	Polar-centric-Mediophyceae
97025905 3	MMETSP1067-20121228|4966_1	Polar-centric-Mediophyceae;Thalassiosira;Thalassiosira punctigera
94523697 3	Chaetoceros-neogracile-CCMP1317-20140214|11799_1	Polar-centric-Mediophyceae
94505033 1	MMETSP0580-20130426|16088_1	Radial-centric-basal-Coscinodiscophyceae;Dactyliosolen;Dactyliosolen fragilissimus
94504159 3	Thalassiosira-gravida-GMp14c1-20140214|6316_1	Polar-centric-Mediophyceae
94483323 4	Chaetoceros-neogracile-CCMP1317-20140214|11799_1	Polar-centric-Mediophyceae
93230856 3	CADOSW_13009_1	Raphid-pennate;Navicula;Navicula sp.
93205542 5	MMETSP1429-20130617|2162_1	Polar-centric-Mediophyceae;Chaetoceros;Chaetoceros, Strain UNC1202
93205298 6	CADOSW_9746_1	Raphid-pennate;Navicula;Navicula sp.
93181724 4	Thalassiosira-oceanica-CCMP1005-20130912|134505_1	Polar-centric-Mediophyceae
92863409 4	Chaetoceros-affinis-CCMP159-20131123|109149_1	Polar-centric-Mediophyceae
92863408 5	Chaetoceros-affinis-CCMP159-20131123|109149_1	Polar-centric-Mediophyceae
92847934 2	Chaetoceros-affinis-CCMP159-20131123|109149_1	Polar-centric-Mediophyceae
92847933 2	Chaetoceros-affinis-CCMP159-20131123|109149_1	Polar-centric-Mediophyceae
91067175 4	MMETSP0580-20130426|16088_1	Radial-centric-basal-Coscinodiscophyceae;Dactyliosolen;Dactyliosolen fragilissimus
90536026 6	CADOSW_13009_1	Raphid-pennate;Navicula;Navicula sp.
90356653 3	MMETSP1065-20121228|67616_1	Raphid-pennate;Amphiprora;Amphiprora paludosa
89836305 6	Chaetoceros-neogracile-CCMP1317-20140214|11799_1	Polar-centric-Mediophyceae
89408130 3	MMETSP1336-20130426|692_1	Polar-centric-Mediophyceae;Chaetoceros;Chaetoceros neogracile, Strain RCC1993
89383029 3	Nitzschia-punctata-CCMP561-20140214|4991_1	Raphid-pennate
8399 3	Chaetoceros-neogracile-CCMP1317-20140214|11799_1	Polar-centric-Mediophyceae
8398 1	Chaetoceros-neogracile-CCMP1317-20140214|11799_1	Polar-centric-Mediophyceae
83738 2	Chaetoceros-affinis-CCMP159-20131123|109149_1	Polar-centric-Mediophyceae
76284 2	MMETSP0017_2-20120614|7045_1	Polar-centric-Mediophyceae;Odontella;Odontella aurita
68485 2	Chaetoceros-neogracile-CCMP1317-20140214|11799_1	Polar-centric-Mediophyceae
64820111 2	MMETSP1059-20121228|76553_1	Polar-centric-Mediophyceae;Thalassiosira;Thalassiosira sp. FW
64797155 6	Thalassiosira-gravida-GMp14c1-20140214|6316_1	Polar-centric-Mediophyceae
64792880 1	Thalassiosira-gravida-GMp14c1-20140214|6316_1	Polar-centric-Mediophyceae
64733825 1	Thalassiosira-gravida-GMp14c1-20140214|6316_1	Polar-centric-Mediophyceae
64731070 2	Thalassiosira-gravida-GMp14c1-20140214|6316_1	Polar-centric-Mediophyceae
64713503 6	MMETSP0794_2-20130614|622_1	Radial-centric-basal-Coscinodiscophyceae;Dactyliosolen;Dactyliosolen fragilissimus
64684990 6	Chaetoceros-neogracile-CCMP1317-20140214|11799_1	Polar-centric-Mediophyceae
64661767 6	Thalassiosira-oceanica-CCMP1005-20130912|134505_1	Polar-centric-Mediophyceae
64640210 6	MMETSP1336-20130426|692_1	Polar-centric-Mediophyceae;Chaetoceros;Chaetoceros neogracile, Strain RCC1993
64640209 4	MMETSP1336-20130426|692_1	Polar-centric-Mediophyceae;Chaetoceros;Chaetoceros neogracile, Strain RCC1993
64635941 1	MMETSP1336-20130426|692_1	Polar-centric-Mediophyceae;Chaetoceros;Chaetoceros neogracile, Strain RCC1993
64635187 1	Thalassiosira-oceanica-CCMP1005-20130912|134505_1	Polar-centric-Mediophyceae
64627975 5	MMETSP1059-20121228|76553_1	Polar-centric-Mediophyceae;Thalassiosira;Thalassiosira sp. FW
64610088 4	MMETSP1336-20130426|692_1	Polar-centric-Mediophyceae;Chaetoceros;Chaetoceros neogracile, Strain RCC1993
64605116 2	Thalassiosira-oceanica-CCMP1005-20130912|134505_1	Polar-centric-Mediophyceae
64605115 1	Thalassiosira-oceanica-CCMP1005-20130912|134505_1	Polar-centric-Mediophyceae
64603376 6	MMETSP0322-20121206|2957_1	Radial-centric-basal-Coscinodiscophyceae;Leptocylindrus;Leptocylindrus danicus var. apora B651
64599447 5	MMETSP1429-20130617|2162_1	Polar-centric-Mediophyceae;Chaetoceros;Chaetoceros, Strain UNC1202
64589107 1	MMETSP1429-20130617|9327_1	Polar-centric-Mediophyceae;Chaetoceros;Chaetoceros, Strain UNC1202
64583296 1	MMETSP1429-20130617|2162_1	Polar-centric-Mediophyceae;Chaetoceros;Chaetoceros, Strain UNC1202
64583294 1	MMETSP1429-20130617|2162_1	Polar-centric-Mediophyceae;Chaetoceros;Chaetoceros, Strain UNC1202
64583293 1	MMETSP1429-20130617|2162_1	Polar-centric-Mediophyceae;Chaetoceros;Chaetoceros, Strain UNC1202
64372183 2	MMETSP0015_2-20120614|13089_1	Polar-centric-Mediophyceae;Odontella;Odontella aurita
64365088 5	MMETSP1336-20130426|692_1	Polar-centric-Mediophyceae;Chaetoceros;Chaetoceros neogracile, Strain RCC1993
64365087 4	MMETSP1336-20130426|692_1	Polar-centric-Mediophyceae;Chaetoceros;Chaetoceros neogracile, Strain RCC1993
64335854 4	MMETSP1336-20130426|692_1	Polar-centric-Mediophyceae;Chaetoceros;Chaetoceros neogracile, Strain RCC1993
64297613 6	MMETSP1336-20130426|692_1	Polar-centric-Mediophyceae;Chaetoceros;Chaetoceros neogracile, Strain RCC1993
64297456 2	MMETSP1336-20130426|692_1	Polar-centric-Mediophyceae;Chaetoceros;Chaetoceros neogracile, Strain RCC1993
64297455 2	MMETSP1336-20130426|692_1	Polar-centric-Mediophyceae;Chaetoceros;Chaetoceros neogracile, Strain RCC1993
63244599 3	MMETSP0322-20121206|2957_1	Radial-centric-basal-Coscinodiscophyceae;Leptocylindrus;Leptocylindrus danicus var. apora B651
63157726 4	Thalassiosira-gravida-GMp14c1-20140214|6316_1	Polar-centric-Mediophyceae
63112011 3	MMETSP0321-20121206|13462_1	Radial-centric-basal-Coscinodiscophyceae;Leptocylindrus;Leptocylindrus danicus var. danicus B650
62160157 3	MMETSP1429-20130617|2162_1	Polar-centric-Mediophyceae;Chaetoceros;Chaetoceros, Strain UNC1202
62160156 3	MMETSP1429-20130617|2162_1	Polar-centric-Mediophyceae;Chaetoceros;Chaetoceros, Strain UNC1202
56517 3	Chaetoceros-affinis-CCMP159-20131123|109149_1	Polar-centric-Mediophyceae
5475 3	Chaetoceros-neogracile-CCMP1317-20140214|11799_1	Polar-centric-Mediophyceae
49628448 2	Thalassiosira-oceanica-CCMP1005-20130912|134505_1	Polar-centric-Mediophyceae
45127212 4	MMETSP1071-20121207|22598_1	Polar-centric-Mediophyceae;Thalassiosira;Thalassiosira, Strain NH16
45103458 2	Skeletonema-menzelii-CCMP793-20130923|104078_1	Polar-centric-Mediophyceae;Skeletonema;Skeletonema menzelii CCMP793
44462 5	MMETSP0418-20121206|10315_1	Araphid-pennate;Cyclophora;Cyclophora radiata, Strain 13vi08-1A
44322110 5	Thalassiosira-gravida-GMp14c1-20140214|10540_1	Polar-centric-Mediophyceae
44322109 5	Thalassiosira-gravida-GMp14c1-20140214|10540_1	Polar-centric-Mediophyceae
44310039 5	Thalassiosira-gravida-GMp14c1-20140214|10540_1	Polar-centric-Mediophyceae
44310038 6	Thalassiosira-gravida-GMp14c1-20140214|10540_1	Polar-centric-Mediophyceae
44304960 1	MMETSP1067-20121228|4966_1	Polar-centric-Mediophyceae;Thalassiosira;Thalassiosira punctigera
44280757 3	MMETSP1058-20130122|12_1	Polar-centric-Mediophyceae;Detonula;Detonula confervacea, Strain CCMP 353
43009982 1	Chaetoceros-affinis-CCMP159-20131123|109149_1	Polar-centric-Mediophyceae
413294 4	Chaetoceros-affinis-CCMP159-20131123|109149_1	Polar-centric-Mediophyceae
41232559 1	Chaetoceros-neogracile-CCMP1317-20140214|11799_1	Polar-centric-Mediophyceae
36531355 3	Chaetoceros-neogracile-CCMP1317-20140214|11799_1	Polar-centric-Mediophyceae
36514495 1	Skeletonema-menzelii-CCMP793-20130923|104078_1	Polar-centric-Mediophyceae
36510493 4	MMETSP1362-20130617|3647_1	Radial-centric-basal-Coscinodiscophyceae;Leptocylindrus;Leptocylindrus danicus CCMP1856
35222760 5	Chaetoceros-neogracile-CCMP1317-20140214|11799_1	Polar-centric-Mediophyceae
35213166 3	Chaetoceros-neogracile-CCMP1317-20140214|11799_1	Polar-centric-Mediophyceae
35183197 4	Chaetoceros-affinis-CCMP159-20131123|109149_1	Polar-centric-Mediophyceae
34053 3	Thalassiosira-oceanica-CCMP1005-20130912|134505_1	Polar-centric-Mediophyceae
31990 6	Chaetoceros-neogracile-CCMP1317-20140214|11799_1	Polar-centric-Mediophyceae
29088 2	Chaetoceros-affinis-CCMP159-20131123|2285_1	Polar-centric-Mediophyceae
25331352 5	MMETSP1336-20130426|692_1	Polar-centric-Mediophyceae;Chaetoceros;Chaetoceros neogracile, Strain RCC1993
2410195 3	Chaetoceros-affinis-CCMP159-20131123|109149_1	Polar-centric-Mediophyceae
2410194 3	Chaetoceros-affinis-CCMP159-20131123|109149_1	Polar-centric-Mediophyceae
2410193 3	Chaetoceros-affinis-CCMP159-20131123|109149_1	Polar-centric-Mediophyceae
2134 1	Chaetoceros-affinis-CCMP159-20131123|109149_1	Polar-centric-Mediophyceae
202827 1	Chaetoceros-neogracile-CCMP1317-20140214|11799_1	Polar-centric-Mediophyceae
18872 1	Chaetoceros-neogracile-CCMP1317-20140214|11799_1	Polar-centric-Mediophyceae
18871 1	Chaetoceros-neogracile-CCMP1317-20140214|11799_1	Polar-centric-Mediophyceae
18807810 3	Nitzschia-punctata-CCMP561-20140214|4991_1	Raphid-pennate
18686638 5	Thalassiosira-oceanica-CCMP1005-20130912|52138_1	Polar-centric-Mediophyceae
18635456 1	Chaetoceros-neogracile-CCMP1317-20140214|11799_1	Polar-centric-Mediophyceae
16182 6	MMETSP1336-20130426|692_1	Polar-centric-Mediophyceae;Chaetoceros;Chaetoceros neogracile, Strain RCC1993
1429526 1	MMETSP1362-20130617|2523_1	Radial-centric-basal-Coscinodiscophyceae;Leptocylindrus;Leptocylindrus danicus CCMP1856
128910 4	Chaetoceros-affinis-CCMP159-20131123|109149_1	Polar-centric-Mediophyceae
1132491 1	Chaetoceros-affinis-CCMP159-20131123|109149_1	Polar-centric-Mediophyceae
1132490 1	Chaetoceros-affinis-CCMP159-20131123|109149_1	Polar-centric-Mediophyceae
1110878 4	MMETSP0322-20121206|2957_1	Radial-centric-basal-Coscinodiscophyceae;Leptocylindrus;Leptocylindrus danicus var. apora B651
1090351 6	Chaetoceros-neogracile-CCMP1317-20140214|11799_1	Polar-centric-Mediophyceae
1073729 2	Skeletonema-dohrnii-SkelB-20130926|12698_1	Polar-centric-Mediophyceae
1066763 1	Chaetoceros-neogracile-CCMP1317-20140214|11799_1	Polar-centric-Mediophyceae
1056943 4	Chaetoceros-neogracile-CCMP1317-20140214|11799_1	Polar-centric-Mediophyceae
102920439 6	MMETSP1071-20121207|22598_1	Polar-centric-Mediophyceae;Thalassiosira;Thalassiosira, Strain NH16

## Sheet: Clade 3
Clade 3	Moore Blast	Moore Tax
93194347 2	Nitzschia-punctata-CCMP561-20140214|4991_1	Raphid-pennate;Nitzschia;Nitzschia punctata, Strain CCMP561
90458079 1	Nitzschia-punctata-CCMP561-20140214|4991_1	Raphid-pennate;Nitzschia;Nitzschia punctata, Strain CCMP561

## Sheet: Clade 4
Clade 4	Moore Blast	Moore Tax
98302011 6	CABOSW_20990_1	Polar-centric-Mediophyceae;Guinardia;Guinardia sp.
97567333 6	MMETSP0015_2-20120614|24789_1	Polar-centric-Mediophyceae;Odontella;Odontella aurita
5980671 1	MMETSP0418-20121206|16803_1	Araphid-pennate;Cyclophora;Cyclophora radiata, Strain 13vi08-1A
52893548 4	MMETSP0418-20121206|14263_1	Araphid-pennate;Cyclophora;Cyclophora radiata, Strain 13vi08-1A
48491804 1	MMETSP0015_2-20120614|7050_1	Polar-centric-Mediophyceae;Odontella;Odontella aurita
44363861 5	MMETSP0015_2-20120614|24789_1	Polar-centric-Mediophyceae;Odontella;Odontella aurita
44061330 6	MMETSP0015_2-20120614|24789_1	Polar-centric-Mediophyceae;Odontella;Odontella aurita
36544487 6	MMETSP0418-20121206|16803_1	Araphid-pennate;Cyclophora;Cyclophora radiata, Strain 13vi08-1A
36537692 6	MMETSP0418-20121206|10315_1	Araphid-pennate;Cyclophora;Cyclophora radiata, Strain 13vi08-1A

## Sheet: Clade 5
Clade 5	Moore Blast	Moore Tax
98954513 6	MMETSP0014_2-20120614|23063_1	Raphid-pennate;Nitzschia;Nitzschia MBIC11128
94505348 4	MMETSP0786-20121207|13353_1	Araphid-pennate;Thalassionema;Thalassionema frauenfeldii
94470505 2	MMETSP0786-20121207|22396_1	Araphid-pennate;Thalassionema;Thalassionema frauenfeldii
93252982 1	MMETSP0786-20121207|13353_1	Araphid-pennate;Thalassionema;Thalassionema frauenfeldii
93193777 5	MMETSP0015_2-20120614|24789_1	Polar-centric-Mediophyceae;Odontella;Odontella aurita
90476064 3	MMETSP1394-20130617|131_1	Araphid-pennate;Asterionellopsis;Asterionellopsis glacialis CCMP1581
90432403 1	MMETSP1394-20130617|131_1	Araphid-pennate;Asterionellopsis;Asterionellopsis glacialis CCMP1581
90369077 3	Thalassionema-nitzschioides-L26_B-20140214|2829_1	Araphid-pennate;Thalassionema;Thalassionema nitzschioides L26_B
89806351 1	MMETSP0015_2-20120614|24789_1	Polar-centric-Mediophyceae;Odontella;Odontella aurita
84042429 2	MMETSP0015_2-20120614|7050_1	Polar-centric-Mediophyceae;Odontella;Odontella aurita
76122367 2	MMETSP0015_2-20120614|24789_1	Polar-centric-Mediophyceae;Odontella;Odontella aurita
64617773 6	MMETSP1394-20130617|131_1	Araphid-pennate;Asterionellopsis;Asterionellopsis glacialis CCMP1581
64617772 5	MMETSP1394-20130617|131_1	Araphid-pennate;Asterionellopsis;Asterionellopsis glacialis CCMP1581
6414 3	Thalassionema-nitzschioides-L26_B-20140214|2829_1	Araphid-pennate;Thalassionema;Thalassionema nitzschioides L26_B
6413 3	Thalassionema-nitzschioides-L26_B-20140214|2829_1	Araphid-pennate;Thalassionema;Thalassionema nitzschioides L26_B
6412 3	Thalassionema-nitzschioides-L26_B-20140214|2829_1	Araphid-pennate;Thalassionema;Thalassionema nitzschioides L26_B
63442104 6	MMETSP0160_2-20130417|83576_1	Polar-centric-Mediophyceae;Odontella;Odontella sinensis
50770291 2	MMETSP1449-20131203|53065_1	Polar-centric-Mediophyceae;Attheya;Attheya septentrionalis, Strain CCMP2084
4991 1	MMETSP0015_2-20120614|24789_1	Polar-centric-Mediophyceae;Odontella;Odontella aurita
49670395 3	MMETSP0160_2-20130417|83576_1	Polar-centric-Mediophyceae;Odontella;Odontella sinensis
47480457 1	Nitzschia-punctata-CCMP561-20140214|4991_1	Raphid-pennate;Nitzschia;Nitzschia punctata, Strain CCMP561
45889779 1	MMETSP0015_2-20120614|24789_1	Polar-centric-Mediophyceae;Odontella;Odontella aurita
45846523 4	MMETSP0015_2-20120614|24789_1	Polar-centric-Mediophyceae;Odontella;Odontella aurita
45121486 3	MMETSP0015_2-20120614|24789_1	Polar-centric-Mediophyceae;Odontella;Odontella aurita
44460299 3	CADOSW_9746_1	Raphid-pennate;Navicula;Navicula sp.
44334880 1	MMETSP0015_2-20120614|24789_1	Polar-centric-Mediophyceae;Odontella;Odontella aurita
36508573 5	MMETSP0786-20121207|22396_1	Araphid-pennate;Thalassionema;Thalassionema frauenfeldii
36508572 5	MMETSP0786-20121207|22396_1	Araphid-pennate;Thalassionema;Thalassionema frauenfeldii
2524120 3	MMETSP0418-20121206|16803_1	Araphid-pennate;Cyclophora;Cyclophora radiata, Strain 13vi08-1A
23837736 1	MMETSP0015_2-20120614|24789_1	Polar-centric-Mediophyceae;Odontella;Odontella aurita
22674480 3	MMETSP0015_2-20120614|7050_1	Polar-centric-Mediophyceae;Odontella;Odontella aurita
219741 5	MMETSP0015_2-20120614|24789_1	Polar-centric-Mediophyceae;Odontella;Odontella aurita
19793154 1	MMETSP0160_2-20130417|83576_1	Polar-centric-Mediophyceae;Odontella;Odontella sinensis
19752944 5	MMETSP0015_2-20120614|24789_1	Polar-centric-Mediophyceae;Odontella;Odontella aurita
18686219 1	MMETSP0397-20121206|7973_1	Araphid-pennate;Cyclophora;Cyclophora tenuis, Strain ECT3854
18673710 1	MMETSP0015_2-20120614|24789_1	Polar-centric-Mediophyceae;Odontella;Odontella aurita
14873 5	MMETSP0418-20121206|16803_1	Araphid-pennate;Cyclophora;Cyclophora radiata, Strain 13vi08-1A
14872 4	MMETSP0160_2-20130417|83576_1	Polar-centric-Mediophyceae;Odontella;Odontella sinensis
113134270 6	MMETSP0015_2-20120614|7050_1	Polar-centric-Mediophyceae;Odontella;Odontella aurita
1081835 5	MMETSP0786-20121207|22396_1	Araphid-pennate;Thalassionema;Thalassionema frauenfeldii
1081834 6	MMETSP0786-20121207|22396_1	Araphid-pennate;Thalassionema;Thalassionema frauenfeldii
101139376 2	MMETSP0015_2-20120614|24789_1	Polar-centric-Mediophyceae;Odontella;Odontella aurita
101134330 2	MMETSP0160_2-20130417|83576_1	Polar-centric-Mediophyceae;Odontella;Odontella sinensis
101111138 6	MMETSP0015_2-20120614|7050_1	Polar-centric-Mediophyceae;Odontella;Odontella aurita

## Sheet: Clade 6
Clade 6	Moore Blast	Moore Tax
97672400 6	MMETSP1061-20121228|4551_1	Raphid-pennate;Pseudo-nitzschia;Pseudo-nitzschia pungens
97507020 3	MMETSP1071-20121207|13577_1	Polar-centric-Mediophyceae;Thalassiosira;Thalassiosira, Strain NH16
97447332 5	Thalassiosira-oceanica-CCMP1005-20130912|54605_1	Polar-centric-Mediophyceae;Thalassiosira;Thalassiosira weissflogii CCMP1010
97438452 1	Pseudo_nitzschia-fradulenta-WWA7-20140214|3807_1	Raphid-pennate;Pseudo-nitzschia;Pseudo-nitzschia fraudulenta, Strain WWA7
97101100 6	Pseudo_nitzschia-fradulenta-WWA7-20140214|3807_1	Raphid-pennate;Pseudo-nitzschia;Pseudo-nitzschia fraudulenta, Strain WWA7
96979164 4	MMETSP0327-20121206|10016_1	Raphid-pennate;Pseudo-nitzschia;Pseudo-nitzschia delicatissima B596
95612617 1	Thalassiosira-oceanica-CCMP1005-20130912|54605_1	Polar-centric-Mediophyceae;Thalassiosira;Thalassiosira weissflogii CCMP1010
94771417 1	MMETSP1060-20121228|36849_1	Raphid-pennate;Pseudo-nitzschia;Pseudo-nitzschia pungens cf. cingulata
94480336 5	MMETSP1447-20131203|1532_1	Polar-centric-Mediophyceae;Chaetoceros;Chaetoceros dichaeta, Strain CCMP1751
92606813 2	MMETSP1061-20121228|4551_1	Raphid-pennate;Pseudo-nitzschia;Pseudo-nitzschia pungens
90717436 3	MMETSP0010_2-20120614|6797_1	Radial-centric-basal-Coscinodiscophyceae;Corethron;Corethron hystrix
90488691 1	Thalassionema-nitzschioides-L26_B-20140214|21117_1	Araphid-pennate;Thalassionema;Thalassionema nitzschioides L26_B
84471756 6	MMETSP1058-20130122|7700_1	Polar-centric-Mediophyceae;Detonula;Detonula confervacea, Strain CCMP 353
84100579 5	MMETSP1423-20130617|7822_1	Raphid-pennate;Pseudo-nitzschia;Pseudo-nitzschia heimii, Strain UNC1101
84030424 3	MMETSP1423-20130617|7822_1	Raphid-pennate;Pseudo-nitzschia;Pseudo-nitzschia heimii, Strain UNC1101
83020011 3	Fragilariopsis-kerguelensis-L2_C3-20140214|170613_1	Raphid-pennate;Fragilariopsis;Fragilariopsis kerguelensis L26_C5
72117461 1	Thalassiosira-gravida-GMp14c1-20140214|6570_1	Polar-centric-Mediophyceae;Thalassiosira;Thalassiosira weissflogii CCMP1010
64742696 3	MMETSP0017_2-20120614|7059_1	Raphid-pennate;Cylindrotheca;Cylindrotheca closterium
64742695 3	MMETSP0017_2-20120614|11966_1	Raphid-pennate;Cylindrotheca;Cylindrotheca closterium
5983871 6	Thalassiosira-rotula-GSO102-20130909|4181_1	Polar-centric-Mediophyceae;Thalassiosira;Thalassiosira weissflogii CCMP1010
58091272 1	Thalassiosira-weissflogii-CCMP1010-20130912|165026_1	Polar-centric-Mediophyceae;Thalassiosira;Thalassiosira weissflogii CCMP1010
56497031 4	MMETSP0010_2-20120614|19131_1	Radial-centric-basal-Coscinodiscophyceae;Corethron;Corethron hystrix
54934245 1	BAXOSW_3489_1	Raphid-pennate;Synedra;Synedra sp.
45053303 4	Chaetoceros-neogracile-CCMP1317-20140214|11799_1	Polar-centric-Mediophyceae;Chaetoceros;Chaetoceros neogracile, Strain RCC1993
45051882 1	Thalassionema-nitzschioides-L26_B-20140214|11678_1	Araphid-pennate;Thalassionema;Thalassionema nitzschioides L26_B
45030496 1	Thalassiosira-oceanica-CCMP1005-20130912|54605_1	Polar-centric-Mediophyceae;Thalassiosira;Thalassiosira weissflogii CCMP1010
44344435 4	Thalassiosira-rotula-GSO102-20130909|4181_1	Polar-centric-Mediophyceae;Thalassiosira;Thalassiosira weissflogii CCMP1010
44279947 2	Thalassiosira-oceanica-CCMP1005-20130912|54605_1	Polar-centric-Mediophyceae;Thalassiosira;Thalassiosira weissflogii CCMP1010
44063915 3	MMETSP0397-20121206|7973_1	Araphid-pennate;Cyclophora;Cyclophora tenuis, Strain ECT3854
23277257 2	CADOSW_9746_1	Raphid-pennate;Navicula;Navicula sp.
18848744 3	MMETSP1423-20130617|7822_1	Raphid-pennate;Pseudo-nitzschia;Pseudo-nitzschia heimii, Strain UNC1101
18799841 6	Thalassiothrix-antarctica-L6_D1-20140214|90852_1	Araphid-pennate;Thalassiothrix;Thalassiothrix antarctica, Strain L6-D1
116662001 1	Pseudo_nitzschia-fradulenta-WWA7-20140214|7738_1	Raphid-pennate;Pseudo-nitzschia;Pseudo-nitzschia fraudulenta, Strain WWA7
116544465 1	Thalassiothrix-antarctica-L6_D1-20140214|90852_1	Araphid-pennate;Thalassiothrix;Thalassiothrix antarctica, Strain L6-D1
116427341 3	Thalassiothrix-antarctica-L6_D1-20140214|2980_1	Araphid-pennate;Thalassiothrix;Thalassiothrix antarctica, Strain L6-D1
116427340 3	Thalassiothrix-antarctica-L6_D1-20140214|2980_1	Araphid-pennate;Thalassiothrix;Thalassiothrix antarctica, Strain L6-D1
116412750 2	MMETSP1447-20131203|1532_1	Polar-centric-Mediophyceae;Chaetoceros;Chaetoceros dichaeta, Strain CCMP1751
116176320 1	MMETSP1447-20131203|1532_1	Polar-centric-Mediophyceae;Chaetoceros;Chaetoceros dichaeta, Strain CCMP1751
116107106 2	Pseudo_nitzschia-fradulenta-WWA7-20140214|3807_1	Raphid-pennate;Pseudo-nitzschia;Pseudo-nitzschia fraudulenta, Strain WWA7
116106751 5	Corethron-pennatum-L29A3-20140214|35684_1	Radial-centric-basal-Coscinodiscophyceae;Corethron;Corethron pennatum, Strain L29A3
114789721 3	Corethron-pennatum-L29A3-20140214|22155_1	Radial-centric-basal-Coscinodiscophyceae;Corethron;Corethron pennatum, Strain L29A3
113650621 4	Thalassiosira-weissflogii-CCMP1336-20130909|61667_1	Polar-centric-Mediophyceae;Thalassiosira;Thalassiosira weissflogii CCMP1010
112791974 1	MMETSP1447-20131203|1532_1	Polar-centric-Mediophyceae;Chaetoceros;Chaetoceros dichaeta, Strain CCMP1751
112756656 5	Fragilariopsis-kerguelensis-L2_C3-20140214|170613_1	Raphid-pennate;Fragilariopsis;Fragilariopsis kerguelensis L26_C5
112402826 6	Pseudo_nitzschia-fradulenta-WWA7-20140214|3807_1	Raphid-pennate;Pseudo-nitzschia;Pseudo-nitzschia fraudulenta, Strain WWA7
1077182 1	Nitzschia-punctata-CCMP561-20140214|4991_1	Raphid-pennate;Nitzschia;Nitzschia punctata, Strain CCMP561

## Sheet: Clade 7
Clade 7	Moore Blast	Moore Tax
91326368 2	MMETSP1361-20130828|4921_1	Araphid-pennate;Staurosira;Staurosira complex, Strain CCMP2646
53462545 2	MMETSP0418-20121206|10315_1	Araphid-pennate;Cyclophora;Cyclophora radiata, Strain 13vi08-1A
53390245 4	MMETSP0015_2-20120614|24789_1	Polar-centric-Mediophyceae;Odontella;Odontella aurita
53386804 1	MMETSP0418-20121206|10315_1	Araphid-pennate;Cyclophora;Cyclophora radiata, Strain 13vi08-1A
52390910 6	MMETSP0418-20121206|10315_1	Araphid-pennate;Cyclophora;Cyclophora radiata, Strain 13vi08-1A
45027507 2	MMETSP0015_2-20120614|7050_1	Polar-centric-Mediophyceae;Odontella;Odontella aurita
12864827 2	MMETSP0017_2-20120614|4974_1	Raphid-pennate;Cylindrotheca;Cylindrotheca closterium

## Sheet: Clade 8
Clade 8	Moore Blast	Moore Tax
72848512 1	Amphiprora-sp-20130823|9563_1	Raphid-pennate;Amphiprora;Amphiprora sp
72883992 1	Amphiprora-sp-20130823|9563_1	Raphid-pennate;Amphiprora;Amphiprora sp

[truncated: 5 more sheets: Clade 9, Clade 10, Clade 11, Clade 12, Singleton]
