# Supplementary material for: Meta-Omics Reveals Genetic Flexibility of Diatom Nitrogen Transporters in Response to Environmental Changes
Source: Mol Biol Evol. 2019 Jul 1;36(11):2522–35. doi: 10.1093/molbev/msz157 (PMC6805229; doi:10.1093/molbev/msz157)
Supplement: msz157_Supplementary_Data [file msz157_supplementary_data.zip › Busseni_SM_DataFileS5_Phylogenetic_tree_DiAMT1.txt]

((8404_4|C_1|Chaetoceros-affinis-CCMP159-20131123|9403_1:0.01223,(13225965_3|C_1|Chaetoceros-affinis-CCMP159-20131123|9403_1:0.04316,35231157_3|C_1|Chaetoceros-affinis-CCMP159-20131123|9403_1:0.04897)0.646:0.00691)0.897:0.01953,((1141950_5|C_1|Chaetoceros-affinis-CCMP159-20131123|9403_1:0.07795,45666_1|C_1|Chaetoceros-affinis-CCMP159-20131123|9403_1:0.04656)0.746:0.00735,(142708_6|C_1|Chaetoceros-affinis-CCMP159-20131123|9403_1:0.06177,38996_5|C_1|Chaetoceros-affinis-CCMP159-20131123|9403_1:0.03403)0.790:0.01049)0.784:0.00662,(((120582_3|C_1|Chaetoceros-affinis-CCMP159-20131123|9403_1:0.07546,26034_6|C_1|Chaetoceros-affinis-CCMP159-20131123|9403_1:0.07489)0.819:0.02962,(((((35196938_6|C_1|Chaetoceros-affinis-CCMP159-20131123|9403_1:0.06007,((1071101_2|C_1|Chaetoceros-affinis-CCMP159-20131123|9403_1:0.00659,41203164_2|C_1|Chaetoceros-affinis-CCMP159-20131123|9403_1:0.00055)0.901:0.03710,(1073905_6|C_1|Chaetoceros-affinis-CCMP159-20131123|9403_1:0.10486,64687395_5|C_1|Chaetoceros-neogracile-CCMP1317-20140214|13392_1:0.25294)0.000:0.00079)0.732:0.02998)0.827:0.01661,36512011_3|C_1|Chaetoceros-neogracile-CCMP1317-20140214|13392_1:0.07248)0.795:0.01375,35194012_4|C_1|Chaetoceros-neogracile-CCMP1317-20140214|13392_1:0.05448)0.226:0.00840,((35277378_1|C_1|Chaetoceros-neogracile-CCMP1317-20140214|13392_1:0.08167,((35208005_6|C_1|Chaetoceros-affinis-CCMP159-20131123|7272_1:0.12381,(171374_3|C_1|Chaetoceros-affinis-CCMP159-20131123|7272_1:0.17471,35215062_3|C_1|Chaetoceros-affinis-CCMP159-20131123|7272_1:0.12211)0.901:0.08281)0.766:0.04267,(36685440_1|C_1|Chaetoceros-neogracile-CCMP1317-20140214|24609_1:0.07570,(14724_3|C_1|Chaetoceros-neogracile-CCMP1317-20140214|13392_1:0.04355,64593182_2|C_1|Chaetoceros-neogracile-CCMP1317-20140214|13392_1:0.01399)0.003:0.01370)0.906:0.04469)0.935:0.04800)0.775:0.01938,((35170100_5|C_1|MMETSP0580-20130426|9108_1:0.33228,(((64597779_2|C_1|MMETSP1336-20130426|35829_1:0.07095,(64308437_5|C_1|MMETSP1336-20130426|35829_1:0.05582,64400255_1|C_1|MMETSP1336-20130426|35829_1:0.02095)0.865:0.02745)0.918:0.03659,(112359763_2|C_1|Chaetoceros-debilis-MM31A_1-20140214|9962_1:0.09583,25189412_5|C_1|MMETSP1336-20130426|35829_1:0.13137)0.919:0.03900)0.825:0.01632,((115292516_2|C_1|MMETSP1336-20130426|35829_1:0.03944,((64674223_2|C_1|MMETSP1336-20130426|35829_1:0.00410,64674224_2|C_1|MMETSP1336-20130426|35829_1:0.01671)0.209:0.02808,64407481_6|C_1|MMETSP1336-20130426|50_1:0.18890)0.820:0.04071)0.384:0.02837,(1148595_5|C_1|MMETSP1336-20130426|35829_1:0.08829,37540_4|C_1|MMETSP1336-20130426|35829_1:0.05206)0.874:0.03841)0.724:0.01462)0.662:0.01326)0.592:0.03836,(((((((112333365_3|C_6|MMETSP0580-20130426|9108_1:0.0,116102352_3|C_6|MMETSP0580-20130426|9108_1:0.0,116102353_6|C_6|MMETSP0580-20130426|9108_1:0.0,116102354_3|C_6|MMETSP0580-20130426|9108_1:0.0,116102355_3|C_6|MMETSP0580-20130426|9108_1:0.0):0.15224,89405634_1|C_6|MMETSP0580-20130426|9108_1:0.24159)1.000:0.37290,((35193241_1|C_6|MMETSP0786-20121207|19292_1:0.00923,94714676_6|C_6|MMETSP0786-20121207|19292_1:0.02196)0.892:0.05408,((116390561_5|C_6|Thalassiothrix-antarctica-L6_D1-20140214|6900_1:0.0,116390562_5|C_6|Thalassiothrix-antarctica-L6_D1-20140214|6900_1:0.0):0.13053,(116439153_3|C_6|Thalassiothrix-antarctica-L6_D1-20140214|6530_1:0.09388,64635275_6|C_6|Thalassiothrix-antarctica-L6_D1-20140214|6530_1:0.04652)0.977:0.12233)0.951:0.11011)0.957:0.11340)0.868:0.04621,((((46640776_6|C_5|MMETSP1066-20121228|93737_1:0.02215,89240_1|C_5|MMETSP1066-20121228|93737_1:0.01993)0.999:0.21354,(((4054759_3|C_5|MMETSP1070-20121207|16888_1:0.0,95414910_2|C_5|MMETSP1070-20121207|27906_1:0.0):0.13468,45083269_2|C_5|MMETSP1322-20130828|32325_1:0.05423)0.987:0.12406,(64705243_4|C_5|MMETSP0794_2-20130614|6497_1:0.21040,((112831612_2|C_5|MMETSP1058-20130122|1307_1:0.08878,((18651505_4|C_5|MMETSP1058-20130122|1307_1:0.0,84448539_3|C_5|MMETSP1059-20121228|8048_1:0.0):0.03613,18732284_5|C_5|Polar-centric-Mediophyceae_Thalassiosira-oceanica-CCMP1005-20130912|8949_1:0.07271)0.918:0.04582)0.912:0.04542,(((44352049_1|C_5|MMETSP1058-20130122|1307_1:0.03993,((97454279_6|C_5|MMETSP1071-20121207|12544_1:0.10463,(76132506_4|C_5|MMETSP1058-20130122|1307_1:0.09416,5277762_1|C_5|MMETSP1058-20130122|1307_1:0.04446)0.589:0.01325)0.754:0.00999,(64689648_1|C_5|MMETSP1058-20130122|1307_1:0.07331,44382750_3|C_5|MMETSP1058-20130122|1307_1:0.08548)0.870:0.03767)0.700:0.01290)0.317:0.00778,(62535558_1|C_5|Polar-centric-Mediophyceae_Thalassiosira-oceanica-CCMP1005-20130912|8949_1:0.02781,(64855579_1|C_5|Polar-centric-Mediophyceae_Thalassiosira-oceanica-CCMP1005-20130912|8949_1:0.02611,(88121816_5|C_5|Polar-centric-Mediophyceae_Thalassiosira-oceanica-CCMP1005-20130912|8949_1:0.03163,75565275_1|C_5|Polar-centric-Mediophyceae_Thalassiosira-oceanica-CCMP1005-20130912|8949_1:0.01951)0.754:0.01559)0.908:0.03277)0.968:0.06644)0.647:0.03616,((112767649_6|C_5|CAAOSW_2547_1:0.01991,44301824_3|C_5|MMETSP1058-20130122|1307_1:0.13191)0.787:0.01764,(97430732_5|C_5|CAAOSW_2547_1:0.10117,72159779_5|C_5|CAAOSW_2547_1:0.07679)0.433:0.00934)0.860:0.03210)0.771:0.01721)0.988:0.12210)0.916:0.06731)0.096:0.03027)0.037:0.03104,(((110432408_1|C_4|MMETSP0580-20130426|9108_1:0.01384,25188231_5|C_4|MMETSP0580-20130426|9108_1:0.00054)0.925:0.04802,(115123273_4|C_4|MMETSP0580-20130426|9108_1:0.08641,((83940408_3|C_4|MMETSP0580-20130426|9108_1:0.01918,98234701_1|C_4|MMETSP0580-20130426|9108_1:0.02064)0.856:0.04516,(101139722_2|C_4|MMETSP0580-20130426|732_1:0.02653,(90457030_2|C_4|MMETSP0580-20130426|9108_1:0.00585,93170627_4|C_4|MMETSP0580-20130426|9108_1:0.00055)0.439:0.01800)0.885:0.03555)0.781:0.02456)0.681:0.03453)0.962:0.07677,((191203_1|C_4|MMETSP0580-20130426|9108_1:0.07513,(89580511_4|C_4|MMETSP0580-20130426|9108_1:0.14544,((103764379_1|C_4|Polar-centric-Mediophyceae_Extubocellulus-spinifer-CCMP396-20140214|13567_1:0.07425,76117824_5|C_4|Polar-centric-Mediophyceae_Extubocellulus-spinifer-CCMP396-20140214|13567_1:0.09073)0.608:0.03107,((25369696_4|C_4|Polar-centric-Mediophyceae_Extubocellulus-spinifer-CCMP396-20140214|13567_1:0.00055,25369697_4|C_4|Polar-centric-Mediophyceae_Extubocellulus-spinifer-CCMP396-20140214|13567_1:0.00631)0.997:0.11435,(((110544041_2|C_4|Polar-centric-Mediophyceae_Extubocellulus-spinifer-CCMP396-20140214|13567_1:0.0,44306779_2|C_4|Polar-centric-Mediophyceae_Extubocellulus-spinifer-CCMP396-20140214|13567_1:0.0):0.01900,112761293_3|C_4|Polar-centric-Mediophyceae_Extubocellulus-spinifer-CCMP396-20140214|13567_1:0.02020)0.979:0.07055,(93168828_5|C_4|MMETSP0580-20130426|9108_1:0.05169,(83959189_6|C_4|MMETSP0580-20130426|9108_1:0.01940,(115085569_5|C_4|Polar-centric-Mediophyceae_Extubocellulus-spinifer-CCMP396-20140214|13567_1:0.08012,97513859_4|C_4|Polar-centric-Mediophyceae_Extubocellulus-spinifer-CCMP396-20140214|13567_1:0.01999)0.781:0.01240)0.881:0.02206)0.843:0.00084)0.897:0.03123)0.872:0.04146)0.802:0.04658)0.308:0.02195)0.895:0.05888,((19779111_1|C_4|MMETSP0580-20130426|9108_1:0.21636,(19843360_1|C_4|MMETSP0580-20130426|9108_1:0.08789,44308660_3|C_4|MMETSP0580-20130426|9108_1:0.15569)0.717:0.03895)0.866:0.04401,(((((115163774_2|C_4|MMETSP0580-20130426|9108_1:0.10119,(102887753_2|C_4|MMETSP0580-20130426|9108_1:0.12326,2635567_5|C_4|MMETSP0580-20130426|9108_1:0.07288)0.459:0.04195)0.983:0.08612,(93179891_1|C_4|MMETSP0580-20130426|9108_1:0.03862,(112850843_4|C_4|MMETSP0580-20130426|9108_1:0.04389,(110506745_2|C_4|MMETSP0580-20130426|9108_1:0.00651,44318793_2|C_4|MMETSP0580-20130426|9108_1:0.00678)0.965:0.04828)0.879:0.02469)0.870:0.02925)0.953:0.04783,97478323_3|C_4|MMETSP0580-20130426|9108_1:0.00575)0.736:0.01338,84040335_5|C_4|MMETSP1070-20121207|16888_1:0.03420)0.993:0.11293,(79525550_6|C_4|MMETSP0580-20130426|9108_1:0.08025,((18655925_5|C_4|MMETSP0580-20130426|9108_1:0.0,84067383_2|C_4|MMETSP0580-20130426|732_1:0.0):0.02344,2916795_6|C_4|MMETSP0580-20130426|9108_1:0.02249)0.993:0.14741)0.910:0.07915)0.874:0.04187)0.735:0.05062)0.771:0.02344)0.998:0.15910)0.743:0.02867,(((((33131299_3|C_3|Amphiprora-sp-20130823|59241_1:0.02612,91003011_6|C_3|MMETSP1065-20121228|5737_1:0.03518)1.000:0.16988,((90370870_6|C_3|MMETSP1442-20131203|59217_1:0.10619,((63314904_3|C_3|MMETSP0017_2-20120614|9625_1:0.13311,64700656_1|C_3|MMETSP0017_2-20120614|9625_1:0.07670)0.973:0.09209,((90451474_2|C_3|CADOSW_41522_1:0.05120,(75811014_6|C_3|Nitzschia-punctata-CCMP561-20140214|4079_1:0.07560,42882333_1|C_3|CADOSW_41522_1:0.10324)0.688:0.03338)0.975:0.08744,((61360101_3|C_3|Raphid-pennate_Fragilariopsis-kerguelensis-L2_C3-20140214|19110_1:0.07138,((((110452234_4|C_3|Raphid-pennate_Fragilariopsis-kerguelensis-L26_C5-20130909|9064_1:0.0,116187669_6|C_3|Raphid-pennate_Fragilariopsis-kerguelensis-L2_C3-20140214|19110_1:0.0):0.00055,(115662790_4|C_3|Raphid-pennate_Fragilariopsis-kerguelensis-L2_C3-20140214|19110_1:0.03275,112710035_4|C_3|Raphid-pennate_Fragilariopsis-kerguelensis-L2_C3-20140214|19110_1:0.00751)0.867:0.01696)0.995:0.07318,((112368268_3|C_3|Raphid-pennate_Fragilariopsis-kerguelensis-L26_C5-20130909|9064_1:0.02384,112129879_3|C_3|Pseudo_nitzschia-australis-10249_10_AB-20140214|10562_1:0.11469)0.890:0.02455,116661768_1|C_3|Raphid-pennate_Raphid-pennate_Fragilariopsis-kerguelensis-L2_C3-20140214|19110_1:0.02146)0.625:0.02601)0.039:0.01148,(97019216_2|C_3|Raphid-pennate_Fragilariopsis-kerguelensis-L2_C3-20140214|19110_1:0.02529,97037270_5|C_3|Pseudo_nitzschia-australis-10249_10_AB-20140214|10562_1:0.05742)0.886:0.02217)0.890:0.02943)0.767:0.01354,(((97456617_6|C_3|MMETSP1432-20130617|4034_1:0.07376,115795598_6|C_3|MMETSP1432-20130617|4034_1:0.07538)0.717:0.00489,((36509086_5|C_3|Pseudo_nitzschia-fradulenta-WWA7-20140214|15139_1:0.03801,(116188802_3|C_3|MMETSP1432-20130617|4034_1:0.05863,(109134128_3|C_3|Pseudo_nitzschia-fradulenta-WWA7-20140214|15139_1:0.05055,112367571_5|C_3|Pseudo_nitzschia-fradulenta-WWA7-20140214|15139_1:0.03022)0.991:0.09911)0.136:0.01299)0.810:0.01565,112305097_1|C_3|Pseudo_nitzschia-australis-10249_10_AB-20140214|10562_1:0.04505)0.839:0.01776)0.831:0.02088,(88142097_2|C_3|MMETSP0329-20121206|12220_1:0.09520,(64618471_3|C_3|MMETSP0329-20121206|12220_1:0.08152,64634096_1|C_3|MMETSP1432-20130617|4034_1:0.03708)0.407:0.02520)0.989:0.09961)0.782:0.02606)0.939:0.04812)0.779:0.02785)0.781:0.01570)0.879:0.03073,(33087307_4|C_3|MMETSP1394-20130617|6153_1:0.00678,64678939_1|C_3|MMETSP0713-20130426|14399_1:0.02591)0.958:0.04891)0.802:0.02992)0.753:0.01336,(((103565001_6|C_3|MMETSP0014_2-20120614|42528_1:0.00055,45036002_5|C_3|MMETSP0713-20130426|14399_1:0.01246)0.409:0.02521,(103565002_6|C_3|MMETSP0014_2-20120614|42528_1:0.00613,93189783_5|C_3|MMETSP0713-20130426|14399_1:0.00054)0.820:0.00055)1.000:0.21820,(((90584416_1|C_3|Amphiprora-sp-20130823|59241_1:0.09592,(93180663_5|C_3|Amphiprora-sp-20130823|59241_1:0.0,93180665_5|C_3|CACOSW_207887_1:0.0):0.14222)0.997:0.17412,93214282_3|C_3|MMETSP0017_2-20120614|32418_1:0.25753)0.415:0.01501,89358250_1|C_3|CACOSW_207887_1:0.11397)0.813:0.03512)0.631:0.03154)0.726:0.03443,93234283_2|C_3|MMETSP0017_2-20120614|32418_1:0.13419)0.884:0.04218,(116191157_5|C_3|MMETSP0816-20121228|4771_1:0.37218,((112341462_1|C_3|CABOSW_27651_1:0.12995,116410207_4|C_3|MMETSP0789-20121207|8434_1:0.12784)0.233:0.04087,((36604926_4|C_3|CABOSW_27651_1:0.03704,6207084_2|C_3|CABOSW_27651_1:0.05017)0.981:0.07586,(((36519165_1|C_3|CABOSW_27651_1:0.06345,64610942_3|C_3|MMETSP0789-20121207|8434_1:0.13111)0.699:0.03185,44305292_2|C_3|CABOSW_27651_1:0.09693)0.047:0.01625,(48475338_2|C_3|MMETSP0789-20121207|8434_1:0.01038,97790845_5|C_3|MMETSP0789-20121207|8434_1:0.07521)0.966:0.08006)0.732:0.03669)0.872:0.06764)0.903:0.05880)0.583:0.03239)0.737:0.04687)0.797:0.00082)0.904:0.03597,(((((115075581_1|C_9|CACOSW_18945_1:0.05760,93171123_4|C_9|MMETSP1171-20130828|33278_1:0.15608)0.995:0.27086,(((112357778_3|C_9|CACOSW_18945_1:0.15464,(((109119016_4|C_9|MMETSP1432-20130617|3402_1:0.02164,(109082064_5|C_9|Chaetoceros-debilis-MM31A_1-20140214|439_1:0.04893,(75609189_3|C_9|MMETSP1432-20130617|3402_1:0.09383,115661039_6|C_9|MMETSP1432-20130617|3402_1:0.05883)0.238:0.02033)0.952:0.05794)0.128:0.00967,109172928_5|C_9|MMETSP1432-20130617|3402_1:0.04062)0.878:0.04268,((114933016_3|C_9|Fragilariopsis-kerguelensis-L26_C5-20130909|348691_1:0.02612,(112743374_1|C_9|Fragilariopsis-kerguelensis-L2_C3-20140214|281235_1:0.01065,113642303_4|C_9|Fragilariopsis-kerguelensis-L26_C5-20130909|348691_1:0.00764)0.756:0.01262)0.972:0.06148,(115728935_2|C_9|Fragilariopsis-kerguelensis-L2_C3-20140214|281235_1:0.05455,(112314137_5|C_9|Fragilariopsis-kerguelensis-L2_C3-20140214|281235_1:0.01961,97504342_4|C_9|Fragilariopsis-kerguelensis-L26_C5-20130909|348691_1:0.00054)0.999:0.12734)0.700:0.00894)0.903:0.05830)0.999:0.23957)0.867:0.06224,((112743436_6|C_9|MMETSP1447-20131203|8054_1:0.07513,(((116146246_1|C_9|MMETSP1447-20131203|8054_1:0.05692,(113090586_5|C_9|MMETSP1447-20131203|8054_1:0.07997,115119869_3|C_9|MMETSP1447-20131203|8054_1:0.01273)0.589:0.03250)0.847:0.02653,((112844909_1|C_9|MMETSP1447-20131203|8054_1:0.03549,116178374_4|C_9|MMETSP1447-20131203|8054_1:0.14068)0.854:0.04075,115121431_1|C_9|MMETSP1447-20131203|8054_1:0.09006)0.919:0.05032)0.833:0.03384,(116395941_1|C_9|MMETSP1447-20131203|8054_1:0.00633,116395942_1|C_9|MMETSP1447-20131203|8054_1:0.00055)0.958:0.06736)0.374:0.04272)0.948:0.07714,((112710822_3|C_9|MMETSP1449-20131203|14707_1:0.01199,113656764_4|C_9|MMETSP1171-20130828|33278_1:0.01457)0.985:0.14212,(((112815555_3|C_9|CAGOSW_26139_1:0.02090,5419828_6|C_9|CAGOSW_26139_1:0.01820)0.979:0.11542,(((62556214_1|C_9|MMETSP1071-20121207|19937_1:0.0,64723745_5|C_9|CAGOSW_26139_1:0.0):0.04012,75498175_3|C_9|MMETSP1071-20121207|19937_1:0.00739)0.975:0.09362,(109099713_2|C_9|CAAOSW_5166_1:0.05348,(97446353_2|C_9|CAAOSW_5166_1:0.0,97446354_2|C_9|CAAOSW_5166_1:0.0):0.06922)0.946:0.07836)0.913:0.05466)0.993:0.16275,(115249418_5|C_9|Corethron-pennatum-L29A3-20140214|36931_1:0.09636,(116116592_2|C_9|Corethron-pennatum-L29A3-20140214|36931_1:0.00520,116116593_2|C_9|Corethron-pennatum-L29A3-20140214|36931_1:0.04083)0.998:0.19618)0.588:0.08119)0.758:0.06054)0.970:0.08719)0.468:0.04172)0.370:0.02903,116434012_3|C_9|Thalassiothrix-antarctica-L6_D1-20140214|91003_1:0.15237)0.868:0.05234)0.982:0.17564,(116105555_4|C_8|Corethron-pennatum-L29A3-20140214|23995_1:0.46538,((63104867_3|C_8|MMETSP0322-20121206|9582_1:0.39628,63112813_2|C_8|MMETSP0322-20121206|8183_1:0.42858)0.932:0.18515,(((((112421585_2|C_8|CABOSW_75732_1:0.54338,(115145104_5|C_8|Extubocellulus-spinifer-CCMP396-20140214|50132_1:0.07963,98241195_1|C_8|Extubocellulus-spinifer-CCMP396-20140214|50132_1:0.06026)0.999:0.64756)0.748:0.19065,5351206_1|C_8|MMETSP1067-20121228|136369_1:0.65940)0.725:0.05941,(86461834_5|C_8|Thalassiosira-oceanica-CCMP1005-20130912|134371_1:0.17251,(72083067_1|C_8|Thalassiosira-antarctica-CCMP982-20140214|14607_1:0.04713,(97435943_1|C_8|Thalassiosira-antarctica-CCMP982-20140214|14607_1:0.03294,97435944_1|C_8|Thalassiosira-antarctica-CCMP982-20140214|14607_1:0.02104)0.431:0.03344)0.936:0.12397)0.999:0.27072)0.501:0.04519,44517800_1|C_8|MMETSP1071-20121207|27672_1:0.48804)0.833:0.09100,(((64598208_1|C_8|MMETSP1336-20130426|18693_1:0.23092,(112788140_1|C_8|MMETSP1447-20131203|66880_1:0.36588,112948999_3|C_8|MMETSP1447-20131203|66880_1:0.27044)0.969:0.15784)0.950:0.15700,(44076892_4|C_8|Extubocellulus-spinifer-CCMP396-20140214|50132_1:0.33164,(113644752_4|C_8|MMETSP0580-20130426|5430_1:0.39882,64638102_4|C_8|MMETSP0580-20130426|5430_1:0.20320)0.871:0.12732)0.901:0.09516)0.611:0.03993,((89404301_3|C_8|CACOSW_11081_1:0.35094,(112327191_1|C_8|MMETSP1060-20121228|4087_1:0.38724,53439714_6|C_8|MMETSP0329-20121206|20425_1:0.36017)0.921:0.16575)0.779:0.12840,(116717289_5|C_8|Fragilariopsis-kerguelensis-L2_C3-20140214|6635_1:0.01830,((112418342_3|C_8|Fragilariopsis-kerguelensis-L2_C3-20140214|6635_1:0.00628,113641718_2|C_8|Fragilariopsis-kerguelensis-L2_C3-20140214|6635_1:0.00055)0.817:0.01562,85013213_1|C_8|MMETSP1423-20130617|1238_1:0.15071)0.668:0.01138)0.999:0.39414)0.701:0.09163)0.919:0.07765)0.817:0.06447)0.676:0.07842)0.885:0.06930)0.970:0.13785,((45049339_1|Single|MMETSP1449-20131203|3399_1:0.36083,((XP_001697504.1:0.46616,(((AAS55466.1:0.0,XP_001693464.1:0.0):0.21917,(XP_001692671.1:0.30145,XP_001702082.1:0.27550)0.911:0.12586)0.960:0.24942,((AAG11397.1:0.08569,((AFB73922.1:0.0,ALJ77994.1:0.0):0.01377,(AFB73923.1:0.01233,ALJ77993.1:0.01870)0.864:0.01763)0.911:0.07744)0.989:0.22580,(((((((ADJ68003.1:0.07862,((ANP24199.1:0.01949,((AEE83287.1:0.0,CAA53473.1:0.0,CAB41109.1:0.0,CAB78393.1:0.0,NP_193087.1:0.0):0.01784,AUG68891.1:0.00053)0.684:0.01690)0.946:0.05304,((AAD54638.1:0.0,AAG28780.1:0.0,AEE76886.1:0.0,NP_189073.1:0.0):0.02870,(AUG68895.1:0.05866,(AEE76885.1:0.0,NP_189072.1:0.0,OAP05966.1:0.0):0.02177)0.822:0.01771)0.981:0.06312)0.804:0.04898)0.860:0.04181,NP_001304667.1:0.04925)0.924:0.02966,(APQ31250.1:0.10156,(((AFH74974.1:0.01621,AHJ60273.1:0.03613)0.919:0.03092,((ABI52423.2:0.01766,AFO66660.1:0.00585)0.965:0.03595,AAG24944.1:0.06041)0.291:0.01737)0.423:0.00840,AFO70200.1:0.09518)0.834:0.01817)0.650:0.00878)0.959:0.04302,(((AAD17001.1:0.0,NP_176658.1:0.0):0.00055,AAD54639.1:0.01156)0.991:0.07438,(AAM95453.1:0.09720,(AEZ06606.1:0.01871,((AEZ06601.1:0.00055,(AEZ06603.1:0.00590,(AEZ06602.1:0.0,AFH74975.1:0.0):0.00591)0.390:0.00055)0.000:0.00055,(AEZ06605.1:0.00590,AEZ06604.1:0.01191)0.000:0.00055)0.761:0.00562)0.864:0.02684)0.904:0.04344)0.965:0.05082)0.409:0.00540,(AAD16012.1:0.09720,((BAF09369.1:0.0,BAS79817.1:0.0,sp|Q6K9G3.1|AMT13_ORYSJ:0.0):0.16609,((BAF15194.1:0.0,BAG93605.1:0.0,sp|Q7XQ12.1|AMT11_ORYSJ:0.0):0.05321,(AAS19466.2:0.02909,sp|Q6K9G1.1|AMT12_ORYSJ:0.01189)0.632:0.00053)0.167:0.04265)0.857:0.03147)0.810:0.01877)0.676:0.02347,((AEE85527.1:0.0,NP_194599.1:0.0,OAO97130.1:0.0):0.14030,AFB73921.1:0.08308)0.303:0.02128)0.836:0.02480,(KOM29920.1:0.10387,AJB28752.1:0.17693)0.908:0.05863)0.947:0.14145)0.998:0.40834)0.810:0.09193)1.000:0.60909,(44062560_1|C_11|MMETSP0319-20121206|10979_1:0.41997,54292941_1|C_11|MMETSP1322-20130828|32325_1:0.41762)0.866:0.12622)0.879:0.12806)0.951:0.21629,((1060015_1|C_10|MMETSP1362-20130617|17111_1:0.12958,(63114022_2|C_10|MMETSP0322-20121206|9249_1:0.26520,5328328_6|C_10|MMETSP1362-20130617|17111_1:0.13415)0.737:0.06344)0.966:0.10954,(((33053762_1|C_10|MMETSP1362-20130617|744_1:0.01519,62817736_6|C_10|MMETSP1362-20130617|744_1:0.03175)0.999:0.24248,(62756662_6|C_10|MMETSP1362-20130617|744_1:0.22951,63291718_2|C_10|MMETSP1362-20130617|17111_1:0.16287)0.994:0.23493)0.853:0.06856,(36536679_3|C_10|MMETSP1362-20130617|17111_1:0.05288,(62646621_4|C_10|MMETSP0321-20121206|12171_1:0.01667,63121911_6|C_10|MMETSP0321-20121206|25166_1:0.02500)0.847:0.02536)0.921:0.07728)0.700:0.05089)0.702:0.02224)0.834:0.06022)0.240:0.02989,(112427451_5|C_7|MMETSP0010_2-20120614|5520_1:0.08495,(115094725_6|C_7|Corethron-pennatum-L29A3-20140214|82355_1:0.13601,116417850_1|C_7|Corethron-pennatum-L29A3-20140214|118207_1:0.06856)0.991:0.21924)0.998:0.23840)0.695:0.03372)0.918:0.04905,((113645395_1|C_2|MMETSP0580-20130426|9108_1:0.14995,((64875348_4|C_2|MMETSP1437-20131217|3985_1:0.14830,(115092503_3|C_2|MMETSP1437-20131217|3985_1:0.22013,(63294372_6|C_2|MMETSP1437-20131217|3985_1:0.10873,64697079_5|C_2|MMETSP1437-20131217|3985_1:0.07301)0.981:0.14995)0.670:0.04689)0.630:0.06506,22831865_4|C_2|MMETSP0580-20130426|9108_1:0.25020)0.918:0.06818)0.774:0.02284,((((54302003_6|C_2|MMETSP0580-20130426|9108_1:0.02720,((((25150521_3|C_2|MMETSP0580-20130426|9108_1:0.00675,90589841_2|C_2|MMETSP0580-20130426|9108_1:0.02721)0.000:0.00053,89382447_6|C_2|MMETSP0580-20130426|9108_1:0.00670)0.000:0.00054,51655435_1|C_2|MMETSP0580-20130426|9108_1:0.00053)0.803:0.00054,(89362227_2|C_2|MMETSP0580-20130426|9108_1:0.02051,(33071324_2|C_2|MMETSP0580-20130426|9108_1:0.00050,(((37473201_4|C_2|MMETSP0580-20130426|9108_1:0.01344,90372587_1|C_2|MMETSP0580-20130426|9108_1:0.00055)0.800:0.00672,15250221_6|C_2|MMETSP0580-20130426|9108_1:0.00673)0.810:0.00657,93193720_6|C_2|MMETSP0580-20130426|9108_1:0.00054)0.809:0.01294)0.443:0.01395)0.860:0.01997)0.778:0.00893)0.761:0.00654,93203971_1|C_2|MMETSP0580-20130426|9108_1:0.01985)0.871:0.01940,(23258267_1|C_2|MMETSP0580-20130426|9108_1:0.02928,45159796_6|C_2|MMETSP0580-20130426|9108_1:0.01292)0.749:0.00818)0.986:0.09362,(1056264_3|C_2|MMETSP0580-20130426|9108_1:0.00055,36536354_4|C_2|MMETSP0580-20130426|9108_1:0.00055)0.962:0.07928)0.858:0.04291)0.904:0.03932)0.907:0.02658,((64664623_3|C_1|MMETSP1336-20130426|35829_1:0.09532,(((64591408_4|C_1|Chaetoceros-neogracile-CCMP1317-20140214|13392_1:0.04797,64637165_1|C_1|Chaetoceros-neogracile-CCMP1317-20140214|24609_1:0.06769)0.561:0.03414,(3593_6|C_1|MMETSP0580-20130426|9108_1:0.03632,92840560_6|C_1|Chaetoceros-neogracile-CCMP1317-20140214|13392_1:0.00895)0.140:0.01497)0.694:0.02555,134256_3|C_1|Chaetoceros-neogracile-CCMP1317-20140214|24609_1:0.05440)0.912:0.05524)0.861:0.03258,((89832571_1|C_1|MMETSP0580-20130426|9108_1:0.02313,(100068_6|C_1|Chaetoceros-neogracile-CCMP1317-20140214|24609_1:0.01862,((1063217_2|C_1|MMETSP0580-20130426|9108_1:0.0,152478_4|C_1|Chaetoceros-neogracile-CCMP1317-20140214|13392_1:0.0):0.00621,64294557_1|C_1|Chaetoceros-neogracile-CCMP1317-20140214|13392_1:0.02528)0.852:0.01805)0.849:0.01877)0.994:0.09082,((32430_3|C_1|MMETSP0580-20130426|9108_1:0.02570,64629365_4|C_1|MMETSP0580-20130426|9108_1:0.00055)0.991:0.09273,(((78692801_3|C_1|MMETSP1447-20131203|727_1:0.0,89815992_1|C_1|MMETSP1447-20131203|727_1:0.0):0.03434,(89815993_1|C_1|MMETSP1447-20131203|727_1:0.00055,(19746350_1|C_1|MMETSP1447-20131203|727_1:0.01419,78640452_2|C_1|MMETSP1447-20131203|727_1:0.00053)0.967:0.03022)0.873:0.02758)1.000:0.21004,(((112837680_1|C_1|MMETSP1447-20131203|727_1:0.03522,116210960_1|C_1|MMETSP1447-20131203|727_1:0.05063)0.959:0.06548,((112810039_6|C_1|MMETSP1447-20131203|727_1:0.04942,((112354799_5|C_1|MMETSP1447-20131203|727_1:0.0,112752831_5|C_1|MMETSP1447-20131203|727_1:0.0):0.04003,112833568_5|C_1|MMETSP1447-20131203|727_1:0.04364)0.866:0.03644)0.920:0.05524,(((116388229_3|C_1|MMETSP1447-20131203|727_1:0.0,116388231_2|C_1|MMETSP1447-20131203|727_1:0.0):0.02143,116388230_3|C_1|MMETSP1447-20131203|727_1:0.00054)0.999:0.16517,(116115850_4|C_1|MMETSP1447-20131203|727_1:0.01968,((112434053_2|C_1|MMETSP1447-20131203|727_1:0.0,112775297_3|C_1|MMETSP1447-20131203|727_1:0.0):0.13561,116115851_4|C_1|MMETSP1447-20131203|727_1:0.02664)0.188:0.01814)0.895:0.05638)0.658:0.02655)0.941:0.06815)0.927:0.05641,((115108763_4|C_1|MMETSP1447-20131203|727_1:0.0,116145605_6|C_1|MMETSP1447-20131203|727_1:0.0):0.01528,((4543080_3|C_1|MMETSP1447-20131203|727_1:0.08187,(115145012_4|C_1|MMETSP1447-20131203|727_1:0.04206,22666208_1|C_1|MMETSP1447-20131203|727_1:0.09651)0.841:0.03046)0.895:0.04327,(((112767088_1|C_1|MMETSP1447-20131203|727_1:0.05639,(17029_4|C_1|MMETSP1447-20131203|727_1:0.04709,(87850_2|C_1|MMETSP1447-20131203|727_1:0.02279,89826269_2|C_1|MMETSP1447-20131203|727_1:0.01748)0.760:0.00055)0.927:0.02270)0.673:0.00676,(55339_1|C_1|MMETSP1447-20131203|727_1:0.04750,((147745_3|C_1|MMETSP1447-20131203|727_1:0.0,4577629_1|C_1|MMETSP1447-20131203|727_1:0.0):0.00656,35197677_5|C_1|MMETSP1447-20131203|727_1:0.00054)0.424:0.01328)0.450:0.00055)0.248:0.00053,176534_6|C_1|MMETSP1447-20131203|727_1:0.02668)0.712:0.01742)0.884:0.03376)0.814:0.02967)0.797:0.02891)0.152:0.05421)0.822:0.02179)0.736:0.01065)0.951:0.05085)0.840:0.02616)0.915:0.04295)0.857:0.02152)0.898:0.02755,22633_4|C_1|Chaetoceros-affinis-CCMP159-20131123|9403_1:0.03282)0.735:0.00658)0.398:0.01680,((1069928_1|C_1|Chaetoceros-affinis-CCMP159-20131123|9403_1:0.0,5849_1|C_1|Chaetoceros-affinis-CCMP159-20131123|9403_1:0.0):0.02427,41865190_1|C_1|Chaetoceros-affinis-CCMP159-20131123|9403_1:0.00838)0.928:0.03911)0.725:0.00688);
