# Supplementary material for: Meta-Omics Reveals Genetic Flexibility of Diatom Nitrogen Transporters in Response to Environmental Changes
Source: Mol Biol Evol. 2019 Jul 1;36(11):2522–35. doi: 10.1093/molbev/msz157 (PMC6805229; doi:10.1093/molbev/msz157)
Supplement: msz157_Supplementary_Data [file msz157_supplementary_data.zip › Busseni_SM_DataFileS6_Phylogenetic_tree_DiNRT2.txt]

((((((((((((((((83291884_3|C_1|MMETSP1070-20121207|23199_1,45044202_3|C_1|Extubocellulus-spinifer-CCMP396-20140214|18444_1)0.9410,44067762_4|C_1|MMETSP1070-20121207|23199_1)0.7390,45112029_5|C_1|Extubocellulus-spinifer-CCMP396-20140214|18444_1)0.9910,90908756_6|C_1|CADOSW_9746_1)0.8670,((((((((((((1060069_5|C_1|MMETSP1432-20130617|5154_1,64895350_5|C_1|MMETSP1432-20130617|5154_1)0.7490,1071273_5|C_1|MMETSP1061-20121228|4551_1)0.8760,1070323_1|C_1|MMETSP1432-20130617|5154_1)0.7590,1055820_6|C_1|MMETSP1061-20121228|4551_1)0.8220,(64742724_5|C_1|MMETSP1432-20130617|5154_1,(1091105_6|C_1|MMETSP1432-20130617|5154_1,1072630_1|C_1|MMETSP1432-20130617|5154_1)0.7570)0.9580)0.7560,1060068_4|C_1|MMETSP1432-20130617|5154_1)0.8560,112503548_4|C_1|MMETSP1061-20121228|4551_1)0.8730,((97510271_3|C_1|MMETSP0329-20121206|8830_1,1083969_4|C_1|MMETSP0327-20121206|11833_1)0.7630,(((86694497_6|C_1|MMETSP0327-20121206|11833_1,1085486_6|C_1|MMETSP0329-20121206|8830_1)0.6920,1133493_5|C_1|Pseudo_nitzschia-fradulenta-WWA7-20140214|72682_1)0.8610,((103013144_6|C_1|Pseudo_nitzschia-australis-10249_10_AB-20140214|107528_1,101913404_1|C_1|MMETSP0329-20121206|8830_1)0.9990,(64627051_2|C_1|MMETSP0327-20121206|11833_1,(84146250_1|C_1|MMETSP1423-20130617|2027_1,64783947_5|C_1|MMETSP1423-20130617|2027_1)0.9940)0.8740)0.4350)0.9810)0.9680)0.7320,97056927_3|C_1|MMETSP1060-20121228|36849_1)0.8150,((61360936_3|C_1|MMETSP1061-20121228|4551_1,10557333_2|C_1|MMETSP1061-20121228|4551_1)0.9880,(89123109_3|C_1|Pseudo_nitzschia-australis-10249_10_AB-20140214|124890_1,64831402_1|C_1|MMETSP1061-20121228|4551_1)0.9890)0.9390)0.8150,(93173702_3|C_1|CADOSW_13009_1,93173701_3|C_1|MMETSP1060-20121228|36849_1)0.0000)0.8540,(50465214_4|C_1|CAFOSW_7102_1,((93222087_3|C_1|MMETSP0418-20121206|14673_1,1121395_4|C_1|MMETSP0418-20121206|14673_1)0.9760,(64807502_1|C_1|MMETSP0017_2-20120614|28062_1,((93239050_5|C_1|MMETSP0017_2-20120614|7059_1,93218801_6|C_1|MMETSP0017_2-20120614|7045_1)0.7910,(50479391_5|C_1|MMETSP0017_2-20120614|7059_1,(89374144_6|C_1|MMETSP0017_2-20120614|7045_1,(64758040_2|C_1|MMETSP0017_2-20120614|28062_1,64607746_6|C_1|MMETSP0017_2-20120614|7059_1)0.8820)0.5490)0.4250)0.5630)0.9680)0.8160)0.9380)0.8900)0.7510,((((((((((((((((((((8399_3|C_2|Chaetoceros-neogracile-CCMP1317-20140214|11799_1,8398_1|C_2|Chaetoceros-neogracile-CCMP1317-20140214|11799_1)0.0000,68485_2|C_2|Chaetoceros-neogracile-CCMP1317-20140214|11799_1)0.4820,(2410194_3|C_2|Chaetoceros-affinis-CCMP159-20131123|109149_1,2410193_3|C_2|Chaetoceros-affinis-CCMP159-20131123|109149_1)0.0000)0.7710,(92863409_4|C_2|Chaetoceros-affinis-CCMP159-20131123|109149_1,92863408_5|C_2|Chaetoceros-affinis-CCMP159-20131123|109149_1)0.0000)0.7830,(5475_3|C_2|Chaetoceros-neogracile-CCMP1317-20140214|11799_1,(18872_1|C_2|Chaetoceros-neogracile-CCMP1317-20140214|11799_1,18871_1|C_2|Chaetoceros-neogracile-CCMP1317-20140214|11799_1)0.0000)0.7550)0.8030,(2134_1|C_2|Chaetoceros-affinis-CCMP159-20131123|109149_1,1066763_1|C_2|Chaetoceros-neogracile-CCMP1317-20140214|11799_1)0.9080)0.6790,(35213166_3|C_2|Chaetoceros-neogracile-CCMP1317-20140214|11799_1,(31990_6|C_2|Chaetoceros-neogracile-CCMP1317-20140214|11799_1,2410195_3|C_2|Chaetoceros-affinis-CCMP159-20131123|109149_1,1056943_4|C_2|Chaetoceros-neogracile-CCMP1317-20140214|11799_1)0.0000)0.7330)0.9110,(64684990_6|C_2|Chaetoceros-neogracile-CCMP1317-20140214|11799_1,(1132491_1|C_2|Chaetoceros-affinis-CCMP159-20131123|109149_1,1132490_1|C_2|Chaetoceros-affinis-CCMP159-20131123|109149_1)0.0000)0.7400)0.7640,(41232559_1|C_2|Chaetoceros-neogracile-CCMP1317-20140214|11799_1,35183197_4|C_2|Chaetoceros-affinis-CCMP159-20131123|109149_1)0.9470)0.9600,(((64335854_4|C_2|MMETSP1336-20130426|692_1,64297613_6|C_2|MMETSP1336-20130426|692_1)0.9260,64599447_5|C_2|MMETSP1429-20130617|2162_1)0.9820,(64589107_1|C_2|MMETSP1429-20130617|9327_1,(25331352_5|C_2|MMETSP1336-20130426|692_1,(62160157_3|C_2|MMETSP1429-20130617|2162_1,62160156_3|C_2|MMETSP1429-20130617|2162_1)0.0000)0.8390)0.4200)0.7000)0.7230,((64583296_1|C_2|MMETSP1429-20130617|2162_1,64583293_1|C_2|MMETSP1429-20130617|2162_1)0.9250,((92847934_2|C_2|Chaetoceros-affinis-CCMP159-20131123|109149_1,92847933_2|C_2|Chaetoceros-affinis-CCMP159-20131123|109149_1)0.0000,(64583294_1|C_2|MMETSP1429-20130617|2162_1,64297456_2|C_2|MMETSP1336-20130426|692_1,64297455_2|C_2|MMETSP1336-20130426|692_1)0.0000)0.7110)0.9960)0.8510,(93205542_5|C_2|MMETSP1429-20130617|2162_1,((64640210_6|C_2|MMETSP1336-20130426|692_1,64640209_4|C_2|MMETSP1336-20130426|692_1)0.0000,(64365088_5|C_2|MMETSP1336-20130426|692_1,64365087_4|C_2|MMETSP1336-20130426|692_1)0.0000)0.9150)0.9910)0.5340,(1090351_6|C_2|Chaetoceros-neogracile-CCMP1317-20140214|11799_1,(((((94505033_1|C_2|MMETSP0580-20130426|16088_1,94523697_3|C_2|Chaetoceros-neogracile-CCMP1317-20140214|11799_1)0.0000,91067175_4|C_2|MMETSP0580-20130426|16088_1)0.8680,(89836305_6|C_2|Chaetoceros-neogracile-CCMP1317-20140214|11799_1,18635456_1|C_2|Chaetoceros-neogracile-CCMP1317-20140214|11799_1)0.9170)0.0430,94483323_4|C_2|Chaetoceros-neogracile-CCMP1317-20140214|11799_1)0.9940,(64372183_2|C_2|MMETSP0015_2-20120614|13089_1,((((43009982_1|C_2|Chaetoceros-affinis-CCMP159-20131123|109149_1,16182_6|C_2|MMETSP1336-20130426|692_1)0.8720,83738_2|C_2|Chaetoceros-affinis-CCMP159-20131123|109149_1)0.9630,128910_4|C_2|Chaetoceros-affinis-CCMP159-20131123|109149_1)0.5970,(56517_3|C_2|Chaetoceros-affinis-CCMP159-20131123|109149_1,((413294_4|C_2|Chaetoceros-affinis-CCMP159-20131123|109149_1,202827_1|C_2|Chaetoceros-neogracile-CCMP1317-20140214|11799_1)0.8970,(36531355_3|C_2|Chaetoceros-neogracile-CCMP1317-20140214|11799_1,35222760_5|C_2|Chaetoceros-neogracile-CCMP1317-20140214|11799_1)0.0000)0.8900)0.8310)0.9580)0.6870)0.1320)0.7990)0.9030,(29088_2|C_2|Chaetoceros-affinis-CCMP159-20131123|2285_1,(64635941_1|C_2|MMETSP1336-20130426|692_1,64610088_4|C_2|MMETSP1336-20130426|692_1)0.7640)0.9420)0.9170,36514495_1|C_2|Skeletonema-menzelii-CCMP793-20130923|104078_1)0.9030,(34053_3|C_2|Thalassiosira-oceanica-CCMP1005-20130912|134505_1,(((64820111_2|C_2|MMETSP1059-20121228|76553_1,64627975_5|C_2|MMETSP1059-20121228|76553_1)1.0000,64635187_1|C_2|Thalassiosira-oceanica-CCMP1005-20130912|134505_1)0.9290,((((((64605116_2|C_2|Thalassiosira-oceanica-CCMP1005-20130912|134505_1,64605115_1|C_2|Thalassiosira-oceanica-CCMP1005-20130912|134505_1)0.0000,64661767_6|C_2|Thalassiosira-oceanica-CCMP1005-20130912|134505_1)0.7690,93181724_4|C_2|Thalassiosira-oceanica-CCMP1005-20130912|134505_1)0.9370,49628448_2|C_2|Thalassiosira-oceanica-CCMP1005-20130912|134505_1)0.1440,1073729_2|C_2|Skeletonema-dohrnii-SkelB-20130926|12698_1)0.9330,((((((64797155_6|C_2|Thalassiosira-gravida-GMp14c1-20140214|6316_1,64733825_1|C_2|Thalassiosira-gravida-GMp14c1-20140214|6316_1)0.8390,44280757_3|C_2|MMETSP1058-20130122|12_1)0.0920,(64731070_2|C_2|Thalassiosira-gravida-GMp14c1-20140214|6316_1,63157726_4|C_2|Thalassiosira-gravida-GMp14c1-20140214|6316_1)0.3170)0.8570,94504159_3|C_2|Thalassiosira-gravida-GMp14c1-20140214|6316_1)0.9830,64792880_1|C_2|Thalassiosira-gravida-GMp14c1-20140214|6316_1)0.9200,(45127212_4|C_2|MMETSP1071-20121207|22598_1,((18686638_5|C_2|Thalassiosira-oceanica-CCMP1005-20130912|52138_1,102920439_6|C_2|MMETSP1071-20121207|22598_1)0.9880,(97503575_1|C_2|MMETSP1071-20121207|12212_1,((44322110_5|C_2|Thalassiosira-gravida-GMp14c1-20140214|10540_1,44322109_5|C_2|Thalassiosira-gravida-GMp14c1-20140214|10540_1)0.9780,((98935256_5|C_2|Thalassiosira-rotula-GSO102-20130909|85241_1,97431128_4|C_2|Thalassiosira-gravida-GMp14c1-20140214|10540_1)0.0000,((44310039_5|C_2|Thalassiosira-gravida-GMp14c1-20140214|10540_1,44310038_6|C_2|Thalassiosira-gravida-GMp14c1-20140214|10540_1)0.0000,(97025905_3|C_2|MMETSP1067-20121228|4966_1,44304960_1|C_2|MMETSP1067-20121228|4966_1)0.0000)0.8790)0.9240)0.9620)0.1550)0.7220)1.0000)0.9100)0.5070)0.1190)0.2620)0.8650,64713503_6|C_2|MMETSP0794_2-20130614|622_1)0.9120,(((89408130_3|C_2|MMETSP1336-20130426|692_1,45103458_2|C_2|Skeletonema-menzelii-CCMP793-20130923|104078_1)0.9930,76284_2|C_2|MMETSP0017_2-20120614|7045_1)0.9970,((36510493_4|C_2|MMETSP1362-20130617|3647_1,1429526_1|C_2|MMETSP1362-20130617|2523_1)0.9710,((63244599_3|C_2|MMETSP0322-20121206|2957_1,1110878_4|C_2|MMETSP0322-20121206|2957_1)0.9470,(64603376_6|C_2|MMETSP0322-20121206|2957_1,63112011_3|C_2|MMETSP0321-20121206|13462_1)0.0000)0.9680)0.9890)0.4950)0.8720,18807810_3|C_2|Nitzschia-punctata-CCMP561-20140214|4991_1)0.7920,(90356653_3|C_2|MMETSP1065-20121228|67616_1,(44462_5|C_2|MMETSP0418-20121206|10315_1,(89383029_3|C_2|Nitzschia-punctata-CCMP561-20140214|4991_1,(93230856_3|C_2|CADOSW_13009_1,(93205298_6|C_2|CADOSW_9746_1,90536026_6|C_2|CADOSW_13009_1)0.0000)0.9800)0.8440)0.8470)0.6640)0.7900)0.7480,(93194347_2|C_3|Nitzschia-punctata-CCMP561-20140214|4991_1,90458079_1|C_3|Nitzschia-punctata-CCMP561-20140214|4991_1)0.9290)0.8070,(((((((48491804_1|C_4|MMETSP0015_2-20120614|7050_1,97567333_6|C_4|MMETSP0015_2-20120614|24789_1)0.9950,44061330_6|C_4|MMETSP0015_2-20120614|24789_1)0.7200,98302011_6|C_4|CABOSW_20990_1)0.7260,(44363861_5|C_4|MMETSP0015_2-20120614|24789_1,(36537692_6|C_4|MMETSP0418-20121206|10315_1,36544487_6|C_4|MMETSP0418-20121206|16803_1)0.9620)0.7020)0.9430,5980671_1|C_4|MMETSP0418-20121206|16803_1)0.9580,52893548_4|C_4|MMETSP0418-20121206|14263_1)0.8860,(((((((((((36508572_5|C_5|MMETSP0786-20121207|22396_1,36508573_5|C_5|MMETSP0786-20121207|22396_1)0.0000,1081834_6|C_5|MMETSP0786-20121207|22396_1)0.9730,94470505_2|C_5|MMETSP0786-20121207|22396_1)0.1300,(6414_3|C_5|Thalassionema-nitzschioides-L26_B-20140214|2829_1,6412_3|C_5|Thalassionema-nitzschioides-L26_B-20140214|2829_1,6413_3|C_5|Thalassionema-nitzschioides-L26_B-20140214|2829_1)0.0000)0.7630,1081835_5|C_5|MMETSP0786-20121207|22396_1)0.9700,94505348_4|C_5|MMETSP0786-20121207|13353_1)0.9400,93252982_1|C_5|MMETSP0786-20121207|13353_1)0.8330,90369077_3|C_5|Thalassionema-nitzschioides-L26_B-20140214|2829_1)0.9520,(64617772_5|C_5|MMETSP1394-20130617|131_1,64617773_6|C_5|MMETSP1394-20130617|131_1)0.9840)0.9540,18686219_1|C_5|MMETSP0397-20121206|7973_1)0.8000,(90432403_1|C_5|MMETSP1394-20130617|131_1,(44460299_3|C_5|CADOSW_9746_1,(((219741_5|C_5|MMETSP0015_2-20120614|24789_1,44334880_1|C_5|MMETSP0015_2-20120614|24789_1)0.7990,45846523_4|C_5|MMETSP0015_2-20120614|24789_1)0.9800,(((((14872_4|C_5|MMETSP0160_2-20130417|83576_1,14873_5|C_5|MMETSP0418-20121206|16803_1)0.9600,89806351_1|C_5|MMETSP0015_2-20120614|24789_1)0.7720,93193777_5|C_5|MMETSP0015_2-20120614|24789_1)0.9140,(113134270_6|C_5|MMETSP0015_2-20120614|7050_1,76122367_2|C_5|MMETSP0015_2-20120614|24789_1)0.8230)0.6450,(4991_1|C_5|MMETSP0015_2-20120614|24789_1,((((18673710_1|C_5|MMETSP0015_2-20120614|24789_1,19793154_1|C_5|MMETSP0160_2-20130417|83576_1)0.0000,(101134330_2|C_5|MMETSP0160_2-20130417|83576_1,49670395_3|C_5|MMETSP0160_2-20130417|83576_1)0.8860)0.7340,45889779_1|C_5|MMETSP0015_2-20120614|24789_1)0.9930,(((101111138_6|C_5|MMETSP0015_2-20120614|7050_1,90476064_3|C_5|MMETSP1394-20130617|131_1)0.8980,45121486_3|C_5|MMETSP0015_2-20120614|24789_1)0.8400,(23837736_1|C_5|MMETSP0015_2-20120614|24789_1,((50770291_2|C_5|MMETSP1449-20131203|53065_1,63442104_6|C_5|MMETSP0160_2-20130417|83576_1)0.8610,(101139376_2|C_5|MMETSP0015_2-20120614|24789_1,(84042429_2|C_5|MMETSP0015_2-20120614|7050_1,(98954513_6|C_5|MMETSP0014_2-20120614|23063_1,((22674480_3|C_5|MMETSP0015_2-20120614|7050_1,47480457_1|C_5|Nitzschia-punctata-CCMP561-20140214|4991_1)0.8340,(19752944_5|C_5|MMETSP0015_2-20120614|24789_1,2524120_3|C_5|MMETSP0418-20121206|16803_1)0.0170)0.9710)0.8020)0.9420)0.3900)0.9060)0.9560)0.8860)0.8130)0.8630)0.9450)0.8050)0.7500)0.9030)0.3560)0.7130)0.4760,(((((((((((((((18848744_3|C_6|MMETSP1423-20130617|7822_1,84030424_3|C_6|MMETSP1423-20130617|7822_1)0.4240,84100579_5|C_6|MMETSP1423-20130617|7822_1)0.9700,116107106_2|C_6|Pseudo_nitzschia-fradulenta-WWA7-20140214|3807_1)0.9340,(97438452_1|C_6|Pseudo_nitzschia-fradulenta-WWA7-20140214|3807_1,112402826_6|C_6|Pseudo_nitzschia-fradulenta-WWA7-20140214|3807_1)0.9820)0.0650,112756656_5|C_6|Fragilariopsis-kerguelensis-L2_C3-20140214|170613_1)0.9170,(97101100_6|C_6|Pseudo_nitzschia-fradulenta-WWA7-20140214|3807_1,83020011_3|C_6|Fragilariopsis-kerguelensis-L2_C3-20140214|170613_1)0.9800)0.9960,(18799841_6|C_6|Thalassiothrix-antarctica-L6_D1-20140214|90852_1,54934245_1|C_6|BAXOSW_3489_1)0.6170)0.7510,(90488691_1|C_6|Thalassionema-nitzschioides-L26_B-20140214|21117_1,(116427341_3|C_6|Thalassiothrix-antarctica-L6_D1-20140214|2980_1,116427340_3|C_6|Thalassiothrix-antarctica-L6_D1-20140214|2980_1)0.0000)0.9910)0.7880,116544465_1|C_6|Thalassiothrix-antarctica-L6_D1-20140214|90852_1)0.8810,(45051882_1|C_6|Thalassionema-nitzschioides-L26_B-20140214|11678_1,(84471756_6|C_6|MMETSP1058-20130122|7700_1,((5983871_6|C_6|Thalassiosira-rotula-GSO102-20130909|4181_1,44344435_4|C_6|Thalassiosira-rotula-GSO102-20130909|4181_1)0.9940,(((97447332_5|C_6|Thalassiosira-oceanica-CCMP1005-20130912|54605_1,95612617_1|C_6|Thalassiosira-oceanica-CCMP1005-20130912|54605_1)0.1750,72117461_1|C_6|Thalassiosira-gravida-GMp14c1-20140214|6570_1)0.8770,(45030496_1|C_6|Thalassiosira-oceanica-CCMP1005-20130912|54605_1,(97507020_3|C_6|MMETSP1071-20121207|13577_1,44279947_2|C_6|Thalassiosira-oceanica-CCMP1005-20130912|54605_1)0.1700)0.7310)0.1780)0.9160)0.8890)0.9580)0.9870,((113650621_4|C_6|Thalassiosira-weissflogii-CCMP1336-20130909|61667_1,94480336_5|C_6|MMETSP1447-20131203|1532_1)0.0800,(116412750_2|C_6|MMETSP1447-20131203|1532_1,(116176320_1|C_6|MMETSP1447-20131203|1532_1,112791974_1|C_6|MMETSP1447-20131203|1532_1)0.0860)0.8050)0.9590)0.4430,(58091272_1|C_6|Thalassiosira-weissflogii-CCMP1010-20130912|165026_1,45053303_4|C_6|Chaetoceros-neogracile-CCMP1317-20140214|11799_1)0.9900)0.9520,(56497031_4|C_6|MMETSP0010_2-20120614|19131_1,(90717436_3|C_6|MMETSP0010_2-20120614|6797_1,1077182_1|C_6|Nitzschia-punctata-CCMP561-20140214|4991_1)0.9680)0.9510)0.8910,(44063915_3|C_6|MMETSP0397-20121206|7973_1,(94771417_1|C_6|MMETSP1060-20121228|36849_1,23277257_2|C_6|CADOSW_9746_1)0.9970)0.8770)0.9000,((((64742696_3|C_6|MMETSP0017_2-20120614|7059_1,64742695_3|C_6|MMETSP0017_2-20120614|11966_1)1.0000,92606813_2|C_6|MMETSP1061-20121228|4551_1)0.8850,97672400_6|C_6|MMETSP1061-20121228|4551_1)0.6010,((116106751_5|C_6|Corethron-pennatum-L29A3-20140214|35684_1,114789721_3|C_6|Corethron-pennatum-L29A3-20140214|22155_1)0.9990,(96979164_4|C_6|MMETSP0327-20121206|10016_1,116662001_1|C_6|Pseudo_nitzschia-fradulenta-WWA7-20140214|7738_1)1.0000)0.8370)0.7330)0.8640)0.9190,116413368_4|S|MMETSP0160_2-20130417|83576_1)0.6320,((((53386804_1|C_7|MMETSP0418-20121206|10315_1,52390910_6|C_7|MMETSP0418-20121206|10315_1)0.0000,53462545_2|C_7|MMETSP0418-20121206|10315_1)0.6520,(53390245_4|C_7|MMETSP0015_2-20120614|24789_1,45027507_2|C_7|MMETSP0015_2-20120614|7050_1)0.1500)0.9990,(91326368_2|C_7|MMETSP1361-20130828|4921_1,12864827_2|C_7|MMETSP0017_2-20120614|4974_1)0.9990)0.8590)0.8590,(72883992_1|C_8|Amphiprora-sp-20130823|9563_1,72848512_1|C_8|Amphiprora-sp-20130823|9563_1)1.0000)0.8950,(((((95658877_1|C_9|MMETSP0200_2-20121128|14939_1,64799635_4|C_9|MMETSP0200_2-20121128|5781_1)0.8320,64687762_2|C_9|Extubocellulus-spinifer-CCMP396-20140214|26344_1)0.3960,(62029_5|C_9|Chaetoceros-affinis-CCMP159-20131123|5660_1,1755_3|C_9|Chaetoceros-affinis-CCMP159-20131123|5660_1)1.0000)0.8420,62525634_2|C_9|MMETSP0321-20121206|6375_1)0.2030,63164773_3|C_9|MMETSP0015_2-20120614|11064_1)0.8810)0.8430,((((112893941_5|C_10|MMETSP1447-20131203|66619_1,112789100_5|C_10|MMETSP1447-20131203|66619_1)0.8790,112909489_1|C_10|MMETSP1447-20131203|66619_1)0.8720,(116447980_1|C_10|Thalassiothrix-antarctica-L6_D1-20140214|83464_1,116447979_1|C_10|Thalassiothrix-antarctica-L6_D1-20140214|90369_1)0.9970)0.5240,(114880142_5|C_10|MMETSP1176-20130426|5888_1,112334355_3|C_10|MMETSP1062-20121207|32264_1)0.9960)0.9880)0.7660,((44109064_3|C_11|Nitzschia-punctata-CCMP561-20140214|4991_1,44146951_3|C_11|MMETSP0327-20121206|11833_1)0.7210,24753836_1|C_11|MMETSP0013_2-20120614|9191_1)1.0000)0.0170,((93201482_4|C_12|MMETSP1362-20130617|69556_1,93175834_3|C_12|MMETSP0789-20121207|2807_1)0.9970,(98949529_2|C_12|Thalassiosira-gravida-GMp14c1-20140214|9807_1,72083981_2|C_12|CAAOSW_44355_1)0.9990)0.7730,((((((XP_001696788.1,sp|Q39609.2|NRT22_CHLRE)0.0000,sp|Q39608.1|NRT21_CHLRE)0.5140,PNH10816.1)0.6840,(AAU11814.1,(XP_001694496.1,CAD60538.1)0.0000)0.9420)0.9930,(AEO62175.1,AAU87579.1)0.0000)0.4720,((((NP_196961.1,AED92049.1,sp|Q9LYK2.1|NRT27_ARATH)0.0000,AKI29087.1)0.7280,(KHG13680.1,AMR68975.1)0.9080)0.9920,((((((CDM83676.1,ABL89187.3)0.9750,AMR68973.1)0.1900,AGO64299.1)0.8640,(KOM31674.1,KHG03895.1)0.2390)0.3850,(sp|Q9LPV5.1|NRT25_ARATH,NP_172754.1,AEE28952.1)0.0000)0.7460,((AQX43124.1,AQX43123.1)0.9740,(((NP_190092.1,AEE77987.1,sp|Q9LXH0.1|NRT26_ARATH)0.0000,(sp|Q9FJH7.1|NRT23_ARATH,NP_200886.1,AED97376.1)0.0000)0.9930,(((((AEE28242.1,AAC35884.1,NP_172289.1,OAP14389.1,sp|Q9LMZ9.1|NRT22_ARATH)0.0000,(sp|O82811.1|NRT21_ARATH,OAP17405.1,NP_172288.1,AEE28241.1)0.0000)0.2750,(AEZ68614.1,(CAC05338.1,AFK65609.1)0.8900)0.0900)0.9830,(sp|Q9FJH8.1|NRT24_ARATH,NP_200885.1,AED97375.1)0.0000)0.9790,(((KOM28849.1,KOM44162.1)0.9140,(CAC35729.1,AAC09320.1)0.7610)0.8200,(((AGO64298.1,AAS93686.3,NP_001274401.1,XP_011660054.1)0.0000,ABQ57241.1)0.2040,((((((AMR68971.1,AEV89747.1)0.9450,AMR68970.1)0.7560,BAP74415.1)0.9130,(AMR68974.1,AMR68972.1)0.2890)0.9920,NP_001234127.1)0.9200,(BAP28462.1,(ADA83726.1,((NP_001105195.2,BAA33382.1)0.5400,(BAC76606.1,((AAC49532.1,AAC49531.1)0.8630,(BBA31801.1,AAG01172.1)0.0000)1.0000)0.9090)0.9480)0.9900)0.9720)0.8300)0.6750)0.6010)0.9290)0.9970)0.9850)0.8510)0.8740)1.0000);
