# Supplementary material for: Meta-Omics Reveals Genetic Flexibility of Diatom Nitrogen Transporters in Response to Environmental Changes
Source: Mol Biol Evol. 2019 Jul 1;36(11):2522–35. doi: 10.1093/molbev/msz157 (PMC6805229; doi:10.1093/molbev/msz157)
Supplement: msz157_Supplementary_Data [file msz157_supplementary_data.zip › Busseni_SM_DataFileS7_Alignment DiAMT1.txt]

>45159796_6
FVYPVVVHAIWSND-------GFLSAFNE----------DKLRDVGMVDFAGS-------
-GVVHMCGGATALVAAIILGPRKGRFYD-EDGNPLPKPVNFAPHSVSLQVLGTFILWVGW
YGFNPG------------STLGIN------GYGDVAALCAVTTTLSAACGCISSMFTDTI
IGMVRTGEAEYDLTNAMNGALG
>142708_6
FVYPVVVHAIWNGE-------GFLSAFNSD----------LLLGCGMIDFAGS-------
-GVVHMTGGITALVAAIILGPRLGRFYD-EDGNPLETPADFPAHSVALQVLGTFILWFGW
FGFNPG------------STLAISP----AGYGAVAALCAVTTVLSGASGSVSAMFTDTI
LGMLTEGEAEYDLTMAMNGALG
>115108763_4
FVYPVVVHAIWNGD-------GFLSAF----------NSDPLAGIGMIDFAGS-------
-GVVHMTGGCTALVAAIILGPRIGRFYD-AEGNALAEPHSFPPHSVALQVLGTFLLWFGW
YGFNPG------------STLSISP----AGYGDIAALCAVTTTLSAASSAVSAMFVDTL
LGMCTEGHAEYDISMAMNGALG
>90370870_6
FVYPVVVRSIWHSQ-------GFLTAFRD----------DPYRDVGVVDFAGS-------
-GVVHMTGGATALVAAAVLGPRKGRFYD-EDGNPLETPASFPAHSVALQILGTFILWFGW
YGFNPG------------SALAIDN----SGSASTAALCAVTTTLAAAAGCVTAMFTDTL
LELAKTGEASYDLTMAMNGALG
>97456617_6
FVYPVVVRSVWSTY-------GFLTAFR----------EDAFRDIGVIDFAGS-------
-GVVHMTGGCTALVAAVILGPRRGRFYD-EDGNALETPADFPAHSTALQILGTFILWFGW
YGFNPG------------SALAIAN----SGSATTAALCAVTTTLAAASGCITAMAFDSF
IEARKTGETSYDLTMAMNGALG
>5849_1
FVYPVVVHAIWNGD-------GFLSAFNSD----------LLLGAGMIDFAGS-------
-GVVHMTGGVTALCAAIILGPRLGRFYD-EDGNALDTPVDFPAHSTALQVLGTFILWFGW
YGFNPG------------STLAISP----SGYGAVAALCAVTTTLSAASGSVSALFTDTI
MGMVSEGEAEYDLTMAMNGALG
>75811014_6
FVYPVVVHSVWSSN-------GFLT-----------------NDVGVIDFAGS-------
-GVVHMTGGATALIAAIILGPRRGRFYD-ADGNPLETPHSFQPHSVALQVLGTFILWFGW
YGFNPG------------SALAIAN----PESAQTAALCAVTTTIAAACGCVTAMFTDTF
LDMMVTGETSYDLTMAMNGALG
>115662790_4
FVYPVVVHSIWSSD-------GFLTAFGD---------APLFRDIGMIDFAGS-------
-GVVHMTGGATALVAAIILGPRRGRFYD-EDGNVLETPVEFPAHSVALQVLGTFILWFGW
YGFNPG------------SALMIAN----NDSAATAALCAVTTTLAAACGSATAMFFDSI
MDRRVTGEVSYDLTMAMNGALG
>93180665_5
FVYPVVVHAIWDDN-------GFISAFY-GG------EEGPFMGVGMVDFAGS-------
-GVVHLTGGCTALIAAIILGPRKGRFYD-EDGNALETPVSFPAHNVSLQILGTFILWFGW
YGFNPG------------STLIMSS----SGDADIASLCLCTTTIAAAAGCVTCMIAETI
LQVKLTGEFSYDLTCAMNGALG
>116661768_1
FVYPVVVHSIWSSD-------GFLTAFTD----------EPFRGVGMIDFAGS-------
-GVVHMTGGATALVAAIVLGPRRGRFYD-EDGNVLETPVTFPAHSVALQILGTFILWFGW
YGFNPG------------SALAIAN----PDSAATAALCAVTTTLAAACGCVTAMFFDSV
MDSRVTGEVSYDLSMAMNGALG
>33071324_2
FVYPVVVHAIWSDD-------GFLSASNE----------NKLRDVGMIDFAGS-------
-GVVHMVGGTTALVAAIILGPRKGRFYD-EDGNSLPKPVSFAPHSVSLQVLGTFILWVGW
YGFNPG------------STLGIN------GNGDVAALCAVTTTLSAACGCVSSMFTDTV
IGMIRTGEAEYDLSNAMNGALG
>116187669_6
FVYPVVVHSIWSSD-------GFLTAFGD---------GDLFRGVGMIDFAGS-------
-GVVHMTGGATALVAAIILGPRRGRFYD-DDGNVLETPVEFPAHSVALQVLGTFILWFGW
YGFNPG------------SALMIAN----NDSAATAALCAVTTTLAAACGSATAMFFDSV
MDARVTGEVSYDLTMAMNGALG
>64687395_5
FVYPVVVHAVWNGN-------GFISSFAADP----------VFGVGMIDFAGS-------
-GVVHMTGGVTALSAAIILGPRIGRFYD-EDGNALDKPAEFPAHSVALQVLGTFILWFGW
FGFNPG------------STLQITT------YGFDAALAAVTTTLSGASGCVSAMFLDTF
IGIASEGEAEYDITMAMNGALG
>25150521_3
FVYPVVVHAIWSND-------GFLSAFNV----------NKLRDVGMIDFAGS-------
-GVVHMCGGTTALVAAIILGPRKGRFYD-EDGNSLPKPVSFAPHSVSLQVLGTFILWVGW
YGFNPG------------STLGIN------GYGDVAALCAVTTTLSAACGCVSSMFTDTI
IGMIRTGEAEYDLSNAMNGALG
>44305292_2
FVYPVVVYAIWASS-------GFLTAFN----------DDPLFGVGMVDFAGS-------
-GVVHMTGGYTALVAAYVLGPRKGRFYD-NDGNMLDEPATFAPHSVALQVLGTFILWFGW
YGFNPG------------STLAIAS----ASAAQVAALCAVNTTVAAAAGCVTALFTDSL
MGRLQTGESEYDLTMAMNGALG
>23258267_1
FVYPVVVHAIWSND-------GFLSAFNK----------DKLRDVGMIDFAGS-------
-GVVHMCGGATALVAAIILGPRTGRFYD-EDGNPLPTPVNFAPHSVSLQVLGTFILWVGW
YGFNPG------------STLGID------GYGDVAALCAVTTTLSAACGCISSMFTDTI
IGMIRTGEAEYDLTNAMNGALG
>51655435_1
FVYPVVVHAIWSND-------GFLSAFNE----------NKLRDVGMIDFAGS-------
-GVVHMCGGTTALVAAIILGPRKGRFYD-EDGNSLPKPVSFAPHSVSLQVLGTFILWVGW
YGFNPG------------STLGIN------GYGDVAALCAVTTTLSAACGCVSSMFTDTI
IGMIRTGEAEYDLSNAMNGALG
>112368268_3
FVYPVVVRSIWSSD-------GFLTAFKD----------EPFRGVGMIDFAGS-------
-GVVHMTGGATALVAAIVLGPRRGRFYD-EDGNVLETPTAFPAHSVALQILGTFILWFGW
YGFNPG------------SALAIAN----PDSAATAALCAVTTTLSAACGCVVCMFFDSF
MDSRVTGEVSYDLTMAMNGALG
>93203971_1
FVYPVVVHAIWSDD-------GFLSAFNE----------TKLRDVGMIDFAGS-------
-GVVHMCGGATALVAAIILGPRKGRFYD-EDGNPLPKPVSFAPHSVSLQVLGTFILWVGW
YGFNPG------------STLGIN------GYGDVAALCAVTTTLSAACGCVSSMFTDTI
IGMVRTGEAEYDLSNAMNGALG
>14724_3
FVYPVVVHAIWNGN-------GFLSAFADDL----------LFGVGMIDFAGS-------
-GVVHMTGGVTALCAAIVLGPRLGRFYDPETGEPYDTPKDFPPHSVALQVLGTFILWFGW
YGFNPG------------STLAISP----EAYGAVAELCAVTTTLSAASGCVSAMFTDTI
IGIISEGEAEYDLTMAN-GALG
>93193720_6
FVYPVVVHAIWSDD-------GFLSAFNE----------NKLRDVGMIDFAGS-------
-GVVHMVGGTTALVAAIILGPRKGRFYD-EDGNSLPKPVSFAPHSVSLQVLGTFILWVGW
YGFNPG------------STLGIS------GNGDVAALCAVTTTLSAACGCVSSMFTDTV
IGMIRTGEAEYDLSNAMNGALG
>41203164_2
FVYPVVVHAIWNGD-------GFLSAFSD----------NLMFGCGMIDFAGS-------
-GVVHMTGGITALCAAIVLGPRLGRFHD-ADGNPLDKPADFPAHSVALQVLGTFILWFGW
YGFNPG------------STLAISP----SGYGAVAALCAVTTTLSGASGCVSALFTDTI
IGMLTEGEAEYDLTMAMNGALG
>45666_1
FVYPVVVHAIWNGD-------GFISAFNSD----------PLLGVGMIDFAGS-------
-GVVHMTGGVTALSAAIILGPRLGRFYD-EDGNPLDTPVDFPAHSVALQVLGTFILWFGW
FGFNPG------------STLAISP----SGYGAVAALCAVTTTLSGASGCVSAMFTDTL
LGLISSGEAEYDLTMAMNGALG
>116388230_3
FVYPVVVHAIWNDD-------GFLSVNN----------VNPLGGIGMMDFAGS-------
-GVVHMTGGCTALVAAIVLGPRVGRFYD-QEGKPLAEPHTFAAHSVALQVLGTFILWFGW
YGFNPG------------STLNISG----DTSGRDAANCAVTTTLSAAAGSITAMFFDTL
LTMCTEGHAEYDITMAMNGALG
>90372587_1
FVYPVVVHAIWSDD-------GFLSAFSD----------NKLRDVGMIDFAGS-------
-GVVHMVGGTTALVAAIILGPRKGRFYD-EDGNSLPKPVSFAPHSVSLQVLGTFILWVGW
YGFNPG------------STLGIS------GNGDVAALCAVTTTLSAACGCVSSMFTDTV
IGMIRTGEAEYDLSNAMNGALG
>54302003_6
FVYPVVVHAIWSTD-------GFLSAFNE----------NKLRDVGMIDFAGS-------
-GVVHMCGGATALVAAIILGPRKGRFYD-EDGNTLPKPVTFAPHSVSLQVLGTFILWVGW
YGFNPG------------STLGIS------GYGDVAALCAVTTTLSAACGCVSSMFTDTI
IGMIRTGEAEYDLSNAMNGALG
>89362227_2
FVYPVVVHAIWSED-------GFLSASKE----------NKLRDVGMIDFAGS-------
-GVVHMCGGTTALVAAIILGPRKGRFYD-EDGNPLPKPVSFAPHSVSLQVLGTFILWVGW
YGFNPG------------STLGIN------GNGDVAALCAVTTTLSAACGCVSSMFTDTI
IGMIRTGEAEYDLSNAMNGALG
>89382447_6
FVYPVVVHAIWSND-------GFLSAFNE----------NKLRDVGMIDFAGS-------
-GVVHMCGGTTALVAAIILGPRKGRFYD-EDGNSLPKPVSFAPHSVSLQVLGTFILWVGW
YGFNPG------------STLGID------GYGDVAALCAVTTTLSAACGCVSSMFTDTI
IGMIRTGEAEYDLSNAMNGALG
>35231157_3
FVYPVVVHAIWNGE-------GFLSAFNSDN---------LMFGAGMIDFAGS-------
-GVVHMTGGITALVAAIILGPRLGRFYD-EDGTPLDTPNDFPPHSVALQVLGTFILWFGW
FGFNPG------------STLAISP----SGYGDVAALCAVTTTLSAASGCVSSMFTDTI
LGMISEGEAEYDLTMAMNGALG
>112305097_1
FVYPVVVRSIWSSD-------GFLNSAR----------EDAFRDIGVIDFAGS-------
-GVVHMTGGATALVAAIILGPRRGRFYD-EDGNALETPTVFPAHSVALQILGTFILWFGW
YGFNPG------------SALAIAN----SDSAHTAALCAVTTTLAGASGCVTAMAFDSF
MESRVTGETSYDLTMAMNGALG
>97019216_2
FVYPVVVHSIWSSD-------GFLTAFRD----------DAFRGVGMIDFAGS-------
-GVVHMTGGATALVAAIILGPRRGRFYD-DDGNALETPVTFPAHSVALQILGTFILWFGW
FGFNPG------------SALVIAS----NDSAATAGLCAVTTTLAAACGCVVAMFFDSY
MDSRVTGEVSYDLTMAMNGALG
>115145012_4
FVYPVVVHAIWNPD-------GFLSAFN---------S-DPLAGVGMVDFAGS-------
-GVVHMTGGCTALAAAIILGPRIGRFYD-VEGNPLAEPKAFPAHSVALQVLGTFLLWFGW
YGFNPG------------STLKISP----SGYGDIAALCAVTTTLSAASAAVSAMFTDTL
LGICADGHAEYDITMAMNGALG
>112434053_2
FVYPVVVHAIWNPD-------GFLAATN----------PDPFYGTGMIDFAGS-------
-GVVHMTGGCTALVAAIVLGPRIGRFYD-AEGKVLAEPVSFPPHSVALQVLGTFILWFGW
YGFNPG------------STLAISG----AGMGDIAALCAVTTTLSAATGSITAMFIDTM
IGICVEGHAEYDLTMAMNGALG
>38996_5
FVYPVVVHAIWNGD-------GFLSAFNED----------LLLGCGMIDFAGS-------
-GVVHMTGGITALAAAIILGPRLGRFYD-EDGNPLDTPVDFPAHSTALQVLGTFILWFGW
YGFNPG------------STLFISP----SGYGAVAALCAVTTTLSGASGCVSAMFTDTI
IGMITEGEAEYDLTMAMNGALG
>112810039_6
FVYPVIVHSIWNTD-------GFLTALTDSDVD---TPADRLGGVGMIDFAGS-------
-GVVHMTGGCTALVAAIVLGPRVGRFYD-ADGQVLPEPHTFAAHSVALQVLGTFILWFGW
YGFNPG------------STLAISP----AGYGDIAALCAVTTTLSAATGSITAMFTDTL
LTMCTEGHAEYDITMAMNGALG
>90451474_2
FVYPVVVRSIWSSA-------GFLTAFRS----------DAFRGIGVIDFAGS-------
-GVVHMTGGATALIAAIVLGPRRGRFYD-EDGNPLETPATFQAHSVALQILGTFILWFGW
YGFNPG------------SALAIAN----PDSAQTAALCAATTTIAAAAGCVTSMFTDTI
IDMMATGEASYDLTMAMNGALG
>116388231_2
FVYPVVVHAIWNDD-------GFLSMN------------KKLGGIGMMDFAGS-------
-GVVHMTGGCTALVAAIVLGPRVGRFYD-QEGKPLAEPHTFAAHSVALQVLGTFILWFGW
YGFNPG------------STLNISG----DTSGRDAANCAVTTTLSAAAGSITAMFFDTL
LTMCTEGHAEYDITMAMNGALG
>8404_4
FVYPVVVHAIWNGD-------GFLSAFNSE----------LLLGCGMIDFAGS-------
-GVVHMTGGITALSAAIILGPRLGRFYD-EDGNPLDTPTDFPPHSVALQVLGTFILWFGW
FGFNPG------------STLAISP----SGYGAVAALCAVTTTLSAASGCVSSMFTDTI
LGMISEGEAEYDLTMAMNGALG
>19746350_1
FVYPVIVHAVWNEK-------GFLCAWNT---------SNKLGGTGMLDFAGS-------
-GVVHMTGGCTALVAAIILGPRLGRFYD-AEGKPLAEPRDFPPHSVALQVLGTFILWFGW
YGFNPG------------STLVIED------SGKITGLCAVTTTLSAAAGCVSALFIDTL
MGKASSGHAEYDLTMAMNGALG
>112367571_5
FVYPVVVRSIWSND-------GFLTAFT----------DDALLKSGVIDFAGS-------
-GVVHMTGGATALIAAIVLGPRRGRFYD-EDGNPLETPKEFRAHSVALQILGTFILWFGW
YGFNPG------------SALAIAN----SKSADTAALCAVTTTLAAASGCVTAMTFDSL
MEARTTGEISYDLTMAMNGALG
>120582_3
FVYPVVVHAIWNGD-------GFLSAF-ADD---------KMFGVGMIDFAGS-------
-GVVHMTGGITALSAAIILGPRLGRFYD-EDGTPLETPVDFPPHSVALQVLGTFLLWFGW
YGFNPG------------STLMISP----NGYGSIAALCAVTTTLSAASGCVSSLFTDTI
LGMISEGEAEYDLTMAMNGALG
>93168828_5
FVYPVVVRSIWSSY-------GFLSAFNPDA--------KFTM----IDFAGS-------
-GVVHMTGGLTALIAAIILGPRKGRFYD-ADGNPLMEPTSWPAHSTAMQILGTFILWFGW
YGFNPG------------SALAISP----DGYGDVAALSAVTTTIAAASGAVSSVFTNTA
IDYFQSGVVEYELAFAMNGALG
>1069928_1
FVYPVVVHAIWNGD-------GFLSAFNSD----------LLLGAGMIDFAGS-------
-GVVHMTGGVTALCAAIILGPRLGRFYD-EDGNALDTPVDFPAHSTALQVLGTFILWFGW
YGFNPG------------STLAISP----SGYGAVAALCAVTTTLSAASGSVSALFTDTI
MGMVSEGEAEYDLTMAMNGALG
>4543080_3
FVYPVVVHAIWSGD-------GFLSAWD---------TVDPLAGVGMVDFAGS-------
-GVVHMTGGCTALVAAIILGPRIGRFYD-IQGNPLPEPKPFPPHSVALQVLGTFLLWFGW
YGFNPG------------STLSISP----AGYGDIAALCAVTTTLSAASSAVSALFTDTL
LGLCAESHAEYDITMAMNGALG
>2916795_6
FVYPVVVRAIWG-E-------GFLSAFN-ST--------KLFMDIGMIDFAGS-------
-GVVHMTGGATALVAAVILGPRRGRFHD-EDGNPLSEPTSWPAHSAALQMLGTFILWFGW
FGFNPG------------SALAINS----VGAADVAALSAVTTTIAAASGSVSSLFTHCF
FEYRAQGFVEYDLSYAMNGALG
>64629365_4
FVYPVVVHAIWNGN-------GFLSAFNS----------DPLAGVGMIDFAGS-------
-GVVHMTGGATALVGAIILGPRIGRFYD-ADGNALAEPAEFAPHSVALQVLGTFILWFGW
YGFNPG------------STLNISA----AGYGDIAGLCAVTTTLSAAAGSISAMFTDTI
LGMMSSGEAEYDLTMAMNGALG
>109134128_3
FVYPVVVRSIWSTD-------GFLTAFTNQ--------EDALLNSGVIDFAGS-------
-GVVHMTGGATALIAAIVLGPRRGRFYD-EDGNRLETPQEFPAHSVALQILGTFVLWFGW
YGFNPG------------SALAIAN----TDSAGTAALCAVTTTLAAASGCVTAMTFDSL
MEARTTGEVSYDLTMAMNGALG
>112833568_5
FVYPVVAHAIWNTD-------GFLTALT-AEGD---DPANRLGGVGMIDFAGS-------
-GVVHMTGGCTALVAAIVLGPRVGRFYD-ADGRELPEPFNFPPHSVALQVLGTFILWFGW
YGFNPG------------STLAISP----AGYGDIAALCAVTTTLSAATGSITAMFVDTI
LTMCTEGHAQYDITMAMNGALG
>90584416_1
FVYPVVVHAIWDNN-------GFLSAFY-DG------EGDKFLQVGMVDFAGS-------
-GVVHLTGGATALIAAIVLGPRIGRFYD-KDGNALETPVSFPAHNVSLQILGTFILWFGW
YGFNPG------------SALVMSE----AGHADVAALCLATTTISAAAGCVSCMVTESI
LQRQATGEMSYDLTCAMNGALG
>75565275_1
FVYPVVVYSIWSYS-------GFITAFN----------NDPAFGCGMHDFAGS-------
-GVVHMTGGMTALVAAKVLGPRIGRFYD-ADGNKLPEPHTFPPHSVALQVLGTFILWVGW
YGFNPG------------STLAIAS----AASGNVAALCAVTTTISAATSAVTAMFTDML
MTRRKTGETMYDITMAMNGALG
>113644752_4
FVYPVIAHSIWSEN-------GFIS-AYATD---------PLWGSGMIDFAGS-------
-GVVHASAGLTAFYATYVLGPRNGRFFDSR-GRKLDKPKNIPGHSIPLQMLGTFILWFCW
YGFNTG------------SALFISNE----ERARVTALTAINTTLAGASGALASLILNFI
LTDRATGEGEYSTVRCMNGALG
>35197677_5
FVYPVVVHAIWNGD-------GFLSAF----------NSDPLGGIGMIDFAGS-------
-GVVHMTGGCTALVAAVILGPRMGRFYD-AEGNALAEPKSFPPHSVALQVLGTFLLWFGW
YGFNPG------------STLSISP----AGYGDIAALCAVTTTLSAASSAVSAMFTDTL
LGICTDSHAEYDITMAMNGALG
>64400255_1
FVYPVVVHVIWNSA-------GFLSAFND----------NPARGVGMIDFAGS-------
-GVVHMTGGATALIAAIILGPRIGRFYD-EDGNPLDKPESFPPHSVALQVLGTFILWFGW
YGFNPG------------STLAISP----DGYGDIAALCAVTTTLSAASGSVSALFTDTL
LGFLSEGEAEYDLTMAMNGALG
>147745_3
FVYPVVVHAIWNGD-------GFLSAF----------NSDPLGGIGMIDFAGS-------
-GVVHMTGGCTALAAAVILGPRMGRFYD-AEGNALAEPKSFPPHSVALQVLGTFLLWFGW
YGFNPG------------STLSISP----AGYGDIAALCAVTTTLSAASSAVSAMFTDTL
LGICTDSHAEYDITMAMNGALG
>116115850_4
FVYPVVVHAIWNGE-------GFLSAAN----------KNPLNGVGMIDFAGS-------
-GVVHMTGGCTALVAAIVLGPRVGRFYD-ADGKVLAEPFTFPAHSVALQVLGTFILWFGW
YGFNPG------------STLKISG----AGLGDTAALCAVTTTLSAATGSITAMFIDTL
IGMCTEGHAEYDITMAMNGALG
>55339_1
FVYPVVVHAIWNGD-------GFLSAF----------NSDALGGIGMIDFAGS-------
-GVVHMTGGCTALAAAIILGPRIGRFYD-AEGNTLAEPKSFPPHSVALQVLGTFLLWFGW
FGFNPG------------STLSISP----AGYGDIAALCAVTTTLSAASSAVSAMFTDTL
LGIFSNSHAEYDITMAMNGALG
>64308437_5
FVYPVVVHAIWNSV-------GFLSAFNE----------SPRAGVGMIDFAGS-------
-GVVHMTGGATALIAAIILGPRIGRFYD-EDGNPLDKPTSFPPHSVALQVLGTFILWFGW
YGFNPG------------STLGISP----EGYGDIAALCAVTTTLSAASGSVSALFTDTL
TGFLSEGEAEYDLTMAMNGALG
>89240_1
FVYPVVVHSIWSSS-------GWLSAFHT---------ADPFRGTGVYDFAGS-------
-GVVHMTGGATALIAAKVLGPRIGRFYD-ADGNELDEPEDFKPHSVALQVLGTFILWFGW
YGFNPG------------SALAITP----AGYAGVAALCAVTTTIAAAAGCVTSCFTDMF
LNRMYTGEVEYDLGLAMNGALG
>89815992_1
FVYPVIVHAVWNGE-------GFLCAWN----------EDLLGGTGMLDFAGS-------
-GVVHMTGGCTALVAAIILGPRLGRFYD-AEGKPLAEPKDFPPHSVALQVLGTFILWFGW
YGFNPG------------STLFIAD------SGDIAGLCAVTTTLSAASGCVSALMIDTL
MGKASSGQAEYDLTMAMNGALG
>13225965_3
FVYPVVVHAIWNGD-------GFLSAFNSD----------LLLGCGMIDFAGS-------
-GVVHMTGGITALVAAIILGPRLGRFYD-DDGNPLDKPVTFPPHSVALQVLGTFILWFGW
FGFNPG------------STLAISP----SGYGAVAALCAVTTTLSAASGCVSSMFTDTI
IGLITEGEAEYDLTMAMNGALG
>112775297_3
FVYPVVVHAIWNPD-------GFLAATN----------PDPFYGTGMIDFAGS-------
-GVVHMTGGCTALVAAIVLGPRIGRFYD-AEGKVLAEPVSFPPHSVALQVLGTFILWFGW
YGFNPG------------STLAISG----AGMGDIAALCAVTTTLSAATGSITAMFIDTM
IGICVEGHAEYDLTMAMNGALG
>176534_6
FVYPVVVHAIWNGD-------GFLSAF----------NSDPLGGVGMIDFAGS-------
-GVVHMTGGCTALVAAIILGPRMGRFYD-AEGNVLAEPKSFPPHSVALQVLGTFLLWFGW
YGFNPG------------STLSISP----KGYGDVAALCAVTTTLSAASSAVSAMFTDTL
LGICSDSHAEYDITMAMNGALG
>91003011_6
FVYPVVVHAIWSSN-------GFLSAFYGEG------FEDRFQDQGTVDFAGS-------
-GVVHMTGGLTALIAAIVLGPRKGRFYD-EDGNPLEEPANFAGHSASLQILGTFILWVGW
YGFNPG------------SALAIGN----AGSAQVAALCLVTTTLGAATGCVTSMFTDSI
LETMKTGETSYDLTMAMNGALG
>93234283_2
FVYPVVAHAVWSTY-------GWISAFN----------GDPFGGIGMVDFAGS-------
-GVVHMTGGMTALIAAIILGPRKGRFYD-EDGNPLETPVDFPPHSVALQVLGTFILWFGW
YGFNPG------------SALAISN----SGAADVAGLCAVTTTIAAASGCVSAMFTDSI
IDSFKTGEVSYDLTMAMNGALG
>78640452_2
FVYPVIVHAVWNEK-------GFLCAWN----------SDPLGGTGMLDFAGS-------
-GVVHMTGGCTALVAAIILGPRLGRFYD-AEGKPLAEPRDFPPHSVALQVLGTFILWFGW
YGFNPG------------STLVIED------SGKITGLCAVTTTLSAAAGCVSALFIDTL
MGKASSGHAEYDLTMAMNGALG
>112710035_4
FVYPVVVHSIWSSD-------GFLTAFGDDD-------ANLFRDVGMIDFAGS-------
-GVVHMTGGATALVAAIVLGPRRGRFYD-DDGNVLETPVEFPAHSVALQVLGTFILWFGW
YGFNPG------------SALMIAN----NDSAATAALCAVTTTLAAACGSATAMFFDSV
MDARVTGEVSYDLTMAMNGALG
>64618471_3
FVYPIVVRSIWSTY-------GFISAFAA----------EPLFGVGNIDFAGS-------
-GVVHMTGGATALVAAIVLGPRRGRFYD-EDGNALETPAEFPAHSVALQILGTFILWFGW
YGFNPG------------SALAIAN----EDSAHTAALCAVTTTLSAACGCVSAMSLDCF
IEAKKTGETSYDLTMAMNGALG
>1141950_5
FVYPVIVHQIWAGD-------GFISAFNSD----------LFLGCGMIDFAGS-------
-GVVHMTGGITALSAAIVLGPRLGRFYD-EDGQPLETPADFPAHSVALQVLGTFLLWFGW
YGFNPG------------STLAISP----SGYGAVAALCAVTTTLSGASGCVSALFTDTI
LGIISEGEAEYDLTMAMNGALG
>4577629_1
FVYPVVVHAIWNGD-------GFLSAF----------NSDPLGGIGMIDFAGS-------
-GVVHMTGGCTALAAAVILGPRMGRFYD-AEGNALAEPKSFPPHSVALQVLGTFLLWFGW
YGFNPG------------STLSISP----AGYGDIAALCAVTTTLSAASSAVSAMFTDTL
LGICTDSHAEYDITMAMNGALG
>110452234_4
FVYPVVVHSIWSSD-------GFLTAFGD---------GDLFRGVGMIDFAGS-------
-GVVHMTGGATALVAAIILGPRRGRFYD-DDGNVLETPVEFPAHSVALQVLGTFILWFGW
YGFNPG------------SALMIAN----NDSAATAALCAVTTTLAAACGSATAMFFDSV
MDARVTGEVSYDLTMAMNGALG
>93189783_5
FVYPVIVHSIWSSN-------GFLSAFSA----------APFRGVGNVDFAGS-------
-GVVHMTGGFTALIAAIILGPRRGRFYD-EDGNPLEEPASFPPHSVALQVLGTFILWFGW
YGFNPG------------STLAIAS----ADSGTTAALSAVTTTMAAASGAISCIVTDST
VEYMKSGEVSYDLTAAMNGALG
>112837680_1
FVYPVVVHAIWNSD-------GFLCAFN----------GDPMGGVGMIDFAGS-------
-GVVHMTGGCTALVAAIVLGPRIGRFYD-EEGNALAEPHSFPPHSVSLQVLGTFILWFGW
YGFNPG------------STLQISP----NGYGDVAALCAVNTTMSAATGAITAMFFDTL
LSMLTEGHAEYDITMAMNGALG
>112752831_5
FVYPVVVHAIWNTD-------GFLTALT-ADGD---VAANRLGGVGMIDFAGS-------
-GVVHMTGGCTALVAAIVLGPRVGRFYD-QDGKELAEPFTFPAHSAALQVLGTFILWFGW
YGFNPG------------STLAISP----AGYGDIAALCAVTTTLSAATGSITAMFIDTI
ITMCVEGHAQYDITMAMNGALG
>116115851_4
FVYPVVVHAIWNPD-------GFLAAGA----------DDPLNKVGMIDFAGS-------
-GVVHMTGGCTALVAAIVLGPRVGRFYD-ADGKVLAEPFTFPAHSVALQVLGTFILWFGW
YGFNPG------------STLKISG----AGLGDTAALCAVTTTLSAATGSITAMFIDTL
IGMCTEGHAEYDITMAMNGALG
>116145605_6
FVYPVVVHAIWNGD-------GFLSAF----------NSDPLAGIGMIDFAGS-------
-GVVHMTGGCTALVAAIILGPRIGRFYD-AEGNALAEPHSFPPHSVALQVLGTFLLWFGW
YGFNPG------------STLSISP----AGYGDIAALCAVTTTLSAASSAVSAMFVDTL
LGMCTEGHAEYDISMAMNGALG
>62535558_1
FVYPVVVYSIWSSS-------GFLTAFN----------NDPFLGCGMHDFAGS-------
-GVVHMTGGATALVAAKVLGPRIGRFYD-ADGNELPEPHSFPPHSVALQVLGTFVLWVGW
YGFNPG------------STLAIAS----SASGNVAALCAVTTTIAAATGAVTAMFTDMF
MTRRKTGETMYDITMCMNGALG
>61360101_3
FAYPVVVHSIWSSD-------GFLTAFRD----------DAFRGIGMIDFAGS-------
-GVVHMTGGATALIAAIILGPRRGRFYD-DDGIALETPNDFPPHSVALQILGTFMLWFGW
YGFNPG------------SALAIAN----ADSAATAALCAVTTTLAAACGCVTAMFFDSF
MDSQKTGEVSYDLSMAMNGALG
>79525550_6
FVYPMVVRQIWG-S-------GFLSAFN-DE--------K-FMDIGMIDFAGS-------
-GVVHMTGGLTALVAASILGPRRGRFYD-DDGTPLSEPTTWPPHSVALQMLGTFILWFGW
YGFNPG------------SALAIND----SAYADIAALSAVTTTIAAASGAVSSVFTNSF
FDYRQTGIVEYDLSFAMNGALG
>89358250_1
FVYPVVVHAIWSSN-------GFLSAFV----------SDPMLGIGMVDFAGS-------
-GVVHMTGGATALVAAIVLGPRKGRFYD-EDGNPLETPTTFPAHSVALQILGTFVLWFGW
YGFNPG------------SALAISS----ADAAATASLCAVTTTIAAAAACVSCMFTDSY
LDYQQTGEVSYDLTMAMNGALG
>46640776_6
VVYPIVVHSIWSSS-------GWLSAFHT---------ADPFRGTGVYDFAGS-------
-GVVHMTGGATALIAAKVLGPRIGRFYD-ADGNELDEPASFKPHSVALQVLGTFILWFGW
YGFNPG------------SALAITP----AGYAGVAALCAVTTTIAAAAGCVTSCFTDMF
LNRMATGEVEYDLGMAMNGALG
>63314904_3
FVYPCVVHAVWSPD-------GWLTAFRD----------DPWLEVGVIDFAGS-------
-GVVHMTGGATALVAAIILGPRKGRFHD-EDGNVLETPHNFAPHSVSLQVLGTFILWFGW
YGFNPG------------SALLIDS----SGSAAVAGLCAVTTTLAAACGCVSAMFTDTM
LEKMSTGEYSYDLTMAMNGALG
>15250221_6
FVYPVVVHAIWSDD-------GFLSAFND----------NKLRDVGMIDFAGS-------
-GVVHMVGGTTALVAAIILGPRKGRFYD-EDGNSLPKPVSFAPHSVSLQVLGTFILWVGW
YGFNPG------------STLGIS------GSGDVAALCAVTTTLSAACGCVSSMFTDTV
IGMIRTGEAEYDLSNAMNGALG
>97790845_5
FVYPVVVYSIWASS-------GFLSAFN----------EDAFLGTGMVDFAGS-------
-GVVHMTGGYTALVAAAVLGPRKGRFYD-DDGNVLDEPNNFAPHSVALQVLGTFILWFGW
YGFNPG------------STLAISD----SATAGIAALCAVNTTVAASAGCVTALFTDSI
LGRMATGESEYDLTMAMNGALG
>116417850_1
FVYPVVARAGWTDD-------GF------------------LFKAGIVDFAGS-------
-GIVHMTGGCTALIAAIVLGPRKGRFTD-ADGKDLPEATTFPPSSVSLQILGTFILWVGW
YGFNPG------------STLGING-----SG-QVAAYCAVTTTLSAAAGCISSMFLNCL
LTKMKTGEVVYDLTFAMNGALG
>112354799_5
FVYPVVVHAIWNTD-------GFLTALT-ADGD---VAANRLGGVGMIDFAGS-------
-GVVHMTGGCTALVAAIVLGPRVGRFYD-QDGKELAEPFTFPAHSAALQVLGTFILWFGW
YGFNPG------------STLAISP----AGYGDIAALCAVTTTLSAATGSITAMFIDTI
ITMCVEGHAQYDITMAMNGALG
>103565001_6
FVYPVIVHSIWSSN-------GFLSAFSA----------APFRGVGNVDFAGS-------
-GVVHMTGGFTALIAAIILGPRRGRFYD-EDGNPLEEPASFPPHSVALQVLGTFILWFGW
YGFNPG------------STLAIAS----EASGTTAALSAVTTTMAAASGALSCIITDST
VEYMKSGEVSYDLTAAMNGALG
>33131299_3
FVYPVVVHAIWSGN-------GFLSAFY-ED------ADDLFQDVGTVDFAGS-------
-GVVHMTGGLTALIAAIVLGPRKGRFYD-EDGNPLEEPANFAGHSASLQILGTFILWVGW
YGFNPG------------SALAIGN----EASAQTAALCLVTTTLGAATGCVTSMFTDSI
LETMKTGETSYDLTMAMNGALG
>116388229_3
FVYPVVVHAIWNDD-------GFLSMN------------KKLGGIGMMDFAGS-------
-GVVHMTGGCTALVAAIVLGPRVGRFYD-QEGKPLAEPHTFAAHSVALQVLGTFILWFGW
YGFNPG------------STLNISG----DTSGRDAANCAVTTTLSAAAGSITAMFFDTL
LTMCTEGHAEYDITMAMNGALG
>103565002_6
FVYPVIVHSIWSSN-------GFLSAFSA----------APFRGVGNVDFAGS-------
-GVVHMTGGFTALIAAIILGPRRGRFYD-EDGNPLEEPASFPPHSVALQVLGTFILWFGW
YGFNPG------------STLAIAS----VDSGTTAALSAVTTTMAAASGAISCIVTDST
VEYMKSGEVSYDLTAAMNGALG
>1073905_6
FVYPVVVHTIWCGD-------GFLSAFKDKAE-------DLFLGVGMVDFAGS-------
-GVVHMTGGVTALVAAIILGPRMGRFHD-EDGNPLDKPADFPAHSVALQVLGTFILWFGW
YGFNPG------------STLAISP----EGYGAVASLCAVTTTLSGAAGCVSALFTDTI
IGMITEGEAEYDLTMAMNGALG
>1071101_2
FVYPVVVHAIWNGD-------GFLSAFSD----------NLMFGCGMIDFAGS-------
-GVVHMTGGITALCAAIVLGPRLGRFHD-ADGNPLDKPADFPPHSVALQVLGTFILWFGW
YGFNPGSTLAIRYGFNPGSTLAISP----SGYGAVAALCAVTTTLSGASGCVSALFTDTI
IGMLTEGEAEYDLTMAMNGALG
>37473201_4
FVYPVVVHAIWSDD-------GFLSAFSD----------NKLRDVGMIDFAGS-------
-GVVHMVGGTTALVAAIILGPRKGRFYD-EDGNSLPKPVSFAPHSVSLQVLGTFILWVGW
YGFNPG------------STLGIN------GYGDVAALCAVTTTLSAACGCVSSMFTDTV
IGMIRTGEAEYDLSNAMNGALG
>88121816_5
FVYPVVVYSIWSSS-------GFITAFN----------NDPAFGVGMHDFAGS-------
-GVVHMTGGATALVAAKVLGPRIGRFYD-ADGNKLPEPHTFPPHSVALQVLGTFVLWVGW
YGFNPG------------STLAIAS----AASGNVAALCAVTTTIAAATSAVTAMFTDMI
LTRKKTGETMYDITMAMNGALG
>93180663_5
FVYPVVVHAIWDDN-------GFISAFY-GG------EEGPFMGVGMVDFAGS-------
-GVVHLTGGCTALIAAIILGPRKGRFYD-EDGNALETPVSFPAHNVSLQILGTFILWFGW
YGFNPG------------STLIMSS----SGDADIASLCLCTTTIAAAAGCVTCMIAETI
LQVKLTGEFSYDLTCAMNGALG
>93214282_3
FVYPVVVHSIWSSA-------GFISAFA----------GEPFLEVGMVDFAGS-------
-GVVHMTGGITALIAAIVLEPRLGRFYD-EDNNPLEEPKSFKAHNTALQMLGTFILWFGW
FGFNPG------------SALAIGN----EGSAATAALCAVTTTIAAAAACVSCLFLDTI
VGYYTTGEFSYELTMAMNGALG
>90589841_2
FVYPVVVHAIWSND-------GFLSAFNK----------NKLRDVGMIDFAGS-------
-GVVHMCGGTTALVAAIILGPRKGRFYD-EEGNSLPKPVSFAPHSVSLQVLGTFILWVGW
YGFNPG------------STLGIS------GYGDVVALCAVTTTLSAACGCVSSMFTDTI
IGMIRTGEAEYDLSNAMNGALG
>97037270_5
FVYPVVVHSIWSSD-------GWLTAFRD----------DAYEGIGMIDFAGS-------
-GVVHMTGGATALVAAIILGPRRGRFYD-EDGNALEVPVTFPAHSVALQILGTFILWFGW
YGFNPG------------SALVIAS----NDSAATAGLCAVTTTLAAACGCVTAMFFDSF
MDRCVTGEMSYDLTMAMNGALG
>78692801_3
FVYPVIVHAVWNGE-------GFLCAWN----------EDLLGGTGMLDFAGS-------
-GVVHMTGGCTALVAAIILGPRLGRFYD-AEGKPLAEPKDFPPHSVALQVLGTFILWFGW
YGFNPG------------STLFIAD------SGDIAGLCAVTTTLSAASGCVSALMIDTL
MGKASSGQAEYDLTMAMNGALG
>64678939_1
FVYPVVVHAIWASD-------GFLTAFND----------DPMRGVGVVDFAGS-------
-GVVHMTGGATALIAAIILGPRKGRFYD-EDGNPLETPAEFPAHSVALQILGTFILWFGW
YGFNPG------------SALVIGN----SASAAVAALCAVTTTVAAAAGCVTAMFTDSM
LEAMKTGEVTYDLTMAMNGALG
>115094725_6
FIYPVVARAGWNGG----------------------------FLSGCKDFAGS-------
-GIVHMTGGCTALIAAIVLGPRKGRFTD-EDGKDLPEAHTFPPSSVSLQILGTFILWVGW
YGFNPG------------STLGISD-----QG-PLAARCAVSTTLAAAAGCISSMFLNCL
LTKNKTGEVVYDLTFAMNGALG
>89815993_1
FVYPVIVHAVWNEE-------GFLCAWN----------SDPLGGTGMLDFAGS-------
-GVVHMTGGCTALVAAIILGPRLGRFYD-AEGKPLAEPRDFPPHSVALQVLGTFILWFGW
YGFNPG------------STLFIAD------SGDITGLCAVTTTLSAAAGCVSALFIDTL
MGKASSGHAEYDLTMAMNGALG
>45036002_5
FVYPVVVHSIWSSN-------GFLSAFSA----------APFRGVGNVDFAGS-------
-GVVHMTGGFTALIAAIVLGPRRGRFYD-EDGNPLEEPASFPPHSVALQVLGTFILWFGW
YGFNPG------------STLAIAS----EASGTTAALSAVTTTMAAASGALSCIITDST
VEYMKSGEVSYDLTAAMNGALG
>64700656_1
FVYPVVVHSIWSSD-------GWLTAFRD----------DPWLDVGVIDFAGS-------
-GVVHMTGGATALVAAIILGPRKGRFYD-EDGNPLETPNNFAPHSVALQVLGTFILWFGW
FGFNPG------------SALKVAN----AASAQTAALCAVTTTLAAACGCVSAMFTDTI
LDYSSTGHISYDLTMAMNGALG
>33087307_4
FVYPVVVHAIWASD-------GFLTAFND----------DPMNGVGVVDFAGS-------
-GVVHMTGGATALIAAIILGPRKGRFYD-EDGNPLETPAEFPAHSVALQILGTFILWFGW
YGFNPG------------SALAIAN----SGSAAVAALCAVTTTVAAAAGCVTAMFTDSM
LEAMKTGEVSYDLTMAMNGALG
>35170100_5
FVYPIVVHAIWNED-------GFLSAFHP----------TPFRGVGMIDFAGS-------
-GVVHMTGGATALVAAIVLGPRLGRFKD-YNGNVLSEPTHFPPHSVSLQILGTFILWFGW
LGFNPG------------STLAITP----PGYSDVAALCAVNTILSGAAGCISAIFTDTM
LEFFRSGGVEYDLTMAMNGCLG
>64591408_4
FVYPVVVHAIWNGN-------GFLSAFN----------ADPLLGIGMIDFAGS-------
-GVVHMTGGCTALVAAIILGPRVGRFYD-ADGNVLPEPVDFPAHSVALQVLGTFILWFGW
YGFNPG------------STLAISP----DGYGAIAALCAVTTTLSAASGAVSALFTDTI
FGLVTSGEAEYDITMAMNGCLG
>36536354_4
FVYPVVVHAIWNTD-------GFLSAFAV----------DKFRETGMIDFAGS-------
-GVVHMTGGMTALIAAIILGPRKGRFYD-EDGNPLPEPVDFPPHSVALQVLGTFILWVGW
YGFNPG------------STLAISP----GGYGDVAALCAVTTTLSAACGCVSSMFTDTI
IGMIKTGEAEYDLSMAMNGCLG
>64674223_2
FVYPVVVHAIWNSD-------GFLNAFN-----------NPVRGTGMIDFAGS-------
-GVVHMTGGATALIAAIILGPRIGRFYD-EDGNALEKPHDFPPHSVALQVLGTFILWFGW
YGFNPG------------STLSISP----AGYGDVAALCAVTTTLSAAAGAVSSMFFDTL
LGVMTEGEAEYDLTMAMNGCLG
>36509086_5
FVYPVVVRSIWSSD-------GFLTAFR----------DDAFRDVGVIDFAGS-------
-GVVHMTGGATALVAAIVLGPRRGRFYD-EDGNALETPKDFPAHSVALQILGTFILWFGW
YGFNPG------------SALAIGN----EGSAHTAALCAVTTTLAAASGCVTAMAFDSF
MESRATGETSYDLTMAMNGCLG
>36604926_4
FVYPVVVYAIWASS-------GWLTSFN----------LDPLFGVGMVDFAGS-------
-GVVHMTGGYTALVAAIILGPRKGRFYD-DDGNPLDEPVTFPPHSVALQVLGTFILWFGW
YGFNPG------------SQLAIAS----AENGAAAALCAVNTTLAAAAGAVTALFTDSI
MGQIKTGETEYDLTMAMNGCLG
>112359763_2
FVYPVVVHAIWNSA-------GFLSAFNE----------SPFRGVGMIDFAGS-------
-GVVHMTGGATALIAAIVLGPRIGRFYD-EDGNPLDKPGEFAPHSVSLQVLGTFILWFGW
YGFNPG------------STLVISV----PGYGDVAALAAVTTTLAAAAGAVSSMFFDTL
LGFLSEGEAEYDLTMAMNGCLG
>116390562_5
FVYPVVVRSTWSSD-------GFLSAFNKQE---------LFMEQGVIDFAGS-------
-GVVHLTGGITALIAAIILGPRKGRFYD-ENGNKLEKPKEMPGHSTALQVLGTFILWFGW
YGFNPG------------SALVAT------GSADVIGLCAVTTTVSAASGAVSAMFTDTI
IELLQSGEVSYDPTMAMNGCLG
>64593182_2
FVYPVVVHAIWNGN-------GFLSAFNSDL----------LFGVGMIDFAGS-------
-GVVHMTGGITALCAAIVLGPRLGRFYDPETGEPYDTPKDFPPHSVALQVLGTFLLWFGW
YGFNPG------------STLAISP----DGYGAVAELCAVTTTLSAASGCVSAMFTDTI
IGIISEGEAEYDLTMAMNGCLG
>116390561_5
FVYPVVVRSTWSSD-------GFLSAFNKQE---------LFMEQGVIDFAGS-------
-GVVHLTGGITALIAAIILGPRKGRFYD-ENGNKLEKPKEMPGHSTALQVLGTFILWFGW
YGFNPG------------SALVAT------GSADVIGLCAVTTTVSAASGAVSAMFTDTI
IELLQSGEVSYDPTMAMNGCLG
>35196938_6
FVYPVVVHAIWNGD-------GFLSAFNP----------DLMFGCGMIDFAGS-------
-GVVHMTGGITALCAAIILGPRLGRFHD-EDGNPLDKPAEFPAHSVALQVLGTFILWFGW
YGFNPG------------STLQISP----TGYGAVASLCAVTTTLSAASGCVSALFTDTI
LGMLSEGEAEYDITMAMNGCLG
>35277378_1
FVYPVVVHAIWNGE-------GFLSAFAGED---------ALLGVGMIDFAGS-------
-GVVHMTGGMTALVAAIVLGPRMGRFYD-EEGNPLDKPVDFAPHSVALQVLGTFILWFGW
YGFNPG------------STLSISP----AGYGAVAALCAVTTTLSAASGCVSAMFFDTI
LGIISEGEAEYDLTMAMNGCLG
>44076892_4
FVYPVIVHAVWSHT-------GFLS-PRNAN---------PLFGVGMIDFAGS-------
-GVVHMTGGITAFIAAKILGARKGRFYDER-GNKLTKPKSFPGHSIALQVLGSFILWFGW
YGFNVG------------STRHISSE----LDGKIAALAGVNTTLAAAAGGVASLVVNLF
IVERKTGEPYFSLNYAMNGCLG
>64635275_6
FVYPVVVHSTWASD-------GFLSAFNEAD---------RFMDQGVVDFAGS-------
-GVVHLTGGATALIAAIVLGPRKGRFHD-EDGNRLAVPNEMPGHSAALQVLGTFILWFGW
YGFNPG------------SALVAN------GAADVVGLCAVTTTLAAAAGCVSSMVTDTI
IEFVATGEVSYDICNAMNGCLG
>94714676_6
FVYPVVVHANWSGN-------GFLSAFNSTED-------GLFFGQGVIDFAGS-------
-GVVHLTGGATALIAAIILGPRKGRFYD-ADGNKLAEPADFSGHSAALQVLGTFILWFGW
YGFNPG------------SALAASP----AGYHNVIGLAAVTTTLAAASGCVSAMFTDTI
IEAIQTGEVSYDLTMAMNGCLG
>64638102_4
FVYPVIAHAVWSYT-------GFLS-PSAKD---------PLWGSGVIDFAGS-------
-GVVHLTGGITAVFATYILGARKGRFHDAH-GRKLKKPKDIPGHSPALQVLGLFILWFGW
YGFNAG------------SAFTISSK----TQGRVTSLAAVNTTLAAASGGVAALLINLI
LTERRTGEGKFNLMKCANGCLG
>6207084_2
FVYPVVVYAIWASS-------GFLTSFN----------DDPMFGVGMIDFAGS-------
-GVVHMTGGYTALVAAIILGPRKGRFYD-DDGNPLDEPVTFPPHSVALQVLGTFILWFGW
YGFNPG------------SQLAIGS----AADGASAALCAANTTLAAAAGAVTALFTDSL
IGRIKTGETEYDLTMAMNGCLG
>116410207_4
FVYPVVVHAIWGSS-------GFLTAFN----------EDPLFGVGMVDFAGS-------
-GVVHMTGGFTALIAAAILGPRKGRFYD-DDGNRLEKPVSFPPHSVALQVLGTFVLWFGW
YGFNPG------------SALAIGN----ETSANVAALCAVTTTLSAACGAVSALFTDSL
LNNMATGETEYDLSMAMNGCLG
>35193241_1
FVYPVVVHANWSGN-------GFLSAFNSTDD-------GLFFGQGVIDFAGS-------
-GVVHLTGGATALIAAIILGPRKGRFYD-EEGNKLAEPADFAGHSAALQVLGTFILWFGW
YGFNPG------------SALAASP----AGYHNVIGLAAVTTTLAAASGCVSAMFTDTI
IEAMQTGEVSYDLTMAMNGCLG
>1056264_3
FVYPVVVHAIWNTD-------GFLSAFAV----------DKFRETGMIDFAGSGVVHMTG
AGVVHMTGGMTALIAAIILGPRKGRFYD-EDGNPLPEPVDFPPHSVALQVLGTFILWVGW
YGFNPG------------STLAISP----GGYGDVAALCAVTTTLSAACGCVSSMFTDTI
IGMIKTGEAEYDLSMAMNGCLG
>64664623_3
FVYPVVVHAVWNPD-------GFLSAFS----------DDPLRGIGMIDFAGS-------
-GVVHMTGGCTALVAAIILGPRIGRFYD-AQGNALPEPVDFPPHSVALQVLGTFILWFGW
YGFNPG------------STLSISP----SGYGQIAALCAVTTTLSAASGAVSALFIDTM
IGISKEGEAEYDLTMAMNGCLG
>87850_2
FVYPVVVHAIWNGD-------GFLSAF----------SSDPLGGIGMIDFAGS-------
-GVVHMTGGCTALCAAIILGPRMGRFYD-AEGNALAEPKSFPPHSVALQVLGTFLLWFGW
YGFNPG------------STLSISP----AGYGDIAALCAVTSTLSAASGAIAALFTDTL
LGICSDSHAEYDITMAMNGCLG
>113645395_1
FIYPVVVHAIWNED-------GFLSAAHN----------DKLLDVGMIDFAGS-------
-GVVHMTGGATALVAAIILGPRKGRFHD-EDGNILPEPVSFPPHSVSLQVLGTFILWVGW
YGFNPG------------STLSII------GSGDVAALCAVTTTLSAASGCASALFFDTM
MGMKKTGEAEYDLSMAMNGCLG
>115292516_2
FVYPVVVHAIWNSD-------GFLSAFND----------SPVRGVGMIDFAGS-------
-GVVHMTGGATALVAAIILGPRIGRFYD-EDGNPLDKPHDFPPHSVALQVLGTFILWFGW
YGFNPG------------STLAISP----EGYGDIAALCAVTTTLSAAAGAVSSMFTDTL
LGFITEGEAEYDLTMCMNGCLG
>64407481_6
FVYPAVVHAIWNSN-------GFLSAFNK----------DATKG-GMIDFAGS-------
-GVVHMTGGATALVAAIILGPRIGRFYD-ADGNAIDDPDPFPPHSVALQVLGTFILWFGW
YGFNPG------------STLGV------VGYGDILALCAVTTTLSAAAGAVSALFFDTL
LNVMSAGEAEYDLSMAMNGCLG
>89826269_2
FVYPVVVHAIWNGD-------GFLSAFN---------SADLLGGIGMIDFAGS-------
-GVVHMTGGCTALCAAIILGPRMGRFYD-AEGNALAEPKSFPPHSVALQVLGTFLLWFGW
YGFNPG------------STLSISP----AGYGDVAALCAVTSTLSAASGAVSAMFTDTL
LGICSDSHAEYDITMAMNGCLG
>112767088_1
FVYPVVVHAIWNGD-------GFLSAF----------NSEPLGGVGMIDFAGS-------
-GVVHMCGGCTALVAAIILGPRMGRFYD-ADGNALEEPKIFPPHSVALQVLGTFLLWFGW
YGFNPG------------STLSISP----AGYGDIAALCAVTTTLSAASSAVSALFTDTL
LGICSGSHAEYDITMAMNGCLG
>36512011_3
FVYPVVVHAIWNGD-------GFLSAFAD----------EKMFGVGMIDFAGS-------
-GVVHMTGGITALCAAIVLGPRLGRFYD-EDGNALDKPVDFPAHSVALQVLGTFILWFGW
YGFNPG------------STLSISP----AGYANVACLCAVTTTLSAASGCVSALFTDTI
FGMLSEGEAEYDLTMAMNGCLG
>64610942_3
VVYPIVVHAIWSSD-------GFLTAFT----------DDAFLGTGMVDFAGS-------
-GVVHMTGGYTAMVAAAILGPRKGRFTD-ADGNPLDEPVSFAPHSVALQVLGTFILWFGW
YGFNPG------------STLAIAS----SDMAQVAALCAVNTTVSAAAGCVTALFTDSF
LGRMKTGESEYDLTMAMNGCLG
>116210960_1
FVYPVVVHAIWNSD-------GFLCAFS----------DDPLGGIGMIDFAGS-------
-GVVHMTGGCTALVAAIVLGPRVGRFYD-EEGNALAEPHSFAPHSVSLQVLGTFILWFGW
YGFNPG------------STLQISP----NGYGDIAALCAVNTTLSAATGAITAMFFDTL
LSICIEGHAEYDITMAMNGCLG
>1148595_5
FVYPVVVHAIWNSD-------GFISAFNANPMA------NPMRGVGMIDFAGS-------
-GVVHMTGGATALIAAIILGPRIGRFYD-EDGNVLDTPKDFPPHSVALQVLGTFILWFGW
YGFNPG------------STLSISP----TGYGDVAALCAVTTTLSAAAGSVSALFTDTL
FGVLSTGEAEYDVTMAMNGCLG
>112427451_5
FVYPVVVRTVWSGS-------G-------------------LFGTNVIDFAGS-------
-GIVHMTGGATALVAAIVLGPRKGRFTD-EDGNVLPEPVDFPPSSVSLQVLGTFILWVGW
YGFNPG------------STLAASD-----GGSTLAAYCAVTTTLSAASGCVSAMFLKCV
LTKMKTGEVVYDLTYAMNGCLG
>35194012_4
FVYPVVVHAIWNGD-------GFISAFAG----------DLMFGVGMIDFAGS-------
-GVVHMTGGITALVAAIILGPRMGRFYD-EDGNKLDEPVDFPAHSVALQVLGTFILWFGW
YGFNPG------------STLAISP----AGYGEVAALCAVTTTLSAASGCVSALFTDTI
LGMITEGEAEYDLTMAMNGCLG
>64855579_1
FVYPVVVYSIWSSS-------GFLTAFN----------DDPAFDCGMHDFAGSGHDFAGS
-GVVHMTGGMTALVAAKVLGPRIGRFYD-ADGNKLPEPHTFPPHSVALQVLGTFILWVGW
YGFNPG------------STLAIAS----AASGNVAALCAVTTTIAAATAAVTAMFTDMI
MTRRKTGETMYDITMCMNGCLG
>22666208_1
FVYPVVVHAIWNGD-------GFLSAFN---------S-DPLSGVGMVDFAGS-------
-GVVHMTGGCTALVAAIVLGPRLGRFYD-AEGNPLPEPVSFPAHSTALQVLGTFLLWFGW
YGFNPG------------STLKISE----PGYGDIAALCAVTTTLSAATAAVSAMFTDTL
LGLCAGSHAEYDITMAMNGCLG
>41865190_1
FVYPVVVHAIWNGD-------GFLSAFNSD----------LLLGTGMIDFAGS-------
-GVVHMTGGITALCAAIILGPRLGRFYD-EDGNALDTPVDFPAHSTALQVLGTFILWFGW
YGFNPG------------STLAISP----SGYGAVAALCAVTTTLSAASGCVSALFTDTI
MGMISEGEAEYDLTMAMNGCLG
>64674224_2
FVYPVVVHAIWNSD-------GFLNAFN-----------NPVRGTGMIDFAGS-------
-GVVHMTGGATALIAAIILGPRIGRFYD-EDGNALEKPHDFPPHSVALQVLGTFILWFGW
YGFNPG------------STLSISP----AGYGDVAALCAVTTTLSAAAGAVSSLFFDTL
LGVFSEGEAEYDLTMAMNGCLG
>17029_4
FVYPVVVHAIWNGN-------GFLSAF----------SGDPLGGIGMIDFAGS-------
-GVVHMTGGCTALCAAIILGPRMGRFYD-AEGNALAEPKSFPPHSVALQVLGTFLLWFGW
YGFNPG------------STLAISP----SGYDGVAALCAVTTTLSAASGAVSAMFTDTL
LGICSDSHAEYDITMAMNGCLG
>36685440_1
FVYPVVVHSIWNGDGLIWNGDGFLSAFTTDFR------PDALFGVGMIDFAGS-------
-GVVHMTGGITALCAAIVLGPRLGRFYDPETGEAYDTPKDFPPHSVALQVLGTFILWFGW
YGFNPG------------STLAISP----EAYGAIASLCAVTTTLSAAAGCVSAMFTDTI
MGIMSEGEAEYDLTMAMNGCLG
>115795598_6
FVYPVVVRSIWSSD-------GFLNAFS----------DEKFRDIGVIDFAGS-------
-GVVHMTGGATALVAAIILGPRRGRFYD-EDGNALETPAEFQAHSVALQILGTFILWFGW
YGFNPG------------SALAIAS----SGSASVAALCAVTTTLAAASGCVTAMAFDSF
MEFRKTGETSYDLTMAMNGCLG
>36519165_1
FVYPVVVYAIWASS-------GFLTAFN----------EDPLFGIGMVDFAGS-------
-GVVHMTGGYTAMVAAAILGARKGRFYD-ADGNLLDEPHSFPPHSVALQVLGTFILWFGW
YGFNPG------------STLAIAS----SGSATVAALCAVNTTVAAAAGCVTALFTDSL
LGRFKTGETEYDLTMAMNGCLG
>22633_4
FVYPVVVHAIWNGE-------GFLSAFNTDN---------LMFGVGMIDFAGS-------
-GVVHMTGGITALSAAIILGPRLGRFYD-EDGSPLETPVDFPAHSVALQVLGTFILWFGW
YGFNPG------------STLAISP----SGYGAVAALCAVTTTLSAASGCVSAMFTDTI
LGMLSEGEAEYDLTMAMNGCLG
>48475338_2
FVYPVVVYSIWASS-------GFLTAFN----------DEPFAGVGMVDFAGS-------
-GVVHMTGGYTALVAAAILGPRKGRFYD-DDGNVLDEPNNFPPHSVALQVLGTFILWFGW
YGFNPG------------STLAISD----AATAEIAALCAVNTTVAAAAGCVTALFTDSI
LGRMATGESEYDLTMAMNGCLG
>64705243_4
FVYPVIVHSIWASS-------GFLCAWNN----------NPLNGSGVIDFAGS-------
-GVVHMTGGATALVAAKILGPRLGRFYD-ADGNPLPEPKDFPPHSVALQILGTFILWFGW
YGFNPG------------STLSIGS-----GAGYTAALCAVTTTLAAATGAVTAMFTSTI
LEEMQTGEKTYDLTMAMNGALS
>84448539_3
FVYPVVVYSIWGSS-------GFLTAFN----------VDPLFGVGMHDFAGS-------
-GVVHMTGGITALIAAKILGPRIGRFYD-ADGNELPEPHDFPAHSVALQVLGTFILWVGW
YGFNPG------------STLYIAA----SGTEDVTALCAVTTTIAAATAAVSALFTDML
MNRRKTGETEYDITMTMNGALS
>64689648_1
FVYPVVVYSIWSES-------GFLTAFN----------DDPPFGCGMHDFAGS-------
-GVVHMTGGITALIAAKILGPRIGRFYD-ADGNELPEPHSFPPHSVALQVLGTFILWVGW
YGFNPG------------STLGISG----ADMDHVAALCAVTTTIAAAAGSVSALITDML
MYRSKTGETAYDITMCMNGALS
>32430_3
FVYPVVVHAIWNGN-------GFLSAFNG----------DPLAGVGMIDFAGS-------
-GVVHMTGGATALIGAIILGPRIGRFYD-ADGNALAEPAEFAPHSVALQVLGTFILWFGW
YGFNPG------------STLNISA----AGYGDIAGLCAVTTTLSAAAGSISALFTDTI
LGMMSSGEAEYDLTMAMNGALS
>64294557_1
FVYPIVVHAIWNSD-------GFLCGFKSP-------VEDRLLGVGMIDFAGS-------
-GVVHMTGGVTALVAAIILGPRIGRFYD-ADGNALPEPVSFPPHSVALQVLGTFLLWFGW
YGFNPG------------STLSISP----EGYGDIAALCAVTTTLAAATGAVSALFTDTI
VGLVSEGEAEYDLTMAMNGALS
>44062560_1
FVYPIISRSIWHSS-------GWLSALADTSKG-----YGLLFGVGMVDFAGS-------
-GVVHLTGGWTALIAAIILGPRVGRFRD-ENGVRLKAPGDMSGHSVTLQVLGTFILWFGW
YGFNPG------------SVLTMGA----PGAWKVASLAAVNTSLAAASGAVSAMTLRWL
LS-SEN---VFDITAVCNGALS
>97430732_5
FTYPVVVYSIWGSS-------GWLTAFN----------KDPLFGAGMHDFAGS-------
-GVVHMTGGATALLAAKILGPRIGRFYD-ADGNELPEPKSFPPHSVALQVLGTFILWVGW
YGFNPG------------STLGING----QGSADTAALCAVTTTIGAAAGSVSAMFTDMF
LHRQKTGETEYDITMCMNGALS
>64875348_4
FVYPVINHSVWSKQ-------GFLSAFNDDP-------DKKPFDIGMIDFAGS-------
-GVVHMCGGCTALIAAIILGPRKGRFYD-ADGNPLPEPVTFAPHSVSLQVLGTFILWVGW
YGFNPG------------STLQITP----TGYGDTAGLCAVTTTLSAAFGCISALFTDTL
LGLSKTGEAEYDLTMAMNGALS
>152478_4
FVYPVVVHAVWNSD-------GFLCGFKSE-------VDDRLLGVGMIDFAGS-------
-GVVHMTGGVTALVAAIILGPRIGRFYD-ADGNALPEPVSFPPHSVALQVLGTFLLWFGW
YGFNPG------------STLSISP----AGYGDIAALCAVTTTLAAATGAVSALFTDTI
VGLVSEGEAEYDLTMAMNGALS
>63121911_6
FVYPWVVHAIWDTA-------GYLSAFN---------TNDPLLGIGMVDFAGS-------
-GVVHMTGGATALIAAIILGPRTGRFYD-SDGNPLDEPAEFQPHSVALQVLGTFILWFGW
YGFNPG------------STLAISP----NGYPEIAALCAVTTTLAAACGCVSALVINYL
VTLVGTGEGVYDLTMAMNGALS
>115092503_3
FVYPVVNHSIWNGD-------GFLSCAAD---------PRPIFDIGMIDFAGS-------
-GVVHMTGGCTALIAAIILGPRQGRFHD-SDGNVLPEPATFAAHSVSLQVLGTFILWVGW
YGFNPG------------STLGIIDG--TGAYADQAGLCAITTTLAASMGCVSALFTDTI
LGIVKTGEAEYDLTFAMNGALS
>102887753_2
FVYPVVVRQIWSGY-------GILSAFN-SE--------KLFLGTGMIDFAGS-------
-GVVHMTGGCTALVAAIVLGSRTGRFYD-NEGNKLREPAELPAHSTSLQMLGTFILWFGW
YGFNPG------------SALAIDT----PGYADVAALSAVTTTISAAAGVVSSVFANCV
IDYALTGVVEYDLSYAMNGALS
>89832571_1
FVYPVVVHAIWNSD-------GFLCAFSSP-------AEDRLLGVGMIDFAGS-------
-GVVHMTGGVTALVAAIILGPRIGRFYD-ADGNALPEPVSFPPHSVALQVLGTFLLWFGW
YGFNPG------------STLSISP----SGYGDIAALCAVTTTLAAATGAVSAMFTDTI
VGMVTEGEAEYDLTMAMNGALS
>112767649_6
FVYPVVVYSIWSSS-------GFLTAFN----------DDPLFGCGMHDFAGS-------
-GVVHMTGGATALIAAKILGPRIGRFYD-ADGNELPEPHSFPPHSVALQVLGTFILWVGW
YGFNPG------------STLAINS----TGSATTAALCAVTTTIAAASGSVSAMFTDMI
LNRRLTGETEYDITMCMNGALS
>44352049_1
FVYPVVVYSIWSSS-------GFLTAFN----------NDPAFGCGMHDFAGS-------
-GVVHMTGGATALIAAKILGPRIGRFYD-ADGNELPEPHDFPPHSVALQVLGTFILWVGW
YGFNPG------------STLLIST----TASSDVAALCAVTTTIAAATGSVSAMFTDMF
MYRRETGETAYDITMCMNGALS
>36536679_3
FVYPFIVHAIWDTA-------GFLSAFN---------GNDPLLDIGMVDFAGS-------
-GVVHMTGGATALVAAIVLGPRAGRFYD-SDGNPLDEPAEFQPHSVALQVLGTFILWFGW
YGFNPG------------STLGISP----AGYPEVAALCAVTTTLAAACGCVSALFINYL
VTMVGTGEGVYDLTMAMNGALS
>76132506_4
FVYPVVVYSIWSSS-------GFLTAFN----------DDAAFGCGMHDFAGS-------
-GVVHMTGGITALIAAKILGPRIGRFYD-SDGNELPEPHSFAPHSVALQVLGTFILWVGW
YGFNPG------------STLVIAS----ADAGTVAALCAVTTTIAAASGAVSAIFTEMF
LYRKKTGETAYDITMAMNGALS
>62646621_4
FVYPIVVHTIWDTA-------GFLSAFN---------ANDPLLGIGMVDFAGS-------
-GVVHMTGGATALVAAIILGPRTGRFYD-SDGNPLDEPAEFQPHSVALQVLGTFILWFGW
YGFNPG------------STLAISP----NGYPEIAALCAVTTTLAAACGCVSALVINYL
VTLGGTGEGVYDLTMAMNGALS
>63294372_6
FVYPVVNHSIWGPR-------GFLSSFHVGE-------EGLLFDTGMIDFAGS-------
-GVVHMTGGATALIAAVILGPRIGRFYD-KDGNALPEPGTFAPHSVALQVLGTFILWVGW
YGFNPG------------STGGV-------GSGTITGLCAVTTTLSAAGGCISALFTDTI
LGYTKTGEFEYDLTFAMNGALS
>64697079_5
FVYPVVNHAIWGVR-------GFLSAFHEGT-------EGKLFESGMIDFAGS-------
-GVVHMTGGATALIAAIILGPRIGRFYD-KDGNALPEPGTFAPHSVALQVLGTFILWVGW
YGFNPG------------STLGI-------GYGDTTGLCAVTTTLSAAAGCISALFTDTI
LGALKTGEYEYDLSYAMNGALS
>44382750_3
FVYPVVVYSIWSES-------GFLSAFN----------GTPTFGSGMYDFAGS-------
-GVVHMTGGITALIAAKILGPRIGRFYD-ADGNELPEPHDFPPHSVALQVLGTFILWVGW
YGFNPG------------STLGISP----AGYGDISALCAVTTTIAAAAGSVSAMFTDML
MYRRKTGETMYDITMCMNGALS
>44301824_3
FVYPVVVYSIWSSS-------GFLSAFN----------LDPPFGCGMHDFAGS-------
-GVVHMTGGATALIAAKVLGPRIGRFHD-ADGNELPEPHSFPAHSVCLQVLGTFVLWVGW
YGFNPG------------STLSINS----DGSATIAALCAVTTTLSATAGSVSAMFTDMI
LNRRRAGETCYDVTMCMNGALS
>171374_3
FVYPVVVHAIWNGD-------GFLCAFPND--------ENPFLGTGMIDFAGS-------
-GVVHMTGGATALVAAIILGPRLGRFYD-ESGEPLETPAEFPAHSVALQVLGTFILWFGW
YGFNPG------------STLGITG------YGNIAAICAVTTTLSGASGCVSALFTDTL
IGLFTNGDAEYDITMAMNGALS
>64634096_1
FVYPIVVRSIWSSY-------GFISAFAA----------EPLRGVGNIDFAGS-------
-GVVHMTGGATALVAAIILGPRRGRFYD-EDGNALETPKDFPAHSVALQILGTFILWFGW
YGFNPG------------SALAIAS----ENSAATAALCAVTTTLAAASGCVSAMFLDSF
IESRKSGETSYDLTMAMNGALS
>5277762_1
FVYPVVVYSIWSSS-------GFLTAFN----------NDPPFGCGMHDFAGS-------
-GVVHMTGGITALIAAKILGPRIGRFYD-ADGNELPEPHDFPPHSVALQVLGTFILWVGW
YGFNPG------------STLVIAS----STAGDVAALCCVTTTIAAAAGSVSAMFTDMM
LYRRKTGETMYDITMCMNGALS
>18651505_4
FVYPVVVYSIWGSS-------GFLTAFN----------VDPLFGVGMHDFAGS-------
-GVVHMTGGITALIAAKILGPRIGRFYD-ADGNELPEPHDFPAHSVALQVLGTFILWVGW
YGFNPG------------STLYIAA----SGTEDVTALCAVTTTIAAATAAVSALFTDML
MNRRKTGETEYDITMTMNGALS
>88142097_2
FVYPIVVRSIWSTY-------GFISAFNA----------DPFLGIGNIDFAGS-------
-GVVHMTGGATALVAAIVLGPRRGRFYD-EDGNALETPTSFPPHSVALQILGTFILWFGW
YGFNPG------------SALAIAN----EESAATAALCAVTTTLAAAAGCVTAMFLDSI
IELMKTGEASYDLTMAMNGALS
>64637165_1
FVYPVVVHAIWNGN-------GFLSAFN----------ADPLLGIGMIDFAGS-------
-GVVHMTGGCTALVAAIILGPRIGRFYD-AEGNLLPEPVDFPAHSVALQVLGTFLLWFGW
YGFNPG------------STLAISP----DGYGQIAALCAVTTTLSAASGSVSALFIDTL
LGLSRSGEAEYDLTMAMNGALS
>18732284_5
FVYPVVVYSIWGSS-------GFLTAFN----------TEPRFGTGMYDFAGS-------
-GVVHMTGGMTALVAAKILGPRIGRFYD-ADGNELPEPHNFPPHSVALQVLGTFILWVGW
YGFNPG------------STLYIAA----AGTGDVTALCAVTTTIAAATAAVSALMTDML
LSRRITGETEYDITMTMNGALS
>97454279_6
FVYPVVVYSIWSPS-------GWISAFN----------SDPSVGPGMHDFAGS-------
-GVVHMTGGITALIAAKILGPRIGRFHD-ADGNELPEPHTFPPHSVALQVLGTFILWVGW
YGFNPG------------STLAIAN----KASGDTAALCAVTTTIAAASGSVSAMFTDMF
LYRRKTGETAYDITMCMNGALS
>53439714_6
FVYPVVAHSVWSQE-------GFLS-HALGGSEDTTNRNLPLLGVGAIDFAGS-------
-GVVHVTGGATALVATLILGPRTGRFYDSD-GTPCTTPRDFPGHSIALQLLGTMILWFGW
FGFNPG------------SALILG-I-D--AWGDVAATAAANTALSGATGGIVALGTQLW
LVERRTGEPEFSILHAMNGALS
>112327191_1
FIYPVIAHSIWSNR-------GFLS-RCVHD---------PFLDQGVIDFAGA-------
-GVVHLNGGLIALYATVILGPRRGRFYDCQ-GEPLQHPTPFPGHSVALQLLGTMILWFGW
FGFNPG------------SALLIYDN-D--KFGQVAANAAVATALAGASGGVCALFTNLW
YEERMTGEPKFVIQMAMNGALS
>72159779_5
FTYPVVVYSIWSSS-------GFITAFN----------NDPPFECGMHDFAGS-------
-GVVHMTGGFTALIAAKILGPRIGRFYD-ADGNELPEPHSFPPHSVALQVLGTFILWVGW
YGFNPG------------STLVINS----VDSGNTAALCAVTTTIAAAAASVSALFTDML
LNRRKTGETEYDITMCMNGALS
>1063217_2
FVYPVVVHAVWNSD-------GFLCGFKSE-------VDDRLLGVGMIDFAGS-------
-GVVHMTGGVTALVAAIILGPRIGRFYD-ADGNALPEPVSFPPHSVALQVLGTFLLWFGW
YGFNPG------------STLSISP----AGYGDIAALCAVTTTLAAATGAVSALFTDTI
VGLVSEGEAEYDLTMAMNGALS
>97513859_4
FVYPVVVRSIWSSY-------GFLSAFNANA--------KFSM----IDFAGS-------
-GVVHMTGGLTALIAAIVLGPRKGRFYD-ADGNPLMEPATWPAHSTAMQMLGTFILWFGW
YGFNPG------------SALRISP----SGYGDVAALSAVTTTIAAASGVVSSVFSNTA
IDYFQAGVVEYDLSFAMNGGLG
>19843360_1
FVYPIVVRSIWSSY-------GWLSAFAPED--------KLFLGVGMIDFAGS-------
-GVVHMTGGCTALVAAIILGPRKGRFHD-ENGNPLPEPANWPAHSTALQMLGTFILWFGW
YGFNPG------------SALAIND----VTYSDVAALSAVTTTIAAATGVVSSVFTNTL
LDYVSTGMIEYDLSYAMNGGLG
>191203_1
FVYPVVVRSIWSGS-------GFLSAFNADA--------KFKM----IDFAGS-------
-GVVHMTGGLTALIAAKILGPRRGRFHD-ADGNALSEPADWPPHSVALQMLGTFILWFGW
YGFNPG------------SALAISP----SGYADVAALSAVTTTISAASGVVSSVFTNTF
IDYYKTGHFEYDLSMAMNGGLG
>93170627_4
FVYPIVVRAIWSSD-------GWLSKFASED--------KLFMGIGMIDFAGS-------
-GVVHMTGGATALVAAIVLGARKGRFRD-EDGNPLMEAATFPPHSVGLQMLGTFILWFGW
YGFNPG------------SALAITP----SGYGDVAALSAVTTTIAAASGVVSSVFTNTL
VDYIKTGNIEYDLSMAMNGGLG
>83940408_3
FVYPIVVRAIWSSA-------GWLSKFAPEE--------KLFMGIGMIDFAGS-------
-GVVHMTGGATALVAAIILGARKGRFRD-EDGNPLPEAASFPPHSVGMQMLGTFILWFGW
YGFNPG------------SALAISP----SGYGDVAAISAVTTTIAAATGVVSSVFTNTL
MDYIQTGNVEYDLSFAMNGGLG
>110432408_1
FVYPIVVRSIWSSS-------GWLSKFN--S--------ELFMGVGMIDFAGS-------
-GVVHMTGGATALVAAIVLGARKGRFRD-EDGNPLPEPHSFPPHSVGLQMLGTFILWFGW
YGFNPG------------SALAITP----AGYGDVAAISAVTTTISAASGVVSAVFTNTL
IDYMKTGNIEYDLSMAMNGGLG
>44308660_3
FVYPVVVRAIWDGR-------GWLSAFN-TD--------NLFLGTGMIDFAGS-------
-GVVHMTGGATALVAAVILGPRKGRFYD-ADGN--ARLSDWPPHSVALQVLGTFILWFGW
YGFNPG------------SALAIND----VAYSDVAALSAVTTTIAAATGVVSSVFTNTV
WDYYSTGMIEYDLSFAMNGGLG
>103764379_1
FVYPVIVRSIWYGG-------GFLSAFNPDA--------SLQM----IDFAGS-------
-GVVHMTGGVTALIAAIVLGPRKGRFHD-EDGNPLMEPADWPAHSTSLQMLGTFILWFGW
YGFNPG------------SALAISP----DGYGDVAALSAVTTTISAASGAVSSVFTNTL
LDYFQTGHMEYDLCMAMNGGLG
>112761293_3
FVYPVVVRSIWSSY-------GFLSAFS-GS--------SINM----IDFAGS-------
-GVVHMTGGLTALIAAIVLGPRKGRFYD-ADGNPLMEPATWPAHSTAMQMLGTFILWFGW
YGFNPG------------SALKISP----DGYGDVAALSAVTTTISAASGVVSSVFTNTA
IDYFKNGTVEYDLSYAMNGGLG
>76117824_5
FVYPVVVRSIWSGT-------GFLSAFNPNA--------KMQM----IDFAGS-------
-GVVHMTGGFTALCAAIILGPRKGRFHD-ADGNPLMEPAEWPAHSTSLQMLGTFILWFGW
YGFNPG------------SALAISP----DGYGEVAALSAVTTTISAASGVVTSVFTNSL
IDYFRTGIMEYDLAYAMNGGLG
>115123273_4
FVYPVVVRAIWSSD-------GWLSKFN--D--------DLFLDVGMIDFAGS-------
-GVVHMTGGCTALVAAIVLGARKGRFYD-REGNPLAEAVSFPPHSVGLQMLGTFILWFGW
YGFNPG------------SALRISP----AGYGDVAALSAVTTTISAASGVVSSVFTNTL
IDYIKTGNVEYDLSFAMNGGLG
>83959189_6
FVYPVVVRSIWSSY-------GWLSAFNADA--------KFSM----IDFAGS-------
-GVVHMTGGLTALIAAIILGPRKGRFYD-ADGNPLMEPASWPAHSTGMQMLGTFILWFGW
YGFNPG------------SALAISP----AGYGDVAALSAVTTTIAAASGVVSSVFTNTA
IDYFQAGVVEYDLSFAMNGGLG
>44306779_2
FVYPVVVRSIWSSS-------GFLSAFNPDS--------SINM----IDFAGS-------
-GVVHMTGGLTALIAAIVLGPRKGRFYD-ADGNPLMEPATWPAHSTAMQMLGTFILWFGW
YGFNPG------------SALKISP----DGYGEIAALSAVTTTIAAASGVVSSVFTNTA
IDYFKNGTVEYDLSYAMNGGLG
>115085569_5
FVYPVVVRSIWSSY-------GFLSCFNDNS--------KFQM----IDFAGS-------
-GVVHMTGGVTALVAAIVLGPRKGRFYD-ADGNPLMEPATWPAHSTALQMLGTFILWFGW
YGFNPG------------SALAISP----AGYGDVAALSAVTTTIAAASGVVSSVFTNTA
LDYFRLGVVEYDLSYAMNGGLG
>110544041_2
FVYPVVVRSIWSSS-------GFLSAFNPDS--------SINM----IDFAGS-------
-GVVHMTGGLTALIAAIVLGPRKGRFYD-ADGNPLMEPATWPAHSTAMQMLGTFILWFGW
YGFNPG------------SALKISP----DGYGEIAALSAVTTTIAAASGVVSSVFTNTA
IDYFKNGTVEYDLSYAMNGGLG
>90457030_2
FVYPIVVRAIWSSD-------GWLSKFASED--------KLFMGIGMIDFAGS-------
-GVVHMTGGATALVAAIVLGARKGRFRD-EDGNPLMEAATFPPHSVGLQMLGTFILWFGW
YGFNPG------------SALAISP----SGYGDVAALSAVTTTIAAASGVVSSVFTNTL
VDYIKTGNIEYDLSMAMNGGLG
>98234701_1
FVYPVVVRAIWSSA-------GWLSKFAPEE--------KLFMGVGMIDFAGS-------
-GVVHMTGGATALVAAIILGARKGRFRD-EDGNPLAEAASFPPHSVGMQMLGTFILWFGW
YGFNPG------------SALAISP----AGYGDVAALSAVTTTIAAATGVVSSVFTNTL
LDYIQTGNVEYDLSFAMNGGLG
>84040335_5
FVYPVVVRQIWSSF-------GILSAFS--D--------KLLFDVGMIDFAGS-------
-GVVHMTGGLTALIAAIILGPRRGRFYD-ADGNKLLEPASWPAHSTGLQMLGTFILWFGW
YGFNPG------------SALAIDT----YGYADVAALSAVTTTIAAAAGVVSSVFTNTF
LDYRATGEVEYDLSFAMNGGLG
>97478323_3
FVYPVVVRQIWSSF-------GILSAFN--D--------KLLFDVGMIDFAGS-------
-GVVHMTGGLTALIAAIVLGPRKGRFYD-ADGNKLLEPASWPAHSTALQMLGTFILWFGW
YGFNPG------------SALAIDT----KTYADVAALSAVTTTIAAASGVVSSVFTNTF
LDYRATGEVEYDLSFAMNGGLG
>89580511_4
FVYPVVVRSIWSSH-------GFLSAFNPNG--------SLYM----IDFAGS-------
-GVVHMTGGLTALIAAIVLGPRRGRYYD-NDGNPLAEPSTWPAHSTALQILGTFILWFGW
YGFNPG------------SALLIST----SGYADVAALSAVTTTLSAASGVVSSVFTNTL
YDYYMTGHFEYDLSMAMNGGLG
>25188231_5
FVYPIVVRSIWSSS-------GWLSKFN--E--------ELFMGVGMIDFAGS-------
-GVVHMTGGATALVAAIVLGARKGRFRD-EDGNPLPEPHSFPPHSVGLQMLGTFILWFGW
YGFNPG------------SALAITP----AGYGDVAAISAVTTTISAASGVVSAVFTNTL
IDYIKTGNIEYDLSMAMNGGLG
>37540_4
FVYPVVVHAIWNGD-------GFISAFAD----------DPMRGVGMIDFAGS-------
-GVVHMTGGFTALVAAIILGPRIGRFYD-EDGNPLDKPKDFPPHSVALQVLGTFILWFGW
YGFNPG------------STLSISP----TGYGDVAALCAVTTTLSAAAGSVSAMFFDTL
LGYMSQGEAEYDLTMAMNGSLG
>115145104_5
FVYPIVVRSLWTDS-------GFLRNLWG-------------ENDGAVDFAGS-------
-GVVHLTGGYCALIAAILLGPRKGRFFDIRNGNPLDKPHPMPGHSVPLQALGTFTLWFGW
YGFNCG------------SAVTYKT----ADMFHAASYSVVNTTLSGAMAAITALFARLV
ISERRTGEITFDADATLNASLG
>98241195_1
FVYPVVVRSLWTDS-------GFLRNMWG-------------AGYGAVDFAGS-------
-GVVHLTGGYCALIAAILLGPRKGRFFDIRNGQVLDKPTPMPGHSVPLQALGTFTLWFGW
FGFNCG------------SAVTYKT----ADMFYAASYALVNTTLSGAMAAITALFTRLI
TSDRRTGEATFDVDATLNASLG
>26034_6
FVYPVVVHAIWNGN-------GFLTAF-KDE---------PLFGIGMIDFAGS-------
-GVVHMTGGITALAAAIILGPRLGRFYD-EDGNPLDTPVDFPAHSTALQVLGTFILWFGW
YGFNPG------------STLAISP----EGYGAIAALCAVTTTLSAASGCVSALFTDTI
LGMISEGEAEYDLTMAMNGSLG
>112129879_3
FVYPIVVRSIWSSE-------GFLTAFRD----------DALWGTGMIDFAGS-------
-GVVHMTGGATALVAAIVLGPRRGRFYD-EDGNVLETPVSFPAHSTALQVLGTFILWFGW
YGFNPG------------SALAIAN----PQSAATAALCAVTTTLSAASGAVVAMFFDSF
MDSRITGEVTYDLTMAMNGSLG
>116102354_3
FVYPVIVHCGWSGS-------GYLSAFVA----------DPVYGTGVIDFAGS-------
-GIVHMCGGVTALIAIWILGPRKGRFYD-EEGNPLPEPVSFPPNNVALQVLGTFILWTGW
YGFNPG------------SALMIYA----PGTHNVVGLCAITTTLSAAAGGFSALGFEFC
TNLLLTGEMEYDVTMAMNGILG
>116102353_6
FVYPVIVHCGWSGS-------GYLSAFVA----------DPVYGTGVIDFAGS-------
-GIVHMCGGVTALIAIWILGPRKGRFYD-EEGNPLPEPVSFPPNNVALQVLGTFILWTGW
YGFNPG------------SALMIYA----PGTHNVVGLCAITTTLSAAAGGFSALGFEFC
TNLLLTGEMEYDVTMAMNGILG
>116102352_3
FVYPVIVHCGWSGS-------GYLSAFVA----------DPVYGTGVIDFAGS-------
-GIVHMCGGVTALIAIWILGPRKGRFYD-EEGNPLPEPVSFPPNNVALQVLGTFILWTGW
YGFNPG------------SALMIYA----PGTHNVVGLCAITTTLSAAAGGFSALGFEFC
TNLLLTGEMEYDVTMAMNGILG
>89405634_1
IVYPVVVHAGWSSS-------GYISAFVA----------EPRGGTGAIDFAGS-------
-GIVHMTGGLSALVGIAILGPRNGRFYD-NDGNALPEPVTFPPNNVALQCLGTFILWFGW
YGFNPG------------SALAIYG----EGNHNIVGLCAATTTLAAASGGISALFFEFF
SNLMLTGEMEWDINVSMNGILG
>116102355_3
FVYPVIVHCGWSGS-------GYLSAFVA----------DPVYGTGVIDFAGS-------
-GIVHMCGGVTALIAIWILGPRKGRFYD-EEGNPLPEPVSFPPNNVALQVLGTFILWTGW
YGFNPG------------SALMIYA----PGTHNVVGLCAITTTLSAAAGGFSALGFEFC
TNLLLTGEMEYDVTMAMNGILG
>112333365_3
FVYPVIVHCGWSGS-------GYLSAFVA----------DPVYGTGVIDFAGS-------
-GIVHMCGGVTALIAIWILGPRKGRFYD-EEGNPLPEPVSFPPNNVALQVLGTFILWTGW
YGFNPG------------SALMIYA----PGTHNVVGLCAITTTLSAAAGGFSALGFEFC
TNLLLTGEMEYDVTMAMNGILG
>84067383_2
FVYPVVVRAIWG-E-------GFLSAFN-ST--------KLFMDIGMIDFAGS-------
-GVVHMTGGATALVAAVILGPRRGRFHD-EDGNPLSQPTSWPPHSVALQMLGTFILWFGW
YGFNPG------------SALAINS----VGAADVAALSAVTTTIAAASAGVSSLFTHCF
FEYRAQGFVEYDLSYAMNGVLG
>18655925_5
FVYPVVVRAIWG-E-------GFLSAFN-ST--------KLFMDIGMIDFAGS-------
-GVVHMTGGATALVAAVILGPRRGRFHD-EDGNPLSQPTSWPPHSVALQMLGTFILWFGW
YGFNPG------------SALAINS----VGAADVAALSAVTTTIAAASAGVSSLFTHCF
FEYRAQGFVEYDLSYAMNGVLG
>116439153_3
FVYPVVVHSTWASD-------GFLSAFNEAN---------RFMDQGVIDFAGS-------
-GVVHLTGGATALIAAIVLGPRTGRFHD-ENGNRLSTPNEMPGHNAALQVLGTFILWFGW
FGFNPG------------SALVAN------GAADVVGLCAVTTTIAAAAGCLSSMLTDSV
IEYLATGEVSYDLAMAMNGTLG
>4054759_3
FVYPIVVRSVWSPS-------GFISAFNP----------DPFRGVGMIDFAGS-------
-GVVHMTGGYTALIAAKILGARRGRFED-ADGNPLAEPASFPAHSVALQVLGTFILWFGW
YGFNPG------------SALYIST----AGYDDVAGLCAVTTTLAAAAGAISALVTDTT
FGYFKTGEAEYDLTYAMNGCLS
>97435943_1
FVYPVVVHGVWSPS-------GFLS-VHNAD---------PLWGSGMVDFAGG-------
-VVVHLTGGMTALIATKVLGSRTGRFYDLR-GNKLDKPKEFPGHSLPLQCLGTFILWFGW
YGFNAG------------SILSLTLD----DRYLIASHAAINTTLSAAAGCVAALFLSTV
VAEHYTGEVTFNLQYAMNGCLS
>25369696_4
FVYPVIVRSIWSSY-------GFLSAFNPDS--------KFQM----IDFAGS-------
-GVCHLTGGITALIAAIILGPRKGRFYD-DDGNPLMEPATWPAHSTSLQMLGTFTLWFGW
YGFNPG------------SALRISP----DGYGEVAALAAVTTTISAASGAVSSVFTNTA
IDYFQSGHCEYDLTFAMNGCLS
>35208005_6
FVYPTVVHAIWNAD-------GFLSAFN-S--------NAKLFGVGMIDFAGS-------
-GVVHMTGGATALVAAIVLGPRLGRFYD-EAGNPLDTPTDFHPHSVSLQVLGTFILWFGW
YGFNPG------------STLFIEG------YGQVAALCAVTTTLSAATGCASALFADTI
VGILSEGDAEYDLTMAMNGCLS
>1060015_1
FVYPVVVHAIWSGH-------GFLSGWN---ED---STMIKELGTGMIDFAGS-------
-GVVHMTGGLTALIAATILGSRTGRFYD-ADGNALDEPAEFAPHSVALQVLGTFVLWFGW
YGFNPG------------STLAISP----AGYPEMAALCAVTTTLAAACGCVSGLFFNFI
YTLVTTGEGVLDLTMAMNGCLS
>22831865_4
FVYPVVNHSVWNSN-------GFMNAFRE----------DALWGSGMVDFAGS-------
-GVVHMTGGCTALVAAIILGPRRGRFYD-NDGNVLPEPVSFPPHSVALQVLGTFILWFGW
YGFNPG------------STLGISG----TDYDDVSALCAVTTTIAAATGCVSALFTDSI
YGFIKTGEAEYDITYAMNGCLS
>25369697_4
FVYPVIVRSIWSSY-------GFLSAFNPDS--------KFQM----IDFAGS-------
-GVCHLTGGITALIAAIILGPRKGRFYD-DDGNPLMEPATWPAHSTSLQMLGTFTLWFGW
YGFNPG------------SALRISP----EGYGEVAALAAVTTTISAASGAVSSVFTNTA
IDYFQSGHCEYDLTFAMNGCLS
>45049339_1
FVYPVVVHMIWSSW-------GYLSAFN--SD--------PFLGSGMIDFAGS-------
-GVVHMTGGLSALLAAIVLGPRIGRFYD-SNGAPLETPKEMGSHNVSLQILGTFILWVGW
YGFNPG------------STLLMNN----SDHAGTAALCAATTTIAAATGCVSALFLNYC
FN-KDDGIAVFDLACAMNGCLS
>45083269_2
FVYPVVVRSIWSTT-------GFLTAFRD----------DAFRGVGMIDFAGS-------
-GVVHMTGGATALVAAKILGARRGRFED-ADGNPLPEPASFPAHSVALQVLGTFILWFGW
YGFNPG------------SALYISS----SGYADIAGLCAVTTTLAAAAGAITAMFTDTI
LGQMKTGEAEYDLTYAMNGCLS
>97435944_1
FVYPVVVHSVWSPS-------GFLS-VQNAD---------PLWGSGMVDFAGG-------
-AVVHLTGGMTALIATKVLGSRTGRFYDLR-GNKLDKPREFPGHSLSLQCLGTFILWFGW
YGFNAG------------SVLSLTLD----DRHLIASHAAINTALSAAAGCVAALFLSTV
VAEHYTGEVTFNLQYAMNGCLS
>63114022_2
FVYPVVVHAVWSSA-------GFLSSFNDVEGG---GKLIEEHGAGVIDFAGS-------
-GVVHMTGGVTALIAAAILGARKGRFHD-ADGNPLPEPHTFPPHSVSLQVLGTFILWFGW
YGFNPG------------STLGIN------GYGDTAALCAITTTLSAACGCVSGLFINFL
TTLIFDGEGVYDLTMAMNGCLS
>92840560_6
FVYPVVVHAIWNGN-------GFLSAFS----------DDPMLGIGMIDFAGS-------
-GVVHMTGGCTALVAAIILGPRIGRFYD-AEGNALPEPVDFPAHSVALQVLGTFILWFGW
YGFNPG------------STLAISP----DGYGAIAALCAVTTTLAAASGAVSALFIDTL
FGLMSTGEAEYDLTMAMNGCLS
>35215062_3
FVYPVVVHAIWNGN-------GFLTAFT----------EEPLFGIGMIDFAGS-------
-GVVHMTGGATALVAAIVLGPRTGRFYDKETGAPLETPADFPPHSVALQVLGTFILWFGW
YGFNPG------------STLGIIG------YGGITALCAVTTTLAAASGCVSALFIDTV
FGIITSGEPEYDLTMAMNGCLS
>112831612_2
FVYPVVVYSIWGSS-------GFLTAFN----------TEPLFEVGMHDFAGS-------
-GVVHMTGGATALIAAKILGPRIGRFYD-SDGHELPEPHDFPAHSVALQCLGTFILWVGW
YGFNPG------------STLYIAG----AGNGDVAALCAVTTTIAAASGAASALFTDMI
LSRRKTGETEYDITLCMNGCLS
>95414910_2
FVYPIVVRSVWSPS-------GFISAFNP----------DPFRGVGMIDFAGS-------
-GVVHMTGGYTALIAAKILGARRGRFED-ADGNPLAEPASFPAHSVALQVLGTFILWFGW
YGFNPG------------SALYIST----AGYDDVAGLCAVTTTLAAAAGAISALVTDTT
FGYFKTGEAEYDLTYAMNGCLS
>63112813_2
FVYPVVVHAFWSVE-------GFLNPFNQ----------SSLFGTGVLDFAGA-------
-GVVHVTGGVTAIIAVSILGPRKGRFTDAYTGEDIPNPKRVKGHSVSLQVLGTFILWFGW
YGFNMG------------STFSISSS-K---AGAVASLAGVCTTLAGASGCVTSMLWSTY
KNERITGETTFELIYALNGCLS
>3593_6
FVYPVVVHAIWNGN-------GFLSAFN----------SDPMLGIGMIDFAGS-------
-GVVHMTGGCTALVAAIILGPRIGRFYD-AEGNPLPEPVDFPPHSVALQVLGTFILWFGW
YGFNPG------------STLAISP----DGYGAIAALCAVTTTLAAASGAVSALFIDTL
MGLASTGEAEYDLTMAMNGCLS
>25189412_5
FVYPVVVHAIWNSA-------GFLSSFAD----------EPRSGVGMIDFAGS-------
-GVVHMTGGATALVAAIILGPRIGRFYD-ADGNPLEKPADFAPSSVALQMLGTFLLWFGW
YGFNPG------------STLAISP----PGYGDVAALCAVTTTLAAASGAVSSMFTDTL
LGFLTEGEAEYDVGCAMNGCLS
>72083067_1
FVYPVAVHSIWSAQ-------GFLS-VHNAA---------PLWGSGMVDFAGG-------
-AVVHLTGGMTALIATKILGSRTGRFYDLR-GNPLDKPNEFPGHSLSLQCLGTFILWFGW
YGFNAG------------SVLSLTLD----DRYLVTSHTAINTALSAAAGCVAALFLSTV
VAEHYTGEVTFNLQYAMNGCLS
>86461834_5
FVYPVVVHSIWSKS-------GFLS-AVAVD---------PLWGVGMVDFAGS-------
-TVVHITGGMTALIATMILGPRTGRFYDLR-GKPLAEPKEMTGHSLSLQCLGTFILWFGW
YGFNSG------------SIISLSLQ----DNYLVLSHTAVNTTLSAAAGCIAALFLSTI
ISERFTGEISFNLQYAMNGCLS
>63104867_3
FIYPVVVHAVWSQK-------GFLSPYID----------DVFLGTGVVDFAGS-------
-GVVHVTGGTAALVASYILGPRRGRFFDERTGERLANPKKVLGHSPSLQVMGTFILWFCW
YGFNPG------------SIGSIHMG------SSIAALAASTTTLAAAAAGITSLCVETM
INERRTGEATFELTSALNGCLS
>64598208_1
FVYPVVAHNIWSPN-------GFLSSKSVSE---------PLLGIGMIDFAGS-------
-GVVHVTGGCTALVATFLLGPRRGRFYDE-SGERLEEPKTFPGHSKSLQMLGTLILWFGW
YGFNAG------------SAVDIESD----LKPLVTAIATVNTTLSAAAAGVTALLINVL
YTERMTGEAIFNLSAAMNGCLS
>116188802_3
FVYPVVVRSIWSSD-------GFLTAFR----------DDAFRGIGVIDFAGS-------
-GVVHMTGGATALVAAIVLGPRRGRFYD-DDGNALETPKEFPAHSVALQVLGTFILWFGW
YGFNPG------------SALAIAN----DTSAHTAALCAVTTTLAAASGCITAMAFDSV
MEARVTGETSYDLTMAMNGALA
>113656764_4
FVYPVVAHSFWSTN-------GFLSN----------TTKDPLWGSGAIDLAGS-------
-GPVHMTGGVTALVMAIILGPRKGRFYDEA-GKPLEFPHKFPAHSVVLQFLGTFCLWFGW
YGFNPG------------STLTISS----KNMGNVASLAAVNTTLGAAAGALSALFTESL
LVYRVTGDVIYDTTATMNGCLT
>62556214_1
FVYPVCAHAFWSVN-------GFLSP----------FATEPLWGSGAIDLAGS-------
-APVHMCGGVAALVMAIFLGPRQGRFYDDN-GAPLEEPKPMGPHSVTLQFLGTFGLWFGW
YGFNPG------------STLKISS----GELGDVASLVAVNTTLGAAAAALSGLFTSTL
VDARKTGLYTYDTTAAMNGCLT
>113090586_5
FVYPVVAHAFWSPN-------GFLAN----------NARDPLWGSGAIDLAGS-------
-GPVHMVGGVTALVAAVILGPRIGRFYDRN-GNALEKPHDFPPHSVTLQFLGTFCLWFGW
YGFNPG------------SVFTIST----TDMGDVASLVTVNTTLGACAGALSAMFTSTF
FSERRTGTVSYDLGYTMNGCLT
>116395941_1
FVYPILAHAFWSPN-------GFLAN----------TAKEPLWGSGAIDLAGS-------
-GPVHMTGGVTALVAAIILGPRIGRFYDRN-GKLLDEPHNFAPHSVALQFLGTFCLWFGW
YGFNPG------------SVLLISS----ETMGDVASLVAVNTTLGACSGAISAMFTSTY
LSQRTTGSIAYDLGYTMNGCLT
>109099713_2
FVYPVCAHTFWSVN-------GFLSP----------LTAEPLWGSGAVDFAGS-------
-GPVHMCGGVAALVMTVVLGPRKGRFYDED-GVPLEEPKAMGPHSVALQFIGTFGLWFGW
YGFNPG------------STLMIST----AAKGQVASLVAVNTTLGAAAGALSGLFTSTI
IDERKTGIYQWDTTAAMNGCLT
>75498175_3
FVYPVCAHSFWSVN-------GFLSP----------FATEPLWGSGAIDLAGS-------
-APVHMCGGVAALVMAIILGPRRGRFYDDN-GVPLEEPKPMGPHSVTLQFLGTFGLWFGW
YGFNPG------------STIKISS----GELGDVASLVAVNTTLGAAAAALSGLFTSTL
IDARKTGLYTWDTTAAMNGCLT
>116146246_1
FVYPVVAHAFWSPN-------GIFAN----------NAKDPLWGSGAIDLAGS-------
-GPVHMTGGVTALVAAIILGPRIGRFYDRN-GNVLAEPHDFPPHSVALQFLGTFCLWFGW
YGFNPG------------SVFRISS----EGLGDVASLATVNTTLGACSGAISAMFTSTF
FSQRRTGSVSYDLGYTMNGCLT
>112357778_3
FVYPVVAHAFWSTN-------GFLSN----------GATDPLWGSGAIDLAGS-------
-GPVHMTGGV---IAAIILGPRLGRFYDED-GKPLDEPNDIPPHSVTLQFLGTFCLWFGW
YGFNPG------------STLAIAT----AESGNVAALVAVNTTLSACAGAISAMVISTL
IDLQYVGIAQWDLGYTMNGCLT
>64723745_5
FVYPVCAHAFWSVN-------GFLSP----------FATEPLWGSGAIDLAGS-------
-APVHMCGGVAALVMAIFLGPRQGRFYDDN-GAPLEEPKPMGPHSVTLQFLGTFGLWFGW
YGFNPG------------STLKISS----GELGDVASLVAVNTTLGAAAAALSGLFTSTL
VDARKTGLYTYDTTAAMNGCLT
>115121431_1
FVYPVVAHAFWSPN-------GFLSN----------ASKDPLWGSGAIDLAGS-------
-GPVHMTGGVTALVAAIVLGPRVGRFYDAN-GNVLEEPHDFPPHSVALQYLGTFCLWFGW
YGFNSG------------SVLSISS----ESLGDVASLVAVNTTLGACAGAVSAMVTSTI
LSKRKDGLISYDLGYTMNGCLT
>116395942_1
FVYPVLAHAFWSPN-------GFLAN----------TAKEPLWGSGAIDLAGS-------
-GPVHMTGGVTALVAAIILGPRIGRFYDRN-GKLLDEPHNFAPHSVALQFLGTFCLWFGW
YGFNPG------------SVLLISS----ETMGDVASLVAVNTTLGACSGAISAMFTSTY
LSQRTTGSIAYDLGYTMNGCLT
>112710822_3
FVYPVVAHSFWSTN-------GFLSN----------TTADPLWGSGAIDLAGS-------
-GPVHMTGGVTALVMAIILGPRKGRFYDDA-GIPLEFPHKFPAHSVVLQFLGTFCLWFGW
YGFNPG------------STLTISS----KNMGNVASLAAVNTTLGAAAGALSALFTETL
LVYRVTGDVIYDTTATMNGCLT
>116116593_2
FVYPVVAHSFWSVN-------GFLANGS--------VTDNPLLGVGAIDLAGS-------
-GPVHMTGGVTALVMAVILGPRKGRFYDDK-GVALLEPKEFTSHSAALQFLGTFALWFGW
YGFNPG------------STITISN----DSQGNVAALAAVNTTLAASSAAISAMFTSTL
IEYRISGRYTWDTTATMNGCLT
>112815555_3
FVYPVVAHSFWSVN-------GFLSA----------FAADPLWGTGVIDLAGC-------
-GAVHMTGGVCALVMGIILGPRKGRFHDED-GNALDEPASLGPHSVTLQFLGTFGLWFGW
YGFNPG------------STLMISS----AQLGDVASLVAVNTTLGAAGGALSGMFTSTV
VDERKTGIYSWDTTAAMNGCLT
>97446353_2
FVYPVCAHSFWSVN-------GFLSA----------ITAEPLWGSGAVDLAGS-------
-GPVHMCGGVAALVMAIVLGPRRGRFYDDQ-GVPLKAPKAMGPHSVSLQFIGTFALWFGW
YGFNPG------------STLMIST----AAKGKVASLVAVNTTLGAAAGALSGMFTSTI
LDERKTGVYQWDTTAAMNGCLT
>97446354_2
FVYPVCAHSFWSVN-------GFLSA----------ITAEPLWGSGAVDLAGS-------
-GPVHMCGGVAALVMAIVLGPRRGRFYDDQ-GVPLKAPKAMGPHSVSLQFIGTFALWFGW
YGFNPG------------STLMIST----AAKGKVASLVAVNTTLGAAAGALSGMFTSTI
LDERKTGVYQWDTTAAMNGCLT
>93171123_4
FVYPVVSHQIWSVN-------GFLSA----------FSAEPLWGNGVIDLAGS-------
-GTIHMTGGVAALAAALILGPRKGRFYDDE-GVALETPAEFGPHSVALQFLGTFCLWFGW
YGFNAG------------SVYSITA----YP--ETAALAVVNTTLAAATGAISAMFLESI
LHYRKTGFTTYDLEYAMNGCLT
>116116592_2
FVYPVVAHSFWSVN-------GFLANGS--------LTTKPLLGVGAIDLAGS-------
-GPVHMTGGVTALVMAIILGPRKGRFYDDK-GVALDEPKEFTSHSAALQFLGTFALWFGW
YGFNPG------------STITISS----DGQGNVAALAAVNTTLAASSAAISAMFTSTL
IEYRISGRYTWDTTATMNGCLT
>115119869_3
FVYPVVAHAFWSPN-------GFLAN----------NSRDPLWGSGAIDLAGS-------
-GPVHMTGGVTALVAAIVLGPRIGRFYDRN-GNALAEPHDFPPHSVALQFLGTFCLWFGW
YGFNPG------------SVLLISS----EGMGDVASLVTVNTTLGACAGALSAMFTSTF
FSERKTGTVSYDLGYTMNGCLT
>115075581_1
FVYPVVTHQIWSVN-------GFLSA----------YSADPLWGNGVIDLAGS-------
-GPVHMCGGVSALVAAIILGPRKGRFYDDD-GKPLETPAELGPHSVALQFLGTFCLWFGW
YGFNPC------------SVLKVTA----YP--ETAALVAVNTTLAAATGAISAMFLESF
LYNRKTGLTTYDLGYTMNGCLT
>112743436_6
FVYPILAHAFWSPN-------GFLAN----------HGKDPLWGSGAIDLAGS-------
-GPVHMTGGVTALVAAIILGPRIGRFYDRN-GKPLDEPHNFAPHSVALQFLGTFCLWFGW
YGFNPG------------SVLTIST----ESTGDVASLVAVNTTLGACAGAVSAMFTSTL
FANRKNGIVTYDLGYTMNGCLT
>112844909_1
FVYPVVAHAFWSPN-------GFLSN----------TSKDPLWGSGAVDLAGS-------
-GPVHMTGGVTALVAAIILGPRVGRFYDSN-GNVLAEPNDFAPHSVALQFLGTFCLWFGW
YGFNPG------------SVLLISS----EELGDVAGLVAVNTTLGACAGAVSAMFTSTF
LE-RKEGAMSYDLGYTMNGCLT
>5419828_6
FVYPVVAHSFWSVN-------GFLSA----------FAADPLWGVGVIDLAGC-------
-GAVHMTGGVAALVMGIILGPRKGRFHDEE-GNALDEPASLGPHSVTLQFLGTFGLWFGW
YGFNPG------------STLMIST----AKLGDVASLVAVNTTLGAAGGALSGMFTSTI
VDERKTGIYSWDTTAAMNGCLT
>116178374_4
FVYPVVAHAFWSPN-------GIFSN----------TSKDPLWGSGAVDLAGS-------
-GPVHMTGGVTALVAAIILGPRIGRFYDTN-GNPLKTPHDFTPHSVSLQFLGTFCLWFGW
YGFNPG------------SVLLIST----EEAGDVAGLVAVNTTLGACAGAFSAMFTSTL
FAYRANGEVSYDLGYTMNGCLT
>115249418_5
FVYPVVAHSFWSKN-------GFLANGA--------LRNDPLWGSGAIDLAGS-------
-GPVHMTGGVTALVMAIILGPRRGRFYDDN-GNPLDEPTEFAAHSVALQFLGTFALWFGW
YGFNPG------------STIQITT----EGYGNVAALAAVNTTLGAAAGALSAMFTSTF
FEYKRTGLVSWDTTATMNGCLT
>116434012_3
FVYPVAAHAYWSPN-------GFLSA----------GANDQLFGAGVIDLAGS-------
-GPVHMTGGVTALIAAIILGPRRGRFYDAQTGQPLEEPYNFPPHSVALQFLGTFCLWFGW
YGFNPG------------STLGIGT----ESLGDVASLVAVNTTLAACAGAISAMFTSTF
LDKMKTGIATYDVTYTMNGCLT
>101139722_2
FVYPIVVRAIWSSD-------GWLSKFASED--------KLFMGIGMIDFAGS-------
-GVVHMTGGATALVAAIVLGARKGRFRD-EDGNPLMEAATFPPHSVGLQMLGTFILWFGW
YGFNPG------------SALAITP----SGYADVAALSAVTTTIAAASGVVSSVFTNTL
IDYIRTGNVEYDISFAMNGGLS
>93179891_1
FVYPVVVRQIWSSF-------GILSAFN-SE--------KLLFDVGMIDFAGS-------
-GVVHMTGGCTALIAAIVLGARKGRFYD-ADGNKLLEPTSWPPHSVALQMLGTFILWFGW
YGFNPG------------SALAINT----KGYADVAALSAVTTTIAAAAGVISSVFSNTL
LDYTYTGEVMYDLSFAMNGGLS
>115163774_2
FVYPVVVRQIWSTY-------GILSAFN-PD--------KLLFGVGMIDFAGS-------
-GVVHMTGGCTALIAAIVLGARKGRFYD-RDGNQLAEPASWPAHSTALQMLGTFILWFGW
YGFNPG------------SALAIDT----YAYSDVAALSAVTTTISASGGVVSAVFAKSA
MDYTLTGVVEYDLSYAMNGGLS
>100068_6
FVYPVVVHAIWNSD-------GFLCAFKSE-------VDDRLLGVGMIDFAGS-------
-GVVHMTGGVTALVAAIILGPRIGRFYD-ADGNALPEPVSFPPHSVALQVLGTFLLWFGW
YGFNPG------------STLSISP----AGYGDVAALCAVTTTLAAATGAVSALFTDTI
IGMVTEGEAEYDLTMAMNGGLS
>44318793_2
FVYPVVVRQIWSSF-------GILSAFN-GE--------KLLFDVGMIDFAGS-------
-GVVHMTGGCTALIAAIVLGARKGRFRD-EDGNLLAEPKSWPPHSVALQMLGTFILWFGW
YGFNPG------------STLVIDS----KAYADVAALSAVTTTIAAASGVVSSVFTNTF
LDYTYTGEVMYDLSFAMNGGLS
>2635567_5
FVYPVVVRQIWSGV-------GILSAFN-GE--------KLLFDVGMIDFAGS-------
-GVVHMTGGCTALVAAIVLGARKGRFYD-RDGNKLREPAEFPGHSAALQMLGTFILWFGW
YGFNPG------------SALAIDT----QAYADVAALSAVTTTISAAAGVVSSVFVNSG
LDFAYTGVMEYDLSYAMNGGLS
>110506745_2
FVYPVVVRQIWSSF-------GILSAFN-GE--------KLLFDVGMIDFAGS-------
-GVVHMTGGCTALIAAIILGARKGRFRD-EDGNLLAEPKSWPPHSVALQMLGTFILWFGW
YGFNPG------------STLVIDT----KAYADVAALSAVTTTIAAASGVVSSVFTNTF
LDYTYTGEVMYDLSFAMNGGLS
>112850843_4
FVYPVVVRQIWSPF-------GVLSAFN-SE--------KLLFDVGMIDFAGS-------
-GVVHMTGGCTALIAAIVLGARKGRFHD-ADGHLLAEPASWPPHSVALQMLGTFILWFGW
YGFNPG------------SVLAIDT----KDYADVAALSAVTTTIAAASGVISSVFTNTF
LDYTYTGEVMYDLSYAMNGGLS
>19779111_1
FVYPLVVRSIWSSD-------GWLSAFN-SL--------SIFS---MIDFAGS-------
-GVVHMTGGMTALVAAIVLGPRKGRFYDTATGALLPEPQSFPPHSVALQMLGTFILWFGW
YGFNPG------------SALAIDT----VGYSDVAALSAVTTTIAAASGVVSSVFTKSI
YDYITTGLMEYDLSYAMNGGLS
>112341462_1
FVYPVVVYAIWGSS-------GILTAFN----------EDPFLGVGMVDFAGS-------
-GVVHMTGGCTALIAVIVLGPRKGRFHD-ADGNLLDEPVNFAPHSVALQVLGTFVLWFGW
YGFNPG------------SALMIGN----STSADVAALSAVTTTLAAASGAVSALFTDSI
IGRMNTGETEYDLTMCMNGCLA
>116105555_4
FVYPVVVHSVWSES-------GFLSAFNE----------DPLWGSGMIDYAGS-------
-GVVHVTGGLTAIIAAYISGPRKGRFHDKETGELLDEPVSFPPHSVSLQVLGTFILWFGW
YGFNCG------------SAKSIVQK------PTAVAIAAVSTTLGGSMGCVTSLLTRAI
LEKKKTGHVTYDLTCAMNGCLA
>33053762_1
FVYPVVVHSVWDSH-------GFLSVFN----------SDPLSGVGMIDFAGS-------
-GVVHMTGGCTALVAAIVLGARIGRFAD-QDGNPLDEPMVFKPHSVSLQMLGTFLLWFGW
YGFNPG------------STLGITS----IGYGDVAALCAVTTTLAAASGCVGALFISYV
ATQVTIGEEVLDVSMAMNGSLS
>112418342_3
FVYPVVSHAIWSPH-------GFLTSNIQKED--------PLFESGVVDFAGG-------
-GVVHLVGGCTALFATMILGPRRGRFHDDE-GRKLDKPNNFPGHSIALQMLGSFILWFGW
YGFNSG------------SALITSSK----ERGKLVALSAVNTTLSGGAAGLTALFVNLF
ILERRLGEPIFDLKMAMNGSLS
>62756662_6
FIYPVVVHSIWDSH-------GFMSTGN----------DNPLFDIGMIDFAGS-------
-GVVHMTGGCAALVAASILGPRLGRFHD-QNGQELDPPQVFEPHSVTLQVLGTFILWFGW
YGFNPG------------SALGVSA----VGIDQVIALSAVTTTMAAASGLMSGLFVNYI
MFYHYEGQGVFDLTAAMNGLLS
>85013213_1
FVYPVVSHAIWSKE-------GFLTSHTDAEN--------KLFGSGVVDFAGG-------
-GVVHLVGGCTALFATIILGPRRGRFHDDE-GRKLEKPRAFPGHSIALQMLGSFILWFGW
YGFNSG------------SALIAPTH----ERGRLVALSAVNTTLSGGMAGLVALFVNLF
ILERRLGEPIFDLRMAMNGSLS
>63291718_2
FIYPVVVHSIWDSH-------GFLSTMN----------DNPLLDIGMIDFAGS-------
-GVVHLTGGVAALAATIVLGPRLGRFYD-QDGNLLSEPATFEPHSVALQVIGTFILWFGW
YGFNPG------------SALAISV----EGSDQVIALCAVTTTMAAAAGLWSGIFIDYI
IALYIDGEAIFDLTMAMNGLLS
>134256_3
FVYPVVVHAIWNGD-------GFLSAFA----------DEPMMGIGMIDFAGS-------
-GVVHMTGGCTALVAAIILGPRVGRFYD-ADGNVLPEPVSFPPHSVALQVLGTFILWFGW
YGFNPG------------STLAISP----DGYGAIAALCAVTTTLSAASGAVSALFIDTV
FGMMSTGEAEYDLTMAMNGSLS
>116717289_5
FVYPVVSHAIWSPH-------GFLTSNIQNEN--------PLFGSGVVDFAGG-------
-GVVHLVGGCTALFATMILGPRRGRFHDNE-GRKLDKPNNFPGHSIALQMLGSFILWFGW
YGFNSG------------SALITSSH----ERGKLVALCAVNTTLSGGAGGLTALFVNLL
ILERRLGEPIFDLKMAMNGSLS
>5328328_6
FVYPVVVHAVWSGN-------GFLSSFNGSDEG---SALYRHFDTGMIDFAGS-------
-GVVHLTGGLTALIAATVLGPRAGRFYD-SDGNALDEPHSFPPHSVALQVLGTFILWFGW
YGFNPG------------STLAISP----AGYGEIAGLCAITTTLAAACGCVSALVCNFF
FTMMKDGEGVYDLTMAMNGSLS
>113641718_2
FVYPVVSHAIWSPH-------GFLTSNIQKED--------PLFGSGVVDFAGG-------
-GVVHLVGGCTALFATMILGPRRGRFHDDE-GRKLDKPNNFPGHSIALQMLGSFILWFGW
YGFNSG------------SALITSSK----ERGKLVALSAVNTTLSGGAAGLTALFVNLF
ILERRLGEPIFDLKMAMNGSLS
>64597779_2
FVYPVVVHAIWNSA-------GFLSAFAG----------EPLRGVGMIDFAGS-------
-GVVHMTGGMTALVAAIILGPRIGRFYD-EDGNPLDQPTSFPPHSVALQVLGTFILWFGW
YGFNPG------------STLAISA----SGYGDIAALCAVTTTLSAASGSVSALFTDTF
LGFLSEGEAEYDLTMAMNGSLS
>62817736_6
FVYPVVVHSVWDSH-------GFLSVAN----------SDPLRGVGMIDFAGS-------
-GVVHMTGGCTALVAAIVLGARIGRFAD-QDGNPLDEPMTFKPHSVSLQMLGTFLLWFGW
YGFNPG------------STLGITP----IGYGDVAALCAVTTTLAAASGCVGALLFSYV
ATQVTIGEEVLDLSMAMNGSLS
>89404301_3
FTYPIVAHSVWSNN-------GFLS-TANEN---------PLLNIGMVDFAGS-------
-GVVHLTGGTTALIAAWVLGSRRGRFFDIHTGKPLLTPRKFKGHSISLQLLGTMCLWFGW
YGFNPG------------SALLISDS-R--YRGKVAALAAVNTSLAASAGGITALVANLF
FEERKTGEYNFDLVVTMNGVLS
>112421585_2
FVYPVIVRAIWSDY-------GYLNFERG-------ILFGKDVHIGMLDFAGG-------
-GVVHVTGGFTALVATKILGPRSGRFFD-IRGRKLDPPKSFPGNSASLQVLGTFILWLGW
YGFNCG------------SIIFISIGSATTNNSIIASITAVNTTLSASGGCVSALFTKVI
RTQIRTGEGTFDLVTALMGTLS
>114933016_3
FVYPVVAHAFWSTN-------GFLAN----------VNAEPLWGSGAIDFAGS-------
-GPVHLLGGFTALMAAIILGPRIGRFNDND-GTPLEVPNDIPGHSTPLAVLGTFALWFGW
YGFNPG------------STFSTSS----AAAGEVAALVTVNTTLAACAGAVSALFTSTF
INYRTEGVHTYDLAYTMNGLLT
>97504342_4
FVYPVAAHAFWSTK-------GFLGN----------CSYEPLFGSGAIDFAGC-------
-GPVHMLGGVTALMAAIVLGPRLGRFHDDH-GQPLDVPNDIPGHSTPLAILGTFALWFGW
YGFNPG------------STFSASN----AASGETAALVAVNTTLAACAGAVSAMFFSTM
LNYRVEGVHTYDLAYTMNGLLT
>109172928_5
FAYPVVAHAFWSTN-------GFLAN----------TNPEPLWGSGAIDFAGS-------
-GPVHMMGGVTALMAAIVLGPRLGRFYDED-GEPLETPNDIPGHSTPLAILGTFALWFGW
YGFNPG------------STFGVST----SDLGETAALVAVNTTLAACAGAVSAMFTSTW
LGYRSTGLHTYDLAYTMNGLLT
>113642303_4
FVYPVVAHAFWSTN-------GFLAN----------VNAEPLWGSGVIDFAGS-------
-GPVHLLGGFTALMAAIVLGPRIGRFNDDD-GTPLEEPNDIAGHSTPLAVLGTFALWFGW
YGFNPG------------STFSASS----AAAGEVAALVTVNTTLAACAGAVSAMFTSTF
INYRTEGVHTYDLAYTMNGLLT
>109119016_4
FAYPVVAHAFWSTN-------GFLAN----------TNAEPLWGSGAIDFAGS-------
-GPVHMMGGVTALMAAIVLGPRMGRFYDDD-GTPLETPNDIPGHSTPLAILGTFALWFGW
YGFNPG------------STFGVST----ADMGEVAALVAVNTTLAACAGALSAMFTSTW
IGYRSSGLHTYDLAYTMNGLLT
>112743374_1
FVYPVVAHAFWSTN-------GFLAN----------VNAEPLWGSGAIDFAGS-------
-GPVHLLGGFTALMAAIVLGPRIGRFSDDD-GTPLEEPNDIAGHSTPLAVLGTFALWFGW
YGFNPG------------STFSAST----AAAGEVAALVTVNTTLAACAGAVSAMFTSTF
INYRTEGVHTYDLAYTMNGLLT
>115728935_2
FVYPVVAHAFWSTN-------GFLAN----------TNAEPLWNSGAIDFAGS-------
-GPVHMLGGVTALMAAIVLGPRLGRFHDDD-GQVLEVPNDIPGHSTPLAILGTFALWFGW
YGFNPG------------STFSAST----AVAGEVAALVAVNTTLAAAAGAISAMFTSTY
FNYRIEGVHTYDVAYTMNGLLT
>115661039_6
FAYPVVAHAFWSTN-------GFLSN----------MNPEPLWGSGALDFAGS-------
-GPVHMMGGVTALMAAIVLGPRLGRFYDDN-GAPLEEPVDIPGHSTPLAILGTFALWFGW
YGFNPG------------STFGVSS----ANLGEVAALVAVNTTLAACAGALSALFTSTW
LDYRSTGIHTYDIAYTMNGLLT
>109082064_5
FAYPVVAHAFWSTH-------GFLAN----------MNDEPLWGSGAIDFAGS-------
-GPVHMMGGVTALMAAIVLGPRLGRFYDEN-GAPLETAVDIPGHSTPLAILGTFALWFGW
YGFNPG------------STFGVSS----KDAGEVAALVAVNTTLAACSGALSAMFTSTW
MDYRSTGLHTYDVAYTMNGLLT
>75609189_3
FAYPIVAHAFWSTN-------GFLAN----------AATEPLWGSGALDFAGS-------
-GPVHMVGGVAALMAAIVLGPRLGRFYDED-GTPLETPADIPGHSTPLAMLGTFALWFGW
YGFNPG------------STFGVSS----TNAGEVAALVAVNTTLAACSGALSALFTSTW
IDYRSTGLHSYDVAYTMNGLLT
>112314137_5
FVYPVAAHAFWSKK-------GFLGN----------CSYEPLFGSGAIDFAGC-------
-GPVHMLGGVTALMAAIVLGPRLGRFTDDR-GQPLDVPNDIPGHSTPLAILGTFALWFGW
YGFNPG------------STFSASN----AASGETAALVAVNTTLAACAGAVSAMFFSTM
LNYRVEGVHTYDLAYTMNGLLT
>42882333_1
FVYPVVVHSIWSSN-------GFLTAFRS----------DALNDIGVIDFAGS-------
-GVVHMTGGVTALIAAIVLGPRRGRFHD-ADGNLLETPAEFPPHSVALQILGTFILWFGW
YGFNPG------------SALTIDN----SASADTAALCAVTTTIAAACGCVTCMFTDTI
IDMMATGEASYDLTMAMNGSLA
>5351206_1
FVYPIIAHNIWSIN-------GFLTAVR----------VNPLFGVGMIDFAGS-------
-GVVHVTGGFTALIASKILGPRKGRFDE---VKGVGMARRIEGNSSALQALGTLILWFGW
YGFNCG------------SIHQVST----AEHAIIASLSAVNTTLGAAAGGLTSLAVSAF
MSRRQTGETSYDLSDVLNGLLA
>54292941_1
FVYPVVTRAFWATQ-------GWGSAFRSTGD--------RMFNVGMIDFAGS-------
-GVVHLTGGSTALVAAIVLGPRLGRFKD-ASGKKLVRPADMGSHSVTLQVLGTFILWFGW
YGFNPV------------STLIQST----AKAAEVSALCAVTTTLSAATAGMSSLLLRYL
LS-DDG---LLDITALTNGILA
>116191157_5
FVYPVVARSIWSGN-------GFLTAFHP----------DPFMGTGMIDFAGS-------
-GVVHMTGGATALIAAIILGPRTGRFYD-ADGQALEEPANFAGHSSALSVLGTFILWVGW
YGFNPG------------SSLAIAN----QESASVAALCAVTTTMSAAAGGISSMATDTL
LGLLTTGETEYDVTCAMNGVLA
>44517800_1
FVYPVVVHSVWSPQ-------GFLS-AWSVN---------PLWGVGTIDFAGS-------
-LVVHSTGGTTALIATYLLGPRRGRFHDHR-GNALKIPKEFPRHSVALQMLGTFILWFGW
YGFNCG------------SAQSITGP----YQNQIVSLVAVNTTLSAASACIAALATNYL
YVERKTGEGSFSLTFAMNGTLA
>112788140_1
FVYPVIVHWVWSDN-------GFLS-YSVDD---------PLWGTGVIDCAGS-------
-LVVHITGGMTALIATKILGSRKGRFTHEITGEKLRKPNPMHGHSTSLQMLGTFILWFAW
FGFNAG------------SVMNNGNS-------RVMSVALVNTMLSAATAGITALFTDLI
LTERMTGESIYNIKCGMNGCIS
>112948999_3
FVYPVVAHWIWSKN-------GYLS-YLLEE---------PLFGIGMIDLAGS-------
-GVVHVTGGLTAAIASKILGPRKGRFYDEETGEILREAKSMPGHSKSLQMLGTFILWFSW
FGFNAG------------SVVARPDD-E--LKPRLVETAVINTALSAASSGVTALCVNLI
ITERRTGEAVYSLTYAMNGVIS
