# Supplementary material for: Meta-Omics Reveals Genetic Flexibility of Diatom Nitrogen Transporters in Response to Environmental Changes
Source: Mol Biol Evol. 2019 Jul 1;36(11):2522–35. doi: 10.1093/molbev/msz157 (PMC6805229; doi:10.1093/molbev/msz157)
Supplement: msz157_Supplementary_Data [file msz157_supplementary_data.zip › Busseni_SM_DataFileS8_Alignment DiNRT2.txt]

>45044202_3
AWRTVCIVPAVIGFASGVAVYFISD-----------DAPKGN-YKDLKKKGL--------
------------MPEVSAAASFRSGAFNFN------TWVLFLQYGCCFGVELTMNNAAAI
YFKDA---FGLSTESAAAIASIFGWMNLFARGLG-----GWSSDKLNIK-YGMRGRLWVQ
TILLL----LEGAMVLIFANTK-SLGVSIFVMVLFSVFVQGA
>62160156_3
AWRTVSIVPAVVGFATGFTILKISD-----------DCPKGN-YKEMKENGI--------
------------MQEVSAASSFRDGAMNFN------TWLLFIQYGCCFGVELTMNNAAAT
YFKGE---FDLTTESAAAIASIFGWMNLFARGLG-----GFTSDKFNQK-LGMRGRLIWQ
TICLL----IEGVMVLIFAQTK-SLGVAIFILVIFSSFVQAA
>62160157_3
AWRTVSIVPAVVGFATGFTILKISD-----------DCPKGN-YKEMKENGI--------
------------MQEVSAASSFRDGAMNFN------TWLLFIQYGCCFGVELTMNNAAAT
YFKGE---FDLTTESAAAIASIFGWMNLFARGLG-----GFTSDKFNQK-LGMRGRLIWQ
TICLL----IEGVMVLIFAQTK-SLGVAIFILVIFSSFVQAA
>16182_6
AWRTVCIVPAVFAFTLGFFVLRISD-----------DCPKGN-YREMQKNGI--------
------------MQEVSAASSFRQGAMNVN------TWLLFIQYACCFGVELTMNNASAT
YFKEE---FELSTESAAAIASIFGWMNLFARGLG-----GFTSDKFNAK-MGMRGRLIWQ
TTCLL----IEGVMVLIFAQTK-NLAVAIIILIIFSSFVQAA
>45846523_4
AWRTVCIVPAVVGFLTGVVVYFISD-----------DAPKGN-YSEMKKNGT--------
------------MQAVSAAASFRSGALNVN------TWILFIQYACCFGVELTMNNAAAL
YFREE---FDQTTESAAAIASIFGWMNLFARGLG-----GFMSDKLNAK-MGMRGRLITQ
TFLLT----VEGVLIFVFSRSD-NLTTSIIIMVFFSIMVQGA
>44462_5
AWRSVSVVPSVVAFTTGILVYKFSD-----------DAPKGN-YAEMKKLGT--------
------------MQEVSAATSFRTGAFNLN------TWLLFIQYACCFGVELTMNNATAL
YFREQ---FKQSTESAAAIASIFGWMNLFARGLG-----GFFSDAMNKK-MGMRGRLWAQ
TICLI----GEGILVLVFANTK-TLGLSITIMICFSIFVQAA
>56517_3
AWRSVCVVPAVFAFGLGFTVLRISD-----------DCPKGN-YKEMQQNGI--------
------------MPEVSAAASFRQGAMNFN------TWLLFIQYACCFGVELTMNNASAT
YFKEE---FKLTTESAAAIASIFGWMNLFARGLG-----GFTSDKFNAK-MGMRGRLIWQ
TVCLL----IEGVMVLIFAQTK-NLAVAIVILVIFSSFVQAA
>43009982_1
AWRTVCIVPAVFAFTLGFFVLRISD-----------DCPKGN-YREMQKNGI--------
------------MQEVSAASSFRQGAMNFN------TWLLFIQYACCFGVELTMNNASAT
YFKEE---FELSTESAAAIASIFGWMNLFARGLG-----GFTSDKFNSK-MGMRGRLIWQ
TTCLL----IEGVMVLIFAQTK-NLAVAIIILVIFSSFVQAA
>1090351_6
AWRTVCLVPAVVAFTIGYLIMKISD-----------DCPKGN-YKDMKEKGI--------
------------MNEVSASASFRDGAMNFN------TWLLFIQYGCCFGVELTMNNASAT
YFKEE---FDLSTESASAIASIFGWMNLFARGLG-----GFTSDKFNAK-MGMRGRLYWQ
TICLL----IEGIMVLIFANTT-NLGVSIFILVIFSSFVQAA
>64335854_4
AWRTVSIVPACVGMLTGFTIMRISD-----------DCPKGN-YKEMKENGI--------
------------MQEVSAAASFRDGALNFN------TWLLFIQYGCCFGVELTMNNASAS
YFKEE---FKLTTESAAAIASIFGWMNLFARGVG-----GFCSDKMNAK-MGMRGRLITQ
TFLLT----IEGIMVLIFAQTK-SLGLAIFILVVFSSMVQAA
>36508572_5
AWRSVNIVPAVVGFLTGIAVYCFSD-----------DAPKGQ-YKELKKHGV--------
------------MPEVSAAASFRDGAFNIN------TWLLFIQYACCFGVELTMNNAAAL
YFREE---FDQNTESAAAIASIFGWMNLFARGFG-----GFLSDKFNAR-MGMKGRLLIH
TICLA----AEGGMVLIFANSK-SLVFAIILMVFFSIFVQAA
>36508573_5
AWRSVNIVPAVVGFLTGIAVYCFSD-----------DAPKGQ-YKELKKHGV--------
------------MPEVSAAASFRDGAFNIN------TWLLFIQYACCFGVELTMNNAAAL
YFREE---FDQNTESAAAIASIFGWMNLFARGFG-----GFLSDKFNAR-MGMKGRLLIH
TICLA----AEGGMVLIFANSK-SLVFAIILMVFFSIFVQAA
>64589107_1
AWRTVSIVPACVGMITGFTILKISD-----------DSPNGN-YKELKEHGV--------
------------MQEVSAAASFRTGALNFN------TWLLFIQYGCSFGVELTMNNAAAT
YFKEE---FKLNTESAAAIASIFGWMNLFARGLG-----GFTSDKFNSK-MGMRGRLIWQ
TICLA----IESVTILLFAETK-NLGLAIFILVIFSSFVQAA
>413294_4
AWRTVCIVPAVFAFCLGFTILKISD-----------DCPKGN-YKEMQKSGI--------
------------MAEVSAAASFRQGAMNVN------TWLLFIQYACCFGVELTMNNASAT
YFKEE---FELTTESAAAIASIFGWMNLFARGLG-----GFTSDKFNAK-MGMRGRLIWQ
TICLL----IEGIMVLIFAETK-NLAVAIIILVIFSSFVQAA
>64297613_6
AWRTVSIVPACVGILTGFTIMKISD-----------DCPKGN-YKEMKENGI--------
------------MQEVSAAASFRDGALNFN------TWLLFIQYGCCFGVELTMNNASAS
YFKEE---FKLTTESAAAIASIFGWMNLFARGVG-----GFCSDKMNAK-MGMRGRLLTQ
TFLLT----VEGILVLIFAQTK-SLGLAIFVLVIFSSMVQAA
>89383029_3
AWRSVSVVPAVVAFTLGVLIYNYSD-----------DAPKGN-YTELKKHGA--------
------------MAEVSAAASFRTGATNIN------TWFLFVQYACCFGVELTMNNAAAL
YFKDE---FNQTTEKAAAYASIFGWMNLFARGLG-----GFISDGANAK-MGMRGRLWTQ
SILLL----FEGVLVLVFANTN-SLGTAIIVMVFFSLFVQAA
>4991_1
AWRSVCVVPAAVGAASGAIVYFIAD-----------DAPKGN-YKEMKRHGT--------
------------MPEVSAAASFRSGAMNFN------SWLLFIQYGCCFGVELTMNNAAAL
YFAET---FGVSTEAAAAIASIFGWMNLFARGLG-----GYCSDKLSLK-LGMQGRLLTQ
FFLLL----LEGLMVFIFNRTK-SLTASIVVMVFFSIFVQAC
>52390910_6
AWRSVCAVPAFVVLCWAGTMIFISD-----------DSPKGN-YDKLQRTGA--------
------------MKKVSAKSSFGLAAKNLN------TWLLFCQYGCSFGVELTMNNAAAL
YFRDD---LGQTVEGAAAIASIFGFMNLFARGLG-----GFLSDKMNSK-FSMRGRLWVQ
VILMA----LEGAMIIVFSRME-SLATAIITMTIFSVFVQAC
>93205542_5
AWRTVCIVPAVVAAATGFTILRIAD-----------DCPKGN-YKELKENGT--------
------------MAEVSATASFRDGALNFN------TWLLFIQYACCFGVELTMNNASAL
YFKEE---FALTTESAAAIASIFGWMNLFARGLG-----GFASDKLNSK-MGMRGRLIVQ
AVTLM----VEGVMVLIFANTK-NLGFAIFILVIFSSFVQAA
>41232559_1
AWRTVAIVPAVFGFLTGFTIIRISD-----------DCPKGN-YKDMKEKGI--------
------------MPEVSATSSFRDGALNFN------TWLLFIQYGCCFGVELTMNNASAT
YFKET---FKLTTEEAAAIASIFGWMNLFARGLG-----GFTSDIFNSR-MGMRGRLIWQ
TVCLL----IEGIMVLIFAQTN-SLGLAIFILVIFSSFVQAA
>64640210_6
AWRTVCIVPAVVAAGTGFTILRISD-----------DCPKGN-YKELKENGA--------
------------MAEVSASASFRDGAMNFN------TWLLFLQYACCFGVELTMNNASAL
YFKEE---FALTTETAAAIASIFGWMNLFARGLG-----GFASDKLNSK-MGMKGRLIVQ
IVTLL----VEGVMVLIFANTK-NLGLAIFILVIFSSFVQAA
>64640209_4
AWRTVCIVPAVVAAGTGFTILRISD-----------DCPKGN-YKELKENGA--------
------------MAEVSASASFRDGAMNFN------TWLLFLQYACCFGVELTMNNASAL
YFKEE---FALTTETAAAIASIFGWMNLFARGLG-----GFASDKLNSK-MGMKGRLIVQ
IVTLL----VEGVMVLIFANTK-NLGLAIFILVIFSSFVQAA
>64365087_4
AWRTVCIVPAVVAAGTGFTILRISD-----------DCPKGN-YKELKENGA--------
------------MAEVSASASFRDGAMNFN------TWLLFIQYACCFGVELTMNNASAL
YFKEE---FALTTETAAAIASIFGWMNLFARGLG-----GFASDKLNSR-MGMKGRLMVQ
IVTLL----VEGVMVLIFANTK-NLGLAIFILVIFSSFVQAA
>64365088_5
AWRTVCIVPAVVAAGTGFTILRISD-----------DCPKGN-YKELKENGA--------
------------MAEVSASASFRDGAMNFN------TWLLFIQYACCFGVELTMNNASAL
YFKEE---FALTTETAAAIASIFGWMNLFARGLG-----GFASDKLNSR-MGMKGRLMVQ
IVTLL----VEGVMVLIFANTK-NLGLAIFILVIFSSFVQAA
>64627975_5
AWRTVSIVPACVGMLTGIAVLFVSD-----------DAPKGN-YSEMKKNGI--------
------------MPAVSASASFRQGALDFN------TWILFIQYACCFGVELTMNNAAAT
YFQDQ---FKQTTESAAALASIFGWMNLFARGIG-----GYFSDKANAK-MGMRGRLYWQ
SILLL----LEGIMVFFFAITK-NLGLAIFIMVLFSTFVQAA
>18686219_1
AWRTVCVVPAVVAFATGVTLYFISD-----------DAPKGN-YAEMKKNGT--------
------------MSEVSAAASFRSGAFNFN------TWILFLQYACCFGVELTMNNAAAI
YFADQ---FGQSTESAGAIASIFGWMNLFARGLG-----GFLSDKLNAK-MGMRGRILAL
TVTLL----AEGALVFVFANTT-NLTAAIVCMVFFSVFVQAA
>83291884_3
AWRTVCIVPAVIGFASGVAVYFISD-----------DAPKGN-YKDLKKKGL--------
------------MPEVSAAASFRSGALNFN------TWVLFLQYGCCFGVELTMNNAAAL
YFKDA---FGLSTESAAAIASIFGWMNLFARGLG-----GWLSDKLNTK-YGMRGRLWAQ
TILLL----FEGIMVLIFANTK-SLGVSIFVMVLFSVFVQGA
>44363861_5
AWRSVCIIPAIIAAISGIVTYFISD-----------DAPKGN-YSELKRQGK--------
------------MKEVSATRSFRSGSMDLN------TWILFFQYACCFGVELTMNNAATL
YFVDE---FRLSTEKAAAIASIFGWMNVFARGLG-----GYCSDKAGSS-FGMRGRLWVN
TLFLL----VEGILVLAFSRTQ-SLVGSIFVLIFFSVCVQAA
>97567333_6
AWRVVCVIPAVVAAASGIITYFISD-----------DCPKGN-YSEMKKAGT--------
------------MQEVSAAASFRSGAGNLN------TWILFIQYACCFGVELTMNNAAAI
YFVDA---FGQSTESAAAIASIFGWMNLFARGIG-----GWASDKLNAS-MGMRGRIIVQ
TVCLL----VEGVLVFVFVRSP-SLSGSIIVLVFFSTFVQAA
>36531355_3
AWRTVCIVPAVFAFFLGFTVLKISD-----------DCPKGN-YKEMQKNGI--------
------------MAEVSATASFRQGAMNVN------TWLLFIQYACCFGVELTMNNASAT
YFKEE---FELTTESAAAIASIFGWMNLFARGLG-----GFTSDKFNAK-MGMRGRLIWQ
TICLL----IEGIMVLIFAQTK-NLAVAIVILVIFSSFVQAA
>35222760_5
AWRTVCIVPAVFAFFLGFTVLKISD-----------DCPKGN-YKEMQKNGI--------
------------MAEVSATASFRQGAMNVN------TWLLFIQYACCFGVELTMNNASAT
YFKEE---FELTTESAAAIASIFGWMNLFARGLG-----GFTSDKFNAK-MGMRGRLIWQ
TICLL----IEGIMVLIFAQTK-NLAVAIVILVIFSSFVQAA
>1055820_6
AWRTVSIVPAVVGFGTGVMIYMISD-----------DAPKGN-YSELKKQGQ--------
------------MAEVSAGASFRQGAMNIN------TWFLFIQYACCFGVELTMNNAAAL
YFKDK---FELTTESAAAIASIFGFMNLFARGLG-----GFLSDVGNKY-MGMRGRLWAQ
TVCLI----AEGVLVLVFAQTN-SLGAAITVMVFFSLFVQAA
>23277257_2
AWRTVCVVPAAVAFTTGIVIKYISD-----------DAPRGN-YADLKKHGV--------
------------MAEVSAAASFRSGAMNIN------TWILFIQYGCCFGVELTMNNAAAL
YFRDE---FGLSTESAAAIASIFGFMNLFARGLG-----GWASDWGNKK-MGMRGRLIAL
GVMLL----AEGLLIFGFTYSN-SLTLAIVIMVFFSLFVQAA
>25331352_5
AWRTVSIVPACVGFATGFTILKISD-----------DCPKGN-YKEMKQNGI--------
------------MQEVSAASSFRDGALNFN------TWLLFIQYGCCFGVELTMNNAAAT
YFKGE---FDLTTESAAAIASIFGWMNLFARGLG-----GFTSDKFNSK-MGMRGRLIWQ
TVCLL----IEGAMVLVFAQTK-SLGFAIFILVIFSSFVQAA
>64599447_5
AWRTVSIVPAIVGFATGFTIIRISD-----------DCPKGN-YKEMKENGI--------
------------MQEVSAAASFRDGALNFN------TWLLFIQYGCCFGVELTMNNASAS
YFKEE---FKQTTETAAAIASIFGWMNLFARGVG-----GFVSDKMNSK-MGMRGRLITQ
AILLT----IEGVMVLIFSRTK-SLGLAIFVLVIFSSMVQAA
>44334880_1
AWRTVCIVPAAVGFATGIVVYFISD-----------DAPKGN-YSEMKKNGT--------
------------MPQVSAAASFRSGAMNIN------TWILFIQYGCSFGVELTMNNAAAL
YFREV---FDQSTESAAAIASIFGWMNLFARGLG-----GYMSDKLNAS-MGMRGRLITQ
AILLA----VEGVLVFVFSRSD-SLTASIVTMVFFSIMVQGA
>116413368_4
AWRTVSIVPATTAVITGIIIYFVSD-----------DTPQGN-YIELKKQKTS-------
------------TSSTDMTTTFWVGVNNRN------TWILFFQYFCCFGVELTMNNAAAL
YFHER---FGQNTENAAAIASIFGWMNLFARALG-----GTLSDFMNTK-MGMKGRIIVL
TFCLI----MEGLLVFVFANTT-NLIGSIVSMIFLSIFVTAA
>44061330_6
AWRIVCVIPAVVAASSGIFTYFISD-----------DAPKGN-YSDMKKQGT--------
------------MQEISAAASFRSGAGNIN------TWILFVQYACSFGVELTMNNAAAL
YFVEN---FGLSTEAAAAIASIFGWMNLFARGLG-----GYASDKLNAR-IGMRGRIWVH
AIFLV----LEGILVLVFVRTP-SLAGSIVVLVFFSTCVQAA
>92606813_2
AWRTVNLVPAVVAFLTGIMIYKVSD-----------DSPKGN-YSEMKKHGT--------
------------MAEVSAAQSFRQGACNLN------TWLLFVQYGCCFGVELTMNNAAAL
YFAEE---FGLSTEEAGAIASIFGWMNLFARGVG-----GWLSDFLNKK-MGMKGRLWAQ
LILLL----GEGALVLVFANTS-SLGAAIAVMVFFSAFVQAA
>6414_3
AWRSVNVIPAAVGFVTGICVYCFSD-----------DAPKGQ-YKDLKKYGQ--------
------------MPEVSAAASFRDGALNFN------TWLLFIQYACCFGVELTMNNAAAL
YFREE---FDQSTESAAAIASIFGWMNLFARGFG-----GYLSDKFNAR-MGMKGRLIIH
TICLA----AEGGLVLVFANSK-SLVFAIILMVFFSVFVQAA
>34053_3
AWRSVSVVPAIVAFATGVTILYISD-----------DAPKGN-YKEMKKNGT--------
------------MPNVSASASFRTGACDIN------TWLLFIQYACCFGVELTMNNAAAL
YFKEV---FELTTESAAAIASIFGWMNLFARGCG-----GYISDKFNAK-MGMRGRLIWQ
TTCLL----LEGIMVLIFANSN-KLGAAIFIMVIFSLFVQAA
>83738_2
AWRTVCIVPAVFAFILGFFVLRISD-----------DCPKGN-YREMQKNGI--------
------------MQEVSAASSFR----NFN------TWLLFIQYACCFGVELTMNNASAT
YFKEE---FELTTESAAAIASIFGWMNLFARGLG-----GFTSDKFNAK-MGMRGRLIWQ
TTCLL----IEGVMVLIFAQTK-NLAVAIIILVIFSSFVQAA
>101134330_2
AWRTVCIVPACVSLLVGVTIYYISD-----------DAPKGN-YTELKKRGI--------
------------MQNVSAAASFRQGALNIN------SWILFIQYGCCFGVELTMNNAAAL
YFVEE---FGQTTESASAIASIFGWMNLFARGVG-----GFCSDKMNAK-MGMKGRLLTQ
VGLLT----LEGIMIFIFSRSN-TLTTAIVTMVFFSAFVQAC
>48491804_1
AWRVVCVIPAIVAAGSGIITYFIAD-----------DCPKGN-YSEMKKNGT--------
------------MQEVSAAASFRSGAGNLN------TWILFIQYACCFGVELTMNNAAAI
YFVDA---FGQTTESAAAIASIFGWMNLFARGIG-----GWASDKLNTA-MGMRGRIIVQ
TVCLL----AEGILVFVFVRTT-NLAGSIIVLVFFSTFVQAA
>76284_2
AWRTVSIVPAVVAFVFGIFVIKNSD-----------DSPKGN-YKDLMKSGL--------
------------MANVSASASFRKGALNLN------TWLLFVQYACCFGVELTMNNAAAL
YFKEK---FDLTTEAAAAVASLFGWMNLFARGLG-----GYASDKMNAS-SGMRGRLWTQ
TILLL----GEGLLVLVFANSE-TFIMAMVAMILFSLAVQAA
>1429526_1
SWRTVCIIPAVVTAISALWIIKNTD-----------DAPKGN-FYEMKMNGA--------
------------MPTISAASSFRDGAYNLN------TWILFFQYACCFGVELTMNNAAAL
YFKEE---FGQSTESAAAIASIFGWMNLFARGLG-----GFMSDKMSAK-MGMKGRLIAQ
SLCLF----IEGVMVLIFARSD-NLGVAIFILVLFSTFVQAA
>116447980_1
AWRTVCIFPALLGFITAYCVIKFTD-----------DSPKGN-YSKLKKKKQ--------
------------MGDTNIAKSFCDATLDFN------TWLLFVQYACCFGVEITMNNAAAL
YFKDR---FLLTTEAAAAIASIFGWMNLFARSLG-----GFLSDKANAR-WGMRGRLAWQ
SFVLL----VEGAMVIIFANSA-TLSSSICILVLFSIFVQAA
>112893941_5
AWRTACVFPAFLGLVTSYCVVKFTD-----------DSPKGN-FSKLKKQKV--------
------------RQDVNVFSVFKAGACNYN------TWLIFIQYACCFGVEITMNNAAAL
YFSDK---FLLSTEKAAAIASIFGWMNLFARGLG-----GFISDHMNAK-YGLRGRLFWQ
SFVLI----IEGSLVIVFAHAG-TLATAIAVLIFFSIFVQAA
>64742696_3
AWRHVSLVPACVAFVTGIVMFLSSD-----------DAPKGN-YKEMKQQGT--------
------------MAEVSAAASFRSGACNFN------TWLLFLQYGCCFGVELTMNNAAAL
YFNEK---FGLSTEEAAAIASIFGWMNLFARGLG-----GFASDKMSAR-MGMKGRLYAQ
LIMLV----AEGALVLVFAHTD-DLTSAIIVMVFFSMFVQAA
>93205298_6
AWRSVSVVPAVVGFSLGVMIYFVSD-----------DSPTGN-YIDKKKHGT--------
------------MPEVSAASSFSQGAFNIN------TWLLFVQYACCFGVELTMNNAAAL
YFKDE---FGQSTESAAAIASIFGWMNLFARGAG-----GFISDGLNAK-MGMRGRLLAQ
SVLLL----GEGIMVLIFANTG-SLGLAIFIMIIFSLFVQAA
>90536026_6
AWRSVSVVPAVVGFSLGVMIYFVSD-----------DSPTGN-YIDKKKHGT--------
------------MPEVSAASSFSQGAFNIN------TWLLFVQYACCFGVELTMNNAAAL
YFKDE---FGQSTESAAAIASIFGWMNLFARGAG-----GFISDGLNAK-MGMRGRLLAQ
SVLLL----GEGIMVLIFANTG-SLGLAIFIMIIFSLFVQAA
>94505348_4
AWRTVCVVPACVAFLSGLMVYCFAD-----------DAPKGN-YKDLRKNGL--------
------------MPEVSAAASFRDGALNLN------TWILFIQYACCFGVELTMNNAAAL
YFREE---FDQTTESAAAIASIFGWMNLFARGLG-----GFLSDKFNAK-MGMRGRLIIH
SICLA----AEGGMVLIFANSN-SLVFAIILMVFFSMFVQAA
>202827_1
AWRTVCIVPAVFAFCLGFTVLKISD-----------DCPKGN-YKEMQKNGI--------
------------MAEVSAAASFRQGAMNVN------TWLLFIQYACCFGVELTMNNASAT
YFKEE---FELTTESAAAIASIFGWMNLFARGLG-----GFTSDKFNAK-MGMRGRLIWQ
TTCLL----IEGIMVLIFAQTK-NLAVAIIILVIFSSFVQAA
>84471756_6
AWRTVTLVPSFVAFCTGIIIQLTSD-----------DCPKGN-YKDLKKTGD--------
------------MPEISAAASFRGGAINFN------TWILFIQYACCFGVELTVNNAAVT
YFTNPDK-YDLSIESASAIASIFGFMNLFARGLG-----GWTSDKASAK-MNMRGRILVQ
ALLLI----LEGACIFIFAETN-NLAASIVMLTIFSIFVQGA
>6412_3
AWRSVNVIPAAVGFVTGICVYCFSD-----------DAPKGQ-YKDLKKYGQ--------
------------MPEVSAAASFRDGALNFN------TWLLFIQYACCFGVELTMNNAAAL
YFREE---FDQSTESAAAIASIFGWMNLFARGFG-----GYLSDKFNAR-MGMKGRLIIH
TICLA----AEGGLVLVFANSK-SLVFAIILMVFFSVFVQAA
>112909489_1
AWRTACVVPASLGLVTAFCVILYTD-----------DSPKGN-FSKLKKQKA--------
------------IKDVNVFQVFKVGACNYN------TWLIFVQYACCFGVEITMNNAAAM
YFADK---FFLSTEKAAAIASIFGWMNLFARGLG-----GFISDKMNAK-YGLRGRLAWQ
SFVLL----IEGCLVIIFAHAG-TLAGSIAVLVFFSIFVQAA
>219741_5
AWRTVCIVPATIGFMTGVAVYFISD-----------DAPKGN-YSEMKKNGT--------
------------MPQVSAAASFRSGAMNFN------TWILFIQYACCFGVELTMNNAAAL
YFREE---FDQTTESAAAIASIFGWMNLFARGLG-----GYMSDKLNAK-MGMRGRLVTQ
AFLLG----VEGVLVFVFSRSE-SLTASIVTMVFFSIMVQGA
>53462545_2
AWRSVCAVPAFVVIVWSLMMVFISD-----------DAPKGN-YAKLQKTGA--------
------------MSKVSATTSFKYAARNWN------TWILFVQYGCSFGVELTMNNAAAL
YFRES---LGQTVESAAAIASIFGFMNLFARGLG-----GYLSDRMNAK-FSMRGRLCVQ
MILMA----LEGAFIIVFSRTN-NLGGAIATMTVFSVFVQAC
>35183197_4
AWRTVAIVPAIFGFLTGFTIIRISD-----------DCPKGN-YKDMKEKGI--------
------------MPEVSASSSFRDGALNFN------TWLLFIQYGCCFGVELTMNNASAT
YFKET---FKLTTEEAAAIASIFGWMNLFARGLG-----GFASDKFNSS-MGMRGRLIWQ
TTTLL----IEGIMVLIFAQTN-SLGLAIFILVIFSSFVQAA
>93230856_3
AWRSVSVVPAVVGFGLGVMIYFVSD-----------DAPKGN-YTDMKKHGT--------
------------MPEVSAASSFQSGACNVN------TWLLFIQYACCFGVELTMNNAAAL
YFKDE---FGQNTEQAAAIASIFGWMNLFARGMG-----GFISDGLNAK-MGMRGRLLAQ
SVLLL----GEGIMVLIFANTN-TLGIAIFVMVIFSLFVQAA
>94771417_1
AWRTVCVVPAAVAFTTGIVIKYISD-----------DAPRGN-YADLKKHGV--------
------------MAQVSAAASFRSGAMNIN------TWILFIQYGCCFGVELTMNNAAAL
YFRDE---FGLSTESAAAIASIFGFMNLFARGLG-----GWASDWGNKK-WGMRGRLIAL
GGMLL----AEGVLIFGFTYSN-SLALAIVIMVFFSLFVQAA
>45103458_2
AWRSVSIVPAAVAFCFGIAVLNYSD-----------DCPKGN-YKDLMKSGV--------
------------MGNVSASASFRAGAFNLN------TWYLFFQYACCFGVELTMNNAAAL
YFRER---FDLSTEQAAAIASLFGWMNLFARGLG-----GYYSDKMNAK-SGMHGRLWAQ
TWLLL----GEGLMVLVFANSN-SFFSATGFMVIFSLFVQGA
>63244599_3
AWRTVCVIPAVVTAFTAWWILGHSE-----------DSPKGN-YWELKENGA--------
------------MPSISATNSFREGAYNVN------TWILFVQYACCFGVELTMNNAAAL
YFKEE---FDQSTEEAAAIASLFGWMNLFARGLG-----GYFSDKGNAK-MGMKGRLIVQ
TVCLF----MEGFLVIIFAQST-ELWLAILLMVIFSLFVQAA
>62525634_2
AWRTVCVFPAVVAILAAIWIWFYSE-----------DTPHGD-YRTMRNKGWIN------
-------------DEKSAGQNLMAAAKNHN------SWIMFLQYATTSGVEVTFLNAASK
YFQDE---FGQSTETAALIASGVGWVNLFATGIG-----GYVADLSYQK-KGMRGRMLWQ
FLCIF----VQGILTMVFSSIN-NLGLSIFMLIITAIFVEFS
>89408130_3
AWRSVSIVPAVVAFCFGIAVLNYSD-----------DCPKGN-YKDLMKSGV--------
------------MGNVSASASFRAGAFNLN------TWYLFFQYACCFGVELTMNNAAAL
YFRER---FDLSTEQAAAIASLFGWMNLFARGLG-----GYYSDKMNAK-SGMHGRLWAQ
TWLLL----GEGLMVLVFANSN-SFFSATCFMVIFSLFVQGA
>5980671_1
AWRTVSIVPAIVAAGSGILVYFISD-----------DAPKGN-YAEMKKQGI--------
------------MQEVSAAASFRSGALNIN------TWILFIQYACCFGVELTMNNAAAL
YFTEK---FNQSTESAAAIASIFGWMNLFARGIG-----GYTSDKLNEK-MGMRGRVWAQ
SFFLL----AEGILVLVFARTN-DIVPSIIVLVFFSTCVQAA
>94470505_2
AWRSVNVVPAVVGFLTGVAVYCFSD-----------DAPKGQ-YKDLKKHGV--------
------------MPEVSAAASFRDGALNIN------TWLLFIQYACCFGVELTMNNAAAL
YFREE---FDQTTESAAAIASIFGWMNLFARGFG-----GFLSDKFNAR-MGMKGRLLIH
TICLA----AEGGMVLVFANSK-SLVFAIILMVFFSIFVQAA
>1110878_4
AWRTVCVVPAVVTAFTAWWILGHSE-----------DSPKGN-YWELKENGA--------
------------MPSISATNSFREGAYNVN------TWILFVQYACCFGVELTMNNAAAL
YFKEE---FDQSTEEAAAIASLFGWMNLFARGLG-----GYFSDKGNAK-MGMKGRLIVQ
TVCLF----MEGFLVIIFAQST-ELWLAILLMVIFSLFVQAA
>128910_4
AWRTVCIVPAVFAFGLGFIMLKISD-----------DCPKGN-YKEMQKNGI--------
------------MAEVSAASSFRQGATNFN------TWLLFVQYACCFGVELTMNNASAT
YFKEE---FELSTESAAAIASIFGWMNLFARGLG-----GFTSDKFNAK-MGMRGRLIWQ
TICLL----IEGVMVLIFAQTK-NLAVAIIILVIFSSFVQAA
>53390245_4
AWRSVCAVPAFVVLVWCCVMIFISD-----------DCPKGN-YAKLRKVGA--------
------------MQKKSASTSFKEGGKHLN------TWILFVQYACCFGVELTMNNAAAL
YFKES---LGQTVESAAAIASIFGFMNLFARGLG-----GWLSDKINRK-YSMRGRLWVQ
IVLMA----FEGAFIIIFSRTN-DLAGAIITMTIFSVFVQAC
>18807810_3
AWRTVCIIPAIVAFAWGITIYNISD-----------DQPKGN-YNELREHGT--------
------------ITHVSASDSFRSGAFNLN------TWILFVQYACCFGVELTMNNASAS
YFVNE---FGQSTEKAAAIASIFGWMNLFARGLG-----GYMSDTMSER-MGMRGRLWVQ
TITLF----AEGCLVLVFANTT-SLGMAICIMVVFSVFVQAA
>90356653_3
AWRTVCVIPAIVAFGHGLCIYFFSD-----------DAPKGN-YDELKKYGN--------
------------MPEISAAASFRTGAFNLN------TWFLFIQYACCFGVELTMNNAAAL
YFKDE---FGQSTESAAAIASIFGWMNLFARGLG-----GYVSDIMNAK-CGMRGRLWAQ
TIFLA----AEGALVLIFANSN-SLGGAIVIMVFFSLFVQAA
>64742695_3
AWRHVSLVPACVAFVTGIVMFLSSD-----------DAPKGN-YKEMKQQGT--------
------------MAEVSAAASFRSGACNFN------TWLLFLQYGCCFGVELTMNNAAAL
YFNEK---FGLSTEEAAAIASIFGWMNLFARGLG-----GFASDKMSAR-MGMKGRLYAQ
LIMLI----AEGALVLVFAHTD-DLTSAIVVMVFFSMFVQAA
>36510493_4
SWRTVCVIPAIVTMLTALWIIWNSD-----------DAPKGN-YYEMKMHGA--------
------------MPAISAANSFREGAYNMN------TWVLFVQYACCFGVELTMNNAAAL
YFKEE---FGQSTESAAAIASIFGWMNLFARGLG-----GYLSDKMSAR-MGMKGRLIAQ
TLCLF----FEGVMVLIFANST-NLGFAIVILVFFSVFVQAA
>1081834_6
AWRSVNIVPAIVGFLTGIAVYCFSD-----------DAPKGQ-YKELKKHGV--------
------------MPEVSAAASFRDGAFNIN------TWLLFIQYACCFGVELTMNNAAAL
YFREE---FDQNTESAAAIASIFGWMNLFARGFG-----GFLSDKFNAR-MGMKGRLLIH
TICLA----AEGGMVLIFANSK-SLVFAIILMVFFSIFVQAA
>112789100_5
AWRTACVFPAFLGLVTSYCVVMYTD-----------DSPKGN-FSKLKKQKV--------
------------RQDVNVFKVFKAGAYNFN------TWLIFIQYACCFGVEITMNNAAAL
YFSDR---FMLSTEKAAAIASIFGWMNLFARGLG-----GFISDKMNAR-YGLRGRLFWQ
SFVLI----IEGSLVIVFAHAG-TLATAIVVLVGFSIFVQAA
>44067762_4
AWRTVSIIPAFIGFMSGVAVYFISD-----------DAPKGN-YKDLKKNGL--------
------------MPEVSAAASFRTGALNLN------TWVLFLQYGCCFGVELTMNNAAAL
YFKDR---FGQTTESAAAIASLFGWMNLFARGLG-----GYLSDKCNAK-YGMRGRLWIH
TLLLL----FEGVMVLIFANTA-KLGVAIFVMVLFSVFVQGA
>49670395_3
AWRTVCIVPAAVSVIVGVTIYFISD-----------DAPKGN-YKELKEKGI--------
------------MQNVSAAASFRQGALNMN------SWILFIQYGCCFGVELTMNNAAAL
YFVEE---FGQTTESASAIASIFGWMNLFARGVG-----GFCSDKMSAK-MGMKGRLITQ
VALLS----LEGIMIFIFSRSS-SLTASIVTMVFFSAFVQAC
>6413_3
AWRSVNVIPAAVGFVTGICVYCFSD-----------DAPKGQ-YKDLKKYGQ--------
------------MPEVSAAASFRDGALNFN------TWLLFIQYACCFGVELTMNNAAAL
YFREE---FDQSTESAAAIASIFGWMNLFARGFG-----GYLSDKFNAR-MGMKGRLIIH
TICLA----AEGGLVLVFANSK-SLVFAIILMVFFSVFVQAA
>45112029_5
AWRTVSIVPACIGFASGVIVFFISD-----------DAPKGN-YSELKKKGM--------
------------MPEVSAAASFRTGALNLN------TWILFIQYGCCFGVELTMNNAAAL
YFKDV---FGQTTEGAAAIASIFGWMNLFARGLG-----GYLSDKANAK-AGMRGRLWVH
TILLL----FEGVMVLIFANTK-NLGVSIFIMVLFSLFVQGA
>45027507_2
AWRSVCAVPAFIVIIWSVVMVKISD-----------DAPKGN-YHKLIATGA--------
------------KKKVNAKASFAHAGKNLN------TWILFVQYACSFGVELTMNNAAAL
YFRDT---LGESVESAAAIASIFGFMNLFARGLG-----GYLSDRVNKK-YSMRGRLWVQ
IGLMA----IEGALIIVFSRTN-DLAGAIITMTIFSIFVQAC
>36544487_6
AWRTVCIIPAIVSFASGVATYYISD-----------DAPKGN-YSEMKKNGT--------
------------MKEVSAAASFRSGALNIN------TWLLFIQYACCFGVELTMNNAAAL
YFVDR---FEQSTEAAAAIASIFGWMNLFARGMG-----GYSSDWANKK-LGMRGRLWVH
TIFLL----IEGILVLVFVRTD-SLPASIVVLVFFSVCVQAA
>50465214_4
AWRSVSVVPAVVAIGIAMMIYFCSD-----------DAPKGN-YSELKKHGV--------
------------MAEVSAAASFRSGALNFN------TWILFIQYACCFGVELTMNNAAAL
YFKET---FGQSTESAAAIASIFGWMNLFARGLG-----GALSDKMNAK-MGMRGRLWAQ
TILLF----CEGALVLVFANTG-TLGASITVMVFFSLFVQAA
>29088_2
SWRTVCIVPAVVAFTTGFTIMRISD-----------DCPKGN-YSDLKKKGL--------
------------MPEISASSSFRQGACNLN------TWLLFIQYGCCFGVELTMNNAASK
YFQDV---FLLETESASAIASIFGWMNLFARGLG-----GFASDKSNSK-MGMRGRLWWQ
SICLI----IEGACVLWFSVTE-NLGLAIFILVIFSSFVQAA
>96979164_4
AWRTVSVIPALLAFVSGIMIYKISD-----------DCPKGQ-YSQLKKHGC--------
------------MIERSTVSFFREGVCNIN------TWILCLQYACCFGIELTMDNAIAL
YFKDK---FDLSTETAAALASIFGWLNIFARALG-----GYCSDKADFY-CGMRGRLWLQ
TGLLV----AEGTLALFFAQTN-TIASAVIVMFFFSLFVQAA
>116447979_1
AWRTVCIFPALLGFITAYCVIKFTD-----------DSPKGN-YSKLKKKKQ--------
------------MGDTNMAKSFCDATLDFN------TWLLFVQYACCFGVEITMNNAAAL
YFKDK---FLLSTESAAAIASIFGWMNLFARSLG-----GFLSDKANAR-WGMRGRLGWQ
SFVLL----VEGAMVIVFANSE-TLSSSISVLVLFSIFVQAA
>36537692_6
AWRTVSVIPAVVAFSSGVATYYIAD-----------DAPKGN-YADMKKNGT--------
------------MQEVSAAASFRNGAMNIN------TWLLFIQYACCFGVELTMNNAAAL
YFVDR---FGQTTEAAAAIASIFGWMNLFARGMG-----GYASDKMNAK-MGMRGRLWAH
TIFLL----FEGILVLVFVRSN-TLPGSIVVLVFFSVCVQAA
>1081835_5
AWRSVNIVPAIVGFLTGIAVYCFSD-----------DAPKGQ-YKDLKKHGV--------
------------MPEVSAAASFRDGALNLN------TWLLFIQYACCFGVELTMNNAAAL
YFREE---FDQTTESAAAIASIFGWMNLFARGFG-----GFLSDKFNAR-MGMKGRLLIH
TICLA----AEGGMVLVFANSN-SLVFAIILMVFFSIFVQAA
>72848512_1
AWRTVTLVPAVFANILAVLIYKYGD-----------DSPKGN-YKELEAHGC--------
------------AERIKAKTSFKRASTQFN------TWLLHIQYGCCFGVELTMNNAAAL
YFKDE---FGLSTESAAAIASIFGWMNIFARGLG-----GLLSDKLNKR-MGMRGRLLTQ
TILLF----LEGIFVFIFAHSG-SLAGSIVALVFFSILVQAA
>53386804_1
AWRSVCAVPAFVVLCWAGTMIFISD-----------DSPKGN-YDKLQRTGA--------
------------MKKVSAKSSFGLAAKNLN------TWLLFCQYGCSFGVELTMNNAAAL
YFRDD---LGQTVEGAAAIASIFGFMNLFARGLG-----GFLSDKMNSK-FSMRGRLWVQ
VILMA----LEGAMIIVFSRME-SLATAIITMTIFSVFVQAC
>98302011_6
AWRTVCIIPAVVAATSGIITYFISD-----------DAPKGN-YADMKKQGTYFISDDAP
KGNYADMKKQGQMQEVSAAASFRSGAGNLN------TWVLFLQYACSFGVELTMNNAAAL
YFVDQ---FGQSTEGAAAIASIFGWMNLFARGLG-----GYSSDKLNAK-YGMRGRLWVH
SMFLL----IEGILVFVFARTD-NLAGSIIVLVFFSTCVQSA
>1132490_1
AWRTVAIVPACVGFATGFTILRISD-----------DCPKGN-YKDMKEKGI--------
------------MPEISASSSFRDGALNFN------TWLLFIQYGCCFGVELTMNNASAT
YFKET---FDLTTESAAAIASIFGWMNLFARGLG-----GFTSDIFNSK-MGMRGRLIWQ
TVCLL----IEGVMVLIFANTN-SLGLSIFILVIFSSFVQAA
>18872_1
AWRTVAIVPAVVGFATGFTILRISD-----------DCPKGN-YKDMKEKGI--------
------------MPEVSATSSFRDGALNFN------TWLLFIQYGCCFGVELTMNNASAT
YFKET---FELTTESAAAIASIFGWMNLFARGLG-----GFTSDIFNRN-MGMRGRLIWQ
TICLL----IEGAMVLVFANTN-SLGLAIFILVIFSSFVQAA
>1066763_1
AWRTVAIVPAVVGFATGFTILKISD-----------DCPKGN-YKDMKEKGI--------
------------MPEISASSSFRDGALNLN------TWLLFIQYGCCFGVELTMNNASAT
YFKET---FELSTESAAAIASIFGWMNLFARGLG-----GFTSDIFNRR-MGMRGRLIWQ
TICLL----IEGAMVLVFASTN-SLGLSIFILVIFSSFVQAA
>64895350_5
AWRTVSIIPAIVGFGTGVMIYMISD-----------DAPKGN-YADLKKHGQ--------
------------MAEVSAGASFRQGAFNIN------TWLLFIQYACCFGVELTMNNAAAL
YFKDK---FELTTESAAAIASIFGFMNLFARGLG-----GFLSDVGNKY-YGMRGRLWAQ
TICLL----AEGILVLVFAQTN-SLGAAITVMVFFSLFVQAA
>64742724_5
AWRTVSIVPAIVGFGTGVMIYMISD-----------DAPKGN-YSELKKHGQ--------
------------MAEISAGASFRQGALNLN------TWFMFIQYACCFGVELTMNNAAAL
YFKDK---FELTTETAAAIASIFGFMNLFARGLG-----GFLSDVGNKY-YGMRGRLWAQ
TLCLL----FEGILVLVFAQTN-TLGAAITVMVFFSLFVQAA
>64635941_1
AWRTVCIVPAVVAFGTGFLVIRISD-----------DCPKGN-YKDMKANGI--------
------------MTEVSASASFRAGATNFN------TWLLFIQYACCFGVELTMNNAASM
YFQDE---FGLNTESASAIASIFGWMNLFARGVG-----GFVSDKANAK-MGMRGRLIWQ
STCLV----IEGIMILLFSRTT-NLGLSIFILVIFSSFVQAA
>8399_3
AWRTVAIVPAVVGFATGFTILRISD-----------DCPKGN-YKDMKEKGI--------
------------MPEVSATSSFRDGALNFN------TWLLFIQYGCCFGVELTMNNASAT
YFKET---FELSTESAAAIASIFGWMNLFARGLG-----GFTSDIFNRN-MGMRGRLIWQ
TVCLL----IEGAMVLVFASTK-SLGLSIFILVIFSSFVQAA
>18871_1
AWRTVAIVPAVVGFATGFTILRISD-----------DCPKGN-YKDMKEKGI--------
------------MPEVSATSSFRDGALNFN------TWLLFIQYGCCFGVELTMNNASAT
YFKET---FELTTESAAAIASIFGWMNLFARGLG-----GFTSDIFNRN-MGMRGRLIWQ
TICLL----IEGAMVLVFANTN-SLGLAIFILVIFSSFVQAA
>1091105_6
AWRTVSIVPAVVGFGTGVMIYLISD-----------DAPKGN-YTELKKHGQ--------
------------MAEVSAGASFRQGALNLN------TWFMFIQYACCFGVELTMNNAAAL
YFKEK---FELTTETAAAIASIFGFMNLFARGLG-----GFLSDVGNKY-YGMRGRLWAQ
TLCLL----FEGILVLVFAQTN-SLGAAITVMVFFSLFVQAA
>91067175_4
AWRSVCVVPAVVAFSFGFLVLKISDSFGFLVLKISDDCPKGN-YKEMKEKGI--------
------------MTEVSASASFRDGAMNFN------TWLLFIQYACCFGVELTMNNASAT
YFREE---FGQSTESAAAIASIFGWMNLFARGLG-----GFTSDKFNAK-MGMRGRLIWQ
TVCLL----IEGGMVLIFANTT-NLAGAIVVLIVFSSFVQAA
>64783947_5
AWRWVSVVPAVVAFGTGVMIYYISD-----------DSPKGN-YNELKKQGQ--------
------------MADISAAASFRQGALNFN------TWILFIQYACCFGVELTMNNAAAL
YFKDQ---FDQTTETAAAIASIFGFMNLFARGLG-----GFFSDIGNKH-MGMKGRIIAQ
TFCLV----VEGALVLVFAQTQ-TLGAAIAVMVFFSLFVQAA
>2410195_3
AWRTVAIVPAIVGFATGFTILRISD-----------DCPKGN-YKDMKEKGI--------
------------MPEVSATSSFRDGALNIN------TWLLFIQYGCCFGVELTMNNASAT
YFKET---FELTTESAAAIASIFGWMNLFARGLG-----GFTSDIFNSK-MGMRGRLIWQ
TICLL----IEGAMVLVFASTN-TLGLAIFILVIFSSFVQAA
>50479391_5
AWRTVCVVPAVVAFSIGVFIYYKSD-----------DSPKGN-YNELKKNGA--------
------------MAEVSAAASFRDGALNLN------TWFLFIQYACCFGVELTMNNAAAL
YFKEE---FELTTEEAAAIASIFGWMNLFARGLG-----GYFSDKANAR-MGMKGRLWTQ
TIFLL----CEGALVLVFANTN-DLTGAIIVMVFFSLFVQAA
>64797155_6
AWRTVCIVPACVGLLTGVTIMKISD-----------DAPKGN-YNEMKKNGT--------
------------MAEVSAGASFRTGAMNVN------TWLLFIQYACCFGVELTMNNAAAS
YFKST---FELTTESAAAIASLFGWMNLFARGVG-----GFLSDKANGK-MGMRGRLWVQ
TICLL----IEGVMVLIFANTK-SLGLAIFIMVIFSSFVQAA
>44322110_5
AWRTVCIVPAVVGFCLGFLIIKVSD-----------DAPKGN-YNEMKKNGT--------
------------MPEVSASASFRSGAMNLN------TWVLFLQYACCFGVELTMNNAAAS
YFKSK---FELTTESAAAIASIFGWMNLFARGVG-----GFVSDKANAK-MGMKGRLIWQ
TGLLL----VEGCLVFVFSNSN-SLVVAIIIMVFFSSVVQSA
>93218801_6
AWRWVCTVPAVVAFASGVMIYFISD-----------DSPKGN-YGDLKKHGV--------
------------MAEVSAAASFRSGACNLN------TWFLFIQYACCFGVELTMNNAAAL
YFKDQ---FALTTEEAAAIASIFGWMNLFARGLG-----GWASDKANAK-MGMRGRLWAQ
TIFLF----FEGALVLIFANTG-DLTTAIVVMVFFSLFVQAA
>64605115_1
AWRTVSIVPACVGMATGIVILFISD-----------DAPKGN-YKDMKKNGT--------
------------MAEVSAANSFRSGALNFN------TWLLFIQYACCFGVELTMNNAAAL
YFREV---FELSTESAAAIASIFGWMNLFARGVG-----GFLSDKANAK-MGMRGRLWWQ
TICLI----IEGIMVLVFANTK-SLGLSIFVLVIFSSFVQAA
>44460299_3
AWRTVCIVPACVAFATGIVVYFISD-----------DAPKGN-YSDLKKHGV--------
------------MPEVSAAASFRTGAMNFN------TWVLFLQYACSFGVELTMNNAAAL
YFREQ---FGQTTESAAAIASIFGWMNLFARGLG-----GFCSDKANEK-FGMRGRLFVQ
TVLLL----IEGLLVFVFAVTT-DLASAIVVMVFFSMCVQGA
>1070323_1
AWRTVSIVPAVVGFGTGVMIYMISD-----------DAPKGN-YADLKKHGQ--------
------------MAEVSAGASFRQGAFNLN------TWFLFIQYACCFGVELTMNNAAAL
YFKDK---FDLTTESAAAIASIFGFMNLFARGLG-----GFLSDVGNKY-MGMRGRLWAQ
TICLL----AEGVLVLVFAQTN-TLGAAITVMVFFSLFVQAA
>1072630_1
AWRTVSIVPAVVGFGTGVMIYLISD-----------DAPKGN-YSELKKHGQ--------
------------MAEVSAGASFRQGALNLN------TWFMFIQYACCFGVELTMNNAAAL
YFKDK---FELSTESAAAIASIFGFMNLFARGLG-----GFLSDVGNKY-YGMRGRLWAQ
TLCLL----FEGILVLVFAQTN-TLGAAITVMVFFSLFVQAA
>1073729_2
AWRTVCIVPAVVGVSVGLLILKNSD-----------DAPKGN-YKDMKMHGT--------
------------MAEVSAAASFRAGAMNFN------TWLLFVQYACCFGVELTMNNAAAL
YFREK---FLLNTESAAAIASLFGWMNLFARGVG-----GYLSDKANAK-MGMRGRLWWQ
TICLV----LEGIMVLIFANSN-SLAASIVVMVIFSSFVQAA
>64661767_6
AWRTVCIVPACVGLAVGVTILFISD-----------DAPKGN-YKDMKKNGT--------
------------MAEVSAANSFRTGALNFN------TWLLFIQYACCFGVELTMNNAAAL
YFREQ---FELTTESAAAIASIFGWMNLFARGVG-----GFVSDKANAK-MGMRGRLWWQ
TICLV----IEGIMVLVFANTK-SLGLSIFVLVIFSSFVQAA
>116107106_2
AWRTVCVVPACVAFLSGLLVIMTST-----------DCPEGN-YKEMIKQGK--------
------------MANVSASASLRQGAVNFN------TWLLYIQYGCCFGVELTMNNAAAT
YFVT--K-FDLNTETAAAVASIFGFMNIFARGLG-----GFCSDKMNVK-YGVQGRIWVQ
LILLL----CEGIFILIFPSMD-KLWASILVLTVFSIFVQGA
>8398_1
AWRTVAIVPAVVGFATGFTILRISD-----------DCPKGN-YKDMKEKGI--------
------------MPEVSATSSFRDGALNFN------TWLLFIQYGCCFGVELTMNNASAT
YFKET---FELSTESAAAIASIFGWMNLFARGLG-----GFTSDIFNRN-MGMRGRLIWQ
TVCLL----IEGAMVLVFASTK-SLGLSIFILVIFSSFVQAA
>92863408_5
AWRTVAIVPAVVGFATGFTILRISD-----------DCPKGN-YKDMKEKGI--------
------------MPEVSATSSFRDGALNFN------TWLLFIQYGCCFGVELTMNNASAT
YFKET---FELTTESAAAIASIFGWMNLFARGLG-----GFTSDIFNRN-MGMRGRLIWQ
TVCLL----IEGAMVLVFASTN-SLGLSIFILVIFSSFVQAA
>1121395_4
AWRWVSVVPAVVGFSIGLTIYFVSD-----------DAPKGQ-YHELKKHGV--------
------------MPEVSAAASFRSGSCNMN------TWILFIQYACCFGVELTMNNAAAL
YFKDE---FGQTTESAAAIASIFGWMNLFARGAG-----GFASDYFNGK-MGMRGRILIH
TIFLF----SEGALVLVFANTG-SLGAAIAVMVFFSLFVQAA
>49628448_2
AWRTVSLVPAAVGLGIGITILYISD-----------DAPKGN-YNEMKKNGT--------
------------MAQVSASASFRSGAMNVN------TWFLFIQYACCFGVELTMNNAAAL
YFREV---FDLTTESAAAIASIFGWMNLFARGVG-----GFLSDKANAR-MGMRGRLWWQ
TICLV----IEGIMVLIFANSN-SLGLAIFILVIFSSFVQAA
>64684990_6
AWRTVAIVPAVVGFATGFTILRISD-----------DCPKGN-YKDMKEKGI--------
------------MPEISATSSFRDGALNFN------TWLLFIQYGCCFGVELTMNNASAT
YFKET---FELNTESAAAIASIFGWMNLFARGLG-----GFTSDIFNAR-MGMRGRLIWQ
TICLI----IEGVMVLIFANTN-SLGLSIFILVIFSSFVQAA
>56497031_4
AWRTVCIVPAVVAFVWGFILMKISD-----------DCPKGN-YSKLKKSGD--------
------------MPDVSASASFRSGAMNLN------TWILFLQYGCCFGVELTMNNLAAS
YFSEK---YGAKTEVAAAIASIFGWMNLFARGLG-----GFSSDKMNEK-LGMRGRLIVQ
SVTLV----AEGVLVFVFANAP-SLAVSVTVMVFFSIFVQAA
>94523697_3
AWRSVCVVPAVVAFSFGFMVLKISD-----------DCPKGN-YKEMKAKGI--------
------------MTEVSASASFRDGAMNFN------TWLLFIQYACCFGVELTMNNASAT
YFREE---FGQSTESAAAIASIFGWMNLFARGLG-----GFTSDKFNSK-MGMRGRLIWQ
TICLL----IEGGMVLIFANTT-NLAGAIVVLIVFSSFVQAA
>5475_3
AWRTVAIVPAIVGFATGFTILRISD-----------DCPKGN-YKDMKEKGI--------
------------MPEVSATSSFRDGALNFN------TWLLFIQYGCCFGVELTMNNASAT
YFKET---FDLTTESAAAIASIFGWMNLFARGLG-----GFTSDIFNRN-MGMRGRLIWQ
TICLL----IEGVMVLVFASTN-TLGLAIFILVIFSSFVQAA
>68485_2
AWRTVAIVPAIVGFATGFTILRISD-----------DCPKGN-YKDMKEKGI--------
------------MPEISATSSFRDGALNFN------TWLLFIQYGCCFGVELTMNNASAT
YFKET---FELSTESAAAIASIFGWMNLFARGLG-----GFTSDIFNRN-MGMRGRLIWQ
TVCLL----IEGAMVLVFASTN-SLGLSIFILVIFSSFVQAA
>2410193_3
AWRTVAIVPAIVGFATGFTILRISD-----------DCPKGN-YKDMKEKGI--------
------------MPEVSATSSFRDGALNIN------TWLLFIQYGCCFGVELTMNNASAT
YFKET---FELTTESAAAIASIFGWMNLFARGLG-----GFTSDIFNRN-MGMRGRLIWQ
TVCLL----IEGIMVLVFASTN-SLGLSIFILVIFSSFVQAA
>89374144_6
AWRVVCVVPSVVAFGIGVTMYFCSD-----------DSPKGN-YSELKKNGV--------
------------MADVSAAASFRSGACNLN------TWFLFIQYACCFGVELTMNNAAAL
YFKET---FELTTEEAAAIASIFGWMNLFARGLG-----GFISDKGNAK-MGMRGRLWVQ
TIFLA----CEGALVLVFANTG-SLTGAIVVMVFFSLFVQAA
>92863409_4
AWRTVAIVPAVVGFATGFTILRISD-----------DCPKGN-YKDMKEKGI--------
------------MPEVSATSSFRDGALNFN------TWLLFIQYGCCFGVELTMNNASAT
YFKET---FELTTESAAAIASIFGWMNLFARGLG-----GFTSDIFNRN-MGMRGRLIWQ
TVCLL----IEGAMVLVFASTN-SLGLSIFILVIFSSFVQAA
>61360936_3
AWRTVCVVPSVFAFATGVLIYFYSD-----------DCPKGN-YKDLKKHGT--------
------------MADVSAAASFRQGAFNIN------TWLLFIQYACCFGVELTMNNAAAL
YFKEK---FDLTTETAAAIASIFGFMNIFARGLG-----GWVSDKGNAY-AGMRGRLWAQ
TIGLI----LEGALVLVFAHTN-SLGLAITVMVFFSLFVQMT
>2410194_3
AWRTVAIVPAIVGFATGFTILRISD-----------DCPKGN-YKDMKEKGI--------
------------MPEVSATSSFRDGALNIN------TWLLFIQYGCCFGVELTMNNASAT
YFKET---FELTTESAAAIASIFGWMNLFARGLG-----GFTSDIFNRN-MGMRGRLIWQ
TVCLL----IEGIMVLVFASTN-SLGLSIFILVIFSSFVQAA
>63157726_4
AWRTVCIVPACVGLCTGFTILRISD-----------DAPKGN-YAEMKKNGT--------
------------MAEVSAGASFRTGAMNIN------TWLLFIQYACCFGVELTMNNAAAS
YFKST---FELTTEAAAAIASIFGWMNLFARGVG-----GFVSDKANGK-MGMRGRLWWQ
TICLV----IEGIMVLIFANTT-SLGLAIFIMVIFSSFVQAA
>1071273_5
AWRVVSVVPAVVGFGTGVMIYMISD-----------DAPKGN-YADLKKHGQ--------
------------MAEVSAGASFRQGAFNIN------TWLLFIQYACCFGVELTMNNAAAL
YFKDK---FELTTEAAAAIASIFGFMNLFARGLG-----GFLSDVGNKY-MGMRGRLWAQ
TVCLL----AEGILVLVFAQTN-TLGAAITVMVFFSLFVQAA
>18635456_1
AWRSVCVVPAVVAFSFGFLVLRISD-----------DCPKGN-YKEMKEKGI--------
------------MTEVSASASFRDGAMNLN------TWLLFIQYACCFGVELTMNNASAT
YFREE---FGQSTESAAAIASIFGWMNLFARGLG-----GFTSDKFNAK-MGMRGRLIWQ
TICLM----IEGGLVLVFANTT-NLAGAIVVLVFFSSFVQAA
>90432403_1
AWRTVSLVPAVVAFTTGIIVYFISD-----------DAPKGN-YSELKRHGS--------
------------MPEVSAAASFRDGALNIN------TWILFIQYACCFGVELTMNNAAAL
YFREE---FGQSTESAAAIASIFGWMNLFARGLG-----GFCSDKMNAK-MGMKGRLLTQ
LFLLL----AEGGLVLIFAVTK-QLAAAIVVMLIFSIMVQAA
>93252982_1
AWRTVCVVPAVVAFSTGVLVYCFSD-----------DAPKGN-YSEMKKNGT--------
------------MPEVSAAASFRDGALNLN------TWLLFIQYACCFGVELTMNNAAAL
YFREE---FDQTTESAAAIASIFGWMNLFARGLG-----GFLSDKFNAR-MGMKGRLLIH
TVCLA----AEGGLVLVFANST-SLVFAIILMVFFSIFVQAA
>112402826_6
AWRTVCVIPAIVAFTTGIIVIATSE-----------DCPEGN-YKQLIKEGK--------
------------MMPVSASASLRQGAININ------TWLLYIQYGCCFGVELTMNNAAAS
YFVD--K-FDLNIASASAIASIFGFMNIFARGLG-----GWSSDKMNDR-MGMRGRIWTQ
LILLL----LEGICIIIFALMN-SLWAAILLLTIFSIFVQGA
>93239050_5
AWRWVSVVPAIVAFGSGVMILLKSD-----------DCPKGN-YKEMKEHGV--------
------------KAEVSAAQSFRAGACNLN------TWFLFIQYACCFGVELTMNNAAAL
YFKEK---FNLTTEEAAAIASIFGWMNLFARGVG-----GWMSDKANAK-MGMRGRLWTQ
TILLA----CEGGLVLIFANTG-DLTGAIVVMVFFSLFVQAA
>44063915_3
AWRTVSLVPACITFMIGILIYKISD-----------DGPNGN-YSKLKKTGD--------
------------MQDVSAAASFRTGALNVN------TWLLFLMYGCSFGVELTMNNAASL
YFQDP--PFDLTTEKAGAIASIFGWMNLFARGLG-----GYSSDWLNKR-MGMRGRIIAL
MGCLA----LEGCFVLVFAYTK-NLAGAIVVLVFFSTAVQMG
>112756656_5
AWRTVCVVPAVVAFATGVIVIFTSE-----------DCPEGN-YKQLIKEGR--------
------------MQAVSASASLRQGAVNIN------TWLLYIQYGCCFGVELTMNNAAAS
YFVD--K-FDLNIATASAIASIFGFMNIFARGLG-----GFSSDKANDK-MGMKGRIWVQ
LILLL----LEGICIIIFALMD-SLAAAIILLLIFSIFVQGA
>64733825_1
AWRTVCIVPACVGLITGITILKISD-----------DAPKGN-YSEMKKNGT--------
------------MAEVSAGASFRTGAMNVNTYVN--TWLLFVQYACCFGVELTMNNAAAS
YFKST---FELTTETAAAIASLFGWMNLFARGVG-----GFLSDKANGK-VGMRGRLWVQ
TICLL----MEGIMVLIFANTK-SLGLAIFIMVIFSSFVQAA
>90369077_3
AWRTVCVVPSVVAFATGIIVYLTSD-----------DCPKGN-YSEMKKNGT--------
------------MSEVSAAASFRDGAFNIN------TWLMFIQYACCFGVELTMNNAAAL
YFREE---FNQTTESAGAIASIFGWMNLFARGLG-----GYLSDRFNSR-WGMRGRLLIH
TICLF----AEGALVIFFSNST-SLVFAIVLMVFFSVFVQAA
>90908756_6
AWRSVCIIPAVVGFSTGLMLYYMGD-----------DAPKGN-YAELKKYGA--------
------------MPEVSAAASFRSGAINVN------TWLLFIQYACCFGVELTMNNAAAL
YFKDA---FALTTESAAAIASIFGWMNLFARGLG-----GYASDWFNAR-DGMRGRIVIH
TICLL----LEGVLVIVFANTG-SLGAAIVVMVFFSLFVQAA
>1132491_1
AWRTVAIVPACVGFATGFTILRISD-----------DCPKGN-YKDMKEKGI--------
------------MPEISASSSFRDGALNFN------TWLLFIQYGCCFGVELTMNNASAT
YFKET---FDLTTESAAAIASIFGWMNLFARGLG-----GFTSDIFNSK-MGMRGRLIWQ
TVCLL----IEGVMVLIFANTN-SLGLSIFILVIFSSFVQAA
>52893548_4
AWRTVSIVPAVVAFGTGIGIYFIAD-----------DCPKGN-YSDLKKHGA--------
------------MPEVSAAASFRSGALNFN------TWVLFIQYACCFGVELTMNNAAAL
YFREE---FGQSTESAAAIASIFGWMNLFARGLG-----GFASDKLNAR-MGMRGRLWAQ
TIFLA----AEGALVLVFANTT-SLAVSIVVLVFFSTFVQAA
>116427341_3
AWRTIFVVPAAIAFTVGILIIRNSD-----------DLPEGN-ITELKKMGR--------
------------IVNVSAKASFREGSVNMN------SWLLAIQYGACFGVELTMNNAAAS
YFVK--E-FKLSIETASAIASLFGFMNVFARGLG-----GYASDRFNSI-FGFRGRILIH
MVLLI----LEGICIFCFATTK-DLWAAIIFLTIFSVFVQAA
>64635187_1
AWRTVCIVPAIVGFATGVTVLLISD-----------DAPKGN-YSEMKKNGI--------
------------MPAVSAAASFRQGALDVN------TWLLFIQYACCFGVELTMNNAAAL
YFKKQ---FSLTTESAAAIASIFGWMNLFARGVG-----GWISDKANSK-YGMRGRLWWQ
TICLA----LEGGMVLIFANTN-SLGLAIFIMIIFSVFVQAA
>64605116_2
AWRTVSIVPACVGMATGIVILFISD-----------DAPKGN-YKDMKKNGT--------
------------MAEVSAANSFRSGALNFN------TWLLFIQYACCFGVELTMNNAAAL
YFREV---FELSTESAAAIASIFGWMNLFARGVG-----GFLSDKANAK-MGMRGRLWWQ
TICLI----IEGIMVLVFANTK-SLGLSIFVLVIFSSFVQAA
>1133493_5
AWRYVCIVPAVVAFGTGVMIYYISD-----------DAPKGN-YNELKKHGQ--------
------------MADVSAAASFRQGAINVN------TWILFVQYACCFGVELTMNNAAAL
YFKDE---FELSTESAAAIASIFGFMNLFARGLG-----GFFSDMGNKY-MGMKGRIAAH
TLCLL----VEGVLVLVFAQTS-SLGAAIAVMVFFSLFVQAA
>31990_6
AWRTVAIVPAIVGFATGFTILRISD-----------DCPKGN-YKDMKEKGI--------
------------MPEVSATSSFRDGALNIN------TWLLFIQYGCCFGVELTMNNASAT
YFKET---FELTTESAAAIASIFGWMNLFARGLG-----GFTSDIFNSK-MGMRGRLIWQ
TICLL----IEGAMVLVFASTN-TLGLAIFILVIFSSFVQAA
>64372183_2
AWRTVSIVPAVVALVFGFLVIRISD-----------DCPYGN-YKDMQKSGL--------
------------MENVNAGASFRRGACNIN------TWLL--------------------
-FKEE---FAMSTESAAAVASIFGWMNLFARGLG-----GFTSDKFNSK-MGMRGRLLWQ
SICLF----IEGAMVLVFANTT-NLGVAIFILVIFSSFVQAA
>64731070_2
AWRTVCIVPAFVGLFTGITILKISD-----------DAPKGN-YNEMKKNGT--------
------------MAEVSAGASFRTGAMNVN------TWLLFIQYACCFGVELTMNNAAAS
YFKST---FELTTEAAAAIASLFGWMNLFARGVG-----GFVSDKANAK-MGMRGRLWWQ
TICLV----MEGIMVLIFANTA-SLGLAIFIMVIFSSFVQAA
>97101100_6
AWRTVCIVPAVVAFCTGLTVIFTSD-----------DCPEGN-YKKLIKEGR--------
------------MQAVSASASLRQGAINLN------TWLLYIQYGCCFGVELTMNNAAAS
YFVD--K-FDLKIETASAIASVFGFMNIFARGLG-----GFASDKLNEK-MGMKGRIWTQ
FILLF----LEGVCIILFAAMN-NLYAAIVVLTIFSIFVQGA
>1060069_5
AWRTVSIVPAVVGFGTGVMIYMISD-----------DAPKGN-YSELKKHGQ--------
------------MAEVSAGASFRQGAFNIN------TWLLFIQYACCFGVELTMNNAAAL
YFKDK---FELTTESAAAIASIFGFMNLFARGLG-----GFLSDVGNNY-YGMRGRLWAQ
TICLL----AEGILVLVFAQTN-TLGAAITVMVFFSLFVQAA
>64807502_1
AWRWVSVIPAVVAFSIGVCIYFFSD-----------DCPKGN-YGEMKKNGV--------
------------MADISAAASFRSGACNLN------TWFLFIQYACCFGVELTMNNAAAL
YFRET---FDLTTEEAAAIASIFGWMNLFARGLG-----GFFSDKANAK-AGMRGRLWVQ
TIFLF----CEGALVLVFANTP-SLGGAIAVMVFFSLFVQAA
>1056943_4
AWRTVAIVPAIVGFATGFTILRISD-----------DCPKGN-YKDMKEKGI--------
------------MPEVSATSSFRDGALNIN------TWLLFIQYGCCFGVELTMNNASAT
YFKET---FELTTESAAAIASIFGWMNLFARGLG-----GFTSDIFNSK-MGMRGRLIWQ
TICLL----IEGAMVLVFASTN-TLGLAIFILVIFSSFVQAA
>90488691_1
AWRTIFVFPAVVSFATGMAIILTSD-----------DRPEGN-ISELKKRGR--------
------------IINVSATASFREGSVNWN------TWLLSLQYGACFGVELTMNNAATT
HFVD--K-FDLNIESAAAIASLFGFMNIFARGLG-----GYTSDKLNSK-MGMKGRILVL
MMYLF----LEGIFIFCFAIVE-ELWSAILMLAIFSIFVQGA
>93194347_2
AWRTVCVVPAVVAFGSGIMIYLVSD-----------DSPKGN-YADLKKHGQ--------
------------MAEVSAAASFRDGAININ------TWLLFIQYACCFGVELTMNNAAAL
YFRDE---FGQSTESAAAIASIFGWMNLFARGLG-----GYFSDKMNTK-CGMRGRLWAQ
TICLI----GEGVLVIIFAMTK-DLGSAIVVLVFFSLFVQAA
>35213166_3
AWRTVAVIPAIVGFATGFTILKISD-----------DCPKGN-YKEMKEKGI--------
------------MPEVSATSSFRDGALNLN------TWLLFIQYGCCFGVELTMNNASAT
YFKET---FDLSTESAAAIASIFGWMNLFARGLG-----GFTSDLFNSK-MGMRGRLIWQ
TVCLL----IEGAMVLVFASTT-SLGLSIFILVIFSSFVQAA
>36514495_1
AWRSVCVVPAVVAFVAGFITLKISD-----------DCPKGY-YKEMKKNGT--------
------------MAEVSAAASFRDGAANLN------TWILFIQYACCFGVELTMNNAAAL
YFSGE---FDLSTESAAAIASIFGWMNLFARGVG-----GFISDKANAK-MGMRGRLLWQ
SVCLL----MEGIMVIIFANST-NLAFAIFIMVIFSVFVQAA
>90458079_1
AWRTVSVVPAVFAAASGIAIYFIAD-----------DSPKGN-YNELKKRGQ--------
------------MSEVSAAASFRDGAANIN------TWLLFIQYACCFGVELTMNNAAAL
YFREE---FKQSTESAAAIASIFGWMNLFARGLG-----GFLSDKMNAR-FGMRGRLWAH
TICLL----MEGILVLVFAISD-TLVSAIIVLVFFSVFVQAA
>94483323_4
AWRSVCVVPAVVAFSFGFLVLRISD-----------DCPKGN-YKEMKQKGI--------
------------MAEVSAQASFRDGAMNVN------TWLLFIQYACCFGVELTMNNAAAT
YFREE---FGQSTESAAAIASIFGWMNLFARGLG-----GFTSDKFNSK-MGMRGRLIWQ
SVCLL----IEGAMVLIFANTT-NLAGAIVVLVVFSSFVQAA
>89836305_6
AWRSVCVVPAVVAFSFGFLVLRISD-----------DCPKGN-YKEMKEKGI--------
------------MTEVSASASFRDGAMNLN------TWLLFIQYACCFGVELTMNNASAT
YFREE---FGQSTESAAAIASIFGWMNLFARGLG-----GFTSDKFNAK-MGMRGRLIWQ
TTCLL----IEGALVLVFANTT-NLAGAIVVLVFFSSFVQAA
>2134_1
AWRTVAIVPAVVGFATGFTILRISD-----------DCPKGN-YKDMKEKGI--------
------------MPEISATSSFRDGALNLN------TWLLFIQYGCCFGVELTMNNASAT
YFKET---FELSTESAAAIASIFGWMNLFARGLG-----GFTSDIFNRK-MGMRGRLIWQ
TICLL----IEGAMVLVFASTN-SLGLSIFILVIFSSFVQAA
>116427340_3
AWRTIFVVPAAIAFTVGILIIRNSD-----------DLPEGN-ITELKKMGR--------
------------IVNVSAKASFREGSVNMN------SWLLAIQYGACFGVELTMNNAAAS
YFVK--E-FKLSIETASAIASLFGFMNVFARGLG-----GYASDRFNSI-FGFRGRILIH
MVLLI----LEGICIFCFATTK-DLWAAIIFLTIFSVFVQAA
>44322109_5
AWRTVCIVPAIVGFCLGFLIIKVSD-----------DAPKGN-YDEMKKNGT--------
------------MPEVSASASFRSGAMNFN------TWVLFLQYACCFGVELTMNNAAAS
YFKSK---FELTTESAAAIASIFGWMNLFARGVG-----GFVSDKANAK-MGMKGRLIWQ
TGLLL----VEGCLVFVFSNSN-SLVVAIIIMVFFSSVVQSA
>93222087_3
AWRWVSVVPAVVGFSIGLMIYFVSD-----------DAPKGQ-YHELKKHGQ--------
------------MPEISAAASFRSGAFNFN------TWILFIQYACCFGVELTMNNAAAL
YFKDE---FDQTTESAAAIASIFGWMNLFARGLG-----GFLSDKMNAK-MGMRGRILAQ
TVLLA----CEGALVLVFANTG-SLGAAIAVMVFFSLFVQAA
>94505033_1
AWRSVCVVPAVVAFSFGFLVLKISD-----------DCPKGN-YKEMKEKGI--------
------------MTEVSASASFRDGAMNFN------TWLLFIQYACCFGVELTMNNASAT
YFREE---FGQSTESAAAIASIFGWMNLFARGLG-----GFTSDKFNAK-MGMRGRLWWQ
TICLL----IEGGMVLIFANTT-NLAGAIVVLIVFSSFVQAA
>18848744_3
AWRTVCVVPAVVAFSTGVLVIMTSE-----------DCPEGN-YKQLIKEGR--------
------------MMPVSASSSLRQGAVNIN------TWLLYLQYGCCFGVELTMNNAAAS
YFVD--R-FGQKTSTAAAIASVFGFMNIFARGLG-----GYFSDWANEK-IGMKGRIWVQ
LILLL----AEGICILIFAVME-SLWSAILVLTIFSIFVQGA
>64607746_6
AWRTVCIIPSVVAFSIGVMMFFCSD-----------DSPKGN-YSELKKNGS--------
------------MADVSAAASFRTGALNLN------TWFLFIQYACCFGVELTMNNAAAL
YFKEQ---FELTTEEAAAIASIFGWMNLFARGLG-----GFLSDKANAK-MGMRGRLWAQ
TILLA----CEGALVLIFANTP-SLTGAIVVMVFFSLFVQAA
>97431128_4
AWKTVCIVPAVVGFCLGFLIIKISD-----------DAPKGN-YSEMKKAGT--------
------------MPEISAAASFRSGAANIN------TWILFLQYACCFGVELTMNNAAAS
YFKAK---FELTTESAAAIASIFGWMNLFARGIG-----GFVSDKLNSK-MGMRGRLWWQ
AGLLI----VEGALVFIFSQSN-SLVVAIIIMVFFSSIVQAA
>10557333_2
AWRTVCIVPSVFAFGTGVFIYYNSD-----------DCPKGQ-YKDLMKHGT--------
------------MADVSAAASFRQGALNFN------TWLLFIQYACCFGVELTMNNAAAL
YFKQK---FDLTTESAAAIASIFGFMNIFARGLG-----GWVSDKGNAK-AGMRGRLWVQ
TIGLL----CEGLLVLLFANTN-SLGLAITVMVFFSLFVQMT
>1085486_6
AWKYVSIVPAVVAFGTGIMIYYVSD-----------DAPKGN-YNELKKHGQ--------
------------MADVSAAASFRQGAFNFN------TWILFIQYACCFGVELTMNNAAAL
YFKEV---FELSTESAAAIASIFGFMNLFARGLG-----GFFSDMGSKY-MGMKGRIAAH
TLCLI----VEGVLVLVFAQTK-SLGAAIAVMVFFSLFVQAA
>1060068_4
AWRTVSLIPAAVGFGTGVMIYYISD-----------DAPKGN-YTELKKHGQ--------
------------MAEVSAGASFRQGALNLN------TWFLFIQYACCFGVELTMNNAAAL
YFKDK---FELTTETAAAIASIFGFMNLFARGLG-----GFLSDVGNKY-MGMRGRLWAQ
TICLL----CEGVLVLVFAQTN-TLGAAITVMVFFSLFVQAA
>64758040_2
AWRTVCIVPSVVAFAIGVLMYFYSE-----------DSPKGN-YSELKKNGT--------
------------MADVSAAASFRTGALNLN------TWFLFVQYACCFGVELTMNNAAAL
YFKEK---FELTTEEAAAIASIFGWMNLFARGLG-----GYLSDKANAK-MGMKGRLWAQ
TIFLA----CEGALVLVFANSG-SLTGAIVVMVFFSLFVQAA
>97056927_3
AWRWVSIVPSVVAFGTGVMIYKYSD-----------DAPKGN-YSELKKHGQ--------
------------MAEVSAAASFRQGAYNFN------TWILFIQYACCFGVELTMNNAAAL
YFKDK---FDLSTEQAAAIASIFGFMNLFARGLG-----GYMSDKGNAY-LGMRGRLWAQ
TICLI----GEGILVLIFAQTN-TLGLAITVMVFFSLFVQAA
>83020011_3
AWRTVCVVPAVVAFCTGLTVIFTSD-----------DCPEGN-YKKLIKEGR--------
------------MQAVSASASLRQGAINLN------TWLLYIQYGCCFGVELTMNNAAAS
YFVD--K-FDIKIETAAAIASVFGFMNIFARGLG-----GFVSDKLNEK-LGMKGRIWTQ
FILLF----LEGVCIILFAAMN-NLYAAIVVLTIFSIFVQGA
>89123109_3
AWRTVSVVPAVVAFATGAAIYYYSD-----------DSPKGD-YKELKKHGV--------
------------MKEVSAAASFRQGAWNIN------TWLLFIQYACCFGVELTMNNAAAL
YFKET---FELTTESAAAIASIFGFMNIFARGLG-----GFVSDYANNK-MGMRGRLWAQ
TLCLL----AEGGLVIVFANTP-SLGAAITVMVFFSLFVQMA
>98935256_5
AWKTVCIVPAVVGFCLGFLIIKISD-----------DAPKGN-YSEMKKAGT--------
------------MPEISAAASFRSGAANIN------TWILFLQYACCFGVELTMNNAAAS
YFKAK---FELTTESAAAIASIFGWMNLFARGIG-----GFVSDKLNSK-MGMRGRLWWQ
AGLLI----VEGALVFIFSQSN-SLVVAIIIMVFFSSIVQAA
>93181724_4
AWRTVCIVPAVVGFSVGVTILFISD-----------DAPKGN-YKDMKKNGT--------
------------MAEVSAANSFRSGALNFN------TWLLFIQYACCFGVELTMNNAAAL
YFREQ---FELSTESAAAIASIFGWMNLFARGVG-----GFLSDKANAK-MGMRGRLWWQ
TICLV----IEGAMVLVFANTK-SLGLSIFILVIFSSFVQAA
>97438452_1
AWRTVCVIPAIVAFTTGMIVIATSE-----------DCPEGN-YKQLIKEGK--------
------------MMPVSASASLRQGAININ------TWLLYIQYGCCFGVELTMNNAAAS
YFVD--K-FDLNIASASAIASIFGFMNIFARGLG-----GWSSDKMNDR-MGMRGRIWTQ
LILLL----LEGICIIVFALMN-SLWAAILLLTIFSIFVQGA
>64831402_1
AWRTVSVVPAVVAFATGVAIYYYSD-----------DSPKGD-YKELKKHGV--------
------------MKEVSAAASFRQGAWNIN------TWLLFIQYACCFGVELTMNNAAAL
YFKET---FELTTESAAAIASIFGFMNIFARGLG-----GFVSDYANNK-VGMRGRLWAQ
TLCLL----AEGGLVLVFANTP-SLGAAITVMVFFSLFVQMA
>84030424_3
AWRTVCIVPAVVAFSTGVLVIMTSE-----------DCPEGN-YKQLIKEGR--------
------------MMPVSASASLRQGAVNFN------TWLLYIQYGCCFGVELTMNNAAAS
YFVD--K-FGQKTSTAAAIASVFGFMNIFARGLG-----GYFSDWANEK-IGMKGRIWVQ
LILLL----AEGICILIFAVME-SLWSAILVLTIFSIFVQGA
>84100579_5
AWRTVCIVPAVVAFSTGVLVIMTSE-----------DCPEGN-YKQLIKEGR--------
------------MMPVSASASLRQGAVNFN------TWLLYIQYGCCFGVELTMNNAAAS
YFVD--R-FDQKTSTAAAIASVFGFMNIFARGLG-----GYFSDWANEK-IGMKGRIWVQ
LILLL----AEGICILIFAVME-SLWSAILVLTIFSIFVQGA
>18799841_6
AWRTVCIVPAVWAFCWGAIVIKTSD-----------DSPLGN-YSKMKKTGL--------
------------MQDISAAASFRQGAVNFN------SWLLWFQYACCFGVELTMNNAAAS
YFVD--R-FGLTVETASAIASVFGFMNIFARGLG-----GYVSDKLMKS-MGMRGRILTQ
AVLLL----AEGLCILIFANMT-SVWSAIVMLTIFSIFVQGA
>64627051_2
AWKWVSVVPAVVAFGTGVMIYYISD-----------DAPKGN-YSDLRKHGQ--------
------------MADISAAASFRQGALNIN------TWILFIQYACCFGVELTMNNAAAL
YFKEK---FELTTETAAAIASIFGFMNLFARGLG-----GFFSDIGNKY-MGMKGRIAAH
TLCLI----CEGALVLIFAQTG-SLGAAIAVMVFFSLFVQAA
>92847934_2
AWRTVCIVPACVGFLTGFTILRISD-----------DCPKGN-YKDMKANGI--------
------------MTEVSASASFRDGAMDVN------TWIFFIQYACCFGVELTMNNAAAM
YFKEE---FGLSTESAAAIASIFGWMNLFARGLG-----GFTSDIFNRK-MGMRGRLIWQ
MICLT----IEGIMVLVFASTK-NLGLSIFILVIFSSFVQAA
>64617772_5
AWRTVSVIPAVVAFASGITIYFISD-----------DAPKGN-YSEMKKNGT--------
------------MPEISAAASFRSGAININ------TWLLFIQYACCFGVELTMNNAAAL
YFREE---FDQSTESAAAIASIFGWMNLFARGLG-----GFASDNFNAR-MGMRGRILVQ
TVFLA----AEGGLVLIFANSN-SLASSIVIMVFFSVFVQAA
>64583294_1
AWRTVCIVPACVGFLTGFTILRISD-----------DCPKGN-YKEMKANGI--------
------------MNEVSASASFRDGAMDFN------TWIFFIQYACCFGVELTMNNAAAS
YFKEE---FGLTTESAAAIASIFGWMNLFARGLG-----GFTSDKMNSR-MGMRGRLIWQ
MICLA----IEGMMVLIFASTK-SLGLSIFILVIFSSFVQAA
>44304960_1
AWKTVCLVPACVGFLLGFTIIKISD-----------DAPKGN-YAEMKKAGT--------
------------MPEVSAAASFRSGAANIN------TWILFLQYACCFGVELTMNNAAAS
YFKSK---FELTTESAAAIASIFGWMNLFARGVG-----GFVSDKLNSK-MGMRGRLWWQ
TGLLI----VEGALVFVFSSSN-SLPVAIVIMVFFSSVVQSA
>64583296_1
AWRTVCIVPACVGFLTGFTILRISD-----------DCPKGN-YKEMKANGI--------
------------MTEVSASASFREGAMDFN------TWIFFIQYACCFGVELTMNNAAAS
YFKEE---FGLNTESAAAIASIFGWMNLFARGLG-----GFTSDKFNAK-MGMRGRLIWQ
M-CLT----IEGIMVLIFANTK-SLGLSIFILVIFSSFVQAA
>94480336_5
AWRTVCIVPAVITFCAGFTVLFISD-----------DCPKGN-YKELKRRGA--------
------------MAEVSASSSFRSGVTNLN------TWLLFLHYGCCFGVEITMNNAAAL
YFTD--K-FDLSTEAAASVASIFGFMNLFARSIG-----GFGSDKVNSK-AGMRGRLMWQ
MGLLL----VEGALIFVFAHTN-DLASSIVVLVFFSIVVQAA
>93173702_3
AWRTVSVVPAVVAFGSGVMIYYISD-----------DSPKGN-YKELQKHGM--------
------------MAEVSAAASFRQGALNLN------TWFMFIQYACCFGVELTMNNAAAL
YFKDE---FGQSTESAAAIASIFGFMNLFARGLG-----GWLSDWFNKK-MGMRGRILIQ
TICLL----FEGALVLVFANTR-SLGVAIFVMVIFSLFVQAA
>92847933_2
AWRTVCIVPACVGFLTGFTILRISD-----------DCPKGN-YKDMKANGI--------
------------MTEVSASASFRDGAMDVN------TWIFFIQYACCFGVELTMNNAAAM
YFKEE---FGLSTESAAAIASIFGWMNLFARGLG-----GFTSDIFNRK-MGMRGRLIWQ
MICLT----IEGIMVLVFASTK-NLGLSIFILVIFSSFVQAA
>64297456_2
AWRTVCIVPACVGFLTGFTILRISD-----------DCPKGN-YKEMKANGI--------
------------MNEVSASASFRDGAMDFN------TWIFFIQYACCFGVELTMNNAAAS
YFKEE---FGLTTESAAAIASIFGWMNLFARGLG-----GFTSDKMNSR-MGMRGRLIWQ
MICLA----IEGMMVLIFASTK-SLGLSIFILVIFSSFVQAA
>64617773_6
AWRTVSVIPAVVAFASGITIYFISD-----------DAPKGN-YSEMKKNGT--------
------------MPEISAAASFRSGAININ------TWLLFIQYACCFGVELTMNNAAAL
YFREE---FDQSTESAAAIASIFGWMNLFARGLG-----GFASDNFNAR-MGMRGRILVQ
TVFLA----VEGGLVLVFANSS-SLAGSIVIMVFFSVFVQAA
>1077182_1
AWRTVCVVPAVVSFTWGFFMMKVSD-----------DAPKGN-YADLKKSGE--------
------------MPEVSAGASFRSGALNIN------TWILFIQYACCFGVELTMNNAAAL
YFHGR---FGASTETAAAIASIFGWMNLFARGLG-----GFASDKLFAK-MGMKGRFWCQ
TICLA----AEGILVIVFANAP-NLGSSIAVMVFFSIFVQAA
>44310038_6
AWKTVCLVPAAVGFVLGFLIIKVAD-----------DAPKGN-YSEMKKAGT--------
------------MPEVSAAASFRSGAANIN------TWILFLQYACCFGVELTMNNAAAS
YFKSK---FELTTESAAAIASIFGWMNLFARGVG-----GFVSDKLNAK-MGMRGRLAWQ
AGLLV----VEGGLVFVFSNSN-SLPVAIVIMVFFSTVVQSA
>64820111_2
AWRTVSIVPACVGLVTGITVLFISD-----------DAPKGN-YGEMKKNGI--------
------------MPAVSASASFRQGALDFN------TWILFVQYACSFGVELTMNNAAAS
YFQDQ---FGQTTESAAAIASIFGWMNLFARGIG-----GYVSDKANAK-MGMRGRLYWQ
SSLLL----LEGVMVFIFAITR-NLVLAILIMVLFSTFVQAA
>64583293_1
AWRTVCIVPACVGFLTGFTILRISD-----------DCPKGN-YKEMKANGI--------
------------MTEVSASASFREGAMDFN------TWIFFIQYACCFGVELTMNNAAAS
YFKEE---FGLNTESAAAIASIFGWMNLFARGLG-----GFTSDKFNAK-MGMRGRLIWQ
MTCLT----IEGIMVLIFANTK-SLGLSIFILVIFSSFVQAA
>112791974_1
AWRTVSIIPAVVAFIAGFLVIQVTD-----------DCPKGN-YKEMKRNGT--------
------------MQEVSATASFRAGATNLN------TWILFIHYGCCFGVELTMNNAAAI
YFQD--Q-FNQSTESAAAIASIFGFMNLFARGIG-----GFSSDKLNAK-MGMRGRLLVQ
LILLL----VEASLIFIFANTT-SLGGSIIVLVFFSIFVQSA
>97510271_3
AWKYVSIVPAVVAFGTGVMIYFISD-----------DAPKGN-YSELKKHGQ--------
------------MAEVSAAASFRQGALNFN------TWILFIQYACCFGVELTMNNAAAL
YFKEK---FELTTETAAAIASIFGFMNLFARGLG-----GFLSDMGNKH-MNMKGRIWAQ
TGCLI----VEGVLVLVFAQTQ-SLGAAISVMVFFSLFVQAA
>101913404_1
AWRYVSIVPAVVAFCTGIMIYTFGD-----------DAPKGN-YNELKKRGV--------
------------MADVSAAASFRQGAVNFN------TWIFFIQYACCFGVELTMNNAAAL
YFKER---FLLTTEEAAAIASIFGFMNLFARGLG-----GAFSDIGNKR-MGMKGRIAAH
TLCLI----VEGILVLIFANTG-SLGAAIAVMVFFSLFVQAA
>64713503_6
AWRTVSIVPAAVALMTGVIILRITD-----------DAPKGY-YKDMKKNGT--------
------------MPEVSASASFRAGFLNVN------TWILFLQYACCFGVELTMNNAAAL
YFIDR---FDQTTESAGAIASIFGWMNLFARGVG-----GFASDKANTK-YGMRGRLWVQ
TVCLF----MDGVMVLIFAHTN-SMGVAIFVMVIFSTFVQAA
>97025905_3
AWKTVCLVPACVGFLLGFTIIKISD-----------DAPKGN-YAEMKKAGT--------
------------MPEVSAAASFRSGAANIN------TWILFLQYACCFGVELTMNNAAAS
YFKSK---FELTTESAAAIASIFGWMNLFARGVG-----GFVSDKLNSK-MGMRGRLWWQ
TGLLI----VEGALVFVFSSSN-SLPVAIVIMVFFSSVVQSA
>93173701_3
AWRTVSVVPAVVAFGSGVMIYYISD-----------DSPKGN-YKELQKHGM--------
------------MAEVSAAASFRQGALNLN------TWFMFIQYACCFGVELTMNNAAAL
YFKDE---FGQSTESAAAIASIFGFMNLFARGLG-----GWLSDWFNKK-MGMRGRILIQ
TICLL----FEGALVLVFANTR-SLGVAIFVMVIFSLFVQAA
>1083969_4
AWKYVSIVPAVVAFGTGVMIYYISD-----------DAPKGN-YSELKKHGQ--------
------------MAEVSAAASFRQGALNFN------TWILFIQYACCFGVELTMNNAAAL
YFKEK---FELTTETAAAIASIFGFMNLFARGLG-----GFLSDVGNKY-MKMKGRIWAQ
TACLI----AEGILVLVFAQTN-SLGAAITVMVFFSLFVQAA
>97672400_6
AWRTVCVVPAIVTIITGICIYKYSD-----------DAPKGN-YAELKKHGT--------
------------MAEVSAAASFRAGAINVN------SWLLFVQYACCFGVELTMNNAAAL
YFTDQ---FGLETAEAGAIASIFGFMNLFARPLG-----GYLSDKGNGY-LGMKGRLIAQ
TVCLL----AEGALVLVFAHTT-SLSGSIATMVFFSLFVQAA
>103013144_6
AWKYVSIVPAVVAFCTGIMIYIFGD-----------DAPKGN-YNELKKRGV--------
------------MADVSAAASFRQGAVNFN------TWILFIQYACCFGVELTMNNAAAL
YFKEK---FLLTTEQAAAIASIFGFMNLFARGLG-----GGFSDLGNKK-MGMKGRIAAH
TLCLV----IEGILVLVFANTG-SLGAAIAVMVFFSLFVQAA
>90717436_3
AWRTVCVVPAVVSFTWGFVMMRISD-----------DAPKGN-YAELKKSGE--------
------------MPEVSAGASFRSGALNLN------TWILFIQYACCFGVELTMNNAAAL
YFHGR---FGASTEVAAAIASIFGWMNLFARGLG-----GFSSDKLFSK-MGMRGRLICQ
LICLG----AEGVLVFAFAHAP-NLASSIVIMVFFSIFVQAA
>64297455_2
AWRTVCIVPACVGFLTGFTILRISD-----------DCPKGN-YKEMKANGI--------
------------MNEVSASASFRDGAMDFN------TWIFFIQYACCFGVELTMNNAAAS
YFKEE---FGLTTESAAAIASIFGWMNLFARGLG-----GFTSDKMNSR-MGMRGRLIWQ
MICLA----IEGMMVLIFASTK-SLGLSIFILVIFSSFVQAA
>44310039_5
AWKTVCLVPAAVGFVLGFLIIKVAD-----------DAPKGN-YSEMKKAGT--------
------------MPEVSAAASFRSGAANIN------TWILFLQYACCFGVELTMNNAAAS
YFKSK---FELTTESAAAIASIFGWMNLFARGVG-----GFVSDKLNAK-MGMRGRLAWQ
AGLLV----VEGGLVFVFSNSN-SLPVAIVIMVFFSTVVQSA
>64603376_6
AWRTVCVVPAVVASLTALWILKNSE-----------DAPKGN-YWELKEHGA--------
------------MPQISATSSFREGAYNIN------TWILFVQYACCFGVELTMNNAAAL
YFKEE---FDQTTEEAAAIASLFGWMNLFARGLG-----GYSSDLGNTK-MGMKGRLIVQ
TVCLL----MEGLLVLLFANAE-EMWIAILLMVIFSLFVQAA
>113650621_4
SWRTVCIVPAVFAVFLAWIILKFSD-----------DCPKGN-YQEMQKIGI--------
------------MQQVSATSSFRSGAYNFN------TWLLFIQYGCCFGVELTMNNLSAL
YFSE--N-FNLSVESAAAIASIFGFMNIFARPLG-----GYSSDFFNKK-MGMRGRLYWQ
IVCLL----IEGCMIFAFANVDNSLGGSIAILVVFSTFVQAA
>64687762_2
AWRTTCVVPAIPAIITAILIIRYTD-----------DSPKGN-YHKMNRIGT--------
------------KEKVSTLKSLREACKHLN------TWILLIHYACCFG-EITMTNAAAI
YFSEE---FGQTTERAAAIASIFGWMNLFARGFG-----GFISDIMNVR-MGMRGRLLWQ
SVSLV----AQGLLVIGFGYAR-DVGRAIGFMAAFSFFVQTS
>63112011_3
AWRTVCVVPAVVASLTALWILKNSE-----------DAPKGN-YWELKEHGA--------
------------MPQISATSSFREGAYNIN------TWILFVQYACCFGVELTMNNAAAL
YFKEE---FDQTTEEAAAIASLFGWMNLFARGLG-----GYSSDLGNTK-MGMKGRLIVQ
TVCLL----MEGLLVLLFANAE-EMWIAILLMVIFSLFVQAA
>1755_3
AWRSMFIIPAVGGIITAICLMKYSD-----------DTPKGN-YRKLSHLGI--------
------------LPKAKIMKTFRLASLNLN------TWLLFIQYACCFGVEVTMTTGAAL
YFVDE---FDQGTESAAALASIFGWLNIFARGLG-----GFISDIMNVK-MGMRGRLLWQ
MVSLG----AEGALIICFGHAK-TLAGSIITMVAFSLFVQTS
>116412750_2
AWRTVCIVPAVISFTAGFLVLGVSD-----------DCPKGN-YKDMKRNGT--------
------------MKEVSATASFRNGATNLN------TWILFIHYGCCFGVELTMNNFAAQ
YFTE--T-YFLTTQQSAIIASIFGLMNLFARGIG-----GYSSDVLNGK-LGMRGRLIVQ
FICLT----CEGCMIFAFAYTS-SLAGHIVLLVFFSTFVQSA
>63164773_3
SWRTVNIVPAIFAFFFGVYLIMSSD-----------DCPKGN-YDKLKKLGH--------
-----------MPSTINAMDSMILAAKDVN------TWILSVQYACCFGVELTVNNAAAL
YFQEE---FGQSTESAAAIAGAFGLMNLFARGAG-----GFVSDVSNAA-LGMRGRLMWQ
SICLL----CEGLLIILFANMK-TLTSAIFLMTIFSIFVQAS
>114880142_5
AWRTACIFPATLGLITAFCVVKFSD-----------DCPKGN-YSKMKKKGE--------
------------MVHVSASVSMKSGLSNSN------TWLIFVQYACCFGVEITMNNAAAL
YFADE---FHLSTPKAAAYASIFGWMNLFARGVG-----GFISDTLNNKGYGLRGRLYWQ
SFVLF----FEGIMVICFAFCT-SLTQAITILVFFSIFVQAA
>62029_5
AWRSMFIIPAVGGIITAFCLMKYSD-----------DTPKGN-YRKLSRLGI--------
------------APKAKIMKTFRLASLNLN------TWLLFVQYACCFGVEVTMTTGAAL
YFVDE---FDQGTESAAALASIFGWLNIFARGLG-----GFISDIMNVK-MGMRGRLLWQ
MVSLG----AEGALIICFGHAK-TLAGSIIAMVAFSLFVQTS
>112334355_3
AWRTACIFPATLGLITAFCVVKFSD-----------DCPKGN-YSKMKKKGE--------
------------MVHVSASVSMKSGLSNSN------TWLIFVQYACCFGVEITMNNAAAL
YFADE---FHLSTPKAAAYASIFGWMNLFARGVG-----GFVSDTLNNKGYGLRGRLYWQ
SFVLF----FEGIMVICFAFCT-SLTQAITILVFFSIFVQAA
>45053303_4
AWRTVSVVPAFVTFCTGIIVMKIAE-----------DSPKGN-YSKLKKVGI--------
------------MKDVSASASFRQAAFNLN------TWILFVQYGCCFGVELTMNNAAAS
YFVD--Q-YGLSTESAAAIASIFGFMNLFARGLG-----GWSSDKLFAK-MGMRGRLIIQ
ICTLL----VEGALILAFRSTN-SVVSSVLVLVVFSTSVQMA
>58091272_1
AWRTVSIVPAVCTACVGITILFIAD-----------DSPKGN-YSKLKKVGL--------
------------MRPVSAANSFRQGAINFN------TWILFVQYASSFGVELTMNNASAM
YFVD--Y-YGQSTESAAAIASIFGFMNIFARGLG-----GYASDKLFGK-LGMRGRLYVQ
VVALA----CEAALIFVFRATT-TLWSSIVVLVFFSVFVQAA
>98949529_2
AWRWACVLPGLMCTIFAFFVLRYSD-----------DSPKGN-YSKRKHLGL--------
------------MQKPPAIKYIKAAIQDHN------TWLLLIQYGCCFGVELTTSNAAAL
YFQEQ---FELSTEAAAAVASTFGWMNLFARGLG-----GFLSDISNAY-NGMRGRLVWQ
FICFL----LEGVFVMLFSKAQ-TLAGAITALMTFSLFVQGA
>72083981_2
AWRTACVLPGLMCTVFAFFVLRHSD-----------DSPKGN-YSKRKHLGL--------
------------MQKPRAIKYIKAAIQDHN------TWLLLIQYGCCFGVELTTSNAAAL
YFQEE---FELSTEAAAAVASTFGWMNLFARGLG-----GFLSDISNAY-NGMRGRLVWQ
FICFL----LEGVFVMLFSKAQ-TLGGAIAALMTFSLFVQGA
>12864827_2
SWRTICVIPATMALCWGLVLPFITD-----------DAPLGN-YSAMKKNGS--------
------------MERIFFTTSLRSGT-TRN------TWILFIQYASCFGVELVMNNAAVL
YFNSE---FGTDTDEGATLGFIYGSMNIFARALG-----GYVSDKLNVD-IGMRGRLWLQ
TILLI----SEGGLIILFAYTE-SLVGAVVTMCLFSICTQAA
>95658877_1
AWRTVCVVPAISSFIMAYVILKYS------------DCPKGN-YRKLKRLGL--------
------------MPQLEAKTALKEAASDYN------TWLMAIHYGCCFGAEVTFTAGAAL
YFNEK---FKQRTEVAAALASIFGWMNLFARGLG-----GFVSDILNVK-HGMRGRLCWQ
FLTIA----LEGIFLVAFGHAT-TLGAAVGLLVLFSLFVQLA
>84042429_2
AWRTVCLVPAGLAVLTGTGCYFLSD-----------DAPKGN-YKEMKKNGT--------
------------MPEVSAAASFRQGALNIN------SWILFIQYGCCFGVELTMNNAAAL
YFVEE---FGQTTESAAAIASIFGWMNLFARGLG-----GYCSDKMNDR-LGMRGRLYAQ
FALLL----LEGVLVFIFNRTK-SLGAAIAAMVFFSAFVQAC
>45121486_3
AWRTVCLVPAGMALLTGMTVYFVSD-----------DAPKGN-YKEMKKNGT--------
------------MPEISAAASFRSGALNFN------SWILFIHYGCCFGVELTMNNAAAL
YFVEE---FGQTTESAAAIASIFGWMNLFARGLG-----GFCSDKMSVK-LGMRGRLYTQ
FALLV----IEAVMVYVFNRTN-SLSVAIAIMVFFSAFVQAC
>44279947_2
AWRTVTLVPAAVAFCSGLIVIKVND-----------DCPRGN-YKDLKNSGE--------
------------MPEISAAASFRGGALDFN------TWILFLQYACCFGVELTVNNAAVS
YFVK--E-FELEVASASAIASIFGFMNLFARGLG-----GWSSDKANNK-LKMRGRILVQ
MVLLI----AEGCCILIFAEMG-SLPLSIVMLTVFSIFVQGA
>72117461_1
AWRTVTIVPAVVAFCTGIIVIRFSD-----------DCPKGN-YKDLKKSGE--------
------------MPEISAAASFRGGALDFN------TWLLFMQYACCFGVELTVNNNAVT
YFVN--R-FELTIESASAIASIFGFMNLFARGLG-----GWSSDKANTK-LKMRGRILVQ
AVLLI----LEGTCIFVFAEMG-NLAASIVMLTIFSIFVQGA
>5983871_6
AWRTVTLVPAAVAFTTGVFIICFSS-----------DCPKGQ-YKDLKKSGE--------
------------MPEVSAAASFRGGAVDIN------TWMLFIQYACCFGVELTVNNAAVS
YFVK--R-FELTIESASAIASIFGFMNIFARGLG-----GWSSDKANGK-LRMRGRILVQ
AGLLI----LEGSCIFIFAEMG-NLPASVIMLTVFSIFVQGA
>90476064_3
AWRTVCLVPAGMAALTGVGVYFLSM-----------DAPKGN-YKEMKKNGT--------
------------MPEVSAAASFRSGALNLN------SWILFIQYGCCFGVELTMNNAAAL
YFVEE---FGQTTASAAAIASIFGWMNLFARGLG-----GFCSDKMSEK-MGMRGRLYTQ
FALLI----LEAVLVFVFNRSK-SLTAAIVVMVFFSAFVQAC
>93193777_5
AWRTVCIVPAVVAAVTGFLVYRNSD-----------DCPKGN-YAEMKKLGT--------
------------MAEVSASASFRRGAYNMN------SWFLFIQYACCFGVELTMNNAAAL
YFVEE---FNQTTESAAAIASIFGWMNLFARGVG-----GMVSDKMNTK-MGMKGRLWAQ
TVLLF----LEGLMVFIFNRTT-TVPTAIVSMVFFSVFVQAC
>2524120_3
AWRTVCLVPAGGAVLTGLGCYLFSE-----------DAPKGN-YKEMKKNGT--------
------------MPEVSAAASFRSGALNIN------SWILFIQYGCCFGVELTMNNAAAS
YFVDQ---FDQTTESAAAIASIFGWMNLFARGLG-----GFCSDKMNER-LGMKGRLYSQ
FGLLL----IEGIMVFVFNRTK-TLGGSIAVMVFFSAFVQAC
>98954513_6
AWRTVCLVPAGLAALTGTGVYFFSD-----------DAPKGN-YKEMKKNGT--------
------------MPEVSAAASFRQGALNLN------SWILFIQYGCCFGVELTMNNAAAL
YFVEE---FGQTTESAAAIASIFGWMNLFARGLG-----GFCSDKMNDR-LGMRGRLYAQ
FFLLL----IEGVLVFVFNRTK-SLGASIALMVFFSAFVQAC
>23837736_1
AWRTVCLVPAGMAALTGTGVYFLSD-----------DAPKGN-YKDMKKNGT--------
------------MPEVSASASFRQGALNIN------SWILFIQYGCCFGVELTMNNAAAL
YFVQE---FNQTTESAAAIASIFGWMNLFARGLG-----GFCSDKMNDK-LGMRGRLYAQ
FFLLL----VEGIMVFIFNRSK-SLSAAIATMVFFSAFVQAC
>95612617_1
AWRTVTIVPAVVAFCTGMIVIRFSD-----------DCPKGN-YKELKKCGE--------
------------MPEISAAASFRGGALDFN------TWLLFLQYACCFGVELTVNNAAVT
YFVS--R-FELSIESASAIASIFGFMNLFARGLG-----GWSSDKANTK-LKMRGRILVQ
AVLLI----LEGVCIFIFAEMG-NLAASVVMLTIFSIFVQGA
>19752944_5
AWRTVCLVPAGIAVLTGLGCYNFSD-----------DAPKGN-YKDMKKHGT--------
------------MPEVSAAASFRQGACNIN------SWILFIQYGCCFGVELTMNNAAAS
YFVDQ---FDQTTESAAAIASIFGWMNLFARGLG-----GFCSDKMNDR-LGMRGRLYAQ
FGLLL----IEGVLIFVFNRTK-TLGASIAVMVFFSAFVQAC
>116106751_5
AWRTVCIVPAIVAFISGIAIFKFTE-----------DAPKGD-YHQLKAQGL--------
------------MVEVSAITSFGSGFTNIN------TWLIFIQYACCFGVELTMNNAAAL
YFRDE---FGLETETAAAIASIFGWMNLFARGLG-----GFLSDAANTR-IGMRGRLLVQ
STFLL----LEGLLILLFANTK-SLSGAIAVMVFFSLFVQAA
>97447332_5
AWRTVTIVPAVVAFCTGMIVIRFSD-----------DCPKGN-YKELKKSGE--------
------------MPEVSAAASFRGGALDFN------TWLLFLQYACCFGVELTVNNNAVT
YFVN--R-FELPIESASAIASIFGFMNLFARGLG-----GWSSDKANAK-LKMRGRILVQ
ATLLI----LEGICIFIFAEMG-NLAASVVMLTIFSIFVQGA
>50770291_2
AWRTVCLVPAGLAALTGTGCYFFSD-----------DAPKGN-YKEMKKNGT--------
------------MPEVSAAASFRQGALNIN------SWILFIQYGCCFGVELTMNNAAAL
YFVQE---FDQTTESAAAIASIFGWMNLFARGLG-----GYCSDKMNDK-LGMRGRLYAQ
FGLLL----LEGLMVFIFNRSK-SLPAAIATMVFFSAFVQAC
>47480457_1
AWRTVCLVPAGVAALTGIGCYFCSD-----------DAPKGN-YKEMKKNGT--------
------------MPEVSAAASFRQGACNIN------SWILFIQYGCCFGVELTMNNAAAN
YFVTE---FDQTTESAAAIASIFGWMNLFARGLG-----GFCSDKMNDR-MGMKGRLYAQ
FLLLLAVLLAEGIMVFVFNRTK-TLGAAIAAMVFFSAFVQAC
>45889779_1
AWRSVCLVPAVASVIVGITIWFISD-----------DAPKGN-YDEMKKKGI--------
------------MQEVSAAASFRQGALNIN------SWILFIQYGCCFGVELTMNNAAAL
YFVEE---FGQTTESASAIASIFGWMNLFARGLG-----GFCSDKMNAR-MGMRGRFVTQ
LVLLA----LEAVMIFIFNRSK-TLATSIIAMVFFSAFVQAC
>22674480_3
AWRMVCLVPAGGALLVGLGCYFFSD-----------DAPKGN-YKEMKKNGT--------
------------MPEVSAAASFRQGACNIN------SWILFIQYGCCFGVELTMNNAAAN
YFVTE---FDQTTEAAAAIASIFGWMNLFARGLG-----GYCSDKMNDK-LGMKGRLYAQ
FLLLL----AEGIMVFVFNRTK-TLGASIAAMVFFSAFVQAC
>89806351_1
AWRSVCIVPAVVGGISGVVIYKISD-----------DAPKGN-YSEMKKNGT--------
------------MTDVSAAASFRRGALNFN------TWLLFIQYACCFGVELTMNNAAAL
YFVEE---FNQTTETAAAIASIFGWMNLFARGLG-----GYLSDKANAK-MGMKGRLWAQ
FLLLL----LEGSMVFIFNRTK-SLGGAIASMVFFSVFVQAC
>14873_5
AWRSVCVVPAAVGAVSGVVIWYISD-----------DCPKGN-YAEMKKNGT--------
------------MAEVSAAASFRQGALNFN------TWLLFIQYACCFGVELTMNNAAAL
YFVEE---FNQTTEAAAAIASIFGWMNLFARGLG-----GYLSDKMNTK-LGMKGRLWTQ
FLLLL----LEGVMVFIFNRTR-TLASSIASLVFFSVFVQAC
>44344435_4
AWRTVTLVPAVVAFSTGALVICFSD-----------DCPKGN-YKDLKKSGE--------
------------MPEISAAASFRGGAVDIN------TWMLFIQYACCFGVELTVNNAAVS
YFVR--R-FELTIESASAIASIFGFMNIFARGLG-----GWSSDKANGK-LQMRGRILVQ
AGLLI----LEGACIFIFAEMG-NLAASVVMLTVFSIFVQGA
>18673710_1
AWRTVCIVPAVVSLIIGVGVYYISD-----------DAPKGN-YGEMKKKGI--------
------------MQNVSAAASFRQGALNLN------SWILFIQYGCCFGVELTMNNAAAL
YFVEE---FGQSTESASAIASIFGWMNLFARGLG-----GFCSDKLNAK-MGMKGRLLTQ
LVLLI----LEAVMIFIFSRSN-SLAASIVTMVFFSAFVQAC
>101111138_6
AWRTVCLVPAGMAALTGVGVYFLSV-----------DAPKGN-YKEMKKNGT--------
------------MPEVSAAASFRSGALNLN------SWILFIQYGCCFGVELTMNNAAAL
YFVEE---FGQTTASAAAIASIFGWMNLFARGLG-----GFCSDKMSIK-MGMRGRLYTQ
FALLI----LEAVLVFVFNRSK-SLTAAIVVMVFFSAFVQAC
>19793154_1
AWRTVCIVPAVVSLIIGVGVYYISD-----------DAPKGN-YGEMKKKGI--------
------------MQNVSAAASFRQGALNLN------SWILFIQYGCCFGVELTMNNAAAL
YFVEE---FGQSTESASAIASIFGWMNLFARGLG-----GFCSDKLNAK-MGMKGRLLTQ
LVLLI----LEAVMIFIFSRSN-SLAASIVTMVFFSAFVQAC
>97507020_3
AWRTVTLVPAFVAFCTGIIVIRTSD-----------DCPRGM-YKDLKKSGE--------
------------MPEISAAASFRGGAVDIN------TWLLFIQYACCFGVELTVNNAAVT
YFVD--R-FELEIESASAIASIFGFMNLFARGLG-----GYASDKANGY-LKMRGRLLVQ
MALLI----CEAICIFIFAEMT-NLIASIVMLTIFSIFVQGA
>101139376_2
AWRTVCLVPAGLAALTGTGCYFLSD-----------DAPKGN-YKEMKKNGT--------
------------MPEVSAAASFRQGALNIN------SWILFIQYGCCFGVELTMNNAAAL
YFVQE---FDQTTESAAAIASIFGWMNLFARGLG-----GYCSDKMNDR-LGMRGRLYAQ
FVLLL----LEGVMVFIFNRSK-SLPSAIATMVFFSAFVQAC
>114789721_3
AWRTVCIVPAIVAFISGIAIFKFTE-----------DAPKGD-YHQLKAQGL--------
------------MVEVSAITSFGSGFTNIN------TWLIFIQYACCFGVELTMNNAAAL
YFRDE---FGLETETAAAIASIFGWMNLFARGLG-----GFLSDAANTR-IGMRGRLLVQ
STFLL----LEGLLILLFANTK-SLSGAIVVMVFFSLFVQAA
>116544465_1
AWRTVCVVPAIVAFATGVLVIRTSE-----------DCPQGN-YKDLQKSGQ--------
------------MPQVSAAASFRGGALDLN------TWLLYIQYGCCFGVELTMNNAAAS
HFVD--N-FGLTIPSAAAIASIFGFMNIFARGLG-----GFCSDKLNAK-LGMRGRILVQ
MILLL----LEGICIFMFAETE-SLWSAILLLTIFSIFVQAA
>45127212_4
AWRTVCIVPAVVGFCLGALIMRISD-----------DAPKGN-YKEMKKNGT--------
------------MPEISAAASFRSGALNIN------TWVLFIQYACCFGVELTMNNAAAS
YFKSK---FELTTESAAAIASIFGWMNLFARGIG-----GFVSDKANAK-MGMRGRLAWQ
AVLLI----LEGVLVFIFANSN-SLAVAIVIMVIFSTLVQSA
>97503575_1
AWRTVCIVPAAVGFCLGFLIMRISD-----------DAPKGN-YAEMKKNGT--------
------------MPEVSASASFRSGAMNIN------TWILFIQYACCFGVELTMNNAAAS
YFKSK---FELTTEAASAIASIFGWMNLFARGVG-----GFVSDKVNSK-MGMRGRLIWQ
GALLV----VEGVMVFIFANSN-SLAAAIVIMVIFSSIVQSA
>44280757_3
AWRTVCIVPACVGMITAIAIFYISE-----------DSPKGN-YAEMKKNGT--------
------------MAEVSAGASFRTGAMNVN------TWLLFIQYACCFGVELTMNNAAAS
YFKNT---FELTTESAAAIASLFGWMNLFARGIG-----GYASDKANGK-MGMRGRLIWQ
TACLL----IEGFMVIIFTNTK-SLGLAIFIMVIFSSFVQAA
>94504159_3
AWRSVCIVPACVGMLTGITILKISD-----------DAPKGN-YNEMKKNGT--------
------------MAEVSAGSSFREGAANVN------TWLLFIQYACCFGVELTMNNAAAS
YFRST---FELTTETAAAIASLFGWMNLFARGVG-----GFVSDKANAR-MGMRGRLWWQ
TICLV----LEGAMVFIFANTN-SLGLAIFIMVIFSSFVQAA
>64792880_1
AWRTVCIVPACVGMATGITILYISD-----------DAPKGN-YKEMKKNGT--------
------------MPEVSAAASFRSGAMNFN------TWLLFIQYACCFGVELTMNNAAAS
YFKST---FELTTESAAAIASLFGWMNLFARGVG-----GFVSDKANAK-MGMRGRLWWQ
TICLV----LEGIMVFIFANTK-SLGLAIFIMVIFSSFVQAA
>64610088_4
AWRTVCIVPAVVAFGTGFIVIRISD-----------DCPKGN-YKEMKASGI--------
------------MSEVSASASFRAGAANFN------TWLLFIQYGCSFGVELTMNNAASM
YFQDE---FGLSTESASAIASIFGWMNLFARGLG-----GFTSDKANAK-FGMRGRLIWQ
STCLL----IEAVMIFLFSRTT-NLGLAIFILVIFSSFVQAA
>93201482_4
AWRTAIIIPGVVVLVVTFFIFQYSD-----------DCPKGN-YNDMQRQGL--------
------------MNKVNTVKSLYDGIIDRN------TLVLLIQYGCCFGVETTINNLATI
YFREE---FSMPLAAAAAIAAVFGVMNIFARGLG-----GFISDYSYAL-KGMQGRLIAH
SVLLV----LEGLLLIVFATAA-TLPGAIIALAVFSIFVQMA
>64799635_4
AWRTVCVIPAIPSFLFAYWIIKYSD-----------DSPKGN-FQKLWRLGL--------
------------RDHVFAWKAFGEAARIPK------TWILAIHYACCFGVEVTMVNSAAF
YFSDE---FKLKTESAAAIASIFGWMNLFARGMG-----GFISDIMNVK-YKMRGRLVWH
FLTFI----AQGALVIAFGNRS-SLAGAIVTMTFFSFFVQTS
>45051882_1
AWRTVCIVPAVVAFITGIVIIKSSD-----------DCPKGH-YKDLKKSGE--------
------------MPEISAAASFRGAAIDFN------TWILFIQYACCFGVELTVNNAAVG
FFRS--E-FGLSTESASAIASIFGFMNLFARGIG-----GYASDWAMNR-LQMRGRILVQ
ATFLL----LEGGCIFIFVSTR-SLAGSIVMLTIFSIFVQAA
>45030496_1
AWRHVTLVPAAVAFCTGMAVIRFSD-----------DCPKGS-YSELKKSGE--------
------------MPEISAAASFRGGAVDFN------TWLLFIQYACCFGVELTVNNAAVS
YFVY--R-FELSIESASAIASIFGFMNLFARGLG-----GYASDKANAR-LKMRGRILVQ
MGLLI----LEGVFIFIFAEMK-NLAASIVLLTIFSICVQGA
>102920439_6
AWRTVCIVPACVGFVLGFTIMRVSD-----------DAPKGN-YAEMKKNGT--------
------------MPEVSAAASFRSGAMNVN------TWILFIQYACCFGVELTMNNAAAS
YFKNK---FDLNTESAAAIASIFGWMNLFARGIG-----GFASDKLNSK-MGMRGRLAWQ
GALLI----LEGCMVFIFSNSE-SLPVAIVIMVIFSVFVQSA
>18686638_5
AWRTVCIVPACVGFVLGFTIMRVSD-----------DAPKGN-YAEMKKNGT--------
------------MPEVSAAASFRSGAMNVN------TWILFIQYACCFGVELTMNNAAAS
YFKTK---FDLTTESAAAIASIFGWMNLFARGIG-----GFTSDKLNSK-MGMRGRLAWQ
GALLI----LEGCMVFIFSNSN-SLPVAIIIMVVFSVFVQSA
>54934245_1
AWRTVCIVPAVVASITAVVVVTTSE-----------DCPDGN-YKDLKKQGR--------
------------MPEVSATASFRQGAIDLN------TWLLFLQYACCFGVELTMNNYSAT
YFVD--T-FGLSTMTASAIASIFGFMNIFARGLG-----GFTSDKFMDR-WGMRGRIFWQ
ATTLI----VEGILIFIFATVD-TLWAAILLLTLFSIFVQAA
>24753836_1
AWRTSFIIPGILTCGIGYWIRNYTD-----------DCPYGN-YWEMKQNGH--------
------------KLGNAAVSTRRGGS-NIT------AWILFVQYACCFGVELHMNNLAAL
YFRDK---FDLSTEASSTIASLFGLMNLFARTLG-----GVSTDIANKV-GGMRGRLWAQ
TICLF----LEGLFIIIFAAQD-DLAAAIVCLICFSTFVQMS
>44109064_3
AWRISFLVPGVLTVGIGIWIKYYTD-----------DCPYGN-YWEMKQNGH--------
------------TLGSASVSTKRGGS-NIT------AWILFVQYACCFGVELHMNNLAAL
YFRDK---FDLTTETSSTIASLFGLMNLFARTLG-----GLSTDLANKM-GGMRGRLWAQ
TICLF----FEGLFIIVFANQD-SLGLAIFCLVCFSTFVQMS
>44146951_3
AWRLSFLVPGVLTIGIGLWIRNYTD-----------DCPYGN-YWEMKQHGH--------
------------KMDSAVVSTKRGVS-NIT------AWMIFVQYACCFGVELHMNNLAAL
YFRDK---FSMSTEASSTIASLFGLMNLFARTLG-----GVTTDYLNKK-FAMRGRLAAQ
TICLL----MEGIFILIFAAQD-DLGAAIVCLICFSMAVQMS
>91326368_2
SWRTICIIPATVALLWGLCLPFISD-----------DAPMGN-YVEMRKRGA--------
------------MDQIYFTTSLRSGA-TKN------TWILYCQYACSFGVELVMNNAAVL
YFTSE---FGQTTEQAAAIGSIFGWMNVFARVLGGLFLGGLFSDRLNLD-MGMRGRLWLQ
TILLV----LEGITIILFAYCE-TLIGAIVTMSIFSIFTQAS
>113134270_6
AWRTVCLVPAAMSFLTGLIIFFISE-----------DTPKGN-YAELKKKGI--------
------------ITNVSASKSIQKGALNIN------TWILFIQYACCFGVELTMNNAAAS
YFVEE---FNQTTESAAAIASIFGWMNIFARGLG-----GFCSDKMNKR-YGMRGRLIAQ
TLLLL----LEGIMVFIFNRTN-NLSGAIISMMLFSIFVQAC
>116662001_1
AWRTVSVIPAVLAFASGIIIYKISD-----------DSPKGQ-FSQLKKHGC--------
------------MIERSAVSFFREGVCNFN------TWILFLQYACCFGTELTMNNAAAL
YFKDK---FDLTTETAAAIASIFGWLNLFARGLG-----GYTSDKANAY-CGMRGRLWLQ
TFLLV----GEGALVLFFAQTE-SLMSAITVMVFFSLFVQAA
>112503548_4
AWRAVSVNPAIVGFGTVVMIYYISD-----------DAPKGNYYDELKKHGH--------
------------MSEVSAGASFRQGAININTCININTWLLFIQYACCFGVELTMNNAAAL
YFKEV---FELETEEAAAIASIFGFMNLFARGLG-----GFISDMGNKY-IGMCGRLWAQ
TICLI----CEGVLVLVFSQTT-SLGSAIAVMVFFSLFVQ--
>84146250_1
AWRWVSIVPAVVAFGTGMMIYAIAD-----------DSPKGN-YNELKKRGQ--------
------------MANVSAAASFRQGAFNFN------TWILFIQYACCFGVELTMNNAAAL
YFKDQ---FGQTTETAAAIASIFGFMNLFARGLG-----GYLSDIGNKH-MGMRGRILAQ
TFCLV----AEGILVLVFAQTT-SLGAAITVMVFFSLFVQ--
>116176320_1
AWRTVSIVPAVIAFAAGFLVIRITD-----------DCPKGN-YKDMKRNGT--------
------------MQEVSATASFRSGATNLN------TWILFIHYGCCFGVELTMNNAAAT
YFQT--K-FMRTTSEAAIIASIFGIMNLFARGIG-----GYSSDKMNSK-MGMRGRLLVQ
FVLLM----VEAGLIFAFAYAN-TLGGAIAVLIFFSIFVQSA
>86694497_6
AWKYVSLVPAVVTFLTGVMIYYVSD-----------DAPKGN-YSELKKHGQ--------
------------MADVSAAASFRQGALNFN------TWILFIQYACCFGVELTMNNAAAL
YFKAK---FELSTESAAAIASIFGFMNLFARGLG-----GFFSDMGNKY-MGMKGRIAAH
TLCLI----AEGVLVLVFAQTG-TLGAAIAVMVFFSLFVQAA
>72883992_1
AWRTVTIVPAIFANILAVLIFKYGD-----------DCPKGN-YKELEEHGV--------
------------AKRIKAKTSFKRGATQVN------TWLLFIQYGCCFGVELTMNNAAAL
YFKDE---FGQTTESAAAIASIFGWMNLFARGLG-----GIISDKLNAR-FGMRGRLWTQ
TILLV----LEGVMVIIFANAQ-SLAASIVTLVFFSIFVQAA
>76122367_2
AWRTVCIVPAVIAAIYGVTLYFISD-----------DTPRGN-YSELKKNGT--------
------------LSKVSAINSFRNGMLNLN------TWILFIQYACCFGVELTMNNAAAL
YFVEV---FDQTTESAAAIASVFGWMNLFARGLG-----GFCSDKMNAK-FGMRGRLICQ
STLLV----FEAILIYVFNRTK-SLPASIAAMMFFSVFVQAC
>63442104_6
AWRTVCLVPAGLAALTGAGCYFFSD-----------DAPKGN-YKEMKKNGT--------
------------MPEVSAAASFRQGALNIN------SWILFIQYGCCFGVELTMNNAAAL
YFVQE---FDQTTESAAAIASIFGWMNLFARGLG-----GFCSDKMNDK-LGMRGRLYAQ
FGLLL----LEGLMVFIFNRSK-SLPSAIATMVFFSAFVQAC
>14872_4
AWRSVCVVPAAVGAVSGVVIWYISD-----------DCPKGN-YAEMKKNGT--------
------------MAEVSAAASFRQGALNFN------TWLLFIQYACCFGVELTMNNAAAL
YFVEE---FNQTTEAAAAIASIFGWMNLFARGLG-----GYLSDKMNTK-LGMKGRLWTQ
FLLLL----LEGVMVFIFNRTK-TLASSIASLVFFSVFVQAC
>93175834_3
AWRAAIIIPGVVAIIASLTIFQASD-----------DCPKGN-YN-KRRHGR--------
------------TDDVHPMKAFITSICDRN------TWVLLIQYGCSFGVETTINNLATI
YFTEM---FGVPTAAAAAIASIFGIMNLFARGLG-----GFLSDYCYAY-NGMRGRLICH
TICYI----LEGLMLIVFAAST-NLAGAVIALAVFSIFVQMA
