# Supplementary material for: Meta-Omics Reveals Genetic Flexibility of Diatom Nitrogen Transporters in Response to Environmental Changes
Source: Mol Biol Evol. 2019 Jul 1;36(11):2522–35. doi: 10.1093/molbev/msz157 (PMC6805229; doi:10.1093/molbev/msz157)
Supplement: msz157_Supplementary_Data [file msz157_supplementary_data.zip › Busseni_SM_DataFileS9_LocTree3 localization.xlsx]

## Sheet: Foglio1
Runs	Protein ID	Score (0-100)	Expected Accuracy	Localization Class	Gene Ontology Terms	Annotation Type
Run1	36537692	24	0.84	vacuole membrane	integral to membrane GO:0016021(IEA); plant-type vacuole membrane GO:0009705(IDA);	PSI-BLAST
Run1	116107106	24	0.84	vacuole membrane	integral to membrane GO:0016021(IEA); plant-type vacuole membrane GO:0009705(IDA);	PSI-BLAST
Run1	116427340	24	0.84	vacuole membrane	integral to membrane GO:0016021(IEA); plant-type vacuole membrane GO:0009705(IDA);	PSI-BLAST
Run2	6414_3	24	0.84	vacuole membrane	integral to membrane GO:0016021(IEA); plant-type vacuole membrane GO:0009705(IDA);	PSI-BLAST
Run2	94771417_1	24	0.84	vacuole membrane	integral to membrane GO:0016021(IEA); plant-type vacuole membrane GO:0009705(IDA);	PSI-BLAST
Run1	44363861	23	0.84	vacuole membrane	integral to membrane GO:0016021(IEA); plant-type vacuole membrane GO:0009705(IDA);	PSI-BLAST
Run1	116427341	23	0.84	vacuole membrane	integral to membrane GO:0016021(IEA); plant-type vacuole membrane GO:0009705(IDA);	PSI-BLAST
Run2	64617772_5	23	0.84	vacuole membrane	integral to membrane GO:0016021(IEA); plant-type vacuole membrane GO:0009705(IDA);	PSI-BLAST
Run2	64617773_6	23	0.84	vacuole membrane	integral to membrane GO:0016021(IEA); plant-type vacuole membrane GO:0009705(IDA);	PSI-BLAST
Run1	116106751	22	0.84	vacuole membrane	integral to membrane GO:0016021(IEA); plant-type vacuole membrane GO:0009705(IDA);	PSI-BLAST
Run2	90488691_1	22	0.84	vacuole membrane	integral to membrane GO:0016021(IEA); plant-type vacuole membrane GO:0009705(IDA);	PSI-BLAST
Run1	1755	21	0.83	vacuole membrane	integral to membrane GO:0016021(IEA); plant-type vacuole membrane GO:0009705(IDA);	PSI-BLAST
Run1	112791974	21	0.83	vacuole membrane	integral to membrane GO:0016021(IEA); plant-type vacuole membrane GO:0009705(IDA);	PSI-BLAST
Run2	84042429_2	21	0.83	vacuole membrane	integral to membrane GO:0016021(IEA); plant-type vacuole membrane GO:0009705(IDA);	PSI-BLAST
Run1	219741	20	0.83	vacuole membrane	integral to membrane GO:0016021(IEA); plant-type vacuole membrane GO:0009705(IDA);	PSI-BLAST
Run1	44334880	20	0.83	vacuole membrane	integral to membrane GO:0016021(IEA); plant-type vacuole membrane GO:0009705(IDA);	PSI-BLAST
Run1	112402826	20	0.83	vacuole membrane	integral to membrane GO:0016021(IEA); plant-type vacuole membrane GO:0009705(IDA);	PSI-BLAST
Run1	113650621	20	0.83	vacuole membrane	integral to membrane GO:0016021(IEA); plant-type vacuole membrane GO:0009705(IDA);	PSI-BLAST
Run2	45044202_3	20	0.83	vacuole membrane	integral to membrane GO:0016021(IEA); plant-type vacuole membrane GO:0009705(IDA);	PSI-BLAST
Run2	97438452_1	20	0.83	vacuole membrane	integral to membrane GO:0016021(IEA); plant-type vacuole membrane GO:0009705(IDA);	PSI-BLAST
Run1	2524120	19	0.83	vacuole membrane	integral to membrane GO:0016021(IEA); plant-type vacuole membrane GO:0009705(IDA);	PSI-BLAST
Run1	23837736	19	0.83	vacuole membrane	integral to membrane GO:0016021(IEA); plant-type vacuole membrane GO:0009705(IDA);	PSI-BLAST
Run1	36510493	19	0.83	vacuole membrane	integral to membrane GO:0016021(IEA); plant-type vacuole membrane GO:0009705(IDA);	PSI-BLAST
Run1	44067762	19	0.83	vacuole membrane	integral to membrane GO:0016021(IEA); plant-type vacuole membrane GO:0009705(IDA);	PSI-BLAST
Run2	61360936_3	19	0.83	vacuole membrane	integral to membrane GO:0016021(IEA); plant-type vacuole membrane GO:0009705(IDA);	PSI-BLAST
Run2	62029_5	18	0.82	vacuole membrane	integral to membrane GO:0016021(IEA); plant-type vacuole membrane GO:0009705(IDA);	PSI-BLAST
Run2	63164773_3	18	0.82	vacuole membrane	integral to membrane GO:0016021(IEA); plant-type vacuole membrane GO:0009705(IDA);	PSI-BLAST
Run2	93173701_3	26	0.84	plasma membrane	integral to membrane GO:0016021(IEA); plasma membrane GO:0005886(IDA);	PSI-BLAST
Run1	1081834	25	0.84	plasma membrane	integral to membrane GO:0016021(IEA); plasma membrane GO:0005886(IDA);	PSI-BLAST
Run1	1081835	25	0.84	plasma membrane	integral to membrane GO:0016021(IEA); plasma membrane GO:0005886(IDA);	PSI-BLAST
Run1	36508573	25	0.84	plasma membrane	integral to membrane GO:0016021(IEA); plasma membrane GO:0005886(IDA);	PSI-BLAST
Run1	44310039	25	0.84	plasma membrane	integral to membrane GO:0016021(IEA); plasma membrane GO:0005886(IDA);	PSI-BLAST
Run2	45889779_1	25	0.84	plasma membrane	integral to membrane GO:0016021(IEA); plasma membrane GO:0005886(IDA);	PSI-BLAST
Run2	64742696_3	25	0.84	plasma membrane	integral to membrane GO:0016021(IEA); plasma membrane GO:0005886(IDA);	PSI-BLAST
Run2	93173702_3	25	0.84	plasma membrane	integral to membrane GO:0016021(IEA); plasma membrane GO:0005886(IDA);	PSI-BLAST
Run1	36508572	24	0.84	plasma membrane	integral to membrane GO:0016021(IEA); plasma membrane GO:0005886(IDA);	PSI-BLAST
Run1	44344435	24	0.84	plasma membrane	integral to membrane GO:0016021(IEA); plasma membrane GO:0005886(IDA);	PSI-BLAST
Run1	116662001	24	0.84	plasma membrane	integral to membrane GO:0016021(IEA); plasma membrane GO:0005886(IDA);	PSI-BLAST
Run2	64365088_5	24	0.84	plasma membrane	integral to membrane GO:0016021(IEA); plasma membrane GO:0005886(IDA);	PSI-BLAST
Run2	64831402_1	24	0.84	plasma membrane	integral to membrane GO:0016021(IEA); plasma membrane GO:0005886(IDA);	PSI-BLAST
Run1	18871	23	0.84	plasma membrane	integral to membrane GO:0016021(IEA); plasma membrane GO:0005886(IDA);	PSI-BLAST
Run1	1055820	23	0.84	plasma membrane	integral to membrane GO:0016021(IEA); plasma membrane GO:0005886(IDA);	PSI-BLAST
Run1	1071273	23	0.84	plasma membrane	integral to membrane GO:0016021(IEA); plasma membrane GO:0005886(IDA);	PSI-BLAST
Run1	1091105	23	0.84	plasma membrane	integral to membrane GO:0016021(IEA); plasma membrane GO:0005886(IDA);	PSI-BLAST
Run1	44061330	23	0.84	plasma membrane	integral to membrane GO:0016021(IEA); plasma membrane GO:0005886(IDA);	PSI-BLAST
Run1	44322109	23	0.84	plasma membrane	integral to membrane GO:0016021(IEA); plasma membrane GO:0005886(IDA);	PSI-BLAST
Run1	44460299	23	0.84	plasma membrane	integral to membrane GO:0016021(IEA); plasma membrane GO:0005886(IDA);	PSI-BLAST
Run2	64742724_5	23	0.84	plasma membrane	integral to membrane GO:0016021(IEA); plasma membrane GO:0005886(IDA);	PSI-BLAST
Run2	64758040_2	23	0.84	plasma membrane	integral to membrane GO:0016021(IEA); plasma membrane GO:0005886(IDA);	PSI-BLAST
Run2	97510271_3	23	0.84	plasma membrane	integral to membrane GO:0016021(IEA); plasma membrane GO:0005886(IDA);	PSI-BLAST
Run2	97567333_6	23	0.84	plasma membrane	integral to membrane GO:0016021(IEA); plasma membrane GO:0005886(IDA);	PSI-BLAST
Run1	202827	22	0.84	plasma membrane	integral to membrane GO:0016021(IEA); plasma membrane GO:0005886(IDA);	PSI-BLAST
Run1	1060068	22	0.84	plasma membrane	integral to membrane GO:0016021(IEA); plasma membrane GO:0005886(IDA);	PSI-BLAST
Run1	1060069	22	0.84	plasma membrane	integral to membrane GO:0016021(IEA); plasma membrane GO:0005886(IDA);	PSI-BLAST
Run1	1070323	22	0.84	plasma membrane	integral to membrane GO:0016021(IEA); plasma membrane GO:0005886(IDA);	PSI-BLAST
Run1	10557333	22	0.84	plasma membrane	integral to membrane GO:0016021(IEA); plasma membrane GO:0005886(IDA);	PSI-BLAST
Run1	36544487	22	0.84	plasma membrane	integral to membrane GO:0016021(IEA); plasma membrane GO:0005886(IDA);	PSI-BLAST
Run1	112893941	22	0.84	plasma membrane	integral to membrane GO:0016021(IEA); plasma membrane GO:0005886(IDA);	PSI-BLAST
Run2	45053303_4	22	0.84	plasma membrane	integral to membrane GO:0016021(IEA); plasma membrane GO:0005886(IDA);	PSI-BLAST
Run2	50465214_4	22	0.84	plasma membrane	integral to membrane GO:0016021(IEA); plasma membrane GO:0005886(IDA);	PSI-BLAST
Run2	54934245_1	22	0.84	plasma membrane	integral to membrane GO:0016021(IEA); plasma membrane GO:0005886(IDA);	PSI-BLAST
Run2	5980671_1	22	0.84	plasma membrane	integral to membrane GO:0016021(IEA); plasma membrane GO:0005886(IDA);	PSI-BLAST
Run2	93193777_5	22	0.84	plasma membrane	integral to membrane GO:0016021(IEA); plasma membrane GO:0005886(IDA);	PSI-BLAST
Run2	94505348_4	22	0.84	plasma membrane	integral to membrane GO:0016021(IEA); plasma membrane GO:0005886(IDA);	PSI-BLAST
Run2	97507020_3	22	0.84	plasma membrane	integral to membrane GO:0016021(IEA); plasma membrane GO:0005886(IDA);	PSI-BLAST
Run1	31990	21	0.83	plasma membrane	integral to membrane GO:0016021(IEA); plasma membrane GO:0005886(IDA);	PSI-BLAST
Run1	1083969	21	0.83	plasma membrane	integral to membrane GO:0016021(IEA); plasma membrane GO:0005886(IDA);	PSI-BLAST
Run1	1110878	21	0.83	plasma membrane	integral to membrane GO:0016021(IEA); plasma membrane GO:0005886(IDA);	PSI-BLAST
Run1	25331352	21	0.83	plasma membrane	integral to membrane GO:0016021(IEA); plasma membrane GO:0005886(IDA);	PSI-BLAST
Run1	45030496	21	0.83	plasma membrane	integral to membrane GO:0016021(IEA); plasma membrane GO:0005886(IDA);	PSI-BLAST
Run1	116412750	21	0.83	plasma membrane	integral to membrane GO:0016021(IEA); plasma membrane GO:0005886(IDA);	PSI-BLAST
Run1	116544465	21	0.83	plasma membrane	integral to membrane GO:0016021(IEA); plasma membrane GO:0005886(IDA);	PSI-BLAST
Run2	56497031_4	21	0.83	plasma membrane	integral to membrane GO:0016021(IEA); plasma membrane GO:0005886(IDA);	PSI-BLAST
Run2	6412_3	21	0.83	plasma membrane	integral to membrane GO:0016021(IEA); plasma membrane GO:0005886(IDA);	PSI-BLAST
Run2	6413_3	21	0.83	plasma membrane	integral to membrane GO:0016021(IEA); plasma membrane GO:0005886(IDA);	PSI-BLAST
Run2	64297455_2	21	0.83	plasma membrane	integral to membrane GO:0016021(IEA); plasma membrane GO:0005886(IDA);	PSI-BLAST
Run2	64297456_2	21	0.83	plasma membrane	integral to membrane GO:0016021(IEA); plasma membrane GO:0005886(IDA);	PSI-BLAST
Run2	64742695_3	21	0.83	plasma membrane	integral to membrane GO:0016021(IEA); plasma membrane GO:0005886(IDA);	PSI-BLAST
Run2	84100579_5	21	0.83	plasma membrane	integral to membrane GO:0016021(IEA); plasma membrane GO:0005886(IDA);	PSI-BLAST
Run2	89806351_1	21	0.83	plasma membrane	integral to membrane GO:0016021(IEA); plasma membrane GO:0005886(IDA);	PSI-BLAST
Run1	1090351	20	0.83	plasma membrane	integral to membrane GO:0016021(IEA); plasma membrane GO:0005886(IDA);	PSI-BLAST
Run1	101139376	20	0.83	plasma membrane	integral to membrane GO:0016021(IEA); plasma membrane GO:0005886(IDA);	PSI-BLAST
Run2	4991_1	20	0.83	plasma membrane	integral to membrane GO:0016021(IEA); plasma membrane GO:0005886(IDA);	PSI-BLAST
Run2	50479391_5	20	0.83	plasma membrane	integral to membrane GO:0016021(IEA); plasma membrane GO:0005886(IDA);	PSI-BLAST
Run2	5475_3	20	0.83	plasma membrane	integral to membrane GO:0016021(IEA); plasma membrane GO:0005886(IDA);	PSI-BLAST
Run2	58091272_1	20	0.83	plasma membrane	integral to membrane GO:0016021(IEA); plasma membrane GO:0005886(IDA);	PSI-BLAST
Run2	63112011_3	20	0.83	plasma membrane	integral to membrane GO:0016021(IEA); plasma membrane GO:0005886(IDA);	PSI-BLAST
Run2	64627051_2	20	0.83	plasma membrane	integral to membrane GO:0016021(IEA); plasma membrane GO:0005886(IDA);	PSI-BLAST
Run2	64807502_1	20	0.83	plasma membrane	integral to membrane GO:0016021(IEA); plasma membrane GO:0005886(IDA);	PSI-BLAST
Run2	83291884_3	20	0.83	plasma membrane	integral to membrane GO:0016021(IEA); plasma membrane GO:0005886(IDA);	PSI-BLAST
Run2	84030424_3	20	0.83	plasma membrane	integral to membrane GO:0016021(IEA); plasma membrane GO:0005886(IDA);	PSI-BLAST
Run2	92606813_2	20	0.83	plasma membrane	integral to membrane GO:0016021(IEA); plasma membrane GO:0005886(IDA);	PSI-BLAST
Run2	97056927_3	20	0.83	plasma membrane	integral to membrane GO:0016021(IEA); plasma membrane GO:0005886(IDA);	PSI-BLAST
Run2	97101100_6	20	0.83	plasma membrane	integral to membrane GO:0016021(IEA); plasma membrane GO:0005886(IDA);	PSI-BLAST
Run1	35183197	19	0.83	plasma membrane	integral to membrane GO:0016021(IEA); plasma membrane GO:0005886(IDA);	PSI-BLAST
Run1	112334355	19	0.83	plasma membrane	integral to membrane GO:0016021(IEA); plasma membrane GO:0005886(IDA);	PSI-BLAST
Run2	45051882_1	19	0.83	plasma membrane	integral to membrane GO:0016021(IEA); plasma membrane GO:0005886(IDA);	PSI-BLAST
Run2	64783947_5	19	0.83	plasma membrane	integral to membrane GO:0016021(IEA); plasma membrane GO:0005886(IDA);	PSI-BLAST
Run2	64895350_5	19	0.83	plasma membrane	integral to membrane GO:0016021(IEA); plasma membrane GO:0005886(IDA);	PSI-BLAST
Run2	84471756_6	19	0.83	plasma membrane	integral to membrane GO:0016021(IEA); plasma membrane GO:0005886(IDA);	PSI-BLAST
Run2	97447332_5	19	0.83	plasma membrane	integral to membrane GO:0016021(IEA); plasma membrane GO:0005886(IDA);	PSI-BLAST
Run1	18673710	18	0.82	plasma membrane	integral to membrane GO:0016021(IEA); plasma membrane GO:0005886(IDA);	PSI-BLAST
Run1	44279947	18	0.82	plasma membrane	integral to membrane GO:0016021(IEA); plasma membrane GO:0005886(IDA);	PSI-BLAST
Run1	112756656	18	0.82	plasma membrane	integral to membrane GO:0016021(IEA); plasma membrane GO:0005886(IDA);	PSI-BLAST
Run1	114880142	18	0.82	plasma membrane	integral to membrane GO:0016021(IEA); plasma membrane GO:0005886(IDA);	PSI-BLAST
Run2	45846523_4	18	0.82	plasma membrane	integral to membrane GO:0016021(IEA); plasma membrane GO:0005886(IDA);	PSI-BLAST
Run2	72117461_1	18	0.82	plasma membrane	integral to membrane GO:0016021(IEA); plasma membrane GO:0005886(IDA);	PSI-BLAST
Run1	1056943	17	0.82	plasma membrane	integral to membrane GO:0016021(IEA); plasma membrane GO:0005886(IDA);	PSI-BLAST
Run1	1121395	17	0.82	plasma membrane	integral to membrane GO:0016021(IEA); plasma membrane GO:0005886(IDA);	PSI-BLAST
